# Supplementary material for: Transient rapamycin treatment during developmental stage extends lifespan in Mus musculus and Drosophila melanogaster
Source: EMBO Rep. 2022 Jul 7;23(9):e55299. doi: 10.15252/embr.202255299 (PMC9442325; doi:10.15252/embr.202255299)
Supplement: Supplementary file 2 — Table EV1 [file EMBR-23-e55299-s002.xlsx]

## Sheet: Legend
Table EV1: qRT-PCR primers related to Figures EV5.

## Sheet: Drosophila - qRT-PCR primers
	Gene	Forward 5'-3'	Reverse 5'-3'
	dST1	CCGCACATCCTGGACTTTTG	CTGAACTCCTCCACCTCCCT
	dST3	TTGCCCTCCTCCCATCAAAAC	AGAATACCCAAGGCTCGTTCC
	tubulin	GCCAGATGCCGTCTGACAA	AGTCTCGCTGAAGAAGGTGTTGA
