# Supplementary material for: Transient rapamycin treatment during developmental stage extends lifespan in Mus musculus and Drosophila melanogaster
Source: EMBO Rep. 2022 Jul 7;23(9):e55299. doi: 10.15252/embr.202255299 (PMC9442325; doi:10.15252/embr.202255299)
Supplement: Supplementary file 3 — Dataset EV1 [file EMBR-23-e55299-s001.xlsx]

## Sheet: Legend
Dataset EV1: Frailty index analysis at 7, 15 and 20 months for P4-P30 and P30-P60 rapamycin treated mice, related to Figure 2.

## Sheet: 7 months
Mouse	Group	age_days	bw	bwSD	Body_Weight_Score	Alopecia	Loss_of_fur_colour	Dermatitis	Loss_of_whiskers	Coat_condition	Tumours	Distended_abdomen	Kyphosis	Tail_stiffening	Gait_disorders	Tremor	Forelimb_grip_strength	Body_condition_score	Vestibular_disturbance	Hearing_loss	Cataracts	Corneal_capacity	Eye_discharge_swelling	Microphthalmia	Vision_loss	Menace_reflex	Nasal_discharge	malocclusion	Rectal_prolapse	Vaginal_uterine_penile_prolapse	Diarrhoea	Breathing_rate_depth	Mouse_grimace_scale	Piloerection	FI
1	P4-P30 RAPA	210	39	1.4044	0	0	0	0	0	0	0	0	0	0.5	0	0	0	0	0	0	0	0	0.5	0	0	0	0	0	0	0	0	0	0	0	0.0403226
2	P4-P30 RAPA	210	53	-1.67253	0.5	0.5	0	0	0	0.5	0	0	0	0	0	0	0	0	0	0.5	0	0	0	0	0	0	0	0	0	0	0	0	0	0	0.0564516
3	P4-P30 RAPA	210	38	1.62418	0	0	0	0	0	0	0	0	0	0.5	0	0	0	0	0	0	0	0	0	0	0	0	0	0	0	0	0	0	0	0	0.0241935
4	P4-P30 RAPA	210	50.4	-1.1011	0	0	0	0	0	0	0	0	0	0	0	0	0	0	0	0	0	0	0	0	0	0	0	0	0	0	0	0	0	0	0.00806452
5	P4-P30 RAPA	210	54.5	-2.0022	0	0	0	0	0	0	0	0	0	0	0	0	0	0	0	0	0	0	0	0	0	0.5	0	0	0	0	0	0	0	0	0.0322581
6	P4-P30 RAPA	210	38	1.62418	0	0	0	0	0	0	0	0	0	0	0	0	0	0	0	0	0	0	0	0	0	0	0.5	0	0	0	0	0	0	0	0.0241935
7	P4-P30 RAPA	210	46	-0.134066	0	0	0	0	0	0.5	0	0	0	0	0	0	0	0	0	0	0	0	0	0	0	0	0	0	0	0	0	0.5	0	0	0.0322581
8	P4-P30 RAPA	210	56	-2.33187	0	0	0	0	0	0	0	0	0	0	0	0	0.5	0	0	0	0	0	0	0	0	0.5	0	0	0	0	0	0	0	0	0.0483871
9	P4-P30 RAPA	210	39	1.4044	0	0	0	0	0	0	0	0	0	0	0	0	0.5	0	0	0	0	0	0	0	0	0	0	0	0	0	0	0	0	0	0.0241935
10	P4-P30 RAPA	210	47	-0.353846	0.5	0.5	0	0	0	0.5	0	0	0	0	0	0	0	0	0	0	0	0	0	0	0	0	0	0	0	0	0	0	0	0	0.0322581
11	P4-P30 RAPA	210	48	-0.573626	0	0	0	0	0	0	0	0	0	0	0	0	0	0	0	0	0	0	0	0	0	0	0	0	0	0	0	0	0	0	0
12	P4-P30 RAPA	210	40	0.18	0	0	0	0	0	0	0	0	0	0	0	0	0	0	0	0	0	0	0	0	0	0	0	0	0	0	0	0	0	0	0
13	P4-P30 RAPA	210	35	1.18	0	0	0	0	0	0	0	0	0	0	0	0	0	0	0	0	0	0	0	0	0	0.5	0	0	0	0	0	0	0	0	0.0241935
14	P4-P30 RAPA	210	35	1.18	0	0	0	0.5	0	0.5	0	0	0	0	0	0	0	0	0	0	0	0	0	0	0	0	0	0	0	0	0	0	0	0	0.0403226
15	P4-P30 RAPA	210	35	1.18	0	0	0	0	0	0	0	0	0	0	0	0	0	0	0	0	0	0	0	0	0	0	0	0	0	0	0	0	0	0	0.00806452
16	P4-P30 RAPA	210	49	-1.62	0	0	0	0	0	0	0	0	0	0	0	0	0	0	0	0	0	0	0	0	0	0	0	0	0	0	0	0	0	0	0.00806452
17	P4-P30 RAPA	210	57	-3.22	0.5	0.5	0	0	0	0.5	0	0	0	0	0	0	0	0	0	0	0	0	0	0	0	0	0	0	0	0	0	0	0	0	0.0564516
18	P4-P30 RAPA	210	28	2.58	0	0	0	0	0	0	0	0	0	0	0	0	0	0	0	0	0	0	0	0	0	0	0	0	0	0	0	0	0	0	0.016129
19	P4-P30 RAPA	210	50	-1.82	0	0	0	0	0	0	0	0	0	0	0	0	0	0	0	0	0	0	0	0	0	0	0	0	0	0	0	0	0	0	0.00806452
20	P4-P30 RAPA	210	43	-0.42	0	0	0	0	0	0	0	0	0	0	0	0	0	0	0	0	0	0	0	0	0	0	0	0	0	0	0	0	0	0	0
21	P30-P60 RAPA	210	55	-2.11209	0	0	0	0	0	0	0	0	0	0	0	0	0.5	0	0	0	0	0	0	0	0	0.5	0	0	0	0	0	0	0	0	0.0483871
22	P30-P60 RAPA	210	57	-2.55165	0	0	0	0	0	0	0	0	0	0	0	0	0	0	0	0	0	0	0	0	0	0.5	0	0	0	0	0	0	0	0	0.0322581
23	P30-P60 RAPA	210	50	-1.01319	0	0	0	0	0	0	0	0	0	0	0	0	0	0.5	0	0	0	0	0	0	0	0	0	0	0	0	0.5	0	0	0	0.0403226
24	P30-P60 RAPA	210	63	-3.87033	0.5	0.5	0	0	0	0.5	0	0	0	0	0	0	0	0	0	0	0	0	0	0	0	0	0	0	0	0	0	0	0	0	0.0564516
25	P30-P60 RAPA	210	55	-2.11209	0	0	0	0	0	0	0	0	0	0	0	0	0.5	0	0	0	0	0	0	0	0	0	0	0	0	0	0	0	0	0	0.0322581
26	P30-P60 RAPA	210	49	-0.793407	0	0	0	0	0	0	0	0	0	0	0	0.5	0.5	0	0	0	0.5	0	0	0	0	0	0	0	0	0	0	0	0	0	0.0483871
27	P30-P60 RAPA	210	45	0.0857143	0	0	0	0.5	0	0.5	0	0	0	0	0	0	0	0	0	0	0	0	0	0	0	0	0	0	0	0	0	0	0	0	0.0322581
28	P30-P60 RAPA	210	43	0.525275	0	0	0	0	0	0	0	0	0	0	0.5	0	0	0	0	0	0	0	0	0	0	0.5	0	0	0	0	0	0	0	0	0.0322581
29	P30-P60 RAPA	210	49	-0.793407	0.5	0.5	0	0	0	0.5	0	0	0	0	0	0	0	0.5	0	0	0	0	0	0	0	0	0	0	0	0	0	0	0	0	0.0483871
30	P30-P60 RAPA	210	45.5	-0.92	0	0	0	0	0	0	0	0	0	0	0.5	0	0.5	0	0	0	0	0	0	0	0	0	0	0	0	0	0	0	0	0	0.0322581
31	P30-P60 RAPA	210	53	-2.42	0	0	0	0	0	0	0	0	0	0	0	0	0	0	0	0	0	0	0	0	0	0	0	0	0	0	0	0	0	0	0.016129
32	P30-P60 RAPA	210	47.6	-1.34	0	0	0	0	0	0	0	0	0	0	0	0	0	0	0	0	0	0	0	0	0	0	0	0	0	0	0	0	0	0	0.00806452
33	P30-P60 RAPA	210	40.4	0.1	0	0	0	0	0	0	0	0	0	0	0.5	0	0.5	0	0	0	0	0	0	0	0	0	0	0	0	0	0	0	0	0	0.0322581
34	P30-P60 RAPA	210	48	-1.42	0	0	0	0	0	0	0	0	0	0	0	0	0.5	0	0	0	0	0	0	0	0	0	0	0	0	0	0	0	0	0	0.0241935

## Sheet: 15 months
Mouse	Group	age_days	bw	bwSD	Body_Weight_Score	Alopecia	Loss_of_fur_colour	Dermatitis	Loss_of_whiskers	Coat_condition	Tumours	Distended_abdomen	Kyphosis	Tail_stiffening	Gait_disorders	Tremor	Forelimb_grip_strength	Body_condition_score	Vestibular_disturbance	Hearing_loss	Cataracts	Corneal_capacity	Eye_discharge_swelling	Microphthalmia	Vision_loss	Menace_reflex	Nasal_discharge	malocclusion	Rectal_prolapse	Vaginal_uterine_penile_prolapse	Diarrhoea	Breathing_rate_depth	Mouse_grimace_scale	Piloerection	FI
1	P4-P30 RAPA	450	59.0	-0.348215	0	0	0	0	0	0	0	0.5	0	0	0	0	0.5	0	0	0	0.5	0.5	0	0	0.5	0	0	0	0	0	0	0	0	0	0.0806452
2	P4-P30 RAPA	450	60.0	-0.547634	0	0.5	0	0	0	0.5	0	0	0	0	0	0	0.5	0	0.5	0	0	0	0	0	0	0	0.5	0	0	0	0	0	0	0	0.0806452
3	P4-P30 RAPA	450	46.0	2.24422	0.25	0	0	0	0	0	0	0	0	0	0	0	0.5	0	0	0	0	0	0	0	0	0.5	0	0	0	0	0	0	0.5	0	0.0645161
4	P4-P30 RAPA	450	52.0	1.04771	0.25	0	0	0	0	0	0	0	0	0	0	0	0.5	0	0	0	0.5	0	0	0	0	0	0	0	0	0	0	0	0	0	0.0403226
5	P4-P30 RAPA	450	40.0	3.44074	0.75	0	0	0	0	0	0	0.5	0	0	0	0	0.5	0	0.5	0	0	0	0	0	0.5	0	0	0	0	0	0	0	0	0	0.0887097
6	P4-P30 RAPA	450	50.0	1.44655	0.25	0	0	0	0	0	0	0.5	0	0	0	0	0	0	0	0.5	0	0	0	0	0.5	0	0	0	0	0	0.5	0	0	0	0.0725806
7	P4-P30 RAPA	450	40.0	3.44074	0.75	0	0	0	0	0.5	0	0	0	0	0	0	0	0.5	0	0	0	0	0	0	0	0	0	0	0	0	0	0	0	0	0.0564516
8	P4-P30 RAPA	450	52.0	1.04771	0.25	0	0	0	0.5	0	0	0.5	0	0	0	0	0.5	0.5	0	0	0	0	0	0	0	0	0	0	0	0	0	0	0	0	0.0725806
9	P4-P30 RAPA	450	36.0	4.23841	1	0	0	0	0	0	0	0	0	0	0	0	0.5	0	0	0	0.5	0.5	0	0	0	0	0	0	0	0	0	0	0	0	0.0806452
10	P4-P30 RAPA	450	50.0	1.44655	0.25	0.5	0	0	0	0.5	0	0	0	0	0	0	0	0	0.5	0	0	0	0	0	0	0	0	0	0	0	0	0	0	0	0.0564516
11	P4-P30 RAPA	450	70.0	-2.03606	0.5	0	0	0	0	0	0	0	0	0	0	0	0.5	0	0	0	0	0	0	0	0	0	0	0	0	0	0	0	0	0	0.0403226
12	P4-P30 RAPA	450	58.0	-0.829505	0	0	0	0	0	0.5	0	0.5	0	0	0	0	0	0.5	0	0	0	0	0.5	0	0.5	0	0	0	0	0	0	0	0	0	0.0887097
13	P4-P30 RAPA	450	26.0	2.38797	0.5	0	0	0	0	0	0	0	0	0	0	0	0.5	0	0	0	0	0	0	0	0	0	0	0	0	0	0.5	0	0	0	0.0564516
14	P4-P30 RAPA	450	41.0	0.879778	0	0	0	0	0	0	0	0	0	0	0	0	0.5	0	0	0	0	0	0	0	0.5	0	0	0	0	0	0	0	0	0	0.0403226
15	P4-P30 RAPA	450	28.0	2.18688	0.5	0.5	0	0	0	0.5	0	0	0	0	0	0	0.5		0	0	0.5	0	0	0	0	0	0	0	0	0	0	0	0	0	0.0916667
16	P4-P30 RAPA	450	76.0	-2.63934	0.5	0	0	0	0	0	0	1	0	0	0	0	1	0	0	0	0	0	0	0	0	0	0	0	0	0	0	0	0	0	0.0887097
17	P4-P30 RAPA	450	50.0	-0.0251365	0	0	0	0	0.5	0	0	0.5	0	0	0	0	0.5	0.5	0	0	0	0	0	0	0	0	0	0	0	0	0	0	0	0	0.0725806
18	P4-P30 RAPA	450	46.0	0.377048	0	0	0	0	0	0.5	0	0	0	0	0	0	0.5	0	0	0	0	0	0	0	0	0	0	0	0	0	0.5	0	0	0	0.0564516
19	P30-P60 RAPA	450	48.0	1.84539	0.25	0.5	0	0	0	0.5	0	0	0	0	0	0	0.5	0.5	0	0	0	0	0	0	0	0.5	0	0	0	0	0	0	0	0	0.0887097
20	P30-P60 RAPA	450	52.7	0.908121	0	0	0	0	0	0	0	0	0	0.5	0.5	0	0	0.5	0.5	0	0	0	0	0	0	0.5	0	0	0	0	0.5	0	0	0	0.0967742
21	P30-P60 RAPA	450	64.0	-1.34531	0.25	0	0.5	0	0	0.5	0	0	0	0	0	0	0.5	0.5	0	0	0	0.5	0	0	0	0.5	0	0	0	0	0.5	0	0	0	0.120968
22	P30-P60 RAPA	450	57.0	0.0506216	0	0.5	0	0	0	0.5	0	0	0	0	0	0	0	0.5	0	0	0	0	0	0	0	0	0.5	0	0	0	0	0	0	0	0.0645161
23	P30-P60 RAPA	450	61.0	-1.13114	0.25	0	0	0	0	0	0	0	0	0	0	0	0.5	0	0	0	0	0	0	0	0	0.5	0	0	0	0	0.5	0	0	0	0.0645161
24	P30-P60 RAPA	450	48.0	0.175956	0	0	0	0	0	0	0	0.5	0	0	0	0	0	0.5	0.5	0	0	0	0	0	0	0.5	0	0	0	0	0	0	0	0	0.0725806
25	P30-P60 RAPA	450	40.0	0.980325	0	0.5	0	0	0	0.5	0	0	0	0	0	0	0.5	0.5	0	0	0	0	0	0	0	0.5	0	0	0	0	0	0	0	0	0.0887097
26	P30-P60 RAPA	450	39.0	1.08087	0.25	0.5	0	0	0	0	0	0.5	0	0	0	0	0	0.5	0.5	0	0	0	0	0	0	0	0	0	0	0	0	0	0	0	0.0806452
27	P30-P60 RAPA	450	50.0	-0.0251365	0	0	0	0	0	0.5	0	0.5	0	0	0	0	0.5	0.5	0	0	0	0	0	0	0	0.5	0	0	0	0	0	0	0	0	0.0887097

## Sheet: 20 months
Mouse	Group	age_days	bw	bwSD	Body_Weight_Score	Alopecia	Loss_of_fur_colour	Dermatitis	Loss_of_whiskers	Coat_condition	Tumours	Distended_abdomen	Kyphosis	Tail_stiffening	Gait_disorders	Tremor	Forelimb_grip_strength	Body_condition_score	Vestibular_disturbance	Hearing_loss	Cataracts	Corneal_capacity	Eye_discharge_swelling	Microphthalmia	Vision_loss	Menace_reflex	Nasal_discharge	malocclusion	Rectal_prolapse	Vaginal_uterine_penile_prolapse	Diarrhoea	Breathing_rate_depth	Mouse_grimace_scale	Piloerection	FI
1	P4-P30 RAPA	611	60	-0.274615	0	0	0.5	0	0	0.5	0	0	0	0	0	0	0.5	0	0.5	0	0.5	0	0.5	0	0.5	0	0	0	0	0	0	0	0.5	0.5	0.145161
2	P4-P30 RAPA	611	62.7	-0.544615	0	0.5	0.5	0	0	0.5	0	0.5	0	0	0.5	0	0.5	0	0	0	0.5	0	0	0	0.5	0	0	0	0	0	0.5	0	0.5	0	0.16129
3	P4-P30 RAPA	611	54	0.325385	0	0	0.5	0	0	0.5	0	0	0	0	0	0	0.5	0	0.5	0	0.5	0	0	0	0.5	0.5	0	0	0	0	0	0.5	0.5	0	0.145161
4	P4-P30 RAPA	611	50	0.725385	0	0	0.5	0	0	0.5	0	0	0	0.5	0	0	0.5	0	0	0	0.5	0	0	0.5	0.5	0	0	0	0	0	0	0	0.5	0	0.129032
5	P4-P30 RAPA	611	53	0.425385	0	0	0	0	0	0	0	1	0	0	1	0	0.5	0	0	0	0.5	0	0	0	0.5	0	0	0	0	0	0.5	0.5	0.5	0.5	0.177419
6	P4-P30 RAPA	611	28.2	2.17883	0.5	0	0	0	0	0	0	0	0	0.5	0	0	0	0	0.5	0	0.5	0.5	0.5	0.5	0	0.5	0	0	0	0	0	0	0	0	0.137097
7	P4-P30 RAPA	611	68.4	-1.86312	0.25	0	0	0	0	0	0	1	0	0	0.5	0	0	0	0	0	0.5	0	0	0	0.5	0.5	0	0	0	0	0	0.5	0	0	0.129032
8	P4-P30 RAPA	611	64.4	-1.46093	0.25	0	0	0	0	0.5	0	1	0	0.5	1	0	0.5	0	0	0	0	0	0	0	0	0	0	0	0	0	0	0	0.5	0	0.145161
9	P4-P30 RAPA	611	41	0.891844	0	0	0	0	0	0	0	0	0	0.5	0	0	0.5	0	0.5	0	0.5	0	0	0.5	0.5	0.5	0	0	0	0	0	0	0	0.5	0.137097
10	P4-P30 RAPA	611	45.7	0.419277	0	0.5	0	0	0	0.5	0	0	0	0	0	0	0	0	0.5	0.5	0.5	0.5	0	0	0	0.5	0	0	0	0	0	0	0.5	0	0.137097
11	P4-P30 RAPA	611	46.4	0.348895	0	0	0	0	0	0.5	0	1	0	0	0.5	0	0.5	0	0.5	0	0.5	0.5	0	0.5	0	0.5	0	0	0	0	0.5	0.5	0	0	0.201613
12	P4-P30 RAPA	611	37	1.29403	0.25	0	0.5	0	0	0.5	0	0	0	0.5	0.5	0	0.5	0	0	0	0	0.5	0.5	0	0	0	0	0	0	0	0.5	0	0	0	0.145161
19	P30-P60 RAPA	611	51.6	0.565385	0	0.5	0.5	0	0	0.5	0	0.5	0	0	0.5	0	0.5	0.5	0	0	0	0	0.5	0.5	0	0	0	0	0	0	0.5	0	0.5	0	0.177419
20	P30-P60 RAPA	611	60.7	-0.344615	0	0	0	0	0	0.5	0	1	0	0.5	0.5	0	0.5	0.5	0.5	0.5	0.5	0	0	0	0.5	0	0	0	0	0	1	0	0.5	0	0.225806
21	P30-P60 RAPA	611	48	0.925385	0	0	0.5	0	0	0.5	0	0	0	0.5	0	0	1	0.5	0	0	1	0.5	0	0	0.5	0	0	0	0	0	1	0	0.5	0	0.209677
22	P30-P60 RAPA	611	66.8	-1.70225	0.25	0	0	0	0	0.5	1	1	0	0.5	1	0	0.5	0.5	0.5	0.5	0.5	0	0.5	0	0.5	0	0	0	0	0	0	0	1	0	0.290323
23	P30-P60 RAPA	611	62.2	-1.23973	0.25	0	0	0	0	0	0	1	0	0.5	0.5	0	1	0.5	0.5	0.5	0.5	0	0.5	0	0.5	0.5	0	0	0	0	0	0	0.5	0	0.241935
24	P30-P60 RAPA	611	45.1	0.479605	0	1	0	0	0	0.5	0	0	0	0.5	0.5	0	0	0.5	0.5	0.5	0	0	0	0	0	0	0	0	0	0	0	0	0.5	0	0.153226
25	P30-P60 RAPA	611	49.5	0.0372021	0	1	0	0	0	0.5	0	0.5	0	0.5	0	0	0	0.5	0.5	0.5	0	0	0.5	0	0	0.5	0	0	0	0	0	0	0.5	0	0.185484
