# Supplementary material for: Transient rapamycin treatment during developmental stage extends lifespan in Mus musculus and Drosophila melanogaster
Source: EMBO Rep. 2022 Jul 7;23(9):e55299. doi: 10.15252/embr.202255299 (PMC9442325; doi:10.15252/embr.202255299)
Supplement: Supplementary file 4 — Dataset EV2 [file EMBR-23-e55299-s009.xlsx]

## Sheet: Legend
Dataset EV2: Differentially expressed genes (DEGs) after rapamycin treatment across the different time-windows processed at the last day of treatment, related to Figures 3, 4 and Figure EV2.

## Sheet: P4-P30 M
ensembl_gene_id	comp	log2_FC	p_val	p_adj	class	log2CPM_mean_P4_P30_MC	log2CPM_mean_P4_P30_MR	entrezgene_id	external_gene_name	description	gene_biotype	start_position	end_position	chromosome_name	strand
ENSMUSG00000096770	RAPAvsCTRL	12.8592	9.98454e-06	0.00039923	++	-2.68897	4.62283	100043684	Amy2a4	amylase 2a4 [Source:MGI Symbol;Acc:MGI:3711258]	protein_coding	113187159	113198765	3	-1
ENSMUSG00000093931	RAPAvsCTRL	12.8588	9.98337e-06	0.00039923	++	-2.68897	4.62276	100043686	Amy2a3	amylase 2a3 [Source:MGI Symbol;Acc:MGI:3714985]	protein_coding	113219771	113231368	3	-1
ENSMUSG00000096569	RAPAvsCTRL	12.8585	9.99131e-06	0.00039923	++	-2.68897	4.62269	100043688	Amy2a2	amylase 2a2 [Source:MGI Symbol;Acc:MGI:3711220]	protein_coding	113252371	113263974	3	-1
ENSMUSG00000074268	RAPAvsCTRL	12.8571	9.9972e-06	0.00039923	++	-2.68897	4.6223	109959	Amy2a5	amylase 2a5 [Source:MGI Symbol;Acc:MGI:88020]	protein_coding	113154494	113166153	3	-1
ENSMUSG00000024225	RAPAvsCTRL	12.6632	0.00126437	0.0131358	++	-2.8923	1.12054	109791	Clps	colipase, pancreatic [Source:MGI Symbol;Acc:MGI:88421]	protein_coding	28777123	28779740	17	-1
ENSMUSG00000026818	RAPAvsCTRL	12.6398	0.00201902	0.0184409	++	-2.8923	1.4926	12613	Cel	carboxyl ester lipase [Source:MGI Symbol;Acc:MGI:88374]	protein_coding	28445807	28453415	2	-1
ENSMUSG00000023433	RAPAvsCTRL	12.3718	0.000371054	0.00552976	++	-2.8923	1.3384	67868	Cela3b	chymotrypsin-like elastase family, member 3B [Source:MGI Symbol;Acc:MGI:1915118]	protein_coding	137148310	137157851	4	-1
ENSMUSG00000029882	RAPAvsCTRL	11.9959	0.0011283	0.0121249	++	-2.8923	0.964192	67373	2210010C04Rik	RIKEN cDNA 2210010C04 gene [Source:MGI Symbol;Acc:MGI:1914623]	protein_coding	41007202	41012443	6	-1
ENSMUSG00000054446	RAPAvsCTRL	11.4658	0.00122507	0.0128838	++	-2.8923	0.659892	109697	Cpa1	carboxypeptidase A1, pancreatic [Source:MGI Symbol;Acc:MGI:88478]	protein_coding	30639217	30645362	6	1
ENSMUSG00000029272	RAPAvsCTRL	11.3724	2.31847e-09	6.98075e-07	++	-2.8923	3.4823	20860	Sult1e1	sulfotransferase family 1E, member 1 [Source:MGI Symbol;Acc:MGI:98431]	protein_coding	87723828	87739453	5	-1
ENSMUSG00000054106	RAPAvsCTRL	11.1814	0.00248249	0.0211213	++	-2.8923	0.695342	22074	Try4	trypsin 4 [Source:MGI Symbol;Acc:MGI:102757]	protein_coding	41279203	41282466	6	1
ENSMUSG00000057163	RAPAvsCTRL	11.1575	0.00287198	0.0234909	++	-2.8923	0.788395	22072	Prss2	protease, serine 2 [Source:MGI Symbol;Acc:MGI:102759]	protein_coding	41498721	41502013	6	1
ENSMUSG00000031957	RAPAvsCTRL	11.1551	0.00128313	0.0132629	++	-2.84433	1.31016	66473	Ctrb1	chymotrypsinogen B1 [Source:MGI Symbol;Acc:MGI:88559]	protein_coding	112413151	112417642	8	-1
ENSMUSG00000071356	RAPAvsCTRL	10.9004	0.000386846	0.00569721	++	-2.8923	0.134205	18489	Reg3b	regenerating islet-derived 3 beta [Source:MGI Symbol;Acc:MGI:97478]	protein_coding	78347640	78350449	6	1
ENSMUSG00000059654	RAPAvsCTRL	10.709	0.000381461	0.00565376	++	-2.8923	0.972824	19692	Reg1	regenerating islet-derived 1 [Source:MGI Symbol;Acc:MGI:97895]	protein_coding	78399694	78405650	6	1
ENSMUSG00000035896	RAPAvsCTRL	10.6462	0.00273717	0.0226597	++	-2.8923	0.561433	19752	Rnase1	ribonuclease, RNase A family, 1 (pancreatic) [Source:MGI Symbol;Acc:MGI:97919]	protein_coding	51382455	51384242	14	-1
ENSMUSG00000036938	RAPAvsCTRL	10.5449	0.000266094	0.004317	++	-2.70504	0.634075	103964	Try5	trypsin 5 [Source:MGI Symbol;Acc:MGI:102756]	protein_coding	41288167	41293775	6	-1
ENSMUSG00000011463	RAPAvsCTRL	10.5129	0.00266134	0.0222243	++	-2.8923	0.413358	76703	Cpb1	carboxypeptidase B1 (tissue) [Source:MGI Symbol;Acc:MGI:1923953]	protein_coding	20302428	20329897	3	-1
ENSMUSG00000062478	RAPAvsCTRL	10.0076	0.00219759	0.0194188	++	-2.8923	0.129295	76701	Ctrc	chymotrypsin C (caldecrin) [Source:MGI Symbol;Acc:MGI:1923951]	polymorphic_pseudogene	141565550	141573670	4	-1
ENSMUSG00000025091	RAPAvsCTRL	9.48949	0.00153176	0.0149702	=	-2.8923	-0.148494	18947	Pnliprp2	pancreatic lipase-related protein 2 [Source:MGI Symbol;Acc:MGI:1336202]	protein_coding	58748151	58765966	19	1
ENSMUSG00000049350	RAPAvsCTRL	9.17728	9.87715e-05	0.00218791	++	-2.43706	0.525921	69036	Zg16	zymogen granule protein 16 [Source:MGI Symbol;Acc:MGI:1916286]	protein_coding	126649328	126686500	7	-1
ENSMUSG00000046008	RAPAvsCTRL	9.07948	0.0100347	0.0578973	=	-2.8923	0.0266424	69060	Pnlip	pancreatic lipase [Source:MGI Symbol;Acc:MGI:97722]	protein_coding	58640930	58670220	19	1
ENSMUSG00000083079	RAPAvsCTRL	9.01235	5.85149e-05	0.0014682	++	-2.73694	1.47269	545562	Amy2b	amylase 2b [Source:MGI Symbol;Acc:MGI:104547]	unprocessed_pseudogene	113054972	113064043	3	-1
ENSMUSG00000023140	RAPAvsCTRL	8.13299	0.0021227	0.0189841	=	-2.8923	-0.472629	19693	Reg2	regenerating islet-derived 2 [Source:MGI Symbol;Acc:MGI:97896]	protein_coding	78372606	78385089	6	1
ENSMUSG00000030954	RAPAvsCTRL	8.07221	0.00287972	0.0235312	=	-2.8923	-0.598698	67133	Gp2	glycoprotein 2 (zymogen granule membrane) [Source:MGI Symbol;Acc:MGI:1914383]	protein_coding	119041760	119058508	7	-1
ENSMUSG00000071553	RAPAvsCTRL	7.99597	0.000182469	0.00333719	=	-2.80884	-0.117661	232680	Cpa2	carboxypeptidase A2, pancreatic [Source:MGI Symbol;Acc:MGI:3617840]	protein_coding	30541581	30564475	6	1
ENSMUSG00000042179	RAPAvsCTRL	7.95707	8.94085e-06	0.000367094	++	-2.18563	2.12783	18946	Pnliprp1	pancreatic lipase related protein 1 [Source:MGI Symbol;Acc:MGI:97723]	protein_coding	58717319	58732601	19	1
ENSMUSG00000029522	RAPAvsCTRL	7.8099	0.002546	0.0215265	=	-2.8923	-0.787774	18778	Pla2g1b	phospholipase A2, group IB, pancreas [Source:MGI Symbol;Acc:MGI:101842]	protein_coding	115604321	115612781	5	1
ENSMUSG00000078520	RAPAvsCTRL	7.74493	0.00208882	0.0188678	=	-2.8923	-0.755901	242711	Cela3a	chymotrypsin-like elastase family, member 3A [Source:MGI Symbol;Acc:MGI:3651647]	protein_coding	137128865	137137102	4	-1
ENSMUSG00000031896	RAPAvsCTRL	7.70288	0.000172193	0.00319965	++	-2.36207	0.636149	109660	Ctrl	chymotrypsin-like [Source:MGI Symbol;Acc:MGI:88558]	protein_coding	106658635	106660494	8	-1
ENSMUSG00000075604	RAPAvsCTRL	7.3546	0.017707	0.0835943	=	-2.8923	-1.86233	110115	Cyp11b1	cytochrome P450, family 11, subfamily b, polypeptide 1 [Source:MGI Symbol;Acc:MGI:88583]	protein_coding	74705974	74713492	15	-1
ENSMUSG00000004113	RAPAvsCTRL	7.08704	1.17536e-05	0.000436575	=	-2.8923	-0.761843	12287	Cacna1b	calcium channel, voltage-dependent, N type, alpha 1B subunit [Source:MGI Symbol;Acc:MGI:88296]	protein_coding	24493899	24653164	2	-1
ENSMUSG00000040205	RAPAvsCTRL	6.94055	0.00333383	0.0260099	=	-2.8923	-1.17944	16433	Cuzd1	CUB and zona pellucida-like domains 1 [Source:MGI Symbol;Acc:MGI:1202881]	protein_coding	130910283	130924021	7	-1
ENSMUSG00000101532	RAPAvsCTRL	6.79774	6.31251e-07	4.95821e-05	=	-2.8923	-0.172474		Zbed4-ps1	zinc finger, BED type containing 4, pseudogene 1 [Source:MGI Symbol;Acc:MGI:3645416]	processed_pseudogene	13373032	13376497	7	1
ENSMUSG00000112007	RAPAvsCTRL	6.76686	2.35631e-06	0.000127704	++	-2.10261	0.311608		Gm18119	predicted gene, 18119 [Source:MGI Symbol;Acc:MGI:5010304]	processed_pseudogene	77488578	77489193	10	-1
ENSMUSG00000108045	RAPAvsCTRL	6.73832	1.31539e-07	1.43536e-05	=	-2.78545	-0.879126	434050	Gm5576	predicted pseudogene 5576 [Source:MGI Symbol;Acc:MGI:3644832]	processed_pseudogene	78192861	78194096	6	1
ENSMUSG00000078798	RAPAvsCTRL	6.69729	4.74511e-08	6.5382e-06	++	0.838333	8.27594	20859	Sult2a1	sulfotransferase family 2A, dehydroepiandrosterone (DHEA)-preferring, member 1 [Source:MGI Symbol;Acc:MGI:98430]	protein_coding	13530171	13571334	7	-1
ENSMUSG00000000215	RAPAvsCTRL	6.57643	0.00312926	0.0248986	=	-2.8923	-1.64609	16334	Ins2	insulin II [Source:MGI Symbol;Acc:MGI:96573]	protein_coding	142232393	142297118	7	-1
ENSMUSG00000024503	RAPAvsCTRL	6.48697	1.81632e-07	1.83426e-05	++	-1.73658	2.84143	20730	Spink1	serine peptidase inhibitor, Kazal type 1 [Source:MGI Symbol;Acc:MGI:106202]	protein_coding	43861147	43870622	18	-1
ENSMUSG00000084174	RAPAvsCTRL	6.43326	0.00459815	0.0329055	=	-2.84756	-0.817321	68416	Sycn	syncollin [Source:MGI Symbol;Acc:MGI:1915666]	protein_coding	28240310	28241634	7	1
ENSMUSG00000040808	RAPAvsCTRL	6.21431	7.40104e-12	1.09394e-08	++	-2.22271	2.11094	12309	S100g	S100 calcium binding protein G [Source:MGI Symbol;Acc:MGI:104528]	protein_coding	161744988	161747595	X	-1
ENSMUSG00000027350	RAPAvsCTRL	6.16583	0.00598602	0.0396347	=	-2.8923	-2.09228	12653	Chgb	chromogranin B [Source:MGI Symbol;Acc:MGI:88395]	protein_coding	132623198	132636999	2	1
ENSMUSG00000094973	RAPAvsCTRL	6.16153	2.047e-07	2.00495e-05	=	-2.74071	-0.881306	668137	Eif4a3l1	eukaryotic translation initiation factor 4A3 like 1 [Source:MGI Symbol;Acc:MGI:3644226]	protein_coding	136304537	136306981	6	1
ENSMUSG00000079516	RAPAvsCTRL	6.12775	0.023751	0.101837	=	-2.8923	-1.25686	19694	Reg3a	regenerating islet-derived 3 alpha [Source:MGI Symbol;Acc:MGI:109408]	protein_coding	78357692	78360810	6	1
ENSMUSG00000070360	RAPAvsCTRL	6.11235	0.00173865	0.0164833	=	-2.8923	-1.31077		Amy2a1	amylase 2a1 [Source:MGI Symbol;Acc:MGI:104548]	protein_coding	113323052	113326077	3	-1
ENSMUSG00000072324	RAPAvsCTRL	6.10229	1.13977e-05	0.000427647	++	-1.84059	0.968691		Gm8420	predicted gene 8420 [Source:MGI Symbol;Acc:MGI:3645594]	processed_pseudogene	51979823	51980420	1	-1
ENSMUSG00000040856	RAPAvsCTRL	6.07157	1.59817e-12	3.89408e-09	++	-2.61234	1.1495	13386	Dlk1	delta like non-canonical Notch ligand 1 [Source:MGI Symbol;Acc:MGI:94900]	protein_coding	109418749	109429262	12	1
ENSMUSG00000029193	RAPAvsCTRL	5.85761	0.00051148	0.00698836	=	-2.8923	-1.27893	12425	Cckar	cholecystokinin A receptor [Source:MGI Symbol;Acc:MGI:99478]	protein_coding	53855118	53865047	5	-1
ENSMUSG00000070810	RAPAvsCTRL	5.80372	2.09026e-08	3.23671e-06	++	-2.081	2.34315	629219	Sult2a6	sulfotransferase family 2A, dehydroepiandrosterone (DHEA)-preferring, member 6 [Source:MGI Symbol;Acc:MGI:3648915]	protein_coding	13956328	13988795	7	-1
ENSMUSG00000071521	RAPAvsCTRL	5.78162	0.0036114	0.0275929	=	-2.8923	-1.34837	436522	Try10	trypsin 10 [Source:MGI Symbol;Acc:MGI:3687012]	protein_coding	41331039	41334848	6	1
ENSMUSG00000024365	RAPAvsCTRL	5.76623	0.00168132	0.0160426	=	-2.73525	-1.74219	13079	Cyp21a1	cytochrome P450, family 21, subfamily a, polypeptide 1 [Source:MGI Symbol;Acc:MGI:88591]	protein_coding	35020322	35023535	17	-1
ENSMUSG00000061100	RAPAvsCTRL	5.75624	7.91117e-06	0.000335287	=	-2.8923	-1.22409	57262	Retnla	resistin like alpha [Source:MGI Symbol;Acc:MGI:1888504]	protein_coding	48662914	48664824	16	1
ENSMUSG00000052131	RAPAvsCTRL	5.66787	1.17875e-14	9.58267e-11	++	-1.90459	3.01104	11997	Akr1b7	aldo-keto reductase family 1, member B7 [Source:MGI Symbol;Acc:MGI:101918]	protein_coding	34389269	34400077	6	1
ENSMUSG00000021194	RAPAvsCTRL	5.60724	0.00100919	0.0112553	=	-2.8923	-1.77586	12652	Chga	chromogranin A [Source:MGI Symbol;Acc:MGI:88394]	protein_coding	102521228	102531287	12	1
ENSMUSG00000024184	RAPAvsCTRL	5.60616	0.00243522	0.0208529	=	-2.8923	-1.65366	69191	Pdia2	protein disulfide isomerase associated 2 [Source:MGI Symbol;Acc:MGI:1916441]	protein_coding	26414973	26418061	17	-1
ENSMUSG00000022902	RAPAvsCTRL	5.60079	1.53199e-08	2.5417e-06	=	-2.78545	-0.189017	20862	Stfa2	stefin A2 [Source:MGI Symbol;Acc:MGI:106197]	protein_coding	36224354	36228819	16	-1
ENSMUSG00000079594	RAPAvsCTRL	5.54293	2.04746e-05	0.000657898	=	-2.8923	-0.803093	100038854	Cstdc6	cystatin domain containing 6 [Source:MGI Symbol;Acc:MGI:3696881]	protein_coding	36142027	36154694	16	-1
ENSMUSG00000071562	RAPAvsCTRL	5.52455	1.58315e-05	0.000535707	=	-2.8923	-0.697763	20861	Stfa1	stefin A1 [Source:MGI Symbol;Acc:MGI:106198]	protein_coding	36097313	36105735	16	1
ENSMUSG00000071561	RAPAvsCTRL	5.4685	1.50182e-09	4.86137e-07	++	-2.2646	1.53422	100034684	Cstdc5	cystatin domain containing 5 [Source:MGI Symbol;Acc:MGI:3696883]	protein_coding	36179744	36188110	16	-1
ENSMUSG00000032323	RAPAvsCTRL	5.33776	0.00063865	0.00825422	=	-2.44114	-1.6297	13070	Cyp11a1	cytochrome P450, family 11, subfamily a, polypeptide 1 [Source:MGI Symbol;Acc:MGI:88582]	protein_coding	57913694	57934306	9	1
ENSMUSG00000046480	RAPAvsCTRL	5.28224	1.38408e-06	8.79941e-05	=	-2.84756	-0.936126	399548	Scn4b	sodium channel, type IV, beta [Source:MGI Symbol;Acc:MGI:2687406]	protein_coding	45049693	45065450	9	1
ENSMUSG00000063903	RAPAvsCTRL	5.11312	0.000361169	0.00541222	=	-2.58886	-0.378173	16612	Klk1	kallikrein 1 [Source:MGI Symbol;Acc:MGI:102850]	protein_coding	43874784	43879042	7	1
ENSMUSG00000030546	RAPAvsCTRL	5.07394	0.00113382	0.012164	=	-2.8923	-2.28633	103968	Plin1	perilipin 1 [Source:MGI Symbol;Acc:MGI:1890505]	protein_coding	79369966	79382651	7	-1
ENSMUSG00000097790	RAPAvsCTRL	5.00654	1.03017e-08	1.97053e-06	=	-2.26052	-0.0254734		Gm16399	predicted pseudogene 16399 [Source:MGI Symbol;Acc:MGI:3645963]	processed_pseudogene	14867416	14867634	3	-1
ENSMUSG00000045569	RAPAvsCTRL	5.00121	0.0126619	0.0672386	=	-2.8923	-2.3109	17200	Mc2r	melanocortin 2 receptor [Source:MGI Symbol;Acc:MGI:96928]	protein_coding	68539978	68562391	18	-1
ENSMUSG00000054905	RAPAvsCTRL	4.95626	1.06812e-05	0.000415293	=	-2.80428	-0.621139	20863	Stfa3	stefin A3 [Source:MGI Symbol;Acc:MGI:106196]	protein_coding	36270899	36275754	16	-1
ENSMUSG00000025900	RAPAvsCTRL	4.90839	0.000101802	0.00223072	=	-2.8923	-1.20733	19888	Rp1	retinitis pigmentosa 1 (human) [Source:MGI Symbol;Acc:MGI:1341105]	protein_coding	4069780	4479464	1	-1
ENSMUSG00000050640	RAPAvsCTRL	4.8943	3.34436e-07	3.02088e-05	=	-2.84433	-0.871981	231503	Tmem150c	transmembrane protein 150C [Source:MGI Symbol;Acc:MGI:3041258]	protein_coding	100225731	100307667	5	-1
ENSMUSG00000024028	RAPAvsCTRL	4.85576	0.000366445	0.00547669	=	-2.55542	-0.546188	21785	Tff2	trefoil factor 2 (spasmolytic protein 1) [Source:MGI Symbol;Acc:MGI:1306805]	protein_coding	31360023	31363256	17	-1
ENSMUSG00000081982	RAPAvsCTRL	4.84122	0.00011347	0.00241166	=	-2.8923	-1.28069		Sult2a-ps2	sulfotransferase family 2A, dehydroepiandrosterone (DHEA)-preferring, pseudogene 2 [Source:MGI Symbol;Acc:MGI:3645687]	unprocessed_pseudogene	13580086	13581541	7	1
ENSMUSG00000036760	RAPAvsCTRL	4.81399	0.0377312	0.137983	=	-2.8923	-2.34489	223604	Kcnk9	potassium channel, subfamily K, member 9 [Source:MGI Symbol;Acc:MGI:3521816]	protein_coding	72372938	72418189	15	-1
ENSMUSG00000027022	RAPAvsCTRL	4.7656	0.0220678	0.097262	=	-2.8923	-1.99166	241431	Xirp2	xin actin-binding repeat containing 2 [Source:MGI Symbol;Acc:MGI:2685198]	protein_coding	67004178	67356959	2	1
ENSMUSG00000074375	RAPAvsCTRL	4.6896	3.81094e-07	3.3493e-05	++	-2.2947	1.17599	629203	Sult2a3	sulfotransferase family 2A, dehydroepiandrosterone (DHEA)-preferring, member 3 [Source:MGI Symbol;Acc:MGI:3645873]	protein_coding	13801371	13856969	7	-1
ENSMUSG00000024485	RAPAvsCTRL	4.64254	1.42949e-06	8.97374e-05	=	-2.73748	-0.649815	240215	Slc4a9	solute carrier family 4, sodium bicarbonate cotransporter, member 9 [Source:MGI Symbol;Acc:MGI:2443384]	protein_coding	36661200	36689326	18	1
ENSMUSG00000057722	RAPAvsCTRL	4.57261	1.67652e-12	3.89408e-09	++	-1.36699	2.66199	16847	Lepr	leptin receptor [Source:MGI Symbol;Acc:MGI:104993]	protein_coding	101574601	101672549	4	1
ENSMUSG00000074377	RAPAvsCTRL	4.543	6.48665e-09	1.48544e-06	++	-1.3925	2.5961	434121	Sult2a4	sulfotransferase family 2A, dehydroepiandrosterone (DHEA)-preferring, member 4 [Source:MGI Symbol;Acc:MGI:3645854]	protein_coding	13643601	13723532	7	-1
ENSMUSG00000030730	RAPAvsCTRL	4.53286	0.00537922	0.0368411	=	-2.80884	-1.30769	11937	Atp2a1	ATPase, Ca++ transporting, cardiac muscle, fast twitch 1 [Source:MGI Symbol;Acc:MGI:105058]	protein_coding	126045030	126062280	7	-1
ENSMUSG00000047517	RAPAvsCTRL	4.50238	0.000114176	0.00242033	++	-0.770871	3.13649	12945	Dmbt1	deleted in malignant brain tumors 1 [Source:MGI Symbol;Acc:MGI:106210]	protein_coding	130633776	130723357	7	1
ENSMUSG00000074604	RAPAvsCTRL	4.49443	1.4291e-05	0.000496831	=	-2.75848	-0.766011	211666	Mgst2	microsomal glutathione S-transferase 2 [Source:MGI Symbol;Acc:MGI:2448481]	protein_coding	51567781	51590098	3	1
ENSMUSG00000059565	RAPAvsCTRL	4.4841	2.18053e-05	0.000691095	=	-2.37988	-1.10406		Gm5292	predicted gene 5292 [Source:MGI Symbol;Acc:MGI:3645663]	processed_pseudogene	44101245	44101824	5	-1
ENSMUSG00000007877	RAPAvsCTRL	4.44695	0.0117505	0.0642837	=	-2.8923	-2.01491	21393	Tcap	titin-cap [Source:MGI Symbol;Acc:MGI:1330233]	protein_coding	98274637	98275779	11	1
ENSMUSG00000020061	RAPAvsCTRL	4.42532	0.0293336	0.11674	=	-2.8923	-2.12018	109272	Mybpc1	myosin binding protein C, slow-type [Source:MGI Symbol;Acc:MGI:1336213]	protein_coding	88354141	88441014	10	-1
ENSMUSG00000035775	RAPAvsCTRL	4.4091	5.56937e-05	0.0014107	=	-2.8923	-2.26307	66809	Krt20	keratin 20 [Source:MGI Symbol;Acc:MGI:1914059]	protein_coding	99319229	99328976	11	-1
ENSMUSG00000032816	RAPAvsCTRL	4.3543	1.45625e-06	9.10662e-05	++	-1.97481	0.864699	56741	Igdcc4	immunoglobulin superfamily, DCC subclass, member 4 [Source:MGI Symbol;Acc:MGI:1858497]	protein_coding	65008768	65045222	9	1
ENSMUSG00000038216	RAPAvsCTRL	4.34667	0.0310611	0.121225	=	-2.8923	-2.4279	18948	Pnmt	phenylethanolamine-N-methyltransferase [Source:MGI Symbol;Acc:MGI:97724]	protein_coding	98277276	98279007	11	1
ENSMUSG00000100277	RAPAvsCTRL	4.30562	1.17559e-05	0.000436575	=	-2.77471	-0.630973	69857	1810053B23Rik	RIKEN cDNA 1810053B23 gene [Source:MGI Symbol;Acc:MGI:1917107]	lncRNA	93139392	93163556	16	-1
ENSMUSG00000031298	RAPAvsCTRL	4.25901	2.17751e-05	0.000691095	=	-2.75632	-0.879237	237175	Adgrg2	adhesion G protein-coupled receptor G2 [Source:MGI Symbol;Acc:MGI:2446854]	protein_coding	159173686	159281066	X	1
ENSMUSG00000068885	RAPAvsCTRL	4.18337	0.0876242	0.239563	=	-2.8923	-2.4583	69520	Lce3f	late cornified envelope 3F [Source:MGI Symbol;Acc:MGI:1916770]	protein_coding	92899533	92900733	3	1
ENSMUSG00000042589	RAPAvsCTRL	4.0786	3.27744e-09	9.18757e-07	++	-0.885457	2.79312	13048	Cux2	cut-like homeobox 2 [Source:MGI Symbol;Acc:MGI:107321]	protein_coding	121994429	122188165	5	-1
ENSMUSG00000063446	RAPAvsCTRL	4.05171	1.44223e-07	1.55293e-05	++	-2.06441	0.989337	272031	Plppr1	phospholipid phosphatase related 1 [Source:MGI Symbol;Acc:MGI:2445015]	protein_coding	49059273	49340259	4	1
ENSMUSG00000061816	RAPAvsCTRL	4.00932	0.0101429	0.0583352	=	-2.68027	-1.25508	17901	Myl1	myosin, light polypeptide 1 [Source:MGI Symbol;Acc:MGI:97269]	protein_coding	66963454	66984563	1	-1
ENSMUSG00000056328	RAPAvsCTRL	3.98241	0.0324383	0.124606	=	-2.74419	-1.51637	17879	Myh1	myosin, heavy polypeptide 1, skeletal muscle, adult [Source:MGI Symbol;Acc:MGI:1339711]	protein_coding	67090878	67115401	11	1
ENSMUSG00000102657	RAPAvsCTRL	3.96132	1.47844e-09	4.86137e-07	++	-2.27303	0.274		Gm37899	predicted gene, 37899 [Source:MGI Symbol;Acc:MGI:5611127]	TEC	109635303	109644019	12	1
ENSMUSG00000036523	RAPAvsCTRL	3.94346	4.82531e-06	0.000230073	=	-2.41826	-0.00710598	268527	Greb1	gene regulated by estrogen in breast cancer protein [Source:MGI Symbol;Acc:MGI:2149712]	protein_coding	16720616	16850887	12	-1
ENSMUSG00000024992	RAPAvsCTRL	3.92676	1.40182e-06	8.86856e-05	=	-2.44976	-0.1964	110855	Pde6c	phosphodiesterase 6C, cGMP specific, cone, alpha prime [Source:MGI Symbol;Acc:MGI:105956]	protein_coding	38121229	38172406	19	1
ENSMUSG00000108847	RAPAvsCTRL	3.9207	0.00124768	0.0130289	=	-2.70504	-1.50507		B830042I05Rik	RIKEN cDNA B830042I05 gene [Source:MGI Symbol;Acc:MGI:1925942]	lncRNA	11121046	11126881	8	1
ENSMUSG00000078799	RAPAvsCTRL	3.90027	1.52227e-06	9.30476e-05	++	3.00544	7.99492	434264	Sult2a5	sulfotransferase family 2A, dehydroepiandrosterone (DHEA)-preferring, member 5 [Source:MGI Symbol;Acc:MGI:3648378]	protein_coding	13357892	13404732	7	1
ENSMUSG00000116872	RAPAvsCTRL	3.88527	0.000253802	0.00416404	=	-2.80428	-1.77454		Gm6815	predicted gene 6815 [Source:MGI Symbol;Acc:MGI:3648348]	transcribed_unprocessed_pseudogene	36015219	36018499	16	-1
ENSMUSG00000024029	RAPAvsCTRL	3.84218	1.56944e-06	9.52144e-05	++	0.9057	4.63165	21786	Tff3	trefoil factor 3, intestinal [Source:MGI Symbol;Acc:MGI:104638]	protein_coding	31344280	31348620	17	-1
ENSMUSG00000070811	RAPAvsCTRL	3.81161	1.51617e-06	9.30243e-05	++	2.94711	7.80376	100043194	Sult2a2	sulfotransferase family 2A, dehydroepiandrosterone (DHEA)-preferring, member 2 [Source:MGI Symbol;Acc:MGI:107550]	protein_coding	13467430	13513561	7	1
ENSMUSG00000074199	RAPAvsCTRL	3.76377	0.0827484	0.230971	=	-2.80884	-2.27479	64661	Krtdap	keratinocyte differentiation associated protein [Source:MGI Symbol;Acc:MGI:1928282]	protein_coding	30487321	30490522	7	1
ENSMUSG00000107906	RAPAvsCTRL	3.74825	1.45447e-05	0.000503155	=	-2.08302	-0.347426		Eif4a3l2	eukaryotic translation initiation factor 4A3 like 2 [Source:MGI Symbol;Acc:MGI:3646594]	protein_coding	116528102	116529463	6	1
ENSMUSG00000029819	RAPAvsCTRL	3.70604	0.0357728	0.133066	=	-2.84756	-2.23049	109648	Npy	neuropeptide Y [Source:MGI Symbol;Acc:MGI:97374]	protein_coding	49799690	49806487	6	1
ENSMUSG00000044748	RAPAvsCTRL	3.69749	1.52081e-09	4.86137e-07	++	-0.613974	2.47614	13214	Defb1	defensin beta 1 [Source:MGI Symbol;Acc:MGI:1096878]	protein_coding	22266615	22285201	8	1
ENSMUSG00000025582	RAPAvsCTRL	3.69646	3.88159e-07	3.37491e-05	++	-2.02862	0.150893	18164	Nptx1	neuronal pentraxin 1 [Source:MGI Symbol;Acc:MGI:107811]	protein_coding	119429545	119438579	11	-1
ENSMUSG00000091476	RAPAvsCTRL	3.6846	0.00305659	0.0245418	=	-2.75848	-1.65654	545391	Catspere2	cation channel sperm associated auxiliary subunit epsilon 2 [Source:MGI Symbol;Acc:MGI:5589632]	protein_coding	177810989	178000271	1	1
ENSMUSG00000018893	RAPAvsCTRL	3.67866	0.0249527	0.104862	=	-2.62684	-1.29024	17189	Mb	myoglobin [Source:MGI Symbol;Acc:MGI:96922]	protein_coding	76899687	76934870	15	-1
ENSMUSG00000020218	RAPAvsCTRL	3.6359	2.57008e-06	0.000135672	++	-1.94109	0.595558	24117	Wif1	Wnt inhibitory factor 1 [Source:MGI Symbol;Acc:MGI:1344332]	protein_coding	120869865	120936555	10	1
ENSMUSG00000106501	RAPAvsCTRL	3.6307	0.000252283	0.0041475	=	-2.46622	-0.482367		Gm42711	predicted gene 42711 [Source:MGI Symbol;Acc:MGI:5662848]	lncRNA	43197080	43201404	5	-1
ENSMUSG00000051527	RAPAvsCTRL	3.62667	7.58645e-06	0.000325457	=	-2.69743	-1.04934	57775	Usp29	ubiquitin specific peptidase 29 [Source:MGI Symbol;Acc:MGI:1888998]	protein_coding	6733577	6970218	7	1
ENSMUSG00000060586	RAPAvsCTRL	3.61301	0.00588245	0.0391191	++	-1.75461	0.152323	14969	H2-Eb1	histocompatibility 2, class II antigen E beta [Source:MGI Symbol;Acc:MGI:95901]	protein_coding	34524841	34535648	17	1
ENSMUSG00000017300	RAPAvsCTRL	3.60256	0.0420642	0.148517	=	-2.2245	-0.413254	21925	Tnnc2	troponin C2, fast [Source:MGI Symbol;Acc:MGI:98780]	protein_coding	164619081	164621887	2	-1
ENSMUSG00000000031	RAPAvsCTRL	3.57895	8.0601e-05	0.00186946	++	0.955241	4.13073	14955	H19	H19, imprinted maternally expressed transcript [Source:MGI Symbol;Acc:MGI:95891]	lncRNA	142129266	142131880	7	-1
ENSMUSG00000030399	RAPAvsCTRL	3.55316	0.0250237	0.104996	=	-2.56634	-1.42903	12715	Ckm	creatine kinase, muscle [Source:MGI Symbol;Acc:MGI:88413]	protein_coding	19138701	19156766	7	1
ENSMUSG00000001225	RAPAvsCTRL	3.51586	8.77075e-05	0.00200568	++	-2.23568	0.204248	13487	Slc26a3	solute carrier family 26, member 3 [Source:MGI Symbol;Acc:MGI:107181]	protein_coding	31440870	31523916	12	1
ENSMUSG00000046160	RAPAvsCTRL	3.46807	0.000259206	0.0042271	=	-2.53216	-0.337406	50914	Olig1	oligodendrocyte transcription factor 1 [Source:MGI Symbol;Acc:MGI:1355334]	protein_coding	91066660	91068821	16	1
ENSMUSG00000059657	RAPAvsCTRL	3.34848	1.06411e-06	7.26948e-05	=	-2.45793	-0.251923	268885	Stfa2l1	stefin A2 like 1 [Source:MGI Symbol;Acc:MGI:3524944]	protein_coding	35977181	35982323	16	1
ENSMUSG00000066512	RAPAvsCTRL	3.32572	0.00644969	0.0418124	=	-2.67047	-1.44759	16622	Klk1b5	kallikrein 1-related peptidase b5 [Source:MGI Symbol;Acc:MGI:892020]	protein_coding	43865369	43870127	7	1
ENSMUSG00000031972	RAPAvsCTRL	3.29868	0.0415746	0.147364	=	-1.62866	-0.0653889	11459	Acta1	actin, alpha 1, skeletal muscle [Source:MGI Symbol;Acc:MGI:87902]	protein_coding	124618508	124621490	8	-1
ENSMUSG00000040663	RAPAvsCTRL	3.24865	4.85954e-05	0.00128265	=	-2.55834	-0.619962	56708	Clcf1	cardiotrophin-like cytokine factor 1 [Source:MGI Symbol;Acc:MGI:1930088]	protein_coding	4264292	4273544	19	1
ENSMUSG00000033578	RAPAvsCTRL	3.23693	0.000231815	0.0038989	=	-2.25765	-0.979736	67564	Tmem35a	transmembrane protein 35A [Source:MGI Symbol;Acc:MGI:1914814]	protein_coding	133195974	133206718	X	1
ENSMUSG00000061723	RAPAvsCTRL	3.2062	0.0482592	0.163101	=	-2.15815	-0.838719	21957	Tnnt3	troponin T3, skeletal, fast [Source:MGI Symbol;Acc:MGI:109550]	protein_coding	142052573	142069746	7	1
ENSMUSG00000051747	RAPAvsCTRL	3.159	0.0149058	0.0748469	=	-1.54493	0.287896	22138	Ttn	titin [Source:MGI Symbol;Acc:MGI:98864]	protein_coding	76534324	76812891	2	-1
ENSMUSG00000100157	RAPAvsCTRL	3.1584	0.000355138	0.00535142	=	-2.65968	-1.44153	69571	2310034O05Rik	RIKEN cDNA 2310034O05 gene [Source:MGI Symbol;Acc:MGI:1916821]	lncRNA	100358551	100365908	5	1
ENSMUSG00000081404	RAPAvsCTRL	3.14577	0.0154286	0.0766667	=	-2.80321	-2.11065		Gm15694	predicted gene 15694 [Source:MGI Symbol;Acc:MGI:3783135]	processed_pseudogene	31805996	31806278	16	-1
ENSMUSG00000055653	RAPAvsCTRL	3.12443	1.52254e-08	2.5417e-06	++	-0.597696	2.16715	14734	Gpc3	glypican 3 [Source:MGI Symbol;Acc:MGI:104903]	protein_coding	51361303	51702827	X	-1
ENSMUSG00000032246	RAPAvsCTRL	3.09637	1.50485e-08	2.5417e-06	++	0.475148	3.08284	75600	Calml4	calmodulin-like 4 [Source:MGI Symbol;Acc:MGI:1922850]	protein_coding	62765362	62783203	9	1
ENSMUSG00000085882	RAPAvsCTRL	3.09377	0.0851495	0.23513	=	-2.8923	-2.16576		2610507I01Rik	RIKEN cDNA 2610507I01 gene [Source:MGI Symbol;Acc:MGI:1919453]	lncRNA	59090662	59093211	11	-1
ENSMUSG00000033196	RAPAvsCTRL	3.08703	0.0756617	0.218079	=	-2.51228	-1.58815	17882	Myh2	myosin, heavy polypeptide 2, skeletal muscle, adult [Source:MGI Symbol;Acc:MGI:1339710]	protein_coding	67061853	67088343	11	1
ENSMUSG00000059741	RAPAvsCTRL	3.08171	0.00851375	0.0513256	=	-2.61766	-1.68096	17897	Myl3	myosin, light polypeptide 3 [Source:MGI Symbol;Acc:MGI:97268]	protein_coding	110570929	110598866	9	1
ENSMUSG00000054325	RAPAvsCTRL	3.06493	0.159121	0.347363	=	-2.8923	-2.6279	545548	Lce3a	late cornified envelope 3A [Source:MGI Symbol;Acc:MGI:3645650]	protein_coding	92832594	92833537	3	-1
ENSMUSG00000050071	RAPAvsCTRL	3.06063	5.82073e-07	4.66203e-05	++	-1.77939	0.52797	19716	Bex1	brain expressed X-linked 1 [Source:MGI Symbol;Acc:MGI:1328321]	protein_coding	135114721	135116262	X	-1
ENSMUSG00000005716	RAPAvsCTRL	3.05664	0.062164	0.19299	=	-2.80884	-2.18565	19293	Pvalb	parvalbumin [Source:MGI Symbol;Acc:MGI:97821]	protein_coding	78075314	78090600	15	-1
ENSMUSG00000054391	RAPAvsCTRL	3.04997	0.00156554	0.0151874	=	-2.53216	-1.11232		4930517O19Rik	RIKEN cDNA 4930517O19 gene [Source:MGI Symbol;Acc:MGI:1922325]	lncRNA	100450578	100482775	14	1
ENSMUSG00000023886	RAPAvsCTRL	3.04039	6.18394e-09	1.45717e-06	++	1.25763	3.96657	64074	Smoc2	SPARC related modular calcium binding 2 [Source:MGI Symbol;Acc:MGI:1929881]	protein_coding	14499768	14625052	17	1
ENSMUSG00000096351	RAPAvsCTRL	3.03896	0.0064799	0.0419247	=	-2.8923	-2.26055	231004	Samd11	sterile alpha motif domain containing 11 [Source:MGI Symbol;Acc:MGI:2446220]	protein_coding	156331423	156340717	4	-1
ENSMUSG00000105442	RAPAvsCTRL	3.00468	0.000243237	0.00402319	++	-1.02021	0.732512		Gm42614	predicted gene 42614 [Source:MGI Symbol;Acc:MGI:5662751]	TEC	51640094	51641647	5	-1
ENSMUSG00000015134	RAPAvsCTRL	2.98876	5.05193e-06	0.000236713	=	-2.41035	-0.212025	56847	Aldh1a3	aldehyde dehydrogenase family 1, subfamily A3 [Source:MGI Symbol;Acc:MGI:1861722]	protein_coding	66040638	66077265	7	-1
ENSMUSG00000074388	RAPAvsCTRL	2.98336	0.00288256	0.0235397	=	-2.75848	-1.60304	433632	Gm5544	predicted gene 5544 [Source:MGI Symbol;Acc:MGI:3648209]	lncRNA	97837489	97874334	3	1
ENSMUSG00000066170	RAPAvsCTRL	2.98279	0.00559076	0.0378278	=	-2.58937	-1.06526		E230001N04Rik	RIKEN cDNA E230001N04 gene [Source:MGI Symbol;Acc:MGI:2443549]	lncRNA	28741694	28744372	17	1
ENSMUSG00000038550	RAPAvsCTRL	2.95267	0.00424026	0.0309993	=	-2.4694	-0.16297	229599	Ciart	circadian associated repressor of transcription [Source:MGI Symbol;Acc:MGI:2684975]	protein_coding	95785815	95789563	3	-1
ENSMUSG00000030089	RAPAvsCTRL	2.9249	4.65111e-08	6.46345e-06	++	-0.823781	1.90453	71699	Slc41a3	solute carrier family 41, member 3 [Source:MGI Symbol;Acc:MGI:1918949]	protein_coding	90581707	90623394	6	1
ENSMUSG00000037161	RAPAvsCTRL	2.91267	0.0275688	0.112229	=	-2.39587	-1.99345	67749	Mgarp	mitochondria localized glutamic acid rich protein [Source:MGI Symbol;Acc:MGI:1914999]	protein_coding	51295833	51304159	3	-1
ENSMUSG00000057729	RAPAvsCTRL	2.90515	6.22387e-05	0.00153324	++	0.133823	2.44732	19152	Prtn3	proteinase 3 [Source:MGI Symbol;Acc:MGI:893580]	protein_coding	79710310	79719008	10	1
ENSMUSG00000031574	RAPAvsCTRL	2.9047	2.9551e-05	0.000873936	++	-0.741136	0.712917	20845	Star	steroidogenic acute regulatory protein [Source:MGI Symbol;Acc:MGI:102760]	protein_coding	26296583	26306010	8	1
ENSMUSG00000030785	RAPAvsCTRL	2.90139	0.0393458	0.142098	=	-2.57552	-1.62447	12862	Cox6a2	cytochrome c oxidase subunit 6A2 [Source:MGI Symbol;Acc:MGI:104649]	protein_coding	127804607	127805559	7	-1
ENSMUSG00000013936	RAPAvsCTRL	2.89846	0.090193	0.244041	=	-2.78545	-2.18567	17906	Myl2	myosin, light polypeptide 2, regulatory, cardiac, slow [Source:MGI Symbol;Acc:MGI:97272]	protein_coding	122239014	122251535	5	1
ENSMUSG00000022613	RAPAvsCTRL	2.89279	1.2152e-05	0.000446003	++	-1.56915	0.975881	56727	Miox	myo-inositol oxygenase [Source:MGI Symbol;Acc:MGI:1891725]	protein_coding	89218601	89221218	15	1
ENSMUSG00000018566	RAPAvsCTRL	2.89188	5.20909e-05	0.0013465	++	-1.60514	0.827213	20528	Slc2a4	solute carrier family 2 (facilitated glucose transporter), member 4 [Source:MGI Symbol;Acc:MGI:95758]	protein_coding	69833365	69839014	11	-1
ENSMUSG00000091498	RAPAvsCTRL	2.88893	0.00185144	0.0173003	=	-2.69275	-2.128		Mpc1-ps	mitochondrial pyruvate carrier 1, pseudogene [Source:MGI Symbol;Acc:MGI:3781628]	processed_pseudogene	110824999	110825328	12	-1
ENSMUSG00000098354	RAPAvsCTRL	2.88471	0.0269957	0.11056	=	-2.8923	-2.44606		Rpap3-ps2	RNA polymerase II associated protein 3, pseudogene 2 [Source:MGI Symbol;Acc:MGI:5010963]	processed_pseudogene	13960598	13962758	7	-1
ENSMUSG00000046130	RAPAvsCTRL	2.85447	0.000330191	0.00505992	=	-2.23121	-0.716659	100312477	Vmn1r184	vomeronasal 1 receptor, 184 [Source:MGI Symbol;Acc:MGI:3852451]	protein_coding	25959759	25970044	7	1
ENSMUSG00000026475	RAPAvsCTRL	2.85314	4.34471e-05	0.00117539	++	0.218537	2.90483	19734	Rgs16	regulator of G-protein signaling 16 [Source:MGI Symbol;Acc:MGI:108407]	protein_coding	153616095	153621214	1	1
ENSMUSG00000032532	RAPAvsCTRL	2.84849	0.112201	0.280099	=	-2.71659	-2.03427	12424	Cck	cholecystokinin [Source:MGI Symbol;Acc:MGI:88297]	protein_coding	121318890	121324760	9	-1
ENSMUSG00000039131	RAPAvsCTRL	2.84432	1.47295e-06	9.13483e-05	++	-1.46093	0.856444	54120	Gipc2	GIPC PDZ domain containing family, member 2 [Source:MGI Symbol;Acc:MGI:1889209]	protein_coding	151799170	151871867	3	-1
ENSMUSG00000106384	RAPAvsCTRL	2.82734	0.0128292	0.0678023	=	-2.8923	-2.35712		Gm43188	predicted gene 43188 [Source:MGI Symbol;Acc:MGI:5663325]	TEC	132526517	132528676	5	-1
ENSMUSG00000070495	RAPAvsCTRL	2.82096	5.93992e-05	0.00148124	=	-2.44634	-1.0661	664799	Ctcfl	CCCTC-binding factor (zinc finger protein)-like [Source:MGI Symbol;Acc:MGI:3652571]	protein_coding	172935402	172961318	2	-1
ENSMUSG00000027068	RAPAvsCTRL	2.81071	0.0103716	0.0591484	=	-2.61234	-1.85456	241452	Dhrs9	dehydrogenase/reductase (SDR family) member 9 [Source:MGI Symbol;Acc:MGI:2442798]	protein_coding	69210789	69234877	2	1
ENSMUSG00000039323	RAPAvsCTRL	2.80838	2.67981e-09	7.922e-07	++	5.52279	8.01407	16008	Igfbp2	insulin-like growth factor binding protein 2 [Source:MGI Symbol;Acc:MGI:96437]	protein_coding	72863662	72891633	1	1
ENSMUSG00000055775	RAPAvsCTRL	2.80634	0.0885035	0.240967	=	-2.57383	-1.84445	17885	Myh8	myosin, heavy polypeptide 8, skeletal muscle, perinatal [Source:MGI Symbol;Acc:MGI:1339712]	protein_coding	67167950	67199460	11	1
ENSMUSG00000021214	RAPAvsCTRL	2.79026	7.79987e-06	0.000332856	++	-0.0599567	2.5922	105349	Akr1c18	aldo-keto reductase family 1, member C18 [Source:MGI Symbol;Acc:MGI:2145420]	protein_coding	4182614	4200653	13	-1
ENSMUSG00000112539	RAPAvsCTRL	2.78797	0.0126127	0.0671154	=	-2.61935	-1.704		Gm40787	predicted gene, 40787 [Source:MGI Symbol;Acc:MGI:5623672]	lncRNA	121324891	121326052	10	1
ENSMUSG00000118618	RAPAvsCTRL	2.77642	0.0204531	0.0924624	=	-2.52433	-1.98146		Gm52950	predicted gene, 52950 [Source:MGI Symbol;Acc:MGI:6388829]	transcribed_unprocessed_pseudogene	85177334	85180892	1	1
ENSMUSG00000045539	RAPAvsCTRL	2.77575	0.0918707	0.246815	=	-2.80428	-2.51739	20766	Sprr3	small proline-rich protein 3 [Source:MGI Symbol;Acc:MGI:1330237]	protein_coding	92363809	92366027	3	-1
ENSMUSG00000102594	RAPAvsCTRL	2.769	9.37802e-06	0.000381409	=	-2.3626	-0.566031		Gm38381	predicted gene, 38381 [Source:MGI Symbol;Acc:MGI:5611609]	TEC	168176103	168178377	1	-1
ENSMUSG00000028238	RAPAvsCTRL	2.76236	1.41967e-10	1.01922e-07	++	0.604975	3.26438	242341	Atp6v0d2	ATPase, H+ transporting, lysosomal V0 subunit D2 [Source:MGI Symbol;Acc:MGI:1924415]	protein_coding	19876841	19922605	4	-1
ENSMUSG00000112287	RAPAvsCTRL	2.7267	0.00224478	0.0196754	=	-2.64785	-1.25341		Gm47024	predicted gene, 47024 [Source:MGI Symbol;Acc:MGI:6095713]	TEC	119307223	119309793	10	1
ENSMUSG00000032584	RAPAvsCTRL	2.72453	0.00177783	0.0167278	=	-2.46764	-0.875495	19882	Mst1r	macrophage stimulating 1 receptor (c-met-related tyrosine kinase) [Source:MGI Symbol;Acc:MGI:99614]	protein_coding	107784072	107797582	9	1
ENSMUSG00000022878	RAPAvsCTRL	2.72234	0.0155681	0.0770536	=	-2.43265	-1.97439	11450	Adipoq	adiponectin, C1Q and collagen domain containing [Source:MGI Symbol;Acc:MGI:106675]	protein_coding	22965286	22976778	16	1
ENSMUSG00000019787	RAPAvsCTRL	2.71239	0.00680594	0.0434634	=	-2.22286	-1.26964	76757	Trdn	triadin [Source:MGI Symbol;Acc:MGI:1924007]	protein_coding	32956550	33352705	10	1
ENSMUSG00000024857	RAPAvsCTRL	2.70506	0.000122349	0.00255034	=	-2.06417	-0.426964	29866	Cabp2	calcium binding protein 2 [Source:MGI Symbol;Acc:MGI:1352749]	protein_coding	4131578	4137340	19	1
ENSMUSG00000085081	RAPAvsCTRL	2.70343	0.0283001	0.114316	=	-2.78545	-2.06135	319454	Rptoros	regulatory associated protein of MTOR, complex 1, opposite strand [Source:MGI Symbol;Acc:MGI:2442055]	lncRNA	119711638	119725191	11	-1
ENSMUSG00000048355	RAPAvsCTRL	2.70231	0.00438013	0.0317223	=	-2.73694	-2.20034	76219	Arxes1	adipocyte-related X-chromosome expressed sequence 1 [Source:MGI Symbol;Acc:MGI:1923469]	protein_coding	134934116	134935695	X	1
ENSMUSG00000111933	RAPAvsCTRL	2.69372	0.0484943	0.163554	=	-2.84433	-1.93015		Gm36660	predicted gene, 36660 [Source:MGI Symbol;Acc:MGI:5595819]	lncRNA	80065189	80128208	12	-1
ENSMUSG00000034612	RAPAvsCTRL	2.69361	0.00138205	0.0139654	=	-2.55842	-1.44788	58250	Chst11	carbohydrate sulfotransferase 11 [Source:MGI Symbol;Acc:MGI:1927166]	protein_coding	82821332	83031734	10	1
ENSMUSG00000034825	RAPAvsCTRL	2.67833	0.024503	0.103965	=	-2.80428	-1.78253	78593	Nrip3	nuclear receptor interacting protein 3 [Source:MGI Symbol;Acc:MGI:1925843]	protein_coding	109357262	109381232	7	-1
ENSMUSG00000070645	RAPAvsCTRL	2.67383	0.00087015	0.0101929	++	-1.46786	0.521558	19701	Ren1	renin 1 structural [Source:MGI Symbol;Acc:MGI:97898]	protein_coding	133278248	133288063	1	1
ENSMUSG00000016327	RAPAvsCTRL	2.67284	0.187237	0.38589	=	-2.8923	-2.5103	67821	Atp1b4	ATPase, (Na+)/K+ transporting, beta 4 polypeptide [Source:MGI Symbol;Acc:MGI:1915071]	protein_coding	37405061	37425646	X	1
ENSMUSG00000026458	RAPAvsCTRL	2.67056	0.10542	0.26933	=	-2.8923	-2.43216	68507	Ppfia4	protein tyrosine phosphatase, receptor type, f polypeptide (PTPRF), interacting protein (liprin), alpha 4 [Source:MGI Symbol;Acc:MGI:1915757]	protein_coding	134224521	134260666	1	-1
ENSMUSG00000031762	RAPAvsCTRL	2.66667	0.00250066	0.0212425	++	4.64981	7.71557	17750	Mt2	metallothionein 2 [Source:MGI Symbol;Acc:MGI:97172]	protein_coding	94899292	94900196	8	1
ENSMUSG00000034427	RAPAvsCTRL	2.65917	0.0109596	0.0612977	=	-2.72674	-1.71209	217328	Myo15b	myosin XVB [Source:MGI Symbol;Acc:MGI:2685534]	protein_coding	115749232	115783429	11	1
ENSMUSG00000021950	RAPAvsCTRL	2.65686	0.000167693	0.00314841	=	-2.64964	-1.25234	11752	Anxa8	annexin A8 [Source:MGI Symbol;Acc:MGI:1201374]	protein_coding	33807938	33822528	14	1
ENSMUSG00000026822	RAPAvsCTRL	2.61782	0.00132944	0.0135945	++	2.27394	4.979	16819	Lcn2	lipocalin 2 [Source:MGI Symbol;Acc:MGI:96757]	protein_coding	32274645	32278264	2	-1
ENSMUSG00000105233	RAPAvsCTRL	2.60919	0.0107634	0.0605542	=	-0.41456	0.42727		Gm20568	predicted gene, 20568 [Source:MGI Symbol;Acc:MGI:5295675]	processed_pseudogene	126241392	126241599	3	1
ENSMUSG00000030237	RAPAvsCTRL	2.59667	9.10144e-11	7.39901e-08	++	4.53455	6.94212	28250	Slco1a4	solute carrier organic anion transporter family, member 1a4 [Source:MGI Symbol;Acc:MGI:1351896]	protein_coding	141751166	141801925	6	-1
ENSMUSG00000050711	RAPAvsCTRL	2.59009	0.00512738	0.0356417	=	-2.46956	-1.36311	20254	Scg2	secretogranin II [Source:MGI Symbol;Acc:MGI:103033]	protein_coding	79412386	79417837	1	-1
ENSMUSG00000030672	RAPAvsCTRL	2.58731	0.0110439	0.0614729	=	-1.20343	-0.0186926	17907	Mylpf	myosin light chain, phosphorylatable, fast skeletal muscle [Source:MGI Symbol;Acc:MGI:97273]	protein_coding	126808062	126813470	7	1
ENSMUSG00000033981	RAPAvsCTRL	2.58659	0.0162556	0.0789459	=	-2.84433	-2.26308	14800	Gria2	glutamate receptor, ionotropic, AMPA2 (alpha 2) [Source:MGI Symbol;Acc:MGI:95809]	protein_coding	80588757	80710142	3	-1
ENSMUSG00000032224	RAPAvsCTRL	2.58641	1.77441e-05	0.000578159	++	-0.666265	1.19363	76886	Fam81a	family with sequence similarity 81, member A [Source:MGI Symbol;Acc:MGI:1924136]	protein_coding	69995793	70049842	9	-1
ENSMUSG00000025488	RAPAvsCTRL	2.55535	0.107958	0.273496	=	-2.80884	-2.35751	12869	Cox8b	cytochrome c oxidase subunit 8B [Source:MGI Symbol;Acc:MGI:105958]	protein_coding	140478858	140480359	7	-1
ENSMUSG00000025002	RAPAvsCTRL	2.53671	1.05895e-05	0.00041388	++	-0.276939	1.56355	72082	Cyp2c55	cytochrome P450, family 2, subfamily c, polypeptide 55 [Source:MGI Symbol;Acc:MGI:1919332]	protein_coding	38995463	39031137	19	1
ENSMUSG00000020722	RAPAvsCTRL	2.53318	0.00211119	0.01894	=	-2.60821	-1.2539	12299	Cacng1	calcium channel, voltage-dependent, gamma subunit 1 [Source:MGI Symbol;Acc:MGI:1206582]	protein_coding	107594044	107607348	11	-1
ENSMUSG00000079465	RAPAvsCTRL	2.52239	0.00214263	0.0190783	=	-2.41704	-1.13561	12828	Col4a3	collagen, type IV, alpha 3 [Source:MGI Symbol;Acc:MGI:104688]	protein_coding	82564642	82699780	1	1
ENSMUSG00000021798	RAPAvsCTRL	2.50603	0.012224	0.0658744	=	-2.33021	-0.641343	24131	Ldb3	LIM domain binding 3 [Source:MGI Symbol;Acc:MGI:1344412]	protein_coding	34248560	34310639	14	-1
ENSMUSG00000028644	RAPAvsCTRL	2.50556	0.000159293	0.00305057	=	-1.94878	-0.248339	27028	Ermap	erythroblast membrane-associated protein [Source:MGI Symbol;Acc:MGI:1349816]	protein_coding	119032654	119047208	4	-1
ENSMUSG00000020429	RAPAvsCTRL	2.50497	0.000229729	0.0038765	++	5.57829	7.71722	16006	Igfbp1	insulin-like growth factor binding protein 1 [Source:MGI Symbol;Acc:MGI:96436]	protein_coding	7147782	7152546	11	1
ENSMUSG00000059668	RAPAvsCTRL	2.47866	0.0982889	0.256843	=	-2.54769	-2.19512	16682	Krt4	keratin 4 [Source:MGI Symbol;Acc:MGI:96701]	protein_coding	101826970	101833170	15	-1
ENSMUSG00000030256	RAPAvsCTRL	2.47442	0.0191244	0.088286	=	-2.68897	-1.78437	79362	Bhlhe41	basic helix-loop-helix family, member e41 [Source:MGI Symbol;Acc:MGI:1930704]	protein_coding	145803969	145811284	6	-1
ENSMUSG00000001131	RAPAvsCTRL	2.46521	0.000988934	0.0111428	=	-2.56268	-1.15348	21857	Timp1	tissue inhibitor of metalloproteinase 1 [Source:MGI Symbol;Acc:MGI:98752]	protein_coding	20736405	20740974	X	1
ENSMUSG00000079597	RAPAvsCTRL	2.4534	0.000549677	0.00739222	=	-2.22819	-0.231283	433016	Cstdc4	cystatin domain containing 4 [Source:MGI Symbol;Acc:MGI:3645124]	protein_coding	36004582	36008481	16	1
ENSMUSG00000061330	RAPAvsCTRL	2.41956	0.00285842	0.0234131	=	-2.71976	-2.0377		Gm6436	predicted gene 6436 [Source:MGI Symbol;Acc:MGI:3644667]	processed_pseudogene	61858401	61859185	13	-1
ENSMUSG00000042045	RAPAvsCTRL	2.41363	0.290164	0.502134	=	-2.80884	-2.43764	66402	Sln	sarcolipin [Source:MGI Symbol;Acc:MGI:1913652]	protein_coding	53757448	53761844	9	1
ENSMUSG00000029093	RAPAvsCTRL	2.41128	0.005065	0.035329	=	-2.42628	-1.53367	81840	Sorcs2	sortilin-related VPS10 domain containing receptor 2 [Source:MGI Symbol;Acc:MGI:1932289]	protein_coding	36174524	36555483	5	-1
ENSMUSG00000054034	RAPAvsCTRL	2.40391	0.000810323	0.00964497	++	-1.54879	0.168117	331532	Tceal5	transcription elongation factor A (SII)-like 5 [Source:MGI Symbol;Acc:MGI:3036236]	protein_coding	135101697	135104625	X	-1
ENSMUSG00000029752	RAPAvsCTRL	2.39777	0.000202138	0.0035492	++	-1.22393	0.889439	27053	Asns	asparagine synthetase [Source:MGI Symbol;Acc:MGI:1350929]	protein_coding	7675169	7693254	6	-1
ENSMUSG00000002808	RAPAvsCTRL	2.39255	0.00206126	0.0187421	=	-2.03036	-1.00304	105298	Epdr1	ependymin related protein 1 (zebrafish) [Source:MGI Symbol;Acc:MGI:2145369]	protein_coding	19775876	19804097	13	-1
ENSMUSG00000086960	RAPAvsCTRL	2.39214	0.0285655	0.114934	=	-2.2134	-1.25802		Gm13017	predicted gene 13017 [Source:MGI Symbol;Acc:MGI:3650528]	lncRNA	140118459	140123915	4	1
ENSMUSG00000112243	RAPAvsCTRL	2.38719	0.0304265	0.119581	=	-2.65707	-1.66354		Gm47342	predicted gene, 47342 [Source:MGI Symbol;Acc:MGI:6096236]	TEC	119359743	119360363	10	1
ENSMUSG00000021670	RAPAvsCTRL	2.38678	1.52488e-09	4.86137e-07	++	4.74313	6.90127	15357	Hmgcr	3-hydroxy-3-methylglutaryl-Coenzyme A reductase [Source:MGI Symbol;Acc:MGI:96159]	protein_coding	96785475	96807444	13	-1
ENSMUSG00000068614	RAPAvsCTRL	2.38256	0.0506617	0.168459	=	-2.77471	-2.4478	11464	Actc1	actin, alpha, cardiac muscle 1 [Source:MGI Symbol;Acc:MGI:87905]	protein_coding	113877763	113884029	2	-1
ENSMUSG00000034634	RAPAvsCTRL	2.37484	5.0491e-05	0.00131983	++	-0.743881	0.956156	17068	Ly6d	lymphocyte antigen 6 complex, locus D [Source:MGI Symbol;Acc:MGI:96881]	protein_coding	74633905	74635469	15	-1
ENSMUSG00000032311	RAPAvsCTRL	2.37278	6.40979e-07	5.01042e-05	++	-0.162211	2.00968	83961	Nrg4	neuregulin 4 [Source:MGI Symbol;Acc:MGI:1933833]	protein_coding	55127506	55234128	9	-1
ENSMUSG00000048905	RAPAvsCTRL	2.36452	0.0114854	0.063152	=	-2.61766	-1.51498	207819	Bnip5	BCL2 interacting protein 5 [Source:MGI Symbol;Acc:MGI:1925441]	protein_coding	29115366	29134298	17	-1
ENSMUSG00000026051	RAPAvsCTRL	2.3544	0.0213183	0.0950668	=	-2.38685	-2.10144	78896	Ecrg4	ECRG4 augurin precursor [Source:MGI Symbol;Acc:MGI:1926146]	protein_coding	43769762	43781738	1	1
ENSMUSG00000055254	RAPAvsCTRL	2.35392	0.000738545	0.00909009	++	-0.803292	0.310343	18212	Ntrk2	neurotrophic tyrosine kinase, receptor, type 2 [Source:MGI Symbol;Acc:MGI:97384]	protein_coding	58954383	59281784	13	1
ENSMUSG00000072962	RAPAvsCTRL	2.35314	0.0888495	0.241613	=	-2.8923	-2.427		Gm16401	predicted gene 16401 [Source:MGI Symbol;Acc:MGI:3648398]	lncRNA	44257784	44259857	5	1
ENSMUSG00000031633	RAPAvsCTRL	2.34507	9.23319e-10	4.08064e-07	++	2.30209	4.44643	11739	Slc25a4	solute carrier family 25 (mitochondrial carrier, adenine nucleotide translocator), member 4 [Source:MGI Symbol;Acc:MGI:1353495]	protein_coding	46659834	46664321	8	-1
ENSMUSG00000053862	RAPAvsCTRL	2.33633	1.53691e-07	1.60345e-05	++	0.755645	2.81	330962	Slc51b	solute carrier family 51, beta subunit [Source:MGI Symbol;Acc:MGI:3582052]	protein_coding	65319996	65330237	9	-1
ENSMUSG00000027913	RAPAvsCTRL	2.33485	0.216355	0.421713	=	-2.8923	-2.71739	74175	Crct1	cysteine-rich C-terminal 1 [Source:MGI Symbol;Acc:MGI:1921425]	protein_coding	92921512	92922994	3	-1
ENSMUSG00000031097	RAPAvsCTRL	2.3323	0.0698203	0.207261	=	-1.76816	-1.1117	21953	Tnni2	troponin I, skeletal, fast 2 [Source:MGI Symbol;Acc:MGI:105070]	protein_coding	141995545	141998147	7	1
ENSMUSG00000084939	RAPAvsCTRL	2.32979	0.165107	0.355486	=	-2.8923	-2.70204		Gm830	predicted gene 830 [Source:MGI Symbol;Acc:MGI:2685676]	lncRNA	95352961	95375631	4	-1
ENSMUSG00000031271	RAPAvsCTRL	2.32114	7.92314e-06	0.000335287	++	2.20586	4.33305	331535	Serpina7	serine (or cysteine) peptidase inhibitor, clade A (alpha-1 antiproteinase, antitrypsin), member 7 [Source:MGI Symbol;Acc:MGI:3041197]	protein_coding	137980006	137985985	X	-1
ENSMUSG00000037139	RAPAvsCTRL	2.31637	0.00359039	0.0274681	=	-2.23894	-1.42318	242702	Myom3	myomesin family, member 3 [Source:MGI Symbol;Acc:MGI:2685280]	protein_coding	135487026	135542875	4	1
ENSMUSG00000071350	RAPAvsCTRL	2.31567	1.49064e-05	0.000509923	++	0.693065	1.93418	239122	Setdb2	SET domain, bifurcated 2 [Source:MGI Symbol;Acc:MGI:2685139]	protein_coding	59639458	59678333	14	-1
ENSMUSG00000092035	RAPAvsCTRL	2.31562	0.000287824	0.004579	=	-2.2729	-0.601587	170676	Peg10	paternally expressed 10 [Source:MGI Symbol;Acc:MGI:2157785]	protein_coding	4747306	4760517	6	1
ENSMUSG00000031765	RAPAvsCTRL	2.29438	0.00427323	0.0311598	++	6.41066	8.77918	17748	Mt1	metallothionein 1 [Source:MGI Symbol;Acc:MGI:97171]	protein_coding	94905710	94906955	8	1
ENSMUSG00000007989	RAPAvsCTRL	2.29224	1.34289e-05	0.000476726	++	-1.08945	0.869928	14365	Fzd3	frizzled class receptor 3 [Source:MGI Symbol;Acc:MGI:108476]	protein_coding	65429898	65499912	14	-1
ENSMUSG00000093916	RAPAvsCTRL	2.29116	1.07278e-05	0.000415293	++	0.373478	2.46641		Gm379	predicted gene 379 [Source:MGI Symbol;Acc:MGI:2685225]	transcribed_processed_pseudogene	107588109	107708497	X	-1
ENSMUSG00000026390	RAPAvsCTRL	2.27881	8.36263e-06	0.000349532	++	2.06276	3.96302	17167	Marco	macrophage receptor with collagenous structure [Source:MGI Symbol;Acc:MGI:1309998]	protein_coding	120402267	120432753	1	-1
ENSMUSG00000102579	RAPAvsCTRL	2.27205	0.00011394	0.00241847	=	-2.11727	-0.30576		Gm37965	predicted gene, 37965 [Source:MGI Symbol;Acc:MGI:5611193]	TEC	29274036	29275397	3	1
ENSMUSG00000021622	RAPAvsCTRL	2.27159	0.0946879	0.251221	=	-2.6914	-1.98536	76722	Ckmt2	creatine kinase, mitochondrial 2 [Source:MGI Symbol;Acc:MGI:1923972]	protein_coding	92001506	92025004	13	-1
ENSMUSG00000105137	RAPAvsCTRL	2.26798	0.00296238	0.0239704	=	-2.22007	-1.08407		Gm42869	predicted gene 42869 [Source:MGI Symbol;Acc:MGI:5663006]	lncRNA	100532218	100534338	3	-1
ENSMUSG00000079559	RAPAvsCTRL	2.2604	0.00309982	0.0247788	=	-2.40434	-1.19487	100502940	Colca2	COLCA2 homolog [Source:MGI Symbol;Acc:MGI:2685530]	protein_coding	51181558	51190951	9	-1
ENSMUSG00000091867	RAPAvsCTRL	2.25327	7.452e-05	0.00176108	++	3.65332	5.84275	233005	Cyp2a22	cytochrome P450, family 2, subfamily a, polypeptide 22 [Source:MGI Symbol;Acc:MGI:3648316]	protein_coding	26631056	26638809	7	-1
ENSMUSG00000071679	RAPAvsCTRL	2.25166	0.00460077	0.0329089	=	-2.68378	-1.50099	619287	Rtl4	retrotransposon Gag like 4 [Source:MGI Symbol;Acc:MGI:3588192]	protein_coding	143471903	143905407	X	1
ENSMUSG00000066760	RAPAvsCTRL	2.24615	0.101327	0.262003	=	-2.70504	-2.0864	26436	Psg16	pregnancy specific glycoprotein 16 [Source:MGI Symbol;Acc:MGI:1347249]	protein_coding	16807965	16867375	7	1
ENSMUSG00000033590	RAPAvsCTRL	2.22283	0.0208797	0.0937716	=	-2.42262	-1.43413	208943	Myo5c	myosin VC [Source:MGI Symbol;Acc:MGI:2442485]	protein_coding	75139302	75212733	9	1
ENSMUSG00000108219	RAPAvsCTRL	2.21143	0.000672162	0.00853137	=	-2.23701	-0.977907		Gm44101	predicted gene, 44101 [Source:MGI Symbol;Acc:MGI:5690493]	TEC	108447316	108449536	6	-1
ENSMUSG00000099400	RAPAvsCTRL	2.18383	0.0638709	0.196158	=	-2.70504	-2.48872		Kat6b-ps1	K(lysine) acetyltransferase 6B, pseudogene 1 [Source:MGI Symbol;Acc:MGI:3648645]	processed_pseudogene	13387921	13391353	7	1
ENSMUSG00000026610	RAPAvsCTRL	2.18018	5.59979e-06	0.00025575	++	-0.933737	0.757995	26381	Esrrg	estrogen-related receptor gamma [Source:MGI Symbol;Acc:MGI:1347056]	protein_coding	187340988	187947082	1	1
ENSMUSG00000084923	RAPAvsCTRL	2.17904	0.0236043	0.101422	=	-2.31707	-1.72447		Gm15611	predicted gene 15611 [Source:MGI Symbol;Acc:MGI:3783057]	lncRNA	9048402	9049669	5	-1
ENSMUSG00000109473	RAPAvsCTRL	2.17892	0.00153067	0.0149702	++	0.112589	1.64441	320014	B930025P03Rik	RIKEN cDNA B930025P03 gene [Source:MGI Symbol;Acc:MGI:2443166]	lncRNA	10920422	10932454	8	-1
ENSMUSG00000036030	RAPAvsCTRL	2.16424	0.00101534	0.0113072	=	-2.16007	-0.363057	235472	Prtg	protogenin [Source:MGI Symbol;Acc:MGI:2444710]	protein_coding	72714156	72824573	9	1
ENSMUSG00000009394	RAPAvsCTRL	2.16361	0.0509474	0.168926	=	-2.48253	-1.57465	20965	Syn2	synapsin II [Source:MGI Symbol;Acc:MGI:103020]	protein_coding	115111863	115258967	6	1
ENSMUSG00000025351	RAPAvsCTRL	2.16252	4.99647e-12	1.01547e-08	++	4.18491	6.21026	12512	Cd63	CD63 antigen [Source:MGI Symbol;Acc:MGI:99529]	protein_coding	128736858	128748691	10	1
ENSMUSG00000064246	RAPAvsCTRL	2.16088	0.00565229	0.038133	=	-2.27668	-1.04656	12654	Chil1	chitinase-like 1 [Source:MGI Symbol;Acc:MGI:1340899]	protein_coding	134109914	134117919	1	1
ENSMUSG00000105720	RAPAvsCTRL	2.14781	0.0160582	0.0784996	=	-2.50441	-1.72271		Gm42440	predicted gene 42440 [Source:MGI Symbol;Acc:MGI:5662577]	TEC	131961235	131963518	5	-1
ENSMUSG00000091144	RAPAvsCTRL	2.1474	0.000351159	0.00531116	++	2.04819	3.21895	628705	Phf11c	PHD finger protein 11C [Source:MGI Symbol;Acc:MGI:3648476]	protein_coding	59618282	59632830	14	-1
ENSMUSG00000108169	RAPAvsCTRL	2.14693	0.00870764	0.052248	=	-2.49772	-1.9552		Gm43958	predicted gene, 43958 [Source:MGI Symbol;Acc:MGI:5690350]	TEC	141388086	141391629	6	1
ENSMUSG00000052336	RAPAvsCTRL	2.14143	1.06474e-09	4.12182e-07	++	1.86006	3.92276	13051	Cx3cr1	chemokine (C-X3-C motif) receptor 1 [Source:MGI Symbol;Acc:MGI:1333815]	protein_coding	119730682	119898945	9	-1
ENSMUSG00000047844	RAPAvsCTRL	2.11888	1.4538e-09	4.86137e-07	++	-0.368287	1.45679	406217	Bex4	brain expressed X-linked 4 [Source:MGI Symbol;Acc:MGI:3606746]	protein_coding	135039745	135041192	X	1
ENSMUSG00000110642	RAPAvsCTRL	2.11879	0.0150616	0.0753263	=	-2.70645	-2.16276		Gm45710	predicted gene 45710 [Source:MGI Symbol;Acc:MGI:5804825]	unprocessed_pseudogene	105037464	105039401	8	-1
ENSMUSG00000098243	RAPAvsCTRL	2.11876	0.029967	0.11845	=	-2.63009	-2.0636		Gm4258	predicted gene 4258 [Source:MGI Symbol;Acc:MGI:3782435]	lncRNA	137826333	137928122	1	1
ENSMUSG00000106570	RAPAvsCTRL	2.11716	0.054835	0.17732	=	-2.84756	-2.07421		C230071H17Rik	RIKEN cDNA C230071H17 gene [Source:MGI Symbol;Acc:MGI:2444463]	TEC	131911805	131914777	5	-1
ENSMUSG00000036764	RAPAvsCTRL	2.11706	4.02768e-07	3.4833e-05	++	2.09858	3.80809	30045	Dnajc12	DnaJ heat shock protein family (Hsp40) member C12 [Source:MGI Symbol;Acc:MGI:1353428]	protein_coding	63218222	63246355	10	1
ENSMUSG00000074194	RAPAvsCTRL	2.11134	0.000218046	0.00375552	++	-0.767084	0.95708	244556	Zfp791	zinc finger protein 791 [Source:MGI Symbol;Acc:MGI:3648473]	protein_coding	85835182	85849724	8	-1
ENSMUSG00000019590	RAPAvsCTRL	2.10784	0.0020487	0.0186505	=	-1.82328	-0.141265	13056	Cyb561	cytochrome b-561 [Source:MGI Symbol;Acc:MGI:103253]	protein_coding	105824528	105844162	11	-1
ENSMUSG00000036322	RAPAvsCTRL	2.10603	0.0960921	0.253301	=	-1.29871	-0.975411		H2-Ea	histocompatibility 2, class II antigen E alpha [Source:MGI Symbol;Acc:MGI:95900]	polymorphic_pseudogene	34560933	34563619	17	-1
ENSMUSG00000042638	RAPAvsCTRL	2.10004	5.37842e-05	0.00137713	++	-0.734943	1.33599	14917	Gucy2c	guanylate cyclase 2c [Source:MGI Symbol;Acc:MGI:106903]	protein_coding	136674282	136758763	6	-1
ENSMUSG00000038473	RAPAvsCTRL	2.09821	8.29562e-10	3.96701e-07	++	1.01259	3.02522	70729	Nos1ap	nitric oxide synthase 1 (neuronal) adaptor protein [Source:MGI Symbol;Acc:MGI:1917979]	protein_coding	170130237	170417430	1	-1
ENSMUSG00000031167	RAPAvsCTRL	2.09667	4.07052e-08	5.75501e-06	++	2.1399	3.96606	19652	Rbm3	RNA binding motif (RNP1, RRM) protein 3 [Source:MGI Symbol;Acc:MGI:1099460]	protein_coding	8005214	8012119	X	-1
ENSMUSG00000108052	RAPAvsCTRL	2.09294	0.0177302	0.0836046	=	-2.51157	-1.3206		Gm8479	predicted gene 8479 [Source:MGI Symbol;Acc:MGI:3647865]	transcribed_processed_pseudogene	65305089	65306158	6	1
ENSMUSG00000098202	RAPAvsCTRL	2.09006	0.00870853	0.052248	=	-2.53111	-1.19155		B830012L14Rik	RIKEN cDNA B830012L14 gene [Source:MGI Symbol;Acc:MGI:2443332]	lncRNA	109642711	109680989	12	1
ENSMUSG00000007122	RAPAvsCTRL	2.09005	0.0889484	0.241703	=	-2.59883	-1.56559	12372	Casq1	calsequestrin 1 [Source:MGI Symbol;Acc:MGI:1309468]	protein_coding	172037461	172047435	1	-1
ENSMUSG00000103065	RAPAvsCTRL	2.09004	0.0022011	0.0194328	=	-2.21977	-0.967842		Gm20236	predicted gene, 20236 [Source:MGI Symbol;Acc:MGI:5012421]	TEC	69515050	69519589	14	-1
ENSMUSG00000103720	RAPAvsCTRL	2.08961	0.00211753	0.0189645	=	-2.21977	-0.967842		Gm37094	predicted gene, 37094 [Source:MGI Symbol;Acc:MGI:5610322]	TEC	69733300	69737839	14	-1
ENSMUSG00000085939	RAPAvsCTRL	2.08839	8.31827e-13	2.70493e-09	++	3.94689	5.88317		Cd63-ps	CD63 antigen, pseudogene [Source:MGI Symbol;Acc:MGI:105972]	transcribed_processed_pseudogene	50267793	50268667	18	1
ENSMUSG00000022415	RAPAvsCTRL	2.08738	4.26026e-05	0.00115742	++	-0.933827	1.17383	20972	Syngr1	synaptogyrin 1 [Source:MGI Symbol;Acc:MGI:1328323]	protein_coding	79975535	80003702	15	1
ENSMUSG00000018459	RAPAvsCTRL	2.08449	2.18006e-07	2.12249e-05	++	2.61186	4.5734	114644	Slc13a3	solute carrier family 13 (sodium-dependent dicarboxylate transporter), member 3 [Source:MGI Symbol;Acc:MGI:2149635]	protein_coding	165246948	165315150	2	-1
ENSMUSG00000025955	RAPAvsCTRL	2.08156	0.0126138	0.0671154	=	-1.90684	-1.69147	70861	Akr1cl	aldo-keto reductase family 1, member C-like [Source:MGI Symbol;Acc:MGI:1918111]	protein_coding	65051848	65071918	1	-1
ENSMUSG00000060962	RAPAvsCTRL	2.07945	0.00316142	0.0250495	=	-2.10017	-0.759967	73712	Dmkn	dermokine [Source:MGI Symbol;Acc:MGI:1920962]	protein_coding	30463181	30480488	7	1
ENSMUSG00000064325	RAPAvsCTRL	2.07674	8.98021e-12	1.21674e-08	++	0.804679	2.8155	15245	Hhip	Hedgehog-interacting protein [Source:MGI Symbol;Acc:MGI:1341847]	protein_coding	80692480	80784635	8	-1
ENSMUSG00000036913	RAPAvsCTRL	2.07634	0.0444418	0.154101	=	-2.84433	-2.43515	330863	Trim67	tripartite motif-containing 67 [Source:MGI Symbol;Acc:MGI:3045323]	protein_coding	125519831	125561452	8	1
ENSMUSG00000029086	RAPAvsCTRL	2.07512	2.39903e-06	0.000129158	++	1.98777	3.98989	19126	Prom1	prominin 1 [Source:MGI Symbol;Acc:MGI:1100886]	protein_coding	44150962	44259374	5	-1
ENSMUSG00000014704	RAPAvsCTRL	2.07411	0.0125607	0.0670688	=	-2.42087	-1.57871	15399	Hoxa2	homeobox A2 [Source:MGI Symbol;Acc:MGI:96174]	protein_coding	52139397	52141811	6	-1
ENSMUSG00000044041	RAPAvsCTRL	2.07141	0.355799	0.569036	=	-2.74419	-2.4478	16663	Krt13	keratin 13 [Source:MGI Symbol;Acc:MGI:101925]	protein_coding	100008153	100012392	11	-1
ENSMUSG00000044927	RAPAvsCTRL	2.05047	0.000687991	0.00866463	++	-1.04205	0.554077	243529	H1f10	H1.10 linker histone [Source:MGI Symbol;Acc:MGI:2685307]	protein_coding	87957403	87958619	6	-1
ENSMUSG00000111104	RAPAvsCTRL	2.05025	0.0303607	0.119443	=	-2.43118	-2.07356		Gm8512	predicted gene 8512 [Source:MGI Symbol;Acc:MGI:3648240]	processed_pseudogene	92058866	92059336	10	-1
ENSMUSG00000027401	RAPAvsCTRL	2.04875	0.183037	0.380029	=	-2.70504	-2.6279	21818	Tgm3	transglutaminase 3, E polypeptide [Source:MGI Symbol;Acc:MGI:98732]	protein_coding	129854269	129892319	2	1
ENSMUSG00000103313	RAPAvsCTRL	2.04132	0.0122024	0.0658258	=	-2.3424	-1.3941		Gm38357	predicted gene, 38357 [Source:MGI Symbol;Acc:MGI:5611585]	TEC	51139338	51141801	3	1
ENSMUSG00000005148	RAPAvsCTRL	2.03306	0.000229161	0.00387382	=	-1.81328	-0.193387	12224	Klf5	Kruppel-like factor 5 [Source:MGI Symbol;Acc:MGI:1338056]	protein_coding	99536127	99552472	14	1
ENSMUSG00000060548	RAPAvsCTRL	2.03186	5.4141e-06	0.000250792	++	-0.302952	1.41379	29820	Tnfrsf19	tumor necrosis factor receptor superfamily, member 19 [Source:MGI Symbol;Acc:MGI:1352474]	protein_coding	61201324	61283939	14	-1
ENSMUSG00000097385	RAPAvsCTRL	2.02956	0.000185534	0.00336448	=	-1.65616	-0.167698		Gm26814	predicted gene, 26814 [Source:MGI Symbol;Acc:MGI:5477308]	TEC	4942147	4946295	6	1
ENSMUSG00000039693	RAPAvsCTRL	2.01657	0.000308814	0.004814	++	-0.097176	1.80083	66665	Msantd3	Myb/SANT-like DNA-binding domain containing 3 [Source:MGI Symbol;Acc:MGI:1913915]	protein_coding	48539935	48561919	4	1
ENSMUSG00000020811	RAPAvsCTRL	2.0118	0.00688764	0.0437275	=	-2.34491	-1.38996	216881	Wscd1	WSC domain containing 1 [Source:MGI Symbol;Acc:MGI:2448493]	protein_coding	71640746	71680473	11	1
ENSMUSG00000078607	RAPAvsCTRL	2.00887	0.000135308	0.00272568	++	0.156399	1.54316	69066	1810010H24Rik	RIKEN cDNA 1810010H24 gene [Source:MGI Symbol;Acc:MGI:1916316]	protein_coding	106916507	106921269	11	1
ENSMUSG00000072761	RAPAvsCTRL	2.00623	0.00935255	0.0551353	=	-2.14632	-1.0846	100862203	Gm6712	predicted gene 6712 [Source:MGI Symbol;Acc:MGI:3645888]	lncRNA	17514705	17539773	17	1
ENSMUSG00000102808	RAPAvsCTRL	1.99916	0.00422018	0.0309081	=	-2.21264	-0.798922		5430420F09Rik	RIKEN cDNA 5430420F09 gene [Source:MGI Symbol;Acc:MGI:1921741]	TEC	51979010	51980808	3	-1
ENSMUSG00000027463	RAPAvsCTRL	1.98313	0.0217331	0.0962595	=	-2.41297	-2.0253	69698	Slc52a3	solute carrier protein family 52, member 3 [Source:MGI Symbol;Acc:MGI:1916948]	protein_coding	151838431	151851178	2	1
ENSMUSG00000038260	RAPAvsCTRL	1.97818	0.000184359	0.00336062	=	-1.68962	-0.0680346	68667	Trpm4	transient receptor potential cation channel, subfamily M, member 4 [Source:MGI Symbol;Acc:MGI:1915917]	protein_coding	44952056	44983204	7	-1
ENSMUSG00000032358	RAPAvsCTRL	1.97576	0.0758807	0.218367	=	-2.70504	-2.24936	208994	Fam83b	family with sequence similarity 83, member B [Source:MGI Symbol;Acc:MGI:2685362]	protein_coding	76397336	76474398	9	-1
ENSMUSG00000074738	RAPAvsCTRL	1.9705	0.000159526	0.00305145	++	-1.3754	0.317762	230991	Fndc10	fibronectin type III domain containing 10 [Source:MGI Symbol;Acc:MGI:2444790]	protein_coding	155778799	155780938	4	1
ENSMUSG00000028524	RAPAvsCTRL	1.95746	0.00686754	0.0436681	=	-1.94957	-0.791292	73094	Sgip1	SH3-domain GRB2-like (endophilin) interacting protein 1 [Source:MGI Symbol;Acc:MGI:1920344]	protein_coding	102598494	102830825	4	1
ENSMUSG00000031099	RAPAvsCTRL	1.95707	0.000176198	0.00325177	=	-1.90724	-0.594508	93761	Smarca1	SWI/SNF related, matrix associated, actin dependent regulator of chromatin, subfamily a, member 1 [Source:MGI Symbol;Acc:MGI:1935127]	protein_coding	46898245	46981851	X	-1
ENSMUSG00000028773	RAPAvsCTRL	1.94938	0.185197	0.38332	=	-2.40968	-1.7193	14077	Fabp3	fatty acid binding protein 3, muscle and heart [Source:MGI Symbol;Acc:MGI:95476]	protein_coding	130202388	130209256	4	1
ENSMUSG00000075585	RAPAvsCTRL	1.94887	0.000242652	0.00402319	++	-1.35347	0.218331		6330403L08Rik	RIKEN cDNA 6330403L08 gene [Source:MGI Symbol;Acc:MGI:1917994]	lncRNA	138980811	138986332	5	1
ENSMUSG00000064065	RAPAvsCTRL	1.94331	0.0111906	0.0621405	=	-1.75532	-0.690607	320495	Ipcef1	interaction protein for cytohesin exchange factors 1 [Source:MGI Symbol;Acc:MGI:2444159]	protein_coding	6835796	7002478	10	-1
ENSMUSG00000038248	RAPAvsCTRL	1.93466	0.00413151	0.0305086	=	-2.3221	-0.918222	109205	Sobp	sine oculis binding protein [Source:MGI Symbol;Acc:MGI:1924427]	protein_coding	42878496	43050526	10	-1
ENSMUSG00000020593	RAPAvsCTRL	1.92549	0.000128932	0.00264018	++	5.01502	6.72794	14245	Lpin1	lipin 1 [Source:MGI Symbol;Acc:MGI:1891340]	protein_coding	16585670	16696967	12	-1
ENSMUSG00000020086	RAPAvsCTRL	1.91817	0.000923486	0.0105814	=	-1.54676	-0.24695	404634	Macroh2a2	macroH2A.2 histone [Source:MGI Symbol;Acc:MGI:3037658]	protein_coding	61574444	61619926	10	-1
ENSMUSG00000028298	RAPAvsCTRL	1.91642	0.0120651	0.065215	=	-2.07671	-1.63115	12640	Cga	glycoprotein hormones, alpha subunit [Source:MGI Symbol;Acc:MGI:88390]	protein_coding	34893779	34907370	4	1
ENSMUSG00000028240	RAPAvsCTRL	1.91017	8.26009e-05	0.00190228	++	4.94639	6.85698	13122	Cyp7a1	cytochrome P450, family 7, subfamily a, polypeptide 1 [Source:MGI Symbol;Acc:MGI:106091]	protein_coding	6265612	6275633	4	-1
ENSMUSG00000034813	RAPAvsCTRL	1.91015	0.000245408	0.00405085	=	-1.64555	-0.375829	74053	Grip1	glutamate receptor interacting protein 1 [Source:MGI Symbol;Acc:MGI:1921303]	protein_coding	119289735	119923166	10	1
ENSMUSG00000028654	RAPAvsCTRL	1.90738	6.48441e-10	3.29908e-07	++	0.77188	2.60593	16918	Mycl	v-myc avian myelocytomatosis viral oncogene lung carcinoma derived [Source:MGI Symbol;Acc:MGI:96799]	protein_coding	122889445	122896278	4	1
ENSMUSG00000113687	RAPAvsCTRL	1.90427	0.00276807	0.0228341	=	-1.9611	-0.909844		Gm49703	predicted gene, 49703 [Source:MGI Symbol;Acc:MGI:6215164]	TEC	100538167	100540235	12	-1
ENSMUSG00000000901	RAPAvsCTRL	1.89973	0.0055423	0.0376136	=	-1.69529	-0.467394	17385	Mmp11	matrix metallopeptidase 11 [Source:MGI Symbol;Acc:MGI:97008]	protein_coding	75759056	75772330	10	-1
ENSMUSG00000033508	RAPAvsCTRL	1.8864	0.0877583	0.239816	=	-2.50897	-2.10384	67855	Asprv1	aspartic peptidase, retroviral-like 1 [Source:MGI Symbol;Acc:MGI:1915105]	protein_coding	86605146	86606692	6	1
ENSMUSG00000030589	RAPAvsCTRL	1.88471	0.0119139	0.0648068	=	-2.56709	-1.66156	233046	Rasgrp4	RAS guanyl releasing protein 4 [Source:MGI Symbol;Acc:MGI:2386851]	protein_coding	28834276	28853386	7	1
ENSMUSG00000026255	RAPAvsCTRL	1.88169	0.0258973	0.107524	=	-2.29476	-1.95931	98363	Efhd1	EF hand domain containing 1 [Source:MGI Symbol;Acc:MGI:1921607]	protein_coding	87192085	87238561	1	1
ENSMUSG00000104936	RAPAvsCTRL	1.87665	0.0436882	0.15243	=	-2.70765	-1.97194		2610011E03Rik	RIKEN cDNA 2610011E03 gene [Source:MGI Symbol;Acc:MGI:1919710]	TEC	132025018	132027252	5	-1
ENSMUSG00000059824	RAPAvsCTRL	1.87259	0.0313588	0.12186	=	-0.338163	1.28957	13170	Dbp	D site albumin promoter binding protein [Source:MGI Symbol;Acc:MGI:94866]	protein_coding	45354512	45359627	7	1
ENSMUSG00000067219	RAPAvsCTRL	1.87147	2.15458e-05	0.000685543	++	3.73344	5.52345	70701	Nipal1	NIPA-like domain containing 1 [Source:MGI Symbol;Acc:MGI:1917951]	protein_coding	72805138	72828421	5	1
ENSMUSG00000108388	RAPAvsCTRL	1.86435	0.00798287	0.0488155	=	-2.11941	-0.965801		Gm44673	predicted gene 44673 [Source:MGI Symbol;Acc:MGI:5753249]	TEC	128322773	128323768	7	-1
ENSMUSG00000094733	RAPAvsCTRL	1.85419	0.0495549	0.166229	=	-2.8923	-2.78505	408196	Csta3	cystatin A family member 3 [Source:MGI Symbol;Acc:MGI:3644688]	protein_coding	36030773	36038158	16	1
ENSMUSG00000028957	RAPAvsCTRL	1.85	0.000194085	0.00345254	++	0.805708	2.70917	18628	Per3	period circadian clock 3 [Source:MGI Symbol;Acc:MGI:1277134]	protein_coding	151088109	151129122	4	-1
ENSMUSG00000081416	RAPAvsCTRL	1.84399	0.0135096	0.0702156	=	-2.20129	-1.70679		Gm14383	predicted gene 14383 [Source:MGI Symbol;Acc:MGI:3650547]	processed_pseudogene	119499640	119500025	2	1
ENSMUSG00000117786	RAPAvsCTRL	1.84372	0.188042	0.386731	=	-1.16571	0.583363		Gm10503	predicted gene 10503 [Source:MGI Symbol;Acc:MGI:3642784]	lncRNA	31139312	31182194	17	-1
ENSMUSG00000026826	RAPAvsCTRL	1.83677	0.00134125	0.0136723	=	-1.61285	-0.155694	18227	Nr4a2	nuclear receptor subfamily 4, group A, member 2 [Source:MGI Symbol;Acc:MGI:1352456]	protein_coding	56996842	57014015	2	-1
ENSMUSG00000063919	RAPAvsCTRL	1.83105	0.00015191	0.00292905	++	-0.755351	0.808204	68955	Srrm4	serine/arginine repetitive matrix 4 [Source:MGI Symbol;Acc:MGI:1916205]	protein_coding	116577334	116729876	5	-1
ENSMUSG00000031162	RAPAvsCTRL	1.82458	0.00759981	0.0470725	=	-2.52433	-2.11076	14460	Gata1	GATA binding protein 1 [Source:MGI Symbol;Acc:MGI:95661]	protein_coding	7825499	7844310	X	-1
ENSMUSG00000042784	RAPAvsCTRL	1.80974	0.012283	0.0660477	=	-1.99972	-0.444571	17829	Muc1	mucin 1, transmembrane [Source:MGI Symbol;Acc:MGI:97231]	protein_coding	89136364	89140688	3	1
ENSMUSG00000041272	RAPAvsCTRL	1.8061	5.11154e-07	4.26198e-05	++	1.31962	3.15014	252838	Tox	thymocyte selection-associated high mobility group box [Source:MGI Symbol;Acc:MGI:2181659]	protein_coding	6686353	6991557	4	-1
ENSMUSG00000042851	RAPAvsCTRL	1.80075	0.000242846	0.00402319	++	0.224924	1.30083	78751	Zc3h6	zinc finger CCCH type containing 6 [Source:MGI Symbol;Acc:MGI:1926001]	protein_coding	128809322	128860483	2	1
ENSMUSG00000034981	RAPAvsCTRL	1.79914	0.00141963	0.0142305	=	-1.64819	-0.107969	231440	Parm1	prostate androgen-regulated mucin-like protein 1 [Source:MGI Symbol;Acc:MGI:2443349]	protein_coding	91665474	91774753	5	1
ENSMUSG00000046733	RAPAvsCTRL	1.79818	0.010161	0.058418	=	-1.97608	-0.874068	232431	Gprc5a	G protein-coupled receptor, family C, group 5, member A [Source:MGI Symbol;Acc:MGI:1891250]	protein_coding	135042649	135061707	6	1
ENSMUSG00000103558	RAPAvsCTRL	1.79766	0.00160504	0.0154783	=	-1.8875	-0.710617		Gm38220	predicted gene, 38220 [Source:MGI Symbol;Acc:MGI:5611448]	TEC	71698833	71700279	17	-1
ENSMUSG00000028360	RAPAvsCTRL	1.79667	0.0957716	0.253113	=	-2.8923	-2.78505	242259	Slc44a5	solute carrier family 44, member 5 [Source:MGI Symbol;Acc:MGI:3035141]	protein_coding	153679073	153977359	3	1
ENSMUSG00000111212	RAPAvsCTRL	1.79151	0.000648611	0.00832807	=	-1.40929	-0.278341		5330432J10Rik	RIKEN cDNA 5330432J10 gene [Source:MGI Symbol;Acc:MGI:2443489]	TEC	13308563	13312795	9	1
ENSMUSG00000039396	RAPAvsCTRL	1.77912	0.00206568	0.0187421	=	-1.62496	-0.752354	234258	Neil3	nei like 3 (E. coli) [Source:MGI Symbol;Acc:MGI:2384588]	protein_coding	54039902	54092100	8	-1
ENSMUSG00000092912	RAPAvsCTRL	1.77879	0.000353579	0.00533477	++	-0.867099	0.779617		Gm24086	predicted gene, 24086 [Source:MGI Symbol;Acc:MGI:5453863]	snRNA	136625112	136625209	1	1
ENSMUSG00000028358	RAPAvsCTRL	1.77796	3.6395e-08	5.23669e-06	++	1.14471	2.83956	72701	Zfp618	zinc finger protein 618 [Source:MGI Symbol;Acc:MGI:1919950]	protein_coding	62883810	63057945	4	1
ENSMUSG00000116780	RAPAvsCTRL	1.77389	0.0377631	0.138037	=	-1.97723	-1.26564	100041586	Dynlt2a3	dynein light chain Tctex-type 2A3 [Source:MGI Symbol;Acc:MGI:3781595]	protein_coding	15184504	15199052	17	-1
ENSMUSG00000106320	RAPAvsCTRL	1.7724	0.00521563	0.0361009	=	-2.07926	-1.06688		Gm42992	predicted gene 42992 [Source:MGI Symbol;Acc:MGI:5663129]	TEC	132015388	132022223	5	-1
ENSMUSG00000033581	RAPAvsCTRL	1.77173	1.47187e-08	2.51907e-06	++	0.435538	1.99915	319765	Igf2bp2	insulin-like growth factor 2 mRNA binding protein 2 [Source:MGI Symbol;Acc:MGI:1890358]	protein_coding	21877759	21982049	16	-1
ENSMUSG00000070806	RAPAvsCTRL	1.76898	0.0156241	0.0772055	=	-2.21098	-1.26258	332934	Zmynd12	zinc finger, MYND domain containing 12 [Source:MGI Symbol;Acc:MGI:2140259]	protein_coding	119280011	119324641	4	1
ENSMUSG00000106386	RAPAvsCTRL	1.75462	0.0500834	0.167174	=	-2.6603	-1.9476		Gm42991	predicted gene 42991 [Source:MGI Symbol;Acc:MGI:5663128]	TEC	132000889	132004725	5	-1
ENSMUSG00000021876	RAPAvsCTRL	1.7546	8.83905e-08	1.05549e-05	++	8.37914	9.95745	58809	Rnase4	ribonuclease, RNase A family 4 [Source:MGI Symbol;Acc:MGI:1926217]	protein_coding	51328534	51343608	14	1
ENSMUSG00000047419	RAPAvsCTRL	1.75085	0.214885	0.420333	=	-2.73694	-2.41026	76469	Cmya5	cardiomyopathy associated 5 [Source:MGI Symbol;Acc:MGI:1923719]	protein_coding	93177221	93281232	13	-1
ENSMUSG00000117538	RAPAvsCTRL	1.74978	0.0049516	0.0347467	=	-1.08758	-0.105511		Gm50008	predicted gene, 50008 [Source:MGI Symbol;Acc:MGI:6275293]	TEC	87080698	87082076	17	1
ENSMUSG00000050050	RAPAvsCTRL	1.74826	0.000143448	0.00281592	++	-0.604286	0.763876	320696	Ccdc158	coiled-coil domain containing 158 [Source:MGI Symbol;Acc:MGI:2444555]	protein_coding	92755813	92823130	5	-1
ENSMUSG00000022026	RAPAvsCTRL	1.74578	0.074353	0.215373	=	-2.63764	-2.14248	380924	Olfm4	olfactomedin 4 [Source:MGI Symbol;Acc:MGI:2685142]	protein_coding	80221521	80260579	14	1
ENSMUSG00000000308	RAPAvsCTRL	1.73831	0.0203549	0.0921226	=	-2.26602	-1.34282	12716	Ckmt1	creatine kinase, mitochondrial 1, ubiquitous [Source:MGI Symbol;Acc:MGI:99441]	protein_coding	121188195	121194218	2	1
ENSMUSG00000104528	RAPAvsCTRL	1.7379	0.00421006	0.0308817	++	1.50603	2.59381		Gm43314	predicted gene 43314 [Source:MGI Symbol;Acc:MGI:5663451]	TEC	157600598	157602828	3	-1
ENSMUSG00000102179	RAPAvsCTRL	1.73329	0.0411292	0.146264	=	-2.29918	-1.45576		Gm37868	predicted gene, 37868 [Source:MGI Symbol;Acc:MGI:5611096]	TEC	128071351	128074085	1	1
ENSMUSG00000084331	RAPAvsCTRL	1.73329	0.0186785	0.0867696	=	-2.23815	-1.18546		Gm8163	predicted gene 8163 [Source:MGI Symbol;Acc:MGI:3644711]	processed_pseudogene	59769995	59771054	X	-1
ENSMUSG00000038775	RAPAvsCTRL	1.73236	0.00054155	0.00730105	++	-1.36576	0.21741	22351	Vill	villin-like [Source:MGI Symbol;Acc:MGI:1201781]	protein_coding	118881846	118900593	9	1
ENSMUSG00000100690	RAPAvsCTRL	1.73101	0.0110085	0.0614443	=	-2.31073	-1.49679		Gm4322	predicted gene 4322 [Source:MGI Symbol;Acc:MGI:3782503]	processed_pseudogene	150144677	150145012	1	-1
ENSMUSG00000075044	RAPAvsCTRL	1.72965	0.00116001	0.0123433	++	0.679809	2.58438	236293	Slc22a29	solute carrier family 22. member 29 [Source:MGI Symbol;Acc:MGI:3605624]	protein_coding	8137529	8196264	19	-1
ENSMUSG00000108431	RAPAvsCTRL	1.71893	0.0195847	0.0896474	=	-2.47047	-1.61954		Gm42375	predicted gene, 42375 [Source:MGI Symbol;Acc:MGI:5625260]	lncRNA	26003846	26006711	7	-1
ENSMUSG00000024352	RAPAvsCTRL	1.71786	1.34831e-05	0.000477606	++	-0.113932	1.57401	71242	Spata24	spermatogenesis associated 24 [Source:MGI Symbol;Acc:MGI:1918492]	protein_coding	35789742	35795239	18	-1
ENSMUSG00000096729	RAPAvsCTRL	1.71479	0.286346	0.498092	=	-1.96515	-0.838443		Gm13695	predicted gene 13695 [Source:MGI Symbol;Acc:MGI:3702066]	protein_coding	83797657	83800149	2	1
ENSMUSG00000040329	RAPAvsCTRL	1.71159	0.0194842	0.0893889	=	-1.17253	0.492166	16196	Il7	interleukin 7 [Source:MGI Symbol;Acc:MGI:96561]	protein_coding	7635054	7678820	3	-1
ENSMUSG00000086219	RAPAvsCTRL	1.70946	3.42594e-05	0.000987632	++	-0.381697	1.13957	76798	Srrm4os	serine/arginine repetitive matrix 4, opposite strand [Source:MGI Symbol;Acc:MGI:1924048]	lncRNA	116576779	116603546	5	1
ENSMUSG00000074580	RAPAvsCTRL	1.70702	0.00428337	0.0312022	=	-1.6874	-0.52506	71004	4931440P22Rik	RIKEN cDNA 4931440P22 gene [Source:MGI Symbol;Acc:MGI:1918254]	transcribed_processed_pseudogene	65414678	65436800	3	-1
ENSMUSG00000021485	RAPAvsCTRL	1.70672	0.00317972	0.0251577	=	-1.1983	-0.36165	17121	Mxd3	Max dimerization protein 3 [Source:MGI Symbol;Acc:MGI:104987]	protein_coding	55472981	55477636	13	-1
ENSMUSG00000103215	RAPAvsCTRL	1.70305	0.0579993	0.18465	=	-2.42769	-2.30668		Gm38388	predicted gene, 38388 [Source:MGI Symbol;Acc:MGI:5613624]	TEC	60633966	60635395	1	-1
ENSMUSG00000028464	RAPAvsCTRL	1.6982	0.00688129	0.0437043	++	0.256536	1.60956	22004	Tpm2	tropomyosin 2, beta [Source:MGI Symbol;Acc:MGI:98810]	protein_coding	43514711	43523765	4	-1
ENSMUSG00000018865	RAPAvsCTRL	1.69788	0.0207289	0.0934627	=	-2.50085	-1.98277	29859	Sult4a1	sulfotransferase family 4A, member 1 [Source:MGI Symbol;Acc:MGI:1888971]	protein_coding	83960298	83989955	15	-1
ENSMUSG00000100599	RAPAvsCTRL	1.69722	0.008835	0.0528418	=	-1.92459	-1.03257	73600	1700120C14Rik	RIKEN cDNA 1700120C14 gene [Source:MGI Symbol;Acc:MGI:1920850]	lncRNA	99147392	99159925	15	1
ENSMUSG00000022995	RAPAvsCTRL	1.69196	8.36797e-07	6.10111e-05	++	-0.0166509	1.69436	13800	Enah	ENAH actin regulator [Source:MGI Symbol;Acc:MGI:108360]	protein_coding	181723949	181847555	1	-1
ENSMUSG00000053522	RAPAvsCTRL	1.69142	0.110959	0.278114	=	-2.6914	-1.59372	16858	Lgals7	lectin, galactose binding, soluble 7 [Source:MGI Symbol;Acc:MGI:1316742]	protein_coding	28563278	28565709	7	1
ENSMUSG00000018727	RAPAvsCTRL	1.69138	0.000254943	0.00417763	++	-0.190728	1.1284	52670	Cpsf4l	cleavage and polyadenylation specific factor 4-like [Source:MGI Symbol;Acc:MGI:1277182]	protein_coding	113588998	113600843	11	-1
ENSMUSG00000051890	RAPAvsCTRL	1.69116	0.00289599	0.023614	=	-1.72692	-0.622891	271005	Klhdc1	kelch domain containing 1 [Source:MGI Symbol;Acc:MGI:2672853]	protein_coding	69287950	69331406	12	1
ENSMUSG00000032849	RAPAvsCTRL	1.68773	1.78539e-08	2.87412e-06	++	0.207653	1.96744	239273	Abcc4	ATP-binding cassette, sub-family C (CFTR/MRP), member 4 [Source:MGI Symbol;Acc:MGI:2443111]	protein_coding	118720104	118943631	14	-1
ENSMUSG00000053613	RAPAvsCTRL	1.68172	0.0141856	0.0724158	=	-2.03721	-1.40159		Notumos	notum palmitoleoyl-protein carboxylesterase, opposite strand [Source:MGI Symbol;Acc:MGI:3698431]	lncRNA	120549983	120552641	11	1
ENSMUSG00000103662	RAPAvsCTRL	1.6786	0.00408928	0.0302905	=	-1.62268	-0.386311		Gm34294	predicted gene, 34294 [Source:MGI Symbol;Acc:MGI:5593453]	TEC	169465976	169470238	2	-1
ENSMUSG00000079038	RAPAvsCTRL	1.676	0.0119552	0.0649014	=	-1.84704	-0.654496	211135	D130040H23Rik	RIKEN cDNA D130040H23 gene [Source:MGI Symbol;Acc:MGI:2444324]	protein_coding	69723732	69766859	8	1
ENSMUSG00000050069	RAPAvsCTRL	1.67487	1.59658e-05	0.000537448	++	0.652983	2.14753	23893	Grem2	gremlin 2, DAN family BMP antagonist [Source:MGI Symbol;Acc:MGI:1344367]	protein_coding	174661351	174749385	1	-1
ENSMUSG00000116704	RAPAvsCTRL	1.668	0.00719596	0.0451037	=	-1.32531	-0.431072		Gm5491	predicted gene 5491 [Source:MGI Symbol;Acc:MGI:3644969]	processed_pseudogene	8602885	8603492	17	-1
ENSMUSG00000027827	RAPAvsCTRL	1.66798	0.00327434	0.025701	=	-1.79694	-0.749514	16497	Kcnab1	potassium voltage-gated channel, shaker-related subfamily, beta member 1 [Source:MGI Symbol;Acc:MGI:109155]	protein_coding	64856617	65285644	3	1
ENSMUSG00000117779	RAPAvsCTRL	1.66375	0.0244416	0.103895	=	-2.17042	-1.68242		Gm19209	predicted gene, 19209 [Source:MGI Symbol;Acc:MGI:5011394]	processed_pseudogene	3871764	3872389	19	-1
ENSMUSG00000102246	RAPAvsCTRL	1.6612	0.0234564	0.101081	=	-2.48201	-1.42255		9430037O13Rik	RIKEN cDNA 9430037O13 gene [Source:MGI Symbol;Acc:MGI:1924535]	TEC	191267997	191269004	1	-1
ENSMUSG00000107655	RAPAvsCTRL	1.65581	0.00949393	0.0556058	=	-2.02555	-1.0577		Gm44220	predicted gene, 44220 [Source:MGI Symbol;Acc:MGI:5690612]	TEC	93218701	93221187	6	1
ENSMUSG00000079247	RAPAvsCTRL	1.65547	0.305389	0.517814	=	-1.96515	-0.928157		Gm13691	predicted gene 13691 [Source:MGI Symbol;Acc:MGI:3702053]	protein_coding	83820897	83823389	2	1
ENSMUSG00000094125	RAPAvsCTRL	1.65547	0.305389	0.517814	=	-1.96515	-0.928157		Gm13698	predicted gene 13698 [Source:MGI Symbol;Acc:MGI:3702072]	protein_coding	83786037	83788529	2	1
ENSMUSG00000094336	RAPAvsCTRL	1.65547	0.305389	0.517814	=	-1.96515	-0.928157		Gm13693	predicted gene 13693 [Source:MGI Symbol;Acc:MGI:3702055]	protein_coding	83791847	83794339	2	1
ENSMUSG00000095824	RAPAvsCTRL	1.65547	0.305389	0.517814	=	-1.96515	-0.928157		Gm13697	predicted gene 13697 [Source:MGI Symbol;Acc:MGI:3702070]	protein_coding	83815087	83817579	2	1
ENSMUSG00000096337	RAPAvsCTRL	1.65547	0.305389	0.517814	=	-1.96515	-0.928157		Gm13694	predicted gene 13694 [Source:MGI Symbol;Acc:MGI:3702064]	protein_coding	83809277	83811769	2	1
ENSMUSG00000096484	RAPAvsCTRL	1.65547	0.305389	0.517814	=	-1.96515	-0.928157		Gm13696	predicted gene 13696 [Source:MGI Symbol;Acc:MGI:3702068]	protein_coding	83803467	83805959	2	1
ENSMUSG00000086266	RAPAvsCTRL	1.65364	0.0728169	0.212707	=	-2.84433	-2.39843	111975	Igf2os	insulin-like growth factor 2, opposite strand [Source:MGI Symbol;Acc:MGI:1195257]	lncRNA	142213430	142224093	7	1
ENSMUSG00000104641	RAPAvsCTRL	1.6503	0.000662807	0.00843898	++	-1.07908	0.158567		Gm43290	predicted gene 43290 [Source:MGI Symbol;Acc:MGI:5663427]	TEC	65633848	65635404	5	-1
ENSMUSG00000108494	RAPAvsCTRL	1.65005	0.002893	0.0236131	++	-1.13105	0.318692		Gm45203	predicted gene 45203 [Source:MGI Symbol;Acc:MGI:5753779]	TEC	79760552	79762382	7	-1
ENSMUSG00000032010	RAPAvsCTRL	1.6485	0.0163082	0.0791742	=	0.619733	2.52577	53376	Usp2	ubiquitin specific peptidase 2 [Source:MGI Symbol;Acc:MGI:1858178]	protein_coding	43978318	44006924	9	1
ENSMUSG00000037991	RAPAvsCTRL	1.64755	0.00663068	0.0426626	=	-1.43098	-0.213184	223970	Rmi2	RecQ mediated genome instability 2 [Source:MGI Symbol;Acc:MGI:2685383]	protein_coding	10652923	10710830	16	1
ENSMUSG00000044026	RAPAvsCTRL	1.64609	6.13953e-08	8.06675e-06	++	2.95251	4.46512	240660	Slc35g1	solute carrier family 35, member G1 [Source:MGI Symbol;Acc:MGI:2444789]	protein_coding	38384428	38394058	19	1
ENSMUSG00000029273	RAPAvsCTRL	1.64251	6.2717e-10	3.29908e-07	++	4.9062	6.48488	53315	Sult1d1	sulfotransferase family 1D, member 1 [Source:MGI Symbol;Acc:MGI:1926341]	protein_coding	87702504	87716886	5	-1
ENSMUSG00000026185	RAPAvsCTRL	1.63299	2.47266e-06	0.000132683	++	2.20371	3.84175	16011	Igfbp5	insulin-like growth factor binding protein 5 [Source:MGI Symbol;Acc:MGI:96440]	protein_coding	72897091	72914043	1	-1
ENSMUSG00000020787	RAPAvsCTRL	1.63277	0.077612	0.221735	=	-2.548	-1.85961	18436	P2rx1	purinergic receptor P2X, ligand-gated ion channel, 1 [Source:MGI Symbol;Acc:MGI:1098235]	protein_coding	72889929	72906026	11	1
ENSMUSG00000026196	RAPAvsCTRL	1.62606	0.00104346	0.0115255	++	-1.35457	0.00325586	12021	Bard1	BRCA1 associated RING domain 1 [Source:MGI Symbol;Acc:MGI:1328361]	protein_coding	71066657	71142305	1	-1
ENSMUSG00000086247	RAPAvsCTRL	1.62435	0.000225726	0.00383533	++	-1.15562	0.0735325	100504007	Gm15787	predicted gene 15787 [Source:MGI Symbol;Acc:MGI:3783229]	lncRNA	110302266	110324370	5	-1
ENSMUSG00000001020	RAPAvsCTRL	1.62362	0.00619496	0.0405052	++	-1.47932	0.260844	20198	S100a4	S100 calcium binding protein A4 [Source:MGI Symbol;Acc:MGI:1330282]	protein_coding	90511078	90513352	3	1
ENSMUSG00000020419	RAPAvsCTRL	1.6215	0.0922984	0.247539	=	-2.27503	-2.21859	75828	Hormad2	HORMA domain containing 2 [Source:MGI Symbol;Acc:MGI:1923078]	protein_coding	4295814	4391105	11	-1
ENSMUSG00000002831	RAPAvsCTRL	1.61697	0.0177797	0.0836699	=	-1.80107	-0.924844	57435	Plin4	perilipin 4 [Source:MGI Symbol;Acc:MGI:1929709]	protein_coding	56407591	56416803	17	-1
ENSMUSG00000021057	RAPAvsCTRL	1.6166	0.028535	0.114868	=	-1.70989	-0.465984	238276	Akap5	A kinase (PRKA) anchor protein 5 [Source:MGI Symbol;Acc:MGI:2685104]	protein_coding	76371665	76380927	12	1
ENSMUSG00000102202	RAPAvsCTRL	1.6152	0.0424651	0.149608	=	-2.11783	-1.63636		Gm33280	predicted gene, 33280 [Source:MGI Symbol;Acc:MGI:5592439]	lncRNA	36171123	36177827	1	1
ENSMUSG00000067656	RAPAvsCTRL	1.61225	0.000137271	0.00274525	++	2.94599	4.99104	171405	Slc22a27	solute carrier family 22, member 27 [Source:MGI Symbol;Acc:MGI:3042283]	protein_coding	7841753	7943392	19	-1
ENSMUSG00000032839	RAPAvsCTRL	1.60708	0.00236636	0.0203893	++	-0.924977	0.354957	22063	Trpc1	transient receptor potential cation channel, subfamily C, member 1 [Source:MGI Symbol;Acc:MGI:109528]	protein_coding	95587135	95632428	9	-1
ENSMUSG00000062061	RAPAvsCTRL	1.60456	0.0654996	0.199412	=	-2.50325	-1.72483	227627	Obp2a	odorant binding protein 2A [Source:MGI Symbol;Acc:MGI:2387617]	protein_coding	25590055	25593338	2	1
ENSMUSG00000097863	RAPAvsCTRL	1.60325	0.00426036	0.0311183	=	-1.32346	-0.373218		1010001B22Rik	RIKEN cDNA 1010001B22 gene [Source:MGI Symbol;Acc:MGI:1922653]	lncRNA	110143377	110144264	5	-1
ENSMUSG00000116298	RAPAvsCTRL	1.60039	0.000170164	0.00318744	++	-1.04069	0.307614		4833412C15Rik	RIKEN cDNA 4833412C15 gene [Source:MGI Symbol;Acc:MGI:1921863]	TEC	76997932	77000002	15	-1
ENSMUSG00000103132	RAPAvsCTRL	1.59963	0.00263384	0.0220513	=	-1.73747	-0.764876		Gm37978	predicted gene, 37978 [Source:MGI Symbol;Acc:MGI:5611206]	TEC	28568071	28570985	6	1
ENSMUSG00000037664	RAPAvsCTRL	1.59833	6.49305e-10	3.29908e-07	++	1.6465	3.23489	12577	Cdkn1c	cyclin-dependent kinase inhibitor 1C (P57) [Source:MGI Symbol;Acc:MGI:104564]	protein_coding	143012076	143014787	7	-1
ENSMUSG00000037605	RAPAvsCTRL	1.59042	0.00200927	0.0184049	=	-1.86968	-0.571305	319387	Adgrl3	adhesion G protein-coupled receptor L3 [Source:MGI Symbol;Acc:MGI:2441950]	protein_coding	81167985	81972980	5	1
ENSMUSG00000042750	RAPAvsCTRL	1.58768	0.0539882	0.175243	=	-2.25985	-1.31814	12069	Bex2	brain expressed X-linked 2 [Source:MGI Symbol;Acc:MGI:1338017]	protein_coding	134967313	134968985	X	-1
ENSMUSG00000102752	RAPAvsCTRL	1.58677	0.000202738	0.00355277	++	-0.97397	0.488523	665574	Gm7694	predicted gene 7694 [Source:MGI Symbol;Acc:MGI:3649135]	protein_coding	170125768	170133901	1	-1
ENSMUSG00000063388	RAPAvsCTRL	1.57897	0.125416	0.300728	=	-2.23236	-2.17623		BC023105	cDNA sequence BC023105 [Source:MGI Symbol;Acc:MGI:2384767]	processed_pseudogene	60574837	60576052	18	1
ENSMUSG00000051323	RAPAvsCTRL	1.57285	0.0191691	0.0884169	=	-2.26858	-1.26751	279653	Pcdh19	protocadherin 19 [Source:MGI Symbol;Acc:MGI:2685563]	protein_coding	132483609	132589736	X	-1
ENSMUSG00000000440	RAPAvsCTRL	1.56623	0.000101186	0.00222322	++	-0.493404	0.946738	19016	Pparg	peroxisome proliferator activated receptor gamma [Source:MGI Symbol;Acc:MGI:97747]	protein_coding	115337912	115467360	6	1
ENSMUSG00000057092	RAPAvsCTRL	1.56189	0.00271353	0.0225214	=	-1.58547	-0.0492529	17178	Fxyd3	FXYD domain-containing ion transport regulator 3 [Source:MGI Symbol;Acc:MGI:107497]	protein_coding	30767597	30776129	7	-1
ENSMUSG00000051022	RAPAvsCTRL	1.56168	0.0807844	0.227638	=	-2.49627	-1.5911	15476	Hs3st1	heparan sulfate (glucosamine) 3-O-sulfotransferase 1 [Source:MGI Symbol;Acc:MGI:1201606]	protein_coding	39771278	39912818	5	-1
ENSMUSG00000028859	RAPAvsCTRL	1.55747	0.0330431	0.126322	=	-1.99807	-1.38297	12986	Csf3r	colony stimulating factor 3 receptor (granulocyte) [Source:MGI Symbol;Acc:MGI:1339755]	protein_coding	125918343	125938233	4	1
ENSMUSG00000056656	RAPAvsCTRL	1.55247	0.0442785	0.15383	=	-2.61964	-2.24006	239552	Apol8	apolipoprotein L 8 [Source:MGI Symbol;Acc:MGI:2444921]	protein_coding	77631998	77641203	15	-1
ENSMUSG00000057003	RAPAvsCTRL	1.54861	0.356558	0.569646	=	-2.64344	-2.4279	17884	Myh4	myosin, heavy polypeptide 4, skeletal muscle [Source:MGI Symbol;Acc:MGI:1339713]	protein_coding	67128855	67151272	11	1
ENSMUSG00000049265	RAPAvsCTRL	1.54747	0.0117065	0.0641232	=	-1.07567	-0.42217	16527	Kcnk3	potassium channel, subfamily K, member 3 [Source:MGI Symbol;Acc:MGI:1100509]	protein_coding	30745514	30782615	5	1
ENSMUSG00000000782	RAPAvsCTRL	1.54667	0.000201713	0.00354572	++	-0.0162771	1.42081	21414	Tcf7	transcription factor 7, T cell specific [Source:MGI Symbol;Acc:MGI:98507]	protein_coding	52143198	52174158	11	-1
ENSMUSG00000083657	RAPAvsCTRL	1.54637	0.0160835	0.0785526	=	-2.28555	-1.38532		Gm12245	predicted gene 12245 [Source:MGI Symbol;Acc:MGI:3649494]	processed_pseudogene	57839555	57839911	11	-1
ENSMUSG00000046432	RAPAvsCTRL	1.54636	0.000160424	0.00306502	++	0.0522221	1.68571	12070	Bex3	brain expressed X-linked 3 [Source:MGI Symbol;Acc:MGI:1338016]	protein_coding	135171002	135172727	X	1
ENSMUSG00000080824	RAPAvsCTRL	1.54314	0.0266918	0.109729	=	-2.07504	-0.984551		Gm9001	predicted gene 9001 [Source:MGI Symbol;Acc:MGI:3647168]	processed_pseudogene	75759341	75759739	6	-1
ENSMUSG00000086610	RAPAvsCTRL	1.54248	0.00207293	0.018766	++	0.891925	2.12265	100503307	Gm15408	predicted gene 15408 [Source:MGI Symbol;Acc:MGI:3705101]	lncRNA	148943772	148949586	5	1
ENSMUSG00000037386	RAPAvsCTRL	1.54225	0.0139906	0.0717036	=	-1.30209	-0.107107	116838	Rims2	regulating synaptic membrane exocytosis 2 [Source:MGI Symbol;Acc:MGI:2152972]	protein_coding	39061656	39547768	15	1
ENSMUSG00000082192	RAPAvsCTRL	1.53595	0.0845889	0.234094	=	-2.20042	-1.51172		Gm14719	predicted gene 14719 [Source:MGI Symbol;Acc:MGI:3705771]	processed_pseudogene	48749837	48750176	X	1
ENSMUSG00000040170	RAPAvsCTRL	1.53098	1.09188e-05	0.000419689	++	3.05065	4.53376	55990	Fmo2	flavin containing monooxygenase 2 [Source:MGI Symbol;Acc:MGI:1916776]	protein_coding	162701886	162726295	1	-1
ENSMUSG00000006435	RAPAvsCTRL	1.53078	0.0162276	0.0789077	=	-2.35888	-1.3338	18011	Neurl1a	neuralized E3 ubiquitin protein ligase 1A [Source:MGI Symbol;Acc:MGI:1334263]	protein_coding	47167259	47247880	19	1
ENSMUSG00000071470	RAPAvsCTRL	1.52856	0.113299	0.282048	=	-2.33411	-2.04925	239083	Ccnb1ip1	cyclin B1 interacting protein 1 [Source:MGI Symbol;Acc:MGI:2685134]	protein_coding	51026705	51045189	14	-1
ENSMUSG00000097378	RAPAvsCTRL	1.52735	0.00153427	0.0149824	++	-1.35605	0.0959664	320273	B230208H11Rik	RIKEN cDNA B230208H11 gene [Source:MGI Symbol;Acc:MGI:2443719]	lncRNA	12792392	12798834	10	-1
ENSMUSG00000083382	RAPAvsCTRL	1.52196	0.0278836	0.113112	=	-2.40173	-2.00481		Gm6433	predicted gene 6433 [Source:MGI Symbol;Acc:MGI:3645394]	processed_pseudogene	141253336	141254210	5	-1
ENSMUSG00000020846	RAPAvsCTRL	1.52153	2.98987e-05	0.000882256	++	-0.198471	1.27238	76566	Rflnb	refilin B [Source:MGI Symbol;Acc:MGI:1923816]	protein_coding	75910020	75918608	11	-1
ENSMUSG00000042942	RAPAvsCTRL	1.52095	2.74105e-05	0.000822266	++	0.59358	1.96318	381157	Greb1l	growth regulation by estrogen in breast cancer-like [Source:MGI Symbol;Acc:MGI:3576497]	protein_coding	10325177	10562940	18	1
ENSMUSG00000102776	RAPAvsCTRL	1.51952	0.00673971	0.0431343	=	-1.64038	-0.583313		Gm38162	predicted gene, 38162 [Source:MGI Symbol;Acc:MGI:5611390]	TEC	66814670	66819266	1	1
ENSMUSG00000103761	RAPAvsCTRL	1.51796	0.0640877	0.196641	=	-2.43651	-1.84883		Gm37859	predicted gene, 37859 [Source:MGI Symbol;Acc:MGI:5611087]	TEC	108439964	108442136	3	-1
ENSMUSG00000034159	RAPAvsCTRL	1.51612	0.0471733	0.160622	=	-1.32468	-0.288233	71874	Mab21l4	mab-21-like 4 [Source:MGI Symbol;Acc:MGI:1919124]	protein_coding	93079071	93088670	1	-1
ENSMUSG00000022474	RAPAvsCTRL	1.51493	0.000625335	0.00812735	++	-0.823644	0.525788	29858	Pmm1	phosphomannomutase 1 [Source:MGI Symbol;Acc:MGI:1353418]	protein_coding	81835309	81845131	15	-1
ENSMUSG00000117294	RAPAvsCTRL	1.51387	0.0242005	0.103248	=	0.624053	1.76963		Gm49839	predicted gene, 49839 [Source:MGI Symbol;Acc:MGI:6270508]	TEC	28676458	28680069	17	-1
ENSMUSG00000105950	RAPAvsCTRL	1.51329	0.0323045	0.124341	=	-1.85786	-1.0851		Gm43679	predicted gene 43679 [Source:MGI Symbol;Acc:MGI:5663816]	TEC	3801901	3805577	5	-1
ENSMUSG00000044827	RAPAvsCTRL	1.51265	0.00284775	0.0233375	=	-1.60566	-0.403136	21897	Tlr1	toll-like receptor 1 [Source:MGI Symbol;Acc:MGI:1341295]	protein_coding	65082022	65090906	5	-1
ENSMUSG00000037035	RAPAvsCTRL	1.51163	0.00107216	0.0117137	++	-1.47371	0.327862	16324	Inhbb	inhibin beta-B [Source:MGI Symbol;Acc:MGI:96571]	protein_coding	119343195	119349978	1	-1
ENSMUSG00000029167	RAPAvsCTRL	1.51028	6.17236e-06	0.000274949	++	2.12115	3.37214	19017	Ppargc1a	peroxisome proliferative activated receptor, gamma, coactivator 1 alpha [Source:MGI Symbol;Acc:MGI:1342774]	protein_coding	51611592	51725068	5	-1
ENSMUSG00000049225	RAPAvsCTRL	1.51005	1.78303e-05	0.000579805	++	-0.170562	1.37225	381511	Pdp1	pyruvate dehyrogenase phosphatase catalytic subunit 1 [Source:MGI Symbol;Acc:MGI:2685870]	protein_coding	11958184	11966452	4	-1
ENSMUSG00000002265	RAPAvsCTRL	1.50872	0.000358367	0.00538511	++	3.64835	5.09829	18616	Peg3	paternally expressed 3 [Source:MGI Symbol;Acc:MGI:104748]	protein_coding	6706891	6733430	7	-1
ENSMUSG00000090622	RAPAvsCTRL	1.50813	0.0341592	0.129012	=	-0.838346	0.286584	320700	A930033H14Rik	RIKEN cDNA A930033H14 gene [Source:MGI Symbol;Acc:MGI:2444562]	protein_coding	69045592	69048928	10	-1
ENSMUSG00000030796	RAPAvsCTRL	1.50751	0.0011588	0.0123433	++	-0.706592	0.643788	21677	Tead2	TEA domain family member 2 [Source:MGI Symbol;Acc:MGI:104904]	protein_coding	44865177	44883068	7	1
ENSMUSG00000022057	RAPAvsCTRL	1.50446	2.53918e-06	0.000134917	++	0.628523	2.07687	58860	Adamdec1	ADAM-like, decysin 1 [Source:MGI Symbol;Acc:MGI:1917650]	protein_coding	68800829	68819544	14	-1
ENSMUSG00000058794	RAPAvsCTRL	1.504	0.00129728	0.013365	++	-0.562089	0.715566	18022	Nfe2	nuclear factor, erythroid derived 2 [Source:MGI Symbol;Acc:MGI:97308]	protein_coding	103156639	103166830	15	-1
ENSMUSG00000048373	RAPAvsCTRL	1.50218	0.0992433	0.258382	=	-2.42262	-2.27722	14181	Fgfbp1	fibroblast growth factor binding protein 1 [Source:MGI Symbol;Acc:MGI:1096350]	protein_coding	44136200	44139121	5	-1
ENSMUSG00000079707	RAPAvsCTRL	1.50147	0.0575904	0.183889	=	-1.81317	-1.07038	21647	Dynlt2a1	dynein light chain Tctex-type 2A1 [Source:MGI Symbol;Acc:MGI:98642]	protein_coding	15247414	15261750	17	-1
ENSMUSG00000098091	RAPAvsCTRL	1.49919	0.0729188	0.212929	=	-2.34798	-2.06517		Gm16470	predicted pseudogene 16470 [Source:MGI Symbol;Acc:MGI:3645079]	processed_pseudogene	40200826	40201823	19	1
ENSMUSG00000107955	RAPAvsCTRL	1.49818	0.0646458	0.197853	=	-2.25855	-1.79094		Gm44027	predicted gene, 44027 [Source:MGI Symbol;Acc:MGI:5690419]	TEC	39068574	39072053	2	-1
ENSMUSG00000086437	RAPAvsCTRL	1.49816	0.00599666	0.0396663	=	-1.41521	-0.287607	102637389	Gm13021	predicted gene 13021 [Source:MGI Symbol;Acc:MGI:3649637]	lncRNA	140149835	140159242	4	1
ENSMUSG00000032251	RAPAvsCTRL	1.49515	0.00357819	0.0274165	=	-1.13571	-0.0994718	65099	Irak1bp1	interleukin-1 receptor-associated kinase 1 binding protein 1 [Source:MGI Symbol;Acc:MGI:1929475]	protein_coding	82711593	82729740	9	1
ENSMUSG00000059336	RAPAvsCTRL	1.49491	0.0470837	0.160422	=	-2.44219	-1.85658	108052	Slc14a1	solute carrier family 14 (urea transporter), member 1 [Source:MGI Symbol;Acc:MGI:1351654]	protein_coding	78143306	78185334	18	-1
ENSMUSG00000106472	RAPAvsCTRL	1.4905	0.0180698	0.0845945	=	-2.27303	-1.56981		Gm43111	predicted gene 43111 [Source:MGI Symbol;Acc:MGI:5663248]	lncRNA	4918348	4920266	5	-1
ENSMUSG00000072964	RAPAvsCTRL	1.49022	1.965e-07	1.94778e-05	+	1.77049	3.1957	70237	Bhlhb9	basic helix-loop-helix domain containing, class B9 [Source:MGI Symbol;Acc:MGI:1917487]	protein_coding	134698343	134791830	X	1
ENSMUSG00000029380	RAPAvsCTRL	1.48964	0.00677746	0.0433073	+	1.77082	2.93614	14825	Cxcl1	chemokine (C-X-C motif) ligand 1 [Source:MGI Symbol;Acc:MGI:108068]	protein_coding	91039100	91040974	5	1
ENSMUSG00000049107	RAPAvsCTRL	1.48908	0.0336933	0.128025	=	-2.01587	-0.850537	18205	Ntf3	neurotrophin 3 [Source:MGI Symbol;Acc:MGI:97380]	protein_coding	126078375	126143873	6	-1
ENSMUSG00000022206	RAPAvsCTRL	1.48842	7.71621e-06	0.000330152	+	-0.202334	1.13064	18162	Npr3	natriuretic peptide receptor 3 [Source:MGI Symbol;Acc:MGI:97373]	protein_coding	11839982	11907373	15	-1
ENSMUSG00000021221	RAPAvsCTRL	1.48251	0.00328656	0.0257648	+	-0.888147	0.396312	70127	Dpf3	D4, zinc and double PHD fingers, family 3 [Source:MGI Symbol;Acc:MGI:1917377]	protein_coding	83260519	83534490	12	-1
ENSMUSG00000026691	RAPAvsCTRL	1.48153	0.00706685	0.0444831	+	4.3961	6.53879	14262	Fmo3	flavin containing monooxygenase 3 [Source:MGI Symbol;Acc:MGI:1100496]	protein_coding	162781369	162812097	1	-1
ENSMUSG00000042182	RAPAvsCTRL	1.47645	0.00188804	0.0175342	=	-1.42417	-0.407749	320705	Bend6	BEN domain containing 6 [Source:MGI Symbol;Acc:MGI:2444572]	protein_coding	33891133	33946897	1	-1
ENSMUSG00000113250	RAPAvsCTRL	1.47622	0.0022938	0.0199436	=	-1.70616	-0.607914		Gm48585	predicted gene, 48585 [Source:MGI Symbol;Acc:MGI:6098155]	TEC	100591044	100593052	12	-1
ENSMUSG00000024727	RAPAvsCTRL	1.47559	0.000136437	0.00273869	+	0.052628	1.46758	225997	Trpm6	transient receptor potential cation channel, subfamily M, member 6 [Source:MGI Symbol;Acc:MGI:2675603]	protein_coding	18727347	18869875	19	1
ENSMUSG00000073400	RAPAvsCTRL	1.47331	0.013937	0.0716189	=	-1.61738	-0.833366	19824	Trim10	tripartite motif-containing 10 [Source:MGI Symbol;Acc:MGI:1338757]	protein_coding	37180466	37188725	17	1
ENSMUSG00000017652	RAPAvsCTRL	1.47286	0.0238397	0.102105	=	-2.00165	-1.0559	21939	Cd40	CD40 antigen [Source:MGI Symbol;Acc:MGI:88336]	protein_coding	164897547	164914868	2	1
ENSMUSG00000099662	RAPAvsCTRL	1.47256	0.00468927	0.0334105	=	-1.36079	-0.439802		Ppp1r2-ps2	protein phosphatase 1, regulatory (inhibitor) subunit 2, pseudogene 2 [Source:MGI Symbol;Acc:MGI:3647847]	processed_pseudogene	90882801	90883435	6	1
ENSMUSG00000098002	RAPAvsCTRL	1.47228	0.0433956	0.151799	=	-2.48601	-1.98222		Gm9658	predicted gene 9658 [Source:MGI Symbol;Acc:MGI:3780066]	processed_pseudogene	43080546	43081557	15	-1
ENSMUSG00000024049	RAPAvsCTRL	1.46474	0.00488667	0.0344696	=	-1.40079	-0.214873	17929	Myom1	myomesin 1 [Source:MGI Symbol;Acc:MGI:1341430]	protein_coding	71309628	71433851	17	1
ENSMUSG00000039676	RAPAvsCTRL	1.46278	0.00812158	0.049475	=	-1.70715	-0.651047	75568	Capsl	calcyphosine-like [Source:MGI Symbol;Acc:MGI:1922818]	protein_coding	9436114	9466124	15	1
ENSMUSG00000112071	RAPAvsCTRL	1.46147	0.13498	0.315007	=	-2.78545	-2.50205		5430401H09Rik	RIKEN cDNA 5430401H09 gene [Source:MGI Symbol;Acc:MGI:1918646]	lncRNA	32146612	32173701	12	-1
ENSMUSG00000040703	RAPAvsCTRL	1.46019	0.050735	0.168588	=	-2.32623	-1.14157	74134	Cyp2s1	cytochrome P450, family 2, subfamily s, polypeptide 1 [Source:MGI Symbol;Acc:MGI:1921384]	protein_coding	25501900	25516338	7	-1
ENSMUSG00000021268	RAPAvsCTRL	1.45813	9.78074e-05	0.00217247	+	1.74327	3.34153	17263	Meg3	maternally expressed 3 [Source:MGI Symbol;Acc:MGI:1202886]	lncRNA	109506884	109538160	12	1
ENSMUSG00000000037	RAPAvsCTRL	1.45799	0.0400441	0.143535	=	-2.1059	-1.4222	107815	Scml2	Scm polycomb group protein like 2 [Source:MGI Symbol;Acc:MGI:1340042]	protein_coding	159865521	160041209	X	1
ENSMUSG00000027397	RAPAvsCTRL	1.4569	1.13232e-06	7.63919e-05	+	3.45591	4.89196	20515	Slc20a1	solute carrier family 20, member 1 [Source:MGI Symbol;Acc:MGI:108392]	protein_coding	129040684	129053536	2	1
ENSMUSG00000106678	RAPAvsCTRL	1.45595	0.00111601	0.0120326	=	-1.48037	-0.212654		Gm43457	predicted gene 43457 [Source:MGI Symbol;Acc:MGI:5663594]	TEC	34644658	34647066	5	1
ENSMUSG00000027381	RAPAvsCTRL	1.45516	1.65925e-09	5.18802e-07	+	1.74893	3.15836	12125	Bcl2l11	BCL2-like 11 (apoptosis facilitator) [Source:MGI Symbol;Acc:MGI:1197519]	protein_coding	127967958	128004467	2	1
ENSMUSG00000033707	RAPAvsCTRL	1.45394	0.000107888	0.00232337	+	0.979199	2.39303	378937	Lrrc24	leucine rich repeat containing 24 [Source:MGI Symbol;Acc:MGI:3605040]	protein_coding	76599476	76606373	15	-1
ENSMUSG00000028702	RAPAvsCTRL	1.45111	0.00471668	0.0335177	=	-0.999804	-0.108489	19366	Rad54l	RAD54 like (S. cerevisiae) [Source:MGI Symbol;Acc:MGI:894697]	protein_coding	115951461	115980887	4	-1
ENSMUSG00000086103	RAPAvsCTRL	1.45102	1.14151e-05	0.000427647	+	1.61574	3.02312	102639547	Gm11832	predicted gene 11832 [Source:MGI Symbol;Acc:MGI:3650310]	lncRNA	11611139	11615007	4	-1
ENSMUSG00000046058	RAPAvsCTRL	1.44641	3.43907e-09	9.47725e-07	+	1.56691	2.9774	386655	Eid2	EP300 interacting inhibitor of differentiation 2 [Source:MGI Symbol;Acc:MGI:2681174]	protein_coding	27967306	27968697	7	1
ENSMUSG00000066687	RAPAvsCTRL	1.44548	0.00438364	0.0317335	+	1.01856	2.09738	235320	Zbtb16	zinc finger and BTB domain containing 16 [Source:MGI Symbol;Acc:MGI:103222]	protein_coding	48565597	48747522	9	-1
ENSMUSG00000026566	RAPAvsCTRL	1.44437	4.48712e-06	0.000217779	+	1.66225	2.99609	68481	Mpzl1	myelin protein zero-like 1 [Source:MGI Symbol;Acc:MGI:1915731]	protein_coding	165419809	165462107	1	-1
ENSMUSG00000096870	RAPAvsCTRL	1.44321	0.022262	0.0978527	=	-1.83132	-1.10174		Gm21816	predicted gene, 21816 [Source:MGI Symbol;Acc:MGI:5433980]	TEC	77196918	77200023	16	1
ENSMUSG00000113476	RAPAvsCTRL	1.44315	0.00717484	0.0450061	=	-1.43026	-0.636058		Gm48309	predicted gene, 48309 [Source:MGI Symbol;Acc:MGI:6097758]	TEC	13473261	13475718	12	-1
ENSMUSG00000022018	RAPAvsCTRL	1.44309	0.0088342	0.0528418	=	-1.75061	-1.15761	66214	Rgcc	regulator of cell cycle [Source:MGI Symbol;Acc:MGI:1913464]	protein_coding	79526196	79539085	14	-1
ENSMUSG00000060530	RAPAvsCTRL	1.44237	0.0201314	0.0914772	=	-1.87635	-0.487197	69659	A930017M01Rik	RIKEN cDNA A930017M01 gene [Source:MGI Symbol;Acc:MGI:2685151]	transcribed_processed_pseudogene	44615676	44748136	15	1
ENSMUSG00000102142	RAPAvsCTRL	1.43979	0.0969856	0.254871	=	-2.2953	-1.71545		Gm26930	predicted gene, 26930 [Source:MGI Symbol;Acc:MGI:5504045]	lncRNA	137859779	137861022	1	1
ENSMUSG00000059956	RAPAvsCTRL	1.43921	0.313365	0.526017	=	-2.80884	-2.50092	71869	Serpinb12	serine (or cysteine) peptidase inhibitor, clade B (ovalbumin), member 12 [Source:MGI Symbol;Acc:MGI:1919119]	protein_coding	106862179	106884810	1	1
ENSMUSG00000029309	RAPAvsCTRL	1.43816	0.000491668	0.00676415	+	0.79046	2.30831	13602	Sparcl1	SPARC-like 1 [Source:MGI Symbol;Acc:MGI:108110]	protein_coding	104226977	104261599	5	-1
ENSMUSG00000019737	RAPAvsCTRL	1.4378	0.024742	0.104353	=	-1.44932	-0.238301	233066	Syne4	spectrin repeat containing, nuclear envelope family member 4 [Source:MGI Symbol;Acc:MGI:2141950]	protein_coding	30014232	30018471	7	1
ENSMUSG00000095159	RAPAvsCTRL	1.43744	0.022293	0.0978833	=	-1.50901	-0.771271		Tubb4b-ps1	tubulin, beta 4B class IVB, pseudogene 1 [Source:MGI Symbol;Acc:MGI:3642800]	processed_pseudogene	7229365	7230700	5	1
ENSMUSG00000031963	RAPAvsCTRL	1.43215	0.00291301	0.0237051	+	-1.00778	0.0208308	73230	Bmper	BMP-binding endothelial regulator [Source:MGI Symbol;Acc:MGI:1920480]	protein_coding	23134372	23396496	9	1
ENSMUSG00000022456	RAPAvsCTRL	1.43122	0.00448072	0.0322783	+	-0.323268	0.868669	24050	Septin3	septin 3 [Source:MGI Symbol;Acc:MGI:1345148]	protein_coding	82153003	82178775	15	1
ENSMUSG00000023963	RAPAvsCTRL	1.42929	0.00138289	0.0139654	+	2.74527	4.078	56050	Cyp39a1	cytochrome P450, family 39, subfamily a, polypeptide 1 [Source:MGI Symbol;Acc:MGI:1927096]	protein_coding	43978316	44062322	17	1
ENSMUSG00000027376	RAPAvsCTRL	1.42654	0.0521379	0.17126	=	-1.8725	-0.771369	192212	Prom2	prominin 2 [Source:MGI Symbol;Acc:MGI:2138997]	protein_coding	127368393	127383387	2	-1
ENSMUSG00000024548	RAPAvsCTRL	1.42527	0.000770102	0.00935806	=	-1.07105	-0.0915229	240427	Setbp1	SET binding protein 1 [Source:MGI Symbol;Acc:MGI:1933199]	protein_coding	78793595	79152606	18	-1
ENSMUSG00000087060	RAPAvsCTRL	1.42292	0.11015	0.276677	=	-2.52433	-2.21144		Eldr	Egfr long non-coding downstream RNA [Source:MGI Symbol;Acc:MGI:1919985]	lncRNA	16885154	16901282	11	-1
ENSMUSG00000083713	RAPAvsCTRL	1.42249	0.0947004	0.251221	=	-2.4275	-1.79421		Gm5883	predicted gene 5883 [Source:MGI Symbol;Acc:MGI:3644644]	processed_pseudogene	123195912	123196406	6	-1
ENSMUSG00000113581	RAPAvsCTRL	1.42229	0.00262709	0.0220288	+	-1.11526	0.373688	353504	Dio3os	deiodinase, iodothyronine type III, opposite strand [Source:MGI Symbol;Acc:MGI:2664395]	lncRNA	110241819	110244606	12	-1
ENSMUSG00000004347	RAPAvsCTRL	1.41945	0.0399939	0.143408	=	-2.40459	-1.90138	18575	Pde1c	phosphodiesterase 1C [Source:MGI Symbol;Acc:MGI:108413]	protein_coding	56046789	56629472	6	-1
ENSMUSG00000033491	RAPAvsCTRL	1.41912	0.109059	0.274956	=	-2.28007	-1.80136	244954	Prss35	protease, serine 35 [Source:MGI Symbol;Acc:MGI:2444800]	protein_coding	86625702	86640496	9	1
ENSMUSG00000024087	RAPAvsCTRL	1.41826	0.0160808	0.0785526	=	-2.03321	-1.19799	13078	Cyp1b1	cytochrome P450, family 1, subfamily b, polypeptide 1 [Source:MGI Symbol;Acc:MGI:88590]	protein_coding	80008966	80022490	17	-1
ENSMUSG00000074623	RAPAvsCTRL	1.41727	0.0516895	0.17016	=	-2.23033	-1.76366	329554	Gm826	predicted gene 826 [Source:MGI Symbol;Acc:MGI:2685672]	protein_coding	160153313	160176082	2	-1
ENSMUSG00000022306	RAPAvsCTRL	1.41628	0.00636221	0.0413772	=	-1.19061	-0.196816	22762	Zfpm2	zinc finger protein, multitype 2 [Source:MGI Symbol;Acc:MGI:1334444]	protein_coding	40518431	40967988	15	1
ENSMUSG00000043648	RAPAvsCTRL	1.41576	0.00832529	0.0504687	=	-1.50612	-0.435086	194908	Pld6	phospholipase D family, member 6 [Source:MGI Symbol;Acc:MGI:2687283]	protein_coding	59674723	59678471	11	-1
ENSMUSG00000028226	RAPAvsCTRL	1.41369	0.0288627	0.115529	=	-2.35965	-1.51381	17389	Mmp16	matrix metallopeptidase 16 [Source:MGI Symbol;Acc:MGI:1276107]	protein_coding	17852893	18119145	4	1
ENSMUSG00000045193	RAPAvsCTRL	1.41239	1.22856e-05	0.000449892	+	3.00046	4.24886	12696	Cirbp	cold inducible RNA binding protein [Source:MGI Symbol;Acc:MGI:893588]	protein_coding	80001819	80008620	10	1
ENSMUSG00000023046	RAPAvsCTRL	1.41231	0.00587198	0.039093	+	-1.23073	0.370321	16012	Igfbp6	insulin-like growth factor binding protein 6 [Source:MGI Symbol;Acc:MGI:96441]	protein_coding	102052797	102057946	15	1
ENSMUSG00000112762	RAPAvsCTRL	1.41012	0.00955835	0.0558825	=	-1.32605	-0.491625	74881	4930459C07Rik	RIKEN cDNA 4930459C07 gene [Source:MGI Symbol;Acc:MGI:1922131]	lncRNA	96061882	96084728	10	1
ENSMUSG00000028364	RAPAvsCTRL	1.41002	0.00330821	0.0258547	=	-1.24461	-0.0750975	21923	Tnc	tenascin C [Source:MGI Symbol;Acc:MGI:101922]	protein_coding	63878022	63965252	4	-1
ENSMUSG00000086442	RAPAvsCTRL	1.40959	0.00220168	0.0194328	+	-1.21932	0.009985		Gm11722	predicted gene 11722 [Source:MGI Symbol;Acc:MGI:3649870]	lncRNA	107372742	107373933	11	1
ENSMUSG00000112338	RAPAvsCTRL	1.40907	0.00590914	0.0392471	+	-0.918699	0.190294		Gm47693	predicted gene, 47693 [Source:MGI Symbol;Acc:MGI:6096801]	TEC	31431916	31433436	10	-1
ENSMUSG00000112523	RAPAvsCTRL	1.40863	0.086072	0.236873	=	-2.32495	-1.5855		Gm48377	predicted gene, 48377 [Source:MGI Symbol;Acc:MGI:6097854]	TEC	106018882	106019752	10	1
ENSMUSG00000043929	RAPAvsCTRL	1.406	0.000762885	0.00929816	+	-0.810367	0.456854	236904	Klhl15	kelch-like 15 [Source:MGI Symbol;Acc:MGI:1923400]	protein_coding	93278205	93321330	X	1
ENSMUSG00000035232	RAPAvsCTRL	1.4049	0.00181318	0.0169849	+	-1.308	0.155202	236900	Pdk3	pyruvate dehydrogenase kinase, isoenzyme 3 [Source:MGI Symbol;Acc:MGI:2384308]	protein_coding	92808213	92875807	X	-1
ENSMUSG00000042622	RAPAvsCTRL	1.40439	0.000968619	0.0109443	+	-0.717655	0.609597	17133	Maff	v-maf musculoaponeurotic fibrosarcoma oncogene family, protein F (avian) [Source:MGI Symbol;Acc:MGI:96910]	protein_coding	79230821	79243276	15	1
ENSMUSG00000117585	RAPAvsCTRL	1.40325	0.0462846	0.158563	=	-2.18536	-1.41989		Gm5047	predicted gene 5047 [Source:MGI Symbol;Acc:MGI:3645969]	processed_pseudogene	4743076	4743876	18	1
ENSMUSG00000111429	RAPAvsCTRL	1.40292	0.00313459	0.0248986	+	-1.04258	0.0239742	102635087	Gm32511	predicted gene, 32511 [Source:MGI Symbol;Acc:MGI:5591670]	lncRNA	71071076	71115406	9	1
ENSMUSG00000104876	RAPAvsCTRL	1.4014	0.00148786	0.0146736	+	-1.22664	0.0672889		Trdc	T cell receptor delta, constant region [Source:MGI Symbol;Acc:MGI:98612]	TR_C_gene	54380308	54386325	14	1
ENSMUSG00000031604	RAPAvsCTRL	1.40127	4.38114e-07	3.7491e-05	+	6.5231	7.81692	66234	Msmo1	methylsterol monoxygenase 1 [Source:MGI Symbol;Acc:MGI:1913484]	protein_coding	65171173	65186826	8	-1
ENSMUSG00000015312	RAPAvsCTRL	1.40093	0.0118333	0.0645115	=	-0.626276	0.455573	17873	Gadd45b	growth arrest and DNA-damage-inducible 45 beta [Source:MGI Symbol;Acc:MGI:107776]	protein_coding	80765907	80768038	10	1
ENSMUSG00000030329	RAPAvsCTRL	1.40071	0.0261593	0.108197	=	-1.30068	-0.172794	319352	Pianp	PILR alpha associated neural protein [Source:MGI Symbol;Acc:MGI:2441908]	protein_coding	124973657	124980059	6	1
ENSMUSG00000091694	RAPAvsCTRL	1.39995	0.0743623	0.215373	=	-1.21076	-0.837522	328563	Apol11b	apolipoprotein L 11b [Source:MGI Symbol;Acc:MGI:3036248]	protein_coding	77518146	77527486	15	-1
ENSMUSG00000002320	RAPAvsCTRL	1.39808	0.0056989	0.0383208	+	-1.22769	0.234341	74140	Tm9sf1	transmembrane 9 superfamily member 1 [Source:MGI Symbol;Acc:MGI:1921390]	protein_coding	55873422	55881263	14	-1
ENSMUSG00000106166	RAPAvsCTRL	1.39761	4.58489e-06	0.00022055	+	0.707092	1.97285		Gm43484	predicted gene 43484 [Source:MGI Symbol;Acc:MGI:5663621]	TEC	37542976	37548941	3	1
ENSMUSG00000108389	RAPAvsCTRL	1.39117	0.0561116	0.18055	=	-2.17684	-1.29649		Gm45206	predicted gene 45206 [Source:MGI Symbol;Acc:MGI:5753782]	TEC	79859142	79861426	7	1
ENSMUSG00000059970	RAPAvsCTRL	1.38804	0.00674648	0.0431515	+	-0.746441	0.535566	15512	Hspa2	heat shock protein 2 [Source:MGI Symbol;Acc:MGI:96243]	protein_coding	76450950	76453712	12	1
ENSMUSG00000022092	RAPAvsCTRL	1.38659	0.000371034	0.00552976	+	-0.796374	0.173296	19057	Ppp3cc	protein phosphatase 3, catalytic subunit, gamma isoform [Source:MGI Symbol;Acc:MGI:107162]	protein_coding	70455314	70526920	14	-1
ENSMUSG00000085204	RAPAvsCTRL	1.38469	0.000419463	0.00597726	+	-0.433991	0.77536		Gm15327	predicted gene 15327 [Source:MGI Symbol;Acc:MGI:3705295]	lncRNA	111945675	111947573	13	1
ENSMUSG00000001918	RAPAvsCTRL	1.3845	0.000199126	0.0035153	+	-0.358014	0.776528	20514	Slc1a5	solute carrier family 1 (neutral amino acid transporter), member 5 [Source:MGI Symbol;Acc:MGI:105305]	protein_coding	16515265	16532199	7	1
ENSMUSG00000074677	RAPAvsCTRL	1.37623	0.0113805	0.0627451	=	-1.17884	-0.388716	100038947	Sirpb1c	signal-regulatory protein beta 1C [Source:MGI Symbol;Acc:MGI:3807521]	protein_coding	15849309	15902692	3	-1
ENSMUSG00000103391	RAPAvsCTRL	1.37046	0.0298742	0.118208	=	-1.5731	-0.808794		Gm38302	predicted gene, 38302 [Source:MGI Symbol;Acc:MGI:5611530]	TEC	160431685	160433760	1	-1
ENSMUSG00000019853	RAPAvsCTRL	1.36992	0.0136814	0.0708427	=	0.162304	1.1611	56016	Hebp2	heme binding protein 2 [Source:MGI Symbol;Acc:MGI:1860084]	protein_coding	18415246	18421824	10	-1
ENSMUSG00000056870	RAPAvsCTRL	1.36861	0.023572	0.101364	=	-1.93709	-1.10487	70676	Gulp1	GULP, engulfment adaptor PTB domain containing 1 [Source:MGI Symbol;Acc:MGI:1920407]	protein_coding	44590671	44835998	1	1
ENSMUSG00000074213	RAPAvsCTRL	1.36705	0.000388731	0.00570947	+	1.22788	2.3001		Gm10642	predicted gene 10642 [Source:MGI Symbol;Acc:MGI:3704338]	lncRNA	70563533	70565144	9	1
ENSMUSG00000084399	RAPAvsCTRL	1.36474	9.65148e-05	0.00215258	+	0.288805	1.53027		Gm15666	predicted gene 15666 [Source:MGI Symbol;Acc:MGI:3783108]	transcribed_processed_pseudogene	105341665	105344460	10	-1
ENSMUSG00000103822	RAPAvsCTRL	1.36467	0.0325131	0.124765	=	-2.01737	-1.14278		6030460B20Rik	RIKEN cDNA 6030460B20 gene [Source:MGI Symbol;Acc:MGI:1924974]	TEC	60392278	60393335	1	1
ENSMUSG00000103821	RAPAvsCTRL	1.36394	0.00146696	0.0145524	+	-0.657879	0.353525		D430013B06Rik	RIKEN cDNA D430013B06 gene [Source:MGI Symbol;Acc:MGI:3026994]	TEC	59685359	59687230	1	-1
ENSMUSG00000103780	RAPAvsCTRL	1.36268	0.0179745	0.0843284	=	-1.77667	-0.982261		Gm37524	predicted gene, 37524 [Source:MGI Symbol;Acc:MGI:5610752]	TEC	168163549	168165240	1	-1
ENSMUSG00000035356	RAPAvsCTRL	1.36219	0.000200986	0.00354044	+	1.95772	3.15525	80859	Nfkbiz	nuclear factor of kappa light polypeptide gene enhancer in B cells inhibitor, zeta [Source:MGI Symbol;Acc:MGI:1931595]	protein_coding	55631738	55659262	16	-1
ENSMUSG00000015437	RAPAvsCTRL	1.36024	0.0337137	0.128048	=	-1.80972	-1.07675	14939	Gzmb	granzyme B [Source:MGI Symbol;Acc:MGI:109267]	protein_coding	56496295	56499717	14	-1
ENSMUSG00000112384	RAPAvsCTRL	1.36018	0.139353	0.319986	=	-2.33303	-1.33362		Gm34921	predicted gene, 34921 [Source:MGI Symbol;Acc:MGI:5594080]	lncRNA	99103548	99106308	10	-1
ENSMUSG00000025464	RAPAvsCTRL	1.35831	0.100791	0.261115	=	1.58076	2.57943	212503	Paox	polyamine oxidase (exo-N4-amino) [Source:MGI Symbol;Acc:MGI:1916983]	protein_coding	139695712	139717137	7	1
ENSMUSG00000032113	RAPAvsCTRL	1.358	0.0128304	0.0678023	=	-0.348174	0.412239	12649	Chek1	checkpoint kinase 1 [Source:MGI Symbol;Acc:MGI:1202065]	protein_coding	36619778	36638361	9	-1
ENSMUSG00000118168	RAPAvsCTRL	1.35668	0.00755957	0.0468768	=	-1.36485	-0.573119		Gm36419	predicted gene, 36419 [Source:MGI Symbol;Acc:MGI:5595578]	lncRNA	32520748	32541011	19	1
ENSMUSG00000048040	RAPAvsCTRL	1.35426	0.0506756	0.168459	=	-2.2547	-1.32755	76976	Arxes2	adipocyte-related X-chromosome expressed sequence 2 [Source:MGI Symbol;Acc:MGI:1924226]	protein_coding	134894573	134896104	X	1
ENSMUSG00000115317	RAPAvsCTRL	1.35405	0.12338	0.297941	=	-2.35523	-1.71249		Gm32618	predicted gene, 32618 [Source:MGI Symbol;Acc:MGI:5591777]	lncRNA	32779050	32796152	15	1
ENSMUSG00000092094	RAPAvsCTRL	1.35381	0.0687933	0.20521	=	-2.34267	-1.55693	207618	Zfp804b	zinc finger protein 804B [Source:MGI Symbol;Acc:MGI:2685287]	protein_coding	6819010	7394756	5	-1
ENSMUSG00000056004	RAPAvsCTRL	1.35329	0.0637688	0.19607	=	-2.08943	-1.58019	231014	Elapor2	endosome-lysosome associated apoptosis and autophagy regulator family member 2 [Source:MGI Symbol;Acc:MGI:2443264]	protein_coding	9316118	9531825	5	1
ENSMUSG00000054200	RAPAvsCTRL	1.35282	0.0699242	0.207425	=	-2.09648	-1.14558	107221	Ffar4	free fatty acid receptor 4 [Source:MGI Symbol;Acc:MGI:2147577]	protein_coding	38085519	38102711	19	1
ENSMUSG00000049119	RAPAvsCTRL	1.35246	0.00317047	0.0250978	+	-1.02136	0.0497715	242297	Fam110b	family with sequence similarity 110, member B [Source:MGI Symbol;Acc:MGI:1916593]	protein_coding	5644090	6108223	4	1
ENSMUSG00000044694	RAPAvsCTRL	1.34909	0.00210861	0.0189379	+	-0.580246	0.616327		2010007H06Rik	RIKEN cDNA 2010007H06 gene [Source:MGI Symbol;Acc:MGI:1917099]	lncRNA	51189813	51195510	9	1
ENSMUSG00000059900	RAPAvsCTRL	1.34833	0.0684288	0.204594	=	-2.32883	-1.56292	94346	Tmem40	transmembrane protein 40 [Source:MGI Symbol;Acc:MGI:2137870]	protein_coding	115706092	115739371	6	-1
ENSMUSG00000063018	RAPAvsCTRL	1.34691	0.0216752	0.0961835	=	-1.63268	-0.324984		2010204K13Rik	RIKEN cDNA 2010204K13 gene [Source:MGI Symbol;Acc:MGI:1922859]	lncRNA	7278056	7311382	X	-1
ENSMUSG00000092563	RAPAvsCTRL	1.34671	0.0105998	0.0600079	=	-1.75028	-0.827693		Gm3617	predicted gene 3617 [Source:MGI Symbol;Acc:MGI:3781793]	processed_pseudogene	39353980	39354534	1	1
ENSMUSG00000032028	RAPAvsCTRL	1.34608	3.99929e-06	0.000198852	+	2.99803	4.29648	78252	Nxpe2	neurexophilin and PC-esterase domain family, member 2 [Source:MGI Symbol;Acc:MGI:1925502]	protein_coding	48229306	48264754	9	-1
ENSMUSG00000104094	RAPAvsCTRL	1.34566	0.0287188	0.115105	=	-1.67274	-0.822619		Gm37314	predicted gene, 37314 [Source:MGI Symbol;Acc:MGI:5610542]	TEC	101065797	101068481	9	-1
ENSMUSG00000104339	RAPAvsCTRL	1.34547	0.000271576	0.00438051	+	-0.207556	1.07725		C130089K02Rik	RIKEN cDNA C130089K02 gene [Source:MGI Symbol;Acc:MGI:2444420]	TEC	51964706	51971665	3	-1
ENSMUSG00000106025	RAPAvsCTRL	1.34141	0.0608075	0.190532	=	-2.27818	-1.55842		Gm42940	predicted gene 42940 [Source:MGI Symbol;Acc:MGI:5663077]	TEC	116365712	116368073	3	-1
ENSMUSG00000056148	RAPAvsCTRL	1.33957	0.0153879	0.0765113	=	-1.4722	-0.451089	103142	Rdh9	retinol dehydrogenase 9 [Source:MGI Symbol;Acc:MGI:2143528]	protein_coding	127612255	127628566	10	1
ENSMUSG00000062175	RAPAvsCTRL	1.33851	0.00555324	0.037668	=	-1.429	-0.589275	228839	Tgif2	TGFB-induced factor homeobox 2 [Source:MGI Symbol;Acc:MGI:1915299]	protein_coding	156681927	156697490	2	1
ENSMUSG00000055704	RAPAvsCTRL	1.33627	0.182846	0.379826	=	-2.80884	-2.70704		Gm9978	predicted gene 9978 [Source:MGI Symbol;Acc:MGI:3641806]	TEC	78320404	78323676	10	-1
ENSMUSG00000076434	RAPAvsCTRL	1.33383	0.0588759	0.186534	=	-2.15795	-1.36867	71856	Wfdc3	WAP four-disulfide core domain 3 [Source:MGI Symbol;Acc:MGI:1923897]	protein_coding	164573100	164587851	2	-1
ENSMUSG00000062312	RAPAvsCTRL	1.33342	0.00489412	0.0344858	=	-1.49846	-0.536033	13866	Erbb2	erb-b2 receptor tyrosine kinase 2 [Source:MGI Symbol;Acc:MGI:95410]	protein_coding	98303296	98328542	11	1
ENSMUSG00000104969	RAPAvsCTRL	1.33006	0.0181681	0.0850171	=	-0.750822	0.265606		Gm43445	predicted gene 43445 [Source:MGI Symbol;Acc:MGI:5663582]	lncRNA	143902933	143905023	3	-1
ENSMUSG00000091623	RAPAvsCTRL	1.33003	0.000164723	0.00310701	+	-0.390087	0.835248		Gm17092	predicted gene 17092 [Source:MGI Symbol;Acc:MGI:4937919]	lncRNA	100125545	100128030	5	1
ENSMUSG00000025804	RAPAvsCTRL	1.32625	0.0910291	0.245246	=	-2.40161	-1.91072	12768	Ccr1	chemokine (C-C motif) receptor 1 [Source:MGI Symbol;Acc:MGI:104618]	protein_coding	123762161	123768729	9	-1
ENSMUSG00000083826	RAPAvsCTRL	1.32583	0.0186941	0.0868172	=	-1.47362	-0.781058		Gm13039	predicted gene 13039 [Source:MGI Symbol;Acc:MGI:3649997]	processed_pseudogene	142893173	142893966	4	1
ENSMUSG00000106438	RAPAvsCTRL	1.32422	0.218818	0.425315	=	-2.8923	-2.81657		Gm32051	predicted gene, 32051 [Source:MGI Symbol;Acc:MGI:5591210]	lncRNA	105557233	105563536	5	1
ENSMUSG00000028718	RAPAvsCTRL	1.32378	0.00628416	0.0410009	=	-0.86908	-0.00139756	20460	Stil	Scl/Tal1 interrupting locus [Source:MGI Symbol;Acc:MGI:107477]	protein_coding	114857356	114900393	4	1
ENSMUSG00000097327	RAPAvsCTRL	1.32257	0.0290325	0.115866	=	-1.95897	-0.775491	319887	E030030I06Rik	RIKEN cDNA E030030I06 gene [Source:MGI Symbol;Acc:MGI:2442914]	protein_coding	21988949	22025169	10	-1
ENSMUSG00000002870	RAPAvsCTRL	1.31884	0.000242011	0.00402319	+	0.711986	1.69427	17216	Mcm2	minichromosome maintenance complex component 2 [Source:MGI Symbol;Acc:MGI:105380]	protein_coding	88860456	88875762	6	-1
ENSMUSG00000105965	RAPAvsCTRL	1.31882	0.0820071	0.229453	=	-2.3768	-1.84415		Cycs-ps2	cytochrome c, pseudogene 2 [Source:MGI Symbol;Acc:MGI:109499]	processed_pseudogene	101453444	101453735	5	1
ENSMUSG00000021367	RAPAvsCTRL	1.31875	0.0132386	0.0691671	=	-1.59736	-0.423798	13614	Edn1	endothelin 1 [Source:MGI Symbol;Acc:MGI:95283]	protein_coding	42454952	42461466	13	1
ENSMUSG00000032625	RAPAvsCTRL	1.316	0.0117063	0.0641232	=	-1.48022	-1.32616	330267	Thsd7a	thrombospondin, type I, domain containing 7A [Source:MGI Symbol;Acc:MGI:2685683]	protein_coding	12311609	12749409	6	-1
ENSMUSG00000085972	RAPAvsCTRL	1.31567	0.000171123	0.00319609	+	0.339219	1.47815		1110028F11Rik	RIKEN cDNA 1110028F11 gene [Source:MGI Symbol;Acc:MGI:1915940]	lncRNA	87592222	87596157	11	1
ENSMUSG00000111425	RAPAvsCTRL	1.31466	0.0196952	0.0899002	=	-1.63662	-0.822583		Gm47324	predicted gene, 47324 [Source:MGI Symbol;Acc:MGI:6096209]	processed_pseudogene	100887425	100888485	7	1
ENSMUSG00000016386	RAPAvsCTRL	1.31334	0.0416767	0.147566	=	-1.3839	-0.229464	77015	Mpped2	metallophosphoesterase domain containing 2 [Source:MGI Symbol;Acc:MGI:1924265]	protein_coding	106523614	106698701	2	1
ENSMUSG00000105470	RAPAvsCTRL	1.31123	0.194686	0.395674	=	-2.8923	-2.70093		Gm42589	predicted gene 42589 [Source:MGI Symbol;Acc:MGI:5662726]	TEC	131632493	131634243	5	-1
ENSMUSG00000046006	RAPAvsCTRL	1.31088	0.140403	0.321115	=	-2.47243	-2.38494	238875	Gapt	Grb2-binding adaptor, transmembrane [Source:MGI Symbol;Acc:MGI:3608341]	protein_coding	110489150	110493733	13	-1
ENSMUSG00000040675	RAPAvsCTRL	1.31033	0.00315663	0.0250352	+	-0.218792	1.02679	270685	Mthfd1l	methylenetetrahydrofolate dehydrogenase (NADP+ dependent) 1-like [Source:MGI Symbol;Acc:MGI:1924836]	protein_coding	3923118	4117081	10	1
ENSMUSG00000010461	RAPAvsCTRL	1.31021	0.0146234	0.0739081	=	-1.98809	-1.04413	14051	Eya4	EYA transcriptional coactivator and phosphatase 4 [Source:MGI Symbol;Acc:MGI:1337104]	protein_coding	22978862	23226684	10	-1
ENSMUSG00000021376	RAPAvsCTRL	1.30975	1.00391e-09	4.08064e-07	+	4.37872	5.65143	22017	Tpmt	thiopurine methyltransferase [Source:MGI Symbol;Acc:MGI:98812]	protein_coding	47175958	47198213	13	-1
ENSMUSG00000015850	RAPAvsCTRL	1.30952	0.00143961	0.0143599	+	-0.54791	0.534077	229595	Adamtsl4	ADAMTS-like 4 [Source:MGI Symbol;Acc:MGI:2389008]	protein_coding	95583511	95595228	3	-1
ENSMUSG00000029915	RAPAvsCTRL	1.3092	0.180075	0.376094	=	-2.61964	-2.22211	23845	Clec5a	C-type lectin domain family 5, member a [Source:MGI Symbol;Acc:MGI:1345151]	protein_coding	40551828	40562755	6	-1
ENSMUSG00000061815	RAPAvsCTRL	1.30585	0.136543	0.316833	=	-2.58023	-2.36458	435626	Rufy4	RUN and FYVE domain containing 4 [Source:MGI Symbol;Acc:MGI:3588214]	protein_coding	74164700	74187382	1	1
ENSMUSG00000103133	RAPAvsCTRL	1.30527	0.000233574	0.00391917	+	-0.318549	0.790525		Gm37303	predicted gene, 37303 [Source:MGI Symbol;Acc:MGI:5610531]	TEC	72262357	72263915	9	1
ENSMUSG00000103747	RAPAvsCTRL	1.30413	0.0554655	0.178967	=	-1.80849	-0.975577		Gm38236	predicted gene, 38236 [Source:MGI Symbol;Acc:MGI:5611464]	TEC	68736347	68739575	2	1
ENSMUSG00000058581	RAPAvsCTRL	1.30336	0.0625894	0.193689	=	-1.82988	-0.945485		Gm5801	predicted pseudogene 5801 [Source:MGI Symbol;Acc:MGI:3646055]	processed_pseudogene	56247993	56248772	14	-1
ENSMUSG00000061780	RAPAvsCTRL	1.30215	0.320705	0.533109	=	-2.3801	-1.78038	11537	Cfd	complement factor D (adipsin) [Source:MGI Symbol;Acc:MGI:87931]	protein_coding	79726687	79728489	10	1
ENSMUSG00000045730	RAPAvsCTRL	1.29991	0.032433	0.124606	=	-2.02096	-1.01668	11555	Adrb2	adrenergic receptor, beta 2 [Source:MGI Symbol;Acc:MGI:87938]	protein_coding	62310887	62313030	18	-1
ENSMUSG00000097762	RAPAvsCTRL	1.29983	0.0550431	0.17778	=	-1.42176	-0.412195		4732463B04Rik	RIKEN cDNA 4732463B04 gene [Source:MGI Symbol;Acc:MGI:3642483]	lncRNA	84086243	84100581	12	-1
ENSMUSG00000063564	RAPAvsCTRL	1.29947	0.0890387	0.241834	=	-2.25007	-1.34975	237759	Col23a1	collagen, type XXIII, alpha 1 [Source:MGI Symbol;Acc:MGI:2653243]	protein_coding	51180747	51474745	11	1
ENSMUSG00000029082	RAPAvsCTRL	1.29696	0.0186692	0.0867513	=	-1.4645	-0.292789	12182	Bst1	bone marrow stromal cell antigen 1 [Source:MGI Symbol;Acc:MGI:105370]	protein_coding	43976227	44001328	5	1
ENSMUSG00000028212	RAPAvsCTRL	1.29524	2.20574e-05	0.000697726	+	0.792126	1.99984	12448	Ccne2	cyclin E2 [Source:MGI Symbol;Acc:MGI:1329034]	protein_coding	11191351	11204779	4	1
ENSMUSG00000081142	RAPAvsCTRL	1.29491	0.19025	0.389162	=	-2.8923	-2.81657		Gm15497	predicted gene 15497 [Source:MGI Symbol;Acc:MGI:3782944]	processed_pseudogene	138609001	138609551	5	1
ENSMUSG00000053411	RAPAvsCTRL	1.29319	5.79817e-06	0.000263403	+	0.043131	1.18255	52609	Cbx7	chromobox 7 [Source:MGI Symbol;Acc:MGI:1196439]	protein_coding	79800008	79855320	15	-1
ENSMUSG00000083373	RAPAvsCTRL	1.29133	0.00333648	0.0260181	=	-1.01049	-0.313599		Gm13392	predicted gene 13392 [Source:MGI Symbol;Acc:MGI:3649898]	processed_pseudogene	23798453	23798602	2	1
ENSMUSG00000101496	RAPAvsCTRL	1.29074	0.0140819	0.0719991	=	2.00278	2.89575		Gm8885	predicted gene 8885 [Source:MGI Symbol;Acc:MGI:3649121]	processed_pseudogene	72127016	72127613	1	1
ENSMUSG00000046808	RAPAvsCTRL	1.29001	8.18102e-06	0.000344599	+	0.849168	1.92832	231287	Atp10d	ATPase, class V, type 10D [Source:MGI Symbol;Acc:MGI:2450125]	polymorphic_pseudogene	72360672	72456118	5	1
ENSMUSG00000002068	RAPAvsCTRL	1.28738	0.00410756	0.030412	+	-1.0529	0.283129	12447	Ccne1	cyclin E1 [Source:MGI Symbol;Acc:MGI:88316]	protein_coding	37797409	37806959	7	-1
ENSMUSG00000030255	RAPAvsCTRL	1.28662	0.0258636	0.107435	=	-1.47737	-0.572472	16651	Sspn	sarcospan [Source:MGI Symbol;Acc:MGI:1353511]	protein_coding	145877367	145910949	6	1
ENSMUSG00000032271	RAPAvsCTRL	1.28348	0.120645	0.293682	=	-1.325	-0.58565	18113	Nnmt	nicotinamide N-methyltransferase [Source:MGI Symbol;Acc:MGI:1099443]	protein_coding	48503177	48516453	9	-1
ENSMUSG00000086782	RAPAvsCTRL	1.2832	3.24308e-05	0.000946665	+	0.189216	1.39221	77866	E130102H24Rik	RIKEN cDNA E130102H24 gene [Source:MGI Symbol;Acc:MGI:1925116]	lncRNA	101203728	101213932	4	-1
ENSMUSG00000032413	RAPAvsCTRL	1.2831	2.24894e-06	0.000123532	+	1.08904	2.33762	114713	Rasa2	RAS p21 protein activator 2 [Source:MGI Symbol;Acc:MGI:2149960]	protein_coding	96421353	96513670	9	-1
ENSMUSG00000021747	RAPAvsCTRL	1.28171	0.00151509	0.0148755	+	0.436676	1.26265	74430	Cfap20dc	CFAP20 domain containing [Source:MGI Symbol;Acc:MGI:1926154]	protein_coding	13803533	14038581	14	1
ENSMUSG00000109724	RAPAvsCTRL	1.28042	0.0439949	0.153205	=	-1.88336	-0.704921		Gm18194	predicted gene, 18194 [Source:MGI Symbol;Acc:MGI:5010379]	transcribed_processed_pseudogene	12529650	12533091	7	-1
ENSMUSG00000032643	RAPAvsCTRL	1.27725	0.000211988	0.00369423	+	0.214676	1.52814	14201	Fhl3	four and a half LIM domains 3 [Source:MGI Symbol;Acc:MGI:1341092]	protein_coding	124594494	124602404	4	1
ENSMUSG00000083743	RAPAvsCTRL	1.27711	0.0250523	0.105062	=	-1.68489	-1.01462		Gm12421	predicted gene 12421 [Source:MGI Symbol;Acc:MGI:3650591]	processed_pseudogene	84347055	84347361	4	-1
ENSMUSG00000046417	RAPAvsCTRL	1.27334	0.0160694	0.0785311	=	-1.52374	-0.301431	192976	Lrrc75a	leucine rich repeat containing 75A [Source:MGI Symbol;Acc:MGI:2682293]	protein_coding	62495710	62539349	11	-1
ENSMUSG00000035578	RAPAvsCTRL	1.27301	0.0045525	0.0326651	+	-0.125038	1.06004	69707	Iqcg	IQ motif containing G [Source:MGI Symbol;Acc:MGI:1916957]	protein_coding	32833053	32876588	16	-1
ENSMUSG00000001025	RAPAvsCTRL	1.27149	2.28728e-06	0.000124795	+	1.91611	3.24291	20200	S100a6	S100 calcium binding protein A6 (calcyclin) [Source:MGI Symbol;Acc:MGI:1339467]	protein_coding	90520189	90531488	3	1
ENSMUSG00000035891	RAPAvsCTRL	1.27123	0.000315416	0.00489814	+	0.0858861	1.27075	223753	Cerk	ceramide kinase [Source:MGI Symbol;Acc:MGI:2386052]	protein_coding	86023329	86070342	15	-1
ENSMUSG00000035566	RAPAvsCTRL	1.27084	0.00198882	0.0182381	+	-0.097332	1.24038	219228	Pcdh17	protocadherin 17 [Source:MGI Symbol;Acc:MGI:2684924]	protein_coding	84681003	84776442	14	1
ENSMUSG00000040957	RAPAvsCTRL	1.27008	0.00131557	0.0135037	+	0.110608	1.23442	63955	Cables1	CDK5 and Abl enzyme substrate 1 [Source:MGI Symbol;Acc:MGI:1927065]	protein_coding	11972277	12078687	18	1
ENSMUSG00000032184	RAPAvsCTRL	1.26868	0.000382949	0.0056633	+	0.363165	1.52016	70082	Lysmd2	LysM, putative peptidoglycan-binding, domain containing 2 [Source:MGI Symbol;Acc:MGI:1917332]	protein_coding	75533023	75545053	9	1
ENSMUSG00000041773	RAPAvsCTRL	1.26822	2.58723e-05	0.000792199	+	1.32756	2.50318	13803	Enc1	ectodermal-neural cortex 1 [Source:MGI Symbol;Acc:MGI:109610]	protein_coding	97377613	97389542	13	1
ENSMUSG00000014158	RAPAvsCTRL	1.26751	0.0509789	0.168926	=	-2.11544	-1.42795	63873	Trpv4	transient receptor potential cation channel, subfamily V, member 4 [Source:MGI Symbol;Acc:MGI:1926945]	protein_coding	114760213	114796482	5	-1
ENSMUSG00000028134	RAPAvsCTRL	1.26742	6.4118e-06	0.000282519	+	1.52941	2.74112	56195	Ptbp2	polypyrimidine tract binding protein 2 [Source:MGI Symbol;Acc:MGI:1860489]	protein_coding	119512391	119578115	3	-1
ENSMUSG00000005514	RAPAvsCTRL	1.26691	6.58798e-05	0.0016004	+	5.27537	6.42923	18984	Por	P450 (cytochrome) oxidoreductase [Source:MGI Symbol;Acc:MGI:97744]	protein_coding	135698887	135764180	5	1
ENSMUSG00000093577	RAPAvsCTRL	1.2663	0.0189514	0.0876155	=	-0.471782	0.454814		Gm20632	predicted gene 20632 [Source:MGI Symbol;Acc:MGI:5313079]	lncRNA	96146709	96149135	3	1
ENSMUSG00000044034	RAPAvsCTRL	1.26344	0.033816	0.128315	=	-0.989489	-0.0538964	208990	Npb	neuropeptide B [Source:MGI Symbol;Acc:MGI:2387153]	protein_coding	120499303	120499919	11	1
ENSMUSG00000020911	RAPAvsCTRL	1.26322	0.000828624	0.00982684	+	-0.56916	0.568355	16669	Krt19	keratin 19 [Source:MGI Symbol;Acc:MGI:96693]	protein_coding	100031636	100039491	11	-1
ENSMUSG00000023132	RAPAvsCTRL	1.26265	0.00288007	0.0235312	+	0.121444	0.973362	14938	Gzma	granzyme A [Source:MGI Symbol;Acc:MGI:109266]	protein_coding	113230359	113237515	13	-1
ENSMUSG00000055633	RAPAvsCTRL	1.25972	0.0104964	0.0596525	=	-0.947175	0.0301992	68992	Zfp580	zinc finger protein 580 [Source:MGI Symbol;Acc:MGI:1916242]	protein_coding	5054537	5056722	7	1
ENSMUSG00000061292	RAPAvsCTRL	1.25949	0.00038985	0.00571558	+	3.88009	5.24135	100041449	Cyp3a59	cytochrome P450, family 3, subfamily a, polypeptide 59 [Source:MGI Symbol;Acc:MGI:3769707]	protein_coding	146016067	146050097	5	1
ENSMUSG00000051074	RAPAvsCTRL	1.25839	0.0564825	0.181348	=	-2.00731	-1.08917	75881	4930579K19Rik	RIKEN cDNA 4930579K19 gene [Source:MGI Symbol;Acc:MGI:1923131]	lncRNA	98444282	98445664	9	-1
ENSMUSG00000096718	RAPAvsCTRL	1.2575	0.0248341	0.104552	=	-1.58574	-0.770108	331188	Zfp781	zinc finger protein 781 [Source:MGI Symbol;Acc:MGI:3696710]	protein_coding	81737745	81766314	10	-1
ENSMUSG00000105837	RAPAvsCTRL	1.25741	0.00954786	0.0558613	=	2.06212	2.18041		Gm35986	predicted gene, 35986 [Source:MGI Symbol;Acc:MGI:5595145]	lncRNA	129321116	129326037	3	-1
ENSMUSG00000008999	RAPAvsCTRL	1.25709	0.0247324	0.10434	=	-1.73721	-0.822072	12162	Bmp7	bone morphogenetic protein 7 [Source:MGI Symbol;Acc:MGI:103302]	protein_coding	172709805	172782114	2	-1
ENSMUSG00000064653	RAPAvsCTRL	1.25663	0.00790511	0.0485016	=	-1.31748	-0.517004	115488246	Gm26129	predicted gene, 26129 [Source:MGI Symbol;Acc:MGI:5455906]	snRNA	14262024	14262130	13	1
ENSMUSG00000040412	RAPAvsCTRL	1.25463	0.00255226	0.021557	+	-0.0983962	1.11344	229722	Elapor1	endosome-lysosome associated apoptosis and autophagy regulator 1 [Source:MGI Symbol;Acc:MGI:1923930]	protein_coding	108363010	108443852	3	-1
ENSMUSG00000115272	RAPAvsCTRL	1.2541	0.0871467	0.238579	=	-1.66992	-0.713549		Gm49965	predicted gene, 49965 [Source:MGI Symbol;Acc:MGI:6270691]	lncRNA	43999609	44146600	14	1
ENSMUSG00000094622	RAPAvsCTRL	1.25361	0.0209879	0.0941097	=	-1.46414	-0.726591	100040944	Gm3055	predicted gene 3055 [Source:MGI Symbol;Acc:MGI:3809197]	protein_coding	81578655	81606995	10	-1
ENSMUSG00000114419	RAPAvsCTRL	1.2528	0.0204808	0.0925506	=	-1.30746	-0.279402		5430414B19Rik	RIKEN cDNA 5430414B19 gene [Source:MGI Symbol;Acc:MGI:1921096]	lncRNA	6197925	6198674	14	-1
ENSMUSG00000105607	RAPAvsCTRL	1.25171	0.000134418	0.00272166	+	0.198824	1.39424		Gm43513	predicted gene 43513 [Source:MGI Symbol;Acc:MGI:5663650]	TEC	100962076	100963151	5	-1
ENSMUSG00000109555	RAPAvsCTRL	1.25156	0.0511752	0.169358	=	-2.03734	-1.07519		Gm44891	predicted gene 44891 [Source:MGI Symbol;Acc:MGI:5753467]	TEC	131913585	131915807	7	-1
ENSMUSG00000050022	RAPAvsCTRL	1.25101	0.038233	0.139285	=	-1.66153	-0.615352	231842	Amz1	archaelysin family metallopeptidase 1 [Source:MGI Symbol;Acc:MGI:2442258]	protein_coding	140709882	140747194	5	1
ENSMUSG00000108487	RAPAvsCTRL	1.25041	0.0844629	0.23387	=	-1.78178	-1.05142		Cyp2a21-ps	cytochrome P450, family 2, subfamily a, polypeptide 21, pseudogene [Source:MGI Symbol;Acc:MGI:3647278]	unprocessed_pseudogene	26616806	26651771	7	1
ENSMUSG00000035413	RAPAvsCTRL	1.25003	0.000114579	0.00242571	+	0.606551	1.91732	103743	Tmem98	transmembrane protein 98 [Source:MGI Symbol;Acc:MGI:1923457]	protein_coding	80701001	80712859	11	1
ENSMUSG00000032691	RAPAvsCTRL	1.2499	0.129291	0.306837	=	-2.1964	-2.1977	216799	Nlrp3	NLR family, pyrin domain containing 3 [Source:MGI Symbol;Acc:MGI:2653833]	protein_coding	59432394	59457782	11	1
ENSMUSG00000034059	RAPAvsCTRL	1.24981	0.165182	0.355486	=	-2.54742	-1.91256	241525	Ypel4	yippee like 4 [Source:MGI Symbol;Acc:MGI:3605071]	protein_coding	84564402	84568999	2	1
ENSMUSG00000035186	RAPAvsCTRL	1.24921	0.0588776	0.186534	=	-1.32329	-1.22528	24108	Ubd	ubiquitin D [Source:MGI Symbol;Acc:MGI:1344410]	protein_coding	37504783	37506986	17	1
ENSMUSG00000103591	RAPAvsCTRL	1.24878	0.0293962	0.11683	=	-2.07183	-1.30031		Gm38365	predicted gene, 38365 [Source:MGI Symbol;Acc:MGI:5611593]	TEC	87825262	87828254	1	1
ENSMUSG00000103000	RAPAvsCTRL	1.24791	0.0181799	0.0850363	=	-1.26456	-0.553097		Gm37900	predicted gene, 37900 [Source:MGI Symbol;Acc:MGI:5611128]	TEC	22408291	22412095	4	1
ENSMUSG00000105656	RAPAvsCTRL	1.24725	0.0591531	0.187115	=	-2.0512	-1.49282		Gm43017	predicted gene 43017 [Source:MGI Symbol;Acc:MGI:5663154]	lncRNA	3594037	3594788	5	1
ENSMUSG00000073758	RAPAvsCTRL	1.2468	0.00175654	0.0165565	=	-1.17115	-0.147156	66938	Sh3d21	SH3 domain containing 21 [Source:MGI Symbol;Acc:MGI:1914188]	protein_coding	126044395	126057284	4	-1
ENSMUSG00000074635	RAPAvsCTRL	1.24333	0.0110398	0.0614729	=	-1.38008	-0.070465	67304	3110070M22Rik	RIKEN cDNA 3110070M22 gene [Source:MGI Symbol;Acc:MGI:1914554]	lncRNA	119623788	119624920	13	-1
ENSMUSG00000103520	RAPAvsCTRL	1.24293	0.00721274	0.0451915	=	-1.22859	-0.184056		1110025M09Rik	RIKEN cDNA 1110025M09 gene [Source:MGI Symbol;Acc:MGI:1915885]	TEC	81468375	81469229	15	-1
ENSMUSG00000069439	RAPAvsCTRL	1.24288	0.0131891	0.0690854	=	-1.64852	-0.766422		Gm8444	predicted gene 8444 [Source:MGI Symbol;Acc:MGI:3645809]	processed_pseudogene	81727547	81727914	15	-1
ENSMUSG00000104903	RAPAvsCTRL	1.24074	0.0350686	0.131227	=	-1.9535	-1.18034		Gm43707	predicted gene 43707 [Source:MGI Symbol;Acc:MGI:5663844]	lncRNA	144199747	144202933	3	-1
ENSMUSG00000099773	RAPAvsCTRL	1.24057	0.00228333	0.0198741	=	-1.1317	-0.0536921		Hmgb1-rs16	high mobility group box 1, related sequence 16 [Source:MGI Symbol;Acc:MGI:104765]	processed_pseudogene	104046398	104047010	9	-1
ENSMUSG00000048058	RAPAvsCTRL	1.23963	9.5056e-05	0.00212881	+	0.662128	1.82049	241576	Ldlrad3	low density lipoprotein receptor class A domain containing 3 [Source:MGI Symbol;Acc:MGI:2138856]	protein_coding	101780548	102016730	2	-1
ENSMUSG00000087382	RAPAvsCTRL	1.23799	0.0276892	0.112626	=	-0.582971	0.405143	74161	Ctcflos	CCCTC-binding factor (zinc finger protein)-like, opposite strand [Source:MGI Symbol;Acc:MGI:1921411]	lncRNA	172952611	172974997	2	1
ENSMUSG00000026301	RAPAvsCTRL	1.23759	0.18367	0.380863	=	-2.8923	-2.64606	74918	Iqca	IQ motif containing with AAA domain [Source:MGI Symbol;Acc:MGI:1922168]	protein_coding	89969854	90081123	1	-1
ENSMUSG00000116739	RAPAvsCTRL	1.23654	0.0234295	0.100992	=	-1.37328	-0.500866		Gm49733	predicted gene, 49733 [Source:MGI Symbol;Acc:MGI:6215218]	lncRNA	31805649	31805941	16	-1
ENSMUSG00000049907	RAPAvsCTRL	1.23585	0.000221754	0.00379098	+	0.644187	1.89861	68939	Rasl11b	RAS-like, family 11, member B [Source:MGI Symbol;Acc:MGI:1916189]	protein_coding	74355947	74360142	5	1
ENSMUSG00000107369	RAPAvsCTRL	1.23429	0.0631851	0.194828	=	-1.87877	-1.34218		Gstm2-ps1	glutathione S-transferase mu 2 (muscle), pseudogene 1 [Source:MGI Symbol;Acc:MGI:3648223]	processed_pseudogene	116770967	116771623	5	-1
ENSMUSG00000019945	RAPAvsCTRL	1.23313	0.00510708	0.0355462	+	-0.117463	0.843328	73287	Cabcoco1	ciliary associated calcium binding coiled-coil 1 [Source:MGI Symbol;Acc:MGI:1920537]	protein_coding	68266783	68377726	10	-1
ENSMUSG00000111947	RAPAvsCTRL	1.23307	0.00109465	0.011905	+	-0.587482	0.46431		Gm47438	predicted gene, 47438 [Source:MGI Symbol;Acc:MGI:6096390]	lncRNA	127917223	127918839	10	-1
ENSMUSG00000103085	RAPAvsCTRL	1.23264	0.000174423	0.00322633	+	0.130017	1.23574		Gm38120	predicted gene, 38120 [Source:MGI Symbol;Acc:MGI:5611348]	TEC	13413787	13418428	1	-1
ENSMUSG00000042248	RAPAvsCTRL	1.23241	0.000146794	0.00286178	+	6.94343	8.06003	13096	Cyp2c37	cytochrome P450, family 2. subfamily c, polypeptide 37 [Source:MGI Symbol;Acc:MGI:1306806]	protein_coding	39980868	40000687	19	1
ENSMUSG00000000142	RAPAvsCTRL	1.23146	0.000217804	0.00375533	+	0.526857	1.65404	12006	Axin2	axin 2 [Source:MGI Symbol;Acc:MGI:1270862]	protein_coding	108811175	108841609	11	1
ENSMUSG00000021943	RAPAvsCTRL	1.23065	8.91131e-06	0.000366807	+	1.29206	2.59983	14560	Gdf10	growth differentiation factor 10 [Source:MGI Symbol;Acc:MGI:95684]	protein_coding	33645544	33659940	14	1
ENSMUSG00000031285	RAPAvsCTRL	1.22828	0.0575577	0.183857	=	-2.13765	-1.49742	13193	Dcx	doublecortin [Source:MGI Symbol;Acc:MGI:1277171]	protein_coding	142638838	142716307	X	-1
ENSMUSG00000109359	RAPAvsCTRL	1.22778	0.170466	0.362919	=	-2.8923	-2.70093		Gm44797	predicted gene 44797 [Source:MGI Symbol;Acc:MGI:5753373]	TEC	9645109	9646945	8	-1
ENSMUSG00000103041	RAPAvsCTRL	1.22669	0.000198111	0.00350227	+	0.517472	1.61076		Gm37305	predicted gene, 37305 [Source:MGI Symbol;Acc:MGI:5610533]	lncRNA	65865179	65869457	3	1
ENSMUSG00000026641	RAPAvsCTRL	1.22647	0.0299714	0.11845	=	-1.13901	-0.305415	22278	Usf1	upstream transcription factor 1 [Source:MGI Symbol;Acc:MGI:99542]	protein_coding	171238881	171246710	1	1
ENSMUSG00000017499	RAPAvsCTRL	1.22475	0.016507	0.0797651	=	-1.06184	-0.0825685	23834	Cdc6	cell division cycle 6 [Source:MGI Symbol;Acc:MGI:1345150]	protein_coding	98798627	98814766	11	1
ENSMUSG00000100215	RAPAvsCTRL	1.22381	0.0165174	0.0797852	=	-0.830594	0.0188795		Gm8292	predicted gene 8292 [Source:MGI Symbol;Acc:MGI:3648460]	processed_pseudogene	55374560	55374955	1	1
ENSMUSG00000012350	RAPAvsCTRL	1.22328	0.0223042	0.097906	=	-1.40769	-0.681508	13661	Ehf	ets homologous factor [Source:MGI Symbol;Acc:MGI:1270840]	protein_coding	103093778	103133623	2	-1
ENSMUSG00000111264	RAPAvsCTRL	1.22247	0.0332229	0.126801	=	-1.46048	-0.0722102		E030022I16Rik	RIKEN cDNA E030022I16 gene [Source:MGI Symbol;Acc:MGI:2444690]	TEC	44529550	44532315	9	1
ENSMUSG00000105728	RAPAvsCTRL	1.22205	0.00524411	0.0361887	=	-0.917609	-0.0269906		Gm42819	predicted gene 42819 [Source:MGI Symbol;Acc:MGI:5662956]	TEC	97938003	97943123	3	1
ENSMUSG00000031274	RAPAvsCTRL	1.2204	0.00195521	0.0180214	+	-0.342902	0.715944	12830	Col4a5	collagen, type IV, alpha 5 [Source:MGI Symbol;Acc:MGI:88456]	protein_coding	140258381	140472230	X	1
ENSMUSG00000022673	RAPAvsCTRL	1.22038	0.00263671	0.022064	+	1.41353	2.32692	17217	Mcm4	minichromosome maintenance complex component 4 [Source:MGI Symbol;Acc:MGI:103199]	protein_coding	15441761	15455264	16	-1
ENSMUSG00000036027	RAPAvsCTRL	1.21935	0.0145638	0.0737672	=	-0.532512	0.350905	69809	1810046K07Rik	RIKEN cDNA 1810046K07 gene [Source:MGI Symbol;Acc:MGI:1917059]	protein_coding	51200986	51240224	9	-1
ENSMUSG00000057933	RAPAvsCTRL	1.21722	0.0119975	0.0649695	=	1.9269	2.808	14858	Gsta2	glutathione S-transferase, alpha 2 (Yc2) [Source:MGI Symbol;Acc:MGI:95863]	protein_coding	78238300	78263070	9	-1
ENSMUSG00000037280	RAPAvsCTRL	1.21585	0.0141262	0.072203	=	-1.21304	-0.271355	207839	Galnt6	polypeptide N-acetylgalactosaminyltransferase 6 [Source:MGI Symbol;Acc:MGI:1891640]	protein_coding	100589694	100627257	15	-1
ENSMUSG00000108483	RAPAvsCTRL	1.21546	0.0988459	0.257554	=	-2.38429	-1.95529		Gm45184	predicted gene 45184 [Source:MGI Symbol;Acc:MGI:5753760]	lncRNA	127033594	127038564	7	1
ENSMUSG00000030790	RAPAvsCTRL	1.21543	0.000696885	0.00873605	+	0.176838	1.31096	11535	Adm	adrenomedullin [Source:MGI Symbol;Acc:MGI:108058]	protein_coding	110226868	110229027	7	1
ENSMUSG00000040711	RAPAvsCTRL	1.21	0.000641666	0.00827347	+	-0.673213	0.502532	268396	Sh3pxd2b	SH3 and PX domains 2B [Source:MGI Symbol;Acc:MGI:2442062]	protein_coding	32297820	32378173	11	1
ENSMUSG00000080969	RAPAvsCTRL	1.20861	0.0784365	0.223326	=	-2.15334	-1.7434		Taf9-ps	TATA-box binding protein associated factor 9, pseudogene [Source:MGI Symbol;Acc:MGI:3650289]	processed_pseudogene	37139107	37139874	4	-1
ENSMUSG00000105933	RAPAvsCTRL	1.20838	0.0329094	0.125929	=	-1.44469	-0.699908		Gm43260	predicted gene 43260 [Source:MGI Symbol;Acc:MGI:5663397]	lncRNA	104087928	104090357	3	-1
ENSMUSG00000087361	RAPAvsCTRL	1.20806	0.00427579	0.031161	+	-0.642466	0.385162	68400	0610043K17Rik	RIKEN cDNA 0610043K17 gene [Source:MGI Symbol;Acc:MGI:1915650]	lncRNA	101210980	101256378	4	1
ENSMUSG00000073063	RAPAvsCTRL	1.20698	0.116323	0.28643	=	-2.34558	-1.26818	544763	Hbq1b	hemoglobin, theta 1B [Source:MGI Symbol;Acc:MGI:3613460]	protein_coding	32236965	32237784	11	1
ENSMUSG00000021416	RAPAvsCTRL	1.20668	0.0319426	0.123333	=	-1.23011	-0.845177	69123	Eci3	enoyl-Coenzyme A delta isomerase 3 [Source:MGI Symbol;Acc:MGI:1916373]	protein_coding	35130597	35147793	13	-1
ENSMUSG00000026072	RAPAvsCTRL	1.20587	0.00061165	0.00800066	+	3.24585	4.20515	16177	Il1r1	interleukin 1 receptor, type I [Source:MGI Symbol;Acc:MGI:96545]	protein_coding	40264240	40356417	1	1
ENSMUSG00000071714	RAPAvsCTRL	1.20552	0.00271958	0.0225575	+	-0.935546	0.0703208	12984	Csf2rb2	colony stimulating factor 2 receptor, beta 2, low-affinity (granulocyte-macrophage) [Source:MGI Symbol;Acc:MGI:1339760]	protein_coding	78166707	78189921	15	-1
ENSMUSG00000061718	RAPAvsCTRL	1.20539	0.0133986	0.0697254	=	0.720165	1.87291	19049	Ppp1r1b	protein phosphatase 1, regulatory inhibitor subunit 1B [Source:MGI Symbol;Acc:MGI:94860]	protein_coding	98239230	98248622	11	1
ENSMUSG00000051048	RAPAvsCTRL	1.20425	0.0284927	0.114791	=	-1.80832	-1.06581	320452	P4ha3	procollagen-proline, 2-oxoglutarate 4-dioxygenase (proline 4-hydroxylase), alpha polypeptide III [Source:MGI Symbol;Acc:MGI:2444049]	protein_coding	99934727	99968906	7	1
ENSMUSG00000028359	RAPAvsCTRL	1.20296	0.113312	0.282048	=	4.33521	4.95645	18407	Orm3	orosomucoid 3 [Source:MGI Symbol;Acc:MGI:97445]	protein_coding	63274399	63277748	4	1
ENSMUSG00000112023	RAPAvsCTRL	1.2029	0.025808	0.107345	=	-1.62395	-0.593092	14727	Lilr4b	leukocyte immunoglobulin-like receptor, subfamily B, member 4B [Source:MGI Symbol;Acc:MGI:102702]	protein_coding	51356728	51362799	10	1
ENSMUSG00000030325	RAPAvsCTRL	1.20132	0.0709974	0.209538	=	-1.88118	-1.21672	17059	Klrb1c	killer cell lectin-like receptor subfamily B member 1C [Source:MGI Symbol;Acc:MGI:107538]	protein_coding	128755448	128766178	6	-1
ENSMUSG00000001761	RAPAvsCTRL	1.19948	0.00107172	0.0117137	+	0.145175	1.16679	319757	Smo	smoothened, frizzled class receptor [Source:MGI Symbol;Acc:MGI:108075]	protein_coding	29735502	29761364	6	1
ENSMUSG00000022960	RAPAvsCTRL	1.19866	0.000112485	0.00239698	+	-0.0543208	1.01872	60364	Donson	downstream neighbor of SON [Source:MGI Symbol;Acc:MGI:1890621]	protein_coding	91473696	91485658	16	-1
ENSMUSG00000051839	RAPAvsCTRL	1.19776	0.0284947	0.114791	=	-1.13603	-0.458243	14934	Gypa	glycophorin A [Source:MGI Symbol;Acc:MGI:95880]	protein_coding	81220410	81237171	8	1
ENSMUSG00000102664	RAPAvsCTRL	1.19757	7.68899e-05	0.00180919	+	0.0147422	1.17067		Gm38380	predicted gene, 38380 [Source:MGI Symbol;Acc:MGI:5611608]	TEC	13424707	13426954	1	-1
ENSMUSG00000003452	RAPAvsCTRL	1.19687	0.0308162	0.120587	=	-1.51861	-0.532272	12121	Bicd1	BICD cargo adaptor 1 [Source:MGI Symbol;Acc:MGI:1101760]	protein_coding	149310384	149464827	6	1
ENSMUSG00000051278	RAPAvsCTRL	1.19686	0.00323563	0.0254884	+	-0.479161	0.776247	71643	Zgrf1	zinc finger, GRF-type containing 1 [Source:MGI Symbol;Acc:MGI:1918893]	protein_coding	127347138	127411672	3	1
ENSMUSG00000003545	RAPAvsCTRL	1.19669	0.208066	0.411665	=	-2.29342	-1.89669	14282	Fosb	FBJ osteosarcoma oncogene B [Source:MGI Symbol;Acc:MGI:95575]	protein_coding	19036621	19043976	7	-1
ENSMUSG00000066894	RAPAvsCTRL	1.1965	0.00100059	0.0112352	+	0.0904015	1.22306	231668	Vsig10	V-set and immunoglobulin domain containing 10 [Source:MGI Symbol;Acc:MGI:2448533]	protein_coding	117457148	117493070	5	1
ENSMUSG00000029673	RAPAvsCTRL	1.19491	0.000753062	0.00920889	+	-0.293101	0.822866	319974	Auts2	autism susceptibility candidate 2 [Source:MGI Symbol;Acc:MGI:1919847]	protein_coding	131466171	132572183	5	-1
ENSMUSG00000107205	RAPAvsCTRL	1.1936	0.000202778	0.00355277	+	0.777614	1.92289		Gm42576	predicted gene 42576 [Source:MGI Symbol;Acc:MGI:5662713]	TEC	75180897	75183742	5	-1
ENSMUSG00000029359	RAPAvsCTRL	1.19328	0.0225924	0.0987178	=	-1.62107	-0.78386	57816	Tesc	tescalcin [Source:MGI Symbol;Acc:MGI:1930803]	protein_coding	118165808	118199943	5	1
ENSMUSG00000022598	RAPAvsCTRL	1.19244	0.559305	0.743864	=	-2.84756	-2.75664	72373	Psca	prostate stem cell antigen [Source:MGI Symbol;Acc:MGI:1919623]	protein_coding	74586688	74588918	15	1
ENSMUSG00000038370	RAPAvsCTRL	1.19112	0.000990184	0.0111492	+	3.35347	4.40765	66425	Pcp4l1	Purkinje cell protein 4-like 1 [Source:MGI Symbol;Acc:MGI:1913675]	protein_coding	171000831	171023837	1	-1
ENSMUSG00000033105	RAPAvsCTRL	1.19057	1.53846e-07	1.60345e-05	+	4.88391	6.05895	16987	Lss	lanosterol synthase [Source:MGI Symbol;Acc:MGI:1336155]	protein_coding	76367422	76392972	10	1
ENSMUSG00000039601	RAPAvsCTRL	1.18993	0.000728337	0.00899851	+	0.940837	2.09794	53901	Rcan2	regulator of calcineurin 2 [Source:MGI Symbol;Acc:MGI:1858219]	protein_coding	44112242	44350407	17	1
ENSMUSG00000051499	RAPAvsCTRL	1.18949	0.0780576	0.222656	=	-1.91521	-1.19705	330301	Zfp786	zinc finger protein 786 [Source:MGI Symbol;Acc:MGI:3026883]	protein_coding	47796200	47807801	6	-1
ENSMUSG00000110344	RAPAvsCTRL	1.18897	0.000619927	0.00808312	+	0.989725	2.03959		Gm45716	predicted gene 45716 [Source:MGI Symbol;Acc:MGI:5804831]	protein_coding	90078509	90142081	11	1
ENSMUSG00000026494	RAPAvsCTRL	1.1876	0.101113	0.261615	=	-1.79183	-1.17486	269152	Kif26b	kinesin family member 26B [Source:MGI Symbol;Acc:MGI:2447076]	protein_coding	178356690	178766765	1	1
ENSMUSG00000043165	RAPAvsCTRL	1.18443	0.147962	0.331564	=	-2.11949	-1.87926	16939	Lor	loricrin [Source:MGI Symbol;Acc:MGI:96816]	protein_coding	91987578	91990449	3	-1
ENSMUSG00000029866	RAPAvsCTRL	1.18439	0.0736525	0.214216	=	-2.26573	-2.17332	23925	Kel	Kell blood group [Source:MGI Symbol;Acc:MGI:1346053]	protein_coding	41663264	41681273	6	-1
ENSMUSG00000104476	RAPAvsCTRL	1.18431	0.0360793	0.133899	=	-2.02008	-1.00936		Gm38211	predicted gene, 38211 [Source:MGI Symbol;Acc:MGI:5611439]	TEC	45524996	45532212	1	-1
ENSMUSG00000027624	RAPAvsCTRL	1.18405	0.000186832	0.00336882	+	0.0228513	1.11064	13821	Epb41l1	erythrocyte membrane protein band 4.1 like 1 [Source:MGI Symbol;Acc:MGI:103010]	protein_coding	156262829	156385134	2	1
ENSMUSG00000012428	RAPAvsCTRL	1.18397	0.000180856	0.00331515	+	3.733	4.68772	117167	Steap4	STEAP family member 4 [Source:MGI Symbol;Acc:MGI:1923560]	protein_coding	8010457	8032213	5	1
ENSMUSG00000110384	RAPAvsCTRL	1.18322	0.13546	0.315297	=	-2.00054	-1.75076		Gm45301	predicted gene 45301 [Source:MGI Symbol;Acc:MGI:5791137]	lncRNA	35874625	35876660	8	-1
ENSMUSG00000001864	RAPAvsCTRL	1.18183	0.0919494	0.246945	=	-2.35378	-1.45529	108897	Aif1l	allograft inflammatory factor 1-like [Source:MGI Symbol;Acc:MGI:1919598]	protein_coding	31840151	31863454	2	1
ENSMUSG00000105004	RAPAvsCTRL	1.17896	0.010314	0.0590265	=	-0.839618	0.243881		Gm43075	predicted gene 43075 [Source:MGI Symbol;Acc:MGI:5663212]	TEC	97517248	97521152	3	1
ENSMUSG00000100706	RAPAvsCTRL	1.17876	0.0373357	0.136937	=	-1.29959	-0.588138		Gm19744	predicted gene, 19744 [Source:MGI Symbol;Acc:MGI:5011929]	lncRNA	49296700	49322936	8	1
ENSMUSG00000108105	RAPAvsCTRL	1.17823	0.12298	0.29746	=	-1.3056	-0.617635		Gm5340	predicted gene 5340 [Source:MGI Symbol;Acc:MGI:3779484]	processed_pseudogene	3333159	3334038	7	-1
ENSMUSG00000112527	RAPAvsCTRL	1.17679	0.0680064	0.203819	=	-2.03732	-0.871086		Gm35696	predicted gene, 35696 [Source:MGI Symbol;Acc:MGI:5594855]	lncRNA	121342528	121362006	10	1
ENSMUSG00000031489	RAPAvsCTRL	1.17649	0.147732	0.331278	=	-0.944895	0.796296	11556	Adrb3	adrenergic receptor, beta 3 [Source:MGI Symbol;Acc:MGI:87939]	protein_coding	27715804	27740644	8	-1
ENSMUSG00000105824	RAPAvsCTRL	1.17607	0.00674115	0.0431343	+	-0.725686	0.111422		Gm43466	predicted gene 43466 [Source:MGI Symbol;Acc:MGI:5663603]	lncRNA	100489630	100494843	3	-1
ENSMUSG00000031785	RAPAvsCTRL	1.17606	1.43048e-05	0.000496831	+	1.24398	2.38012	14766	Adgrg1	adhesion G protein-coupled receptor G1 [Source:MGI Symbol;Acc:MGI:1340051]	protein_coding	95701379	95740845	8	1
ENSMUSG00000101878	RAPAvsCTRL	1.17471	0.111326	0.27871	=	-2.04654	-1.62859		Gm8203	predicted pseudogene 8203 [Source:MGI Symbol;Acc:MGI:3646499]	processed_pseudogene	116150698	116151084	6	1
ENSMUSG00000034875	RAPAvsCTRL	1.17391	5.93453e-10	3.29908e-07	+	3.86017	5.03694	110959	Nudt19	nudix (nucleoside diphosphate linked moiety X)-type motif 19 [Source:MGI Symbol;Acc:MGI:94203]	protein_coding	35246610	35255729	7	-1
ENSMUSG00000038843	RAPAvsCTRL	1.17307	0.0132919	0.0693579	=	-1.19729	-0.147812	14537	Gcnt1	glucosaminyl (N-acetyl) transferase 1, core 2 [Source:MGI Symbol;Acc:MGI:95676]	protein_coding	17303505	17350208	19	-1
ENSMUSG00000038173	RAPAvsCTRL	1.17287	0.103456	0.266028	=	-2.18947	-1.69846	320981	Enpp6	ectonucleotide pyrophosphatase/phosphodiesterase 6 [Source:MGI Symbol;Acc:MGI:2445171]	protein_coding	47439922	47549797	8	1
ENSMUSG00000087143	RAPAvsCTRL	1.17264	0.0369679	0.136034	=	-1.59124	-0.692007	320174	A830082K12Rik	RIKEN cDNA A830082K12 gene [Source:MGI Symbol;Acc:MGI:2443527]	lncRNA	78346136	78427510	13	1
ENSMUSG00000031520	RAPAvsCTRL	1.17214	0.0118754	0.0646407	=	-0.130948	0.9506	22341	Vegfc	vascular endothelial growth factor C [Source:MGI Symbol;Acc:MGI:109124]	protein_coding	54530641	54640131	8	1
ENSMUSG00000074579	RAPAvsCTRL	1.1719	0.020181	0.0915841	=	-1.58361	-0.394212	624866	Lekr1	leucine, glutamate and lysine rich 1 [Source:MGI Symbol;Acc:MGI:3645902]	protein_coding	65573649	65738776	3	1
ENSMUSG00000110997	RAPAvsCTRL	1.16891	0.0278057	0.112995	=	-1.13821	-0.332033		2610028D06Rik	RIKEN cDNA 2610028D06 gene [Source:MGI Symbol;Acc:MGI:1923609]	TEC	45708646	45710358	9	-1
ENSMUSG00000003555	RAPAvsCTRL	1.16887	0.0319042	0.123214	=	0.228993	1.02571	13074	Cyp17a1	cytochrome P450, family 17, subfamily a, polypeptide 1 [Source:MGI Symbol;Acc:MGI:88586]	protein_coding	46655604	46661611	19	-1
ENSMUSG00000021720	RAPAvsCTRL	1.1688	0.0751693	0.217095	=	-1.84665	-1.13695	71816	Rnf180	ring finger protein 180 [Source:MGI Symbol;Acc:MGI:1919066]	protein_coding	105266509	105431323	13	-1
ENSMUSG00000034303	RAPAvsCTRL	1.16788	0.00299109	0.0241471	+	-0.158225	0.708294	245902	Ccdc15	coiled-coil domain containing 15 [Source:MGI Symbol;Acc:MGI:2444488]	protein_coding	37187131	37259728	9	-1
ENSMUSG00000022773	RAPAvsCTRL	1.16761	0.040765	0.145414	=	-1.37893	-0.595113	106369	Ypel1	yippee like 1 [Source:MGI Symbol;Acc:MGI:1913303]	protein_coding	16887560	16904909	16	1
ENSMUSG00000037852	RAPAvsCTRL	1.16616	9.43621e-05	0.00212498	+	-0.207848	0.857049	12876	Cpe	carboxypeptidase E [Source:MGI Symbol;Acc:MGI:101932]	protein_coding	65045576	65146088	8	-1
ENSMUSG00000111740	RAPAvsCTRL	1.16601	0.00693952	0.0439539	+	-0.577657	0.586924		Gm49783	predicted gene, 49783 [Source:MGI Symbol;Acc:MGI:6215303]	TEC	92553370	92559550	10	-1
ENSMUSG00000038740	RAPAvsCTRL	1.16142	0.000710303	0.0088429	+	0.237108	1.26339	72543	Mvb12b	multivesicular body subunit 12B [Source:MGI Symbol;Acc:MGI:1919793]	protein_coding	33619965	33777958	2	-1
ENSMUSG00000001627	RAPAvsCTRL	1.16132	9.84178e-07	6.92716e-05	+	3.66256	4.81714	15982	Ifrd1	interferon-related developmental regulator 1 [Source:MGI Symbol;Acc:MGI:1316717]	protein_coding	40251566	40298503	12	-1
ENSMUSG00000118106	RAPAvsCTRL	1.16089	0.0268125	0.110072	=	-1.48366	-0.725727			TEC	TEC	32463323	32465598	19	1
ENSMUSG00000003541	RAPAvsCTRL	1.16032	0.00174898	0.0165329	+	0.295822	1.39879	15937	Ier3	immediate early response 3 [Source:MGI Symbol;Acc:MGI:104814]	protein_coding	36132576	36133815	17	1
ENSMUSG00000017405	RAPAvsCTRL	1.15842	0.0261187	0.108082	=	-1.35921	-0.243361	140859	Nek8	NIMA (never in mitosis gene a)-related expressed kinase 8 [Source:MGI Symbol;Acc:MGI:1890646]	protein_coding	78056932	78067501	11	-1
ENSMUSG00000052942	RAPAvsCTRL	1.15807	0.0431936	0.151309	=	-1.77732	-0.608228	226075	Glis3	GLIS family zinc finger 3 [Source:MGI Symbol;Acc:MGI:2444289]	protein_coding	28236251	28657477	19	-1
ENSMUSG00000021699	RAPAvsCTRL	1.1575	0.000484082	0.00668707	+	-0.20365	0.944511	238871	Pde4d	phosphodiesterase 4D, cAMP specific [Source:MGI Symbol;Acc:MGI:99555]	protein_coding	108586482	110089995	13	1
ENSMUSG00000027387	RAPAvsCTRL	1.15294	1.13441e-05	0.000427647	+	1.00447	2.08346	57432	Zc3h8	zinc finger CCCH type containing 8 [Source:MGI Symbol;Acc:MGI:1930128]	protein_coding	128768188	128785997	2	-1
ENSMUSG00000018648	RAPAvsCTRL	1.15252	0.000633873	0.00820553	+	0.688448	1.7445	56405	Dusp14	dual specificity phosphatase 14 [Source:MGI Symbol;Acc:MGI:1927168]	protein_coding	83938867	83960087	11	-1
ENSMUSG00000065657	RAPAvsCTRL	1.15234	0.0252992	0.105689	=	-1.17733	-0.234639	115487848	Gm25337	predicted gene, 25337 [Source:MGI Symbol;Acc:MGI:5455114]	snRNA	102440022	102440125	11	-1
ENSMUSG00000055675	RAPAvsCTRL	1.15208	0.106578	0.271223	=	-2.24249	-1.44406	74901	Kbtbd11	kelch repeat and BTB (POZ) domain containing 11 [Source:MGI Symbol;Acc:MGI:1922151]	protein_coding	15061025	15083333	8	1
ENSMUSG00000042116	RAPAvsCTRL	1.1519	0.0308338	0.120627	=	-1.14394	-0.126317	246228	Vwa1	von Willebrand factor A domain containing 1 [Source:MGI Symbol;Acc:MGI:2179729]	protein_coding	155852606	155859155	4	-1
ENSMUSG00000032939	RAPAvsCTRL	1.15133	1.19068e-06	7.93413e-05	+	2.22944	3.32911	71805	Nup93	nucleoporin 93 [Source:MGI Symbol;Acc:MGI:1919055]	protein_coding	94941192	95043855	8	1
ENSMUSG00000022389	RAPAvsCTRL	1.15119	0.0036347	0.0277448	+	3.90571	5.03859	21685	Tef	thyrotroph embryonic factor [Source:MGI Symbol;Acc:MGI:98663]	protein_coding	81686622	81711064	15	1
ENSMUSG00000101841	RAPAvsCTRL	1.14995	0.181895	0.378367	=	-2.46686	-2.28013		Gm11993	predicted gene 11993 [Source:MGI Symbol;Acc:MGI:3651126]	processed_pseudogene	9099778	9100597	11	-1
ENSMUSG00000094942	RAPAvsCTRL	1.14902	0.0331635	0.126651	=	-1.55152	-0.395293	100041979	Gm3604	predicted gene 3604 [Source:MGI Symbol;Acc:MGI:3781781]	protein_coding	62516142	62530991	13	-1
ENSMUSG00000112160	RAPAvsCTRL	1.14865	0.0479831	0.162397	=	-1.42161	-0.540654	666584	BC024063	cDNA sequence BC024063 [Source:MGI Symbol;Acc:MGI:2670978]	protein_coding	81919187	81947050	10	1
ENSMUSG00000100842	RAPAvsCTRL	1.14855	0.114036	0.282984	=	-1.80101	-1.47193		Gm17790	predicted gene, 17790 [Source:MGI Symbol;Acc:MGI:5009972]	processed_pseudogene	1736187	1737414	Y	1
ENSMUSG00000029913	RAPAvsCTRL	1.1484	0.11069	0.277648	=	-2.2653	-1.53562	70779	Prdm5	PR domain containing 5 [Source:MGI Symbol;Acc:MGI:1918029]	protein_coding	65755972	65913994	6	1
ENSMUSG00000022335	RAPAvsCTRL	1.1464	0.0347425	0.130487	=	-1.55729	-0.772424	380993	Zfat	zinc finger and AT hook domain containing [Source:MGI Symbol;Acc:MGI:2681865]	protein_coding	67955613	68130705	15	-1
ENSMUSG00000033543	RAPAvsCTRL	1.14608	7.4996e-07	5.5699e-05	+	4.00318	5.00786	235459	Gtf2a2	general transcription factor II A, 2 [Source:MGI Symbol;Acc:MGI:1933289]	protein_coding	69919832	69930148	9	1
ENSMUSG00000107198	RAPAvsCTRL	1.14449	0.0748556	0.216408	=	-1.73474	-1.12058		Gm19619	predicted gene, 19619 [Source:MGI Symbol;Acc:MGI:5011804]	lncRNA	91405430	91431280	5	-1
ENSMUSG00000116165	RAPAvsCTRL	1.14294	0.0621346	0.19299	=	-1.27955	-0.469372	57028	Pdxp	pyridoxal (pyridoxine, vitamin B6) phosphatase [Source:MGI Symbol;Acc:MGI:1919282]	protein_coding	78798119	78803717	15	1
ENSMUSG00000030319	RAPAvsCTRL	1.14067	0.00239958	0.02061	+	-0.505821	0.516094	67088	Cand2	cullin-associated and neddylation-dissociated 2 (putative) [Source:MGI Symbol;Acc:MGI:1914338]	protein_coding	115751499	115782518	6	1
ENSMUSG00000031722	RAPAvsCTRL	1.1406	0.00148172	0.014663	+	11.3501	12.4906	15439	Hp	haptoglobin [Source:MGI Symbol;Acc:MGI:96211]	protein_coding	110301760	110305804	8	-1
ENSMUSG00000047904	RAPAvsCTRL	1.13982	0.0895933	0.242945	=	-2.13999	-1.67938	20606	Sstr2	somatostatin receptor 2 [Source:MGI Symbol;Acc:MGI:98328]	protein_coding	113510168	113516854	11	1
ENSMUSG00000111131	RAPAvsCTRL	1.13908	0.00977036	0.0568248	=	-0.560198	0.547726		9930024M15Rik	RIKEN cDNA 9930024M15 gene [Source:MGI Symbol;Acc:MGI:3026920]	TEC	41702534	41705117	10	1
ENSMUSG00000063632	RAPAvsCTRL	1.13798	0.0441396	0.153544	=	-1.11381	-0.659941	20666	Sox11	SRY (sex determining region Y)-box 11 [Source:MGI Symbol;Acc:MGI:98359]	protein_coding	27384263	27392573	12	-1
ENSMUSG00000021596	RAPAvsCTRL	1.13701	0.0619697	0.192824	=	-2.01392	-1.08218	78771	Mctp1	multiple C2 domains, transmembrane 1 [Source:MGI Symbol;Acc:MGI:1926021]	protein_coding	76532654	77179929	13	1
ENSMUSG00000020389	RAPAvsCTRL	1.13598	0.0635582	0.195681	=	-1.57395	-0.701621	213084	Cdkl3	cyclin-dependent kinase-like 3 [Source:MGI Symbol;Acc:MGI:2388268]	protein_coding	51895048	51980611	11	1
ENSMUSG00000006931	RAPAvsCTRL	1.13562	0.00178748	0.0167992	+	-0.575895	0.709446	66180	P3h4	prolyl 3-hydroxylase family member 4 (non-enzymatic) [Source:MGI Symbol;Acc:MGI:1913430]	protein_coding	100299282	100305662	11	-1
ENSMUSG00000038949	RAPAvsCTRL	1.13558	0.00148506	0.0146736	+	1.31151	2.15818	226744	Cnst	consortin, connexin sorting protein [Source:MGI Symbol;Acc:MGI:2445141]	protein_coding	179373935	179455043	1	1
ENSMUSG00000027947	RAPAvsCTRL	1.13479	3.70444e-05	0.00104386	+	3.62505	4.6392	16194	Il6ra	interleukin 6 receptor, alpha [Source:MGI Symbol;Acc:MGI:105304]	protein_coding	89771366	89820503	3	-1
ENSMUSG00000095937	RAPAvsCTRL	1.13401	0.152915	0.338679	=	-2.44179	-1.99658		Gm12671	predicted gene 12671 [Source:MGI Symbol;Acc:MGI:3651684]	processed_pseudogene	91739905	91740906	4	-1
ENSMUSG00000032352	RAPAvsCTRL	1.13334	0.0461661	0.158257	=	-1.57327	-0.469437	214345	Lrrc1	leucine rich repeat containing 1 [Source:MGI Symbol;Acc:MGI:2442313]	protein_coding	77338105	77452152	9	-1
ENSMUSG00000086212	RAPAvsCTRL	1.1329	0.0107436	0.0605337	=	-0.772058	0.21342	100503869	Mkln1os	muskelin 1, intracellular mediator containing kelch motifs, opposite strand [Source:MGI Symbol;Acc:MGI:3651306]	lncRNA	31343820	31375708	6	-1
ENSMUSG00000069114	RAPAvsCTRL	1.13247	4.25432e-05	0.00115742	+	1.12886	2.23461	229055	Zbtb10	zinc finger and BTB domain containing 10 [Source:MGI Symbol;Acc:MGI:2139883]	protein_coding	9315662	9350393	3	1
ENSMUSG00000095788	RAPAvsCTRL	1.13167	0.0356736	0.132757	=	-1.38297	-0.746979	320832	Sirpb1a	signal-regulatory protein beta 1A [Source:MGI Symbol;Acc:MGI:2444824]	protein_coding	15436713	15491580	3	-1
ENSMUSG00000028825	RAPAvsCTRL	1.1316	0.0478432	0.16216	=	-1.67973	-1.45828	19746	Rhd	Rh blood group, D antigen [Source:MGI Symbol;Acc:MGI:1202882]	protein_coding	134591847	134623483	4	1
ENSMUSG00000035910	RAPAvsCTRL	1.13117	5.15631e-05	0.00133498	+	0.613695	1.69362	195208	Dcdc2a	doublecortin domain containing 2a [Source:MGI Symbol;Acc:MGI:2652818]	protein_coding	25239987	25394689	13	1
ENSMUSG00000044231	RAPAvsCTRL	1.13096	0.00227235	0.0198103	+	-0.717937	0.296366	105193	Nhlrc1	NHL repeat containing 1 [Source:MGI Symbol;Acc:MGI:2145264]	protein_coding	47166033	47168326	13	-1
ENSMUSG00000042029	RAPAvsCTRL	1.1284	0.0102371	0.0587107	=	0.187616	0.85991	76044	Ncapg2	non-SMC condensin II complex, subunit G2 [Source:MGI Symbol;Acc:MGI:1923294]	protein_coding	116369022	116427351	12	1
ENSMUSG00000024803	RAPAvsCTRL	1.12748	0.0684823	0.204717	=	-1.73463	-1.16304	107765	Ankrd1	ankyrin repeat domain 1 (cardiac muscle) [Source:MGI Symbol;Acc:MGI:1097717]	protein_coding	36089361	36097499	19	-1
ENSMUSG00000076757	RAPAvsCTRL	1.12499	0.116736	0.287186	=	-1.71269	-1.01637		Trgc4	T cell receptor gamma, constant 4 [Source:MGI Symbol;Acc:MGI:98628]	TR_C_gene	19528728	19536926	13	1
ENSMUSG00000104970	RAPAvsCTRL	1.12245	0.0563022	0.18092	=	-1.59171	-0.93508		Gm43137	predicted gene 43137 [Source:MGI Symbol;Acc:MGI:5663274]	lncRNA	110378474	110379067	5	-1
ENSMUSG00000076755	RAPAvsCTRL	1.12228	0.100122	0.260003	=	-2.00072	-1.56967		Trgv1	T cell receptor gamma, variable 1 [Source:MGI Symbol;Acc:MGI:98631]	TR_V_gene	19524159	19524624	13	1
ENSMUSG00000019817	RAPAvsCTRL	1.12204	2.07826e-05	0.000665167	+	0.578947	1.61657	22634	Plagl1	pleiomorphic adenoma gene-like 1 [Source:MGI Symbol;Acc:MGI:1100874]	protein_coding	12936248	13007438	10	1
ENSMUSG00000020668	RAPAvsCTRL	1.12126	0.0861344	0.236964	=	-2.22731	-1.75676	16570	Kif3c	kinesin family member 3C [Source:MGI Symbol;Acc:MGI:107979]	protein_coding	3415132	3456494	12	1
ENSMUSG00000022223	RAPAvsCTRL	1.12125	5.23624e-08	7.15429e-06	+	2.64024	3.76271	654795	Sdr39u1	short chain dehydrogenase/reductase family 39U, member 1 [Source:MGI Symbol;Acc:MGI:1916876]	protein_coding	56134740	56137750	14	-1
ENSMUSG00000022704	RAPAvsCTRL	1.11923	0.0126053	0.0671154	=	-0.913158	0.0536444	106248	Qtrt2	queuine tRNA-ribosyltransferase accessory subunit 2 [Source:MGI Symbol;Acc:MGI:1922194]	protein_coding	43681770	43747172	16	-1
ENSMUSG00000101355	RAPAvsCTRL	1.11759	0.323642	0.535745	=	-2.49107	-2.28224	319152	H3c10	H3 clustered histone 10 [Source:MGI Symbol;Acc:MGI:2448349]	protein_coding	21901829	21902239	13	1
ENSMUSG00000041329	RAPAvsCTRL	1.11728	0.0673137	0.202602	=	-1.93958	-1.13757	11932	Atp1b2	ATPase, Na+/K+ transporting, beta 2 polypeptide [Source:MGI Symbol;Acc:MGI:88109]	protein_coding	69490562	69496768	11	-1
ENSMUSG00000040838	RAPAvsCTRL	1.11723	0.100614	0.260781	=	-1.42514	-0.877175		Gm11639	predicted gene 11639 [Source:MGI Symbol;Acc:MGI:3651790]	protein_coding	104576533	105008220	11	1
ENSMUSG00000089662	RAPAvsCTRL	1.11655	0.0796296	0.225675	=	-1.49898	-0.887795		Gm14057	predicted gene 14057 [Source:MGI Symbol;Acc:MGI:3705433]	transcribed_processed_pseudogene	130645421	130645902	2	-1
ENSMUSG00000039617	RAPAvsCTRL	1.11548	0.0428275	0.150461	=	-1.29671	-0.440997		Gm7488	predicted gene 7488 [Source:MGI Symbol;Acc:MGI:3647006]	processed_pseudogene	21103729	21104412	3	1
ENSMUSG00000029833	RAPAvsCTRL	1.11495	4.9378e-05	0.00129909	+	3.06808	4.23692	21848	Trim24	tripartite motif-containing 24 [Source:MGI Symbol;Acc:MGI:109275]	protein_coding	37847746	37943231	6	1
ENSMUSG00000001467	RAPAvsCTRL	1.11345	1.01419e-05	0.000402189	+	6.3312	7.38784	13121	Cyp51	cytochrome P450, family 51 [Source:MGI Symbol;Acc:MGI:106040]	protein_coding	4131145	4154746	5	-1
ENSMUSG00000000942	RAPAvsCTRL	1.11261	0.00754653	0.0468674	=	-1.24375	-0.413215	15401	Hoxa4	homeobox A4 [Source:MGI Symbol;Acc:MGI:96176]	protein_coding	52166651	52168733	6	-1
ENSMUSG00000027346	RAPAvsCTRL	1.11228	0.00453879	0.0325811	+	3.25322	3.97141	74182	Gpcpd1	glycerophosphocholine phosphodiesterase 1 [Source:MGI Symbol;Acc:MGI:104898]	protein_coding	132371002	132429649	2	-1
ENSMUSG00000055491	RAPAvsCTRL	1.11224	1.25598e-05	0.000455826	+	0.598752	1.69514	226169	Pprc1	peroxisome proliferative activated receptor, gamma, coactivator-related 1 [Source:MGI Symbol;Acc:MGI:2385096]	protein_coding	46033325	46061354	19	1
ENSMUSG00000053182	RAPAvsCTRL	1.10979	0.0945895	0.251135	=	-1.77783	-0.901261	208166	Gm609	predicted gene 609 [Source:MGI Symbol;Acc:MGI:2685455]	protein_coding	45232131	45313332	16	-1
ENSMUSG00000105970	RAPAvsCTRL	1.10874	0.0521402	0.17126	=	-1.16797	-0.383129		Gm43360	predicted gene 43360 [Source:MGI Symbol;Acc:MGI:5663497]	TEC	122630085	122632971	5	-1
ENSMUSG00000000028	RAPAvsCTRL	1.10786	0.018489	0.0861353	=	-0.640761	0.491403	12544	Cdc45	cell division cycle 45 [Source:MGI Symbol;Acc:MGI:1338073]	protein_coding	18599197	18630737	16	-1
ENSMUSG00000045211	RAPAvsCTRL	1.10735	9.38333e-06	0.000381409	+	1.76354	2.81671	213484	Nudt18	nudix (nucleoside diphosphate linked moiety X)-type motif 18 [Source:MGI Symbol;Acc:MGI:2385853]	protein_coding	70815077	70820128	14	1
ENSMUSG00000004609	RAPAvsCTRL	1.10723	0.0107621	0.0605542	=	-1.15132	-0.0905669	12489	Cd33	CD33 antigen [Source:MGI Symbol;Acc:MGI:99440]	protein_coding	43173640	43193852	7	-1
ENSMUSG00000056812	RAPAvsCTRL	1.10632	0.139218	0.319936	=	-2.50502	-2.00999	20451	St8sia3	ST8 alpha-N-acetyl-neuraminide alpha-2,8-sialyltransferase 3 [Source:MGI Symbol;Acc:MGI:106019]	protein_coding	64387430	64412682	18	1
ENSMUSG00000055612	RAPAvsCTRL	1.10487	0.00885631	0.0529004	=	-0.626112	-0.00145225	66953	Cdca7	cell division cycle associated 7 [Source:MGI Symbol;Acc:MGI:1914203]	protein_coding	72306503	72317237	2	1
ENSMUSG00000034893	RAPAvsCTRL	1.10418	0.00058153	0.00768707	+	-0.0601436	1.0805	338337	Cog3	component of oligomeric golgi complex 3 [Source:MGI Symbol;Acc:MGI:2450151]	protein_coding	75939790	75991998	14	-1
ENSMUSG00000039385	RAPAvsCTRL	1.10359	0.00613644	0.040247	=	-1.33857	-0.43527	12563	Cdh6	cadherin 6 [Source:MGI Symbol;Acc:MGI:107435]	protein_coding	13028787	13173761	15	-1
ENSMUSG00000050737	RAPAvsCTRL	1.10334	0.159866	0.348289	=	-2.41006	-1.71019	64292	Ptges	prostaglandin E synthase [Source:MGI Symbol;Acc:MGI:1927593]	protein_coding	30779483	30819875	2	-1
ENSMUSG00000102602	RAPAvsCTRL	1.10322	7.6394e-05	0.00180013	+	0.753759	1.6422		A930004J17Rik	RIKEN cDNA A930004J17 gene [Source:MGI Symbol;Acc:MGI:2442442]	TEC	131605939	131610548	4	1
ENSMUSG00000093858	RAPAvsCTRL	1.1032	0.00464798	0.0331891	+	0.322677	1.20977		Gm19967	predicted gene, 19967 [Source:MGI Symbol;Acc:MGI:5012152]	lncRNA	70755486	70763580	11	1
ENSMUSG00000026355	RAPAvsCTRL	1.10216	0.00215716	0.0191658	+	2.65323	3.63921	17219	Mcm6	minichromosome maintenance complex component 6 [Source:MGI Symbol;Acc:MGI:1298227]	protein_coding	128259327	128287401	1	-1
ENSMUSG00000026074	RAPAvsCTRL	1.10036	1.69155e-05	0.000560142	+	2.71853	3.74039	26921	Map4k4	mitogen-activated protein kinase kinase kinase kinase 4 [Source:MGI Symbol;Acc:MGI:1349394]	protein_coding	39940073	40065470	1	1
ENSMUSG00000034463	RAPAvsCTRL	1.09907	0.016692	0.0802944	=	-0.687483	0.452909	219151	Scara3	scavenger receptor class A, member 3 [Source:MGI Symbol;Acc:MGI:2444418]	protein_coding	66156843	66191384	14	-1
ENSMUSG00000031506	RAPAvsCTRL	1.09818	0.0601546	0.189289	=	-2.14338	-1.63033	320139	Ptpn7	protein tyrosine phosphatase, non-receptor type 7 [Source:MGI Symbol;Acc:MGI:2156893]	protein_coding	135060438	135073055	1	1
ENSMUSG00000030346	RAPAvsCTRL	1.09776	0.0556939	0.179525	=	-0.776196	-0.271161	19362	Rad51ap1	RAD51 associated protein 1 [Source:MGI Symbol;Acc:MGI:1098224]	protein_coding	126900013	126916550	6	-1
ENSMUSG00000074179	RAPAvsCTRL	1.09644	0.0853668	0.23561	=	-0.630728	-0.0213727	100042314	Gsta5	glutathione S-transferase alpha 5 [Source:MGI Symbol;Acc:MGI:3704339]	protein_coding	78197205	78212807	9	1
ENSMUSG00000024036	RAPAvsCTRL	1.09531	0.0475876	0.161563	=	0.434048	1.19793	224674	Slc37a1	solute carrier family 37 (glycerol-3-phosphate transporter), member 1 [Source:MGI Symbol;Acc:MGI:2446181]	protein_coding	31505766	31569713	17	1
ENSMUSG00000029591	RAPAvsCTRL	1.09403	0.0031328	0.0248986	+	1.45222	2.46972	22256	Ung	uracil DNA glycosylase [Source:MGI Symbol;Acc:MGI:109352]	protein_coding	114268447	114277384	5	1
ENSMUSG00000020532	RAPAvsCTRL	1.09399	1.23156e-05	0.000449977	+	4.76572	5.75973	107476	Acaca	acetyl-Coenzyme A carboxylase alpha [Source:MGI Symbol;Acc:MGI:108451]	protein_coding	84020498	84292477	11	1
ENSMUSG00000039683	RAPAvsCTRL	1.09366	0.134324	0.314106	=	-2.02531	-1.80381	330222	Sdk1	sidekick cell adhesion molecule 1 [Source:MGI Symbol;Acc:MGI:2444413]	protein_coding	141227245	142201341	5	1
ENSMUSG00000028871	RAPAvsCTRL	1.09275	0.034659	0.130294	=	-1.47747	-0.33592	192199	Rspo1	R-spondin 1 [Source:MGI Symbol;Acc:MGI:2183426]	protein_coding	124880223	124902892	4	1
ENSMUSG00000030111	RAPAvsCTRL	1.09268	0.256802	0.468141	=	-1.50415	-1.62322	232345	A2m	alpha-2-macroglobulin [Source:MGI Symbol;Acc:MGI:2449119]	protein_coding	121612335	121656186	6	1
ENSMUSG00000028633	RAPAvsCTRL	1.09206	0.000198173	0.00350227	+	0.820305	1.91135	51797	Ctps	cytidine 5'-triphosphate synthase [Source:MGI Symbol;Acc:MGI:1858304]	protein_coding	120397065	120427473	4	-1
ENSMUSG00000072115	RAPAvsCTRL	1.09172	7.75403e-05	0.00181923	+	5.98134	7.02379	11727	Ang	angiogenin, ribonuclease, RNase A family, 5 [Source:MGI Symbol;Acc:MGI:88022]	protein_coding	51328607	51339466	14	1
ENSMUSG00000021986	RAPAvsCTRL	1.09162	0.0196837	0.0898729	=	-0.232851	0.995492	72125	Amer2	APC membrane recruitment 2 [Source:MGI Symbol;Acc:MGI:1919375]	protein_coding	60610708	60625646	14	1
ENSMUSG00000061540	RAPAvsCTRL	1.09026	0.135329	0.315231	=	6.97025	7.57776	18406	Orm2	orosomucoid 2 [Source:MGI Symbol;Acc:MGI:97444]	protein_coding	63280686	63284115	4	1
ENSMUSG00000035129	RAPAvsCTRL	1.09016	0.0108041	0.0607202	=	-0.624508	0.43584		Gm6781	predicted gene 6781 [Source:MGI Symbol;Acc:MGI:3644510]	processed_pseudogene	3937092	3938333	14	-1
ENSMUSG00000031303	RAPAvsCTRL	1.09015	0.0988303	0.257554	=	-2.03961	-1.60109	270672	Map3k15	mitogen-activated protein kinase kinase kinase 15 [Source:MGI Symbol;Acc:MGI:2448588]	protein_coding	158771429	158906347	X	1
ENSMUSG00000097431	RAPAvsCTRL	1.08912	0.0138623	0.0713248	=	-0.377911	0.707167		Gm26782	predicted gene, 26782 [Source:MGI Symbol;Acc:MGI:5477276]	lncRNA	51107781	51118060	14	1
ENSMUSG00000026723	RAPAvsCTRL	1.08619	0.00174627	0.0165329	+	0.0416577	0.909499	13434	Trdmt1	tRNA aspartic acid methyltransferase 1 [Source:MGI Symbol;Acc:MGI:1274787]	protein_coding	13513825	13549479	2	-1
ENSMUSG00000024681	RAPAvsCTRL	1.08581	0.221495	0.428123	=	-2.8923	-2.70093	170813	Ms4a3	membrane-spanning 4-domains, subfamily A, member 3 [Source:MGI Symbol;Acc:MGI:2158468]	protein_coding	11606860	11618215	19	-1
ENSMUSG00000103432	RAPAvsCTRL	1.08537	0.000185775	0.00336448	+	0.605874	1.71205		6720464F23Rik	RIKEN cDNA 6720464F23 gene [Source:MGI Symbol;Acc:MGI:2444677]	TEC	160436525	160440020	1	-1
ENSMUSG00000020893	RAPAvsCTRL	1.0844	0.0420093	0.14842	=	0.306246	1.59818	18626	Per1	period circadian clock 1 [Source:MGI Symbol;Acc:MGI:1098283]	protein_coding	68986043	69000786	11	1
ENSMUSG00000025203	RAPAvsCTRL	1.08372	0.000769068	0.00935249	+	1.36775	2.49121	20250	Scd2	stearoyl-Coenzyme A desaturase 2 [Source:MGI Symbol;Acc:MGI:98240]	protein_coding	44282113	44295303	19	1
ENSMUSG00000061048	RAPAvsCTRL	1.08257	0.0863948	0.23744	=	-1.75931	-1.10225	12560	Cdh3	cadherin 3 [Source:MGI Symbol;Acc:MGI:88356]	protein_coding	107237523	107283929	8	1
ENSMUSG00000113196	RAPAvsCTRL	1.08179	0.126047	0.301907	=	-2.21962	-1.446		D230049E03Rik	RIKEN cDNA D230049E03 gene [Source:MGI Symbol;Acc:MGI:2443283]	TEC	98732364	98736614	12	1
ENSMUSG00000056648	RAPAvsCTRL	1.08114	0.207792	0.411415	=	-2.40688	-2.11571	15416	Hoxb8	homeobox B8 [Source:MGI Symbol;Acc:MGI:96189]	protein_coding	96172731	96176141	11	1
ENSMUSG00000006522	RAPAvsCTRL	1.08101	0.00027839	0.00445944	+	8.59713	9.5223	16426	Itih3	inter-alpha trypsin inhibitor, heavy chain 3 [Source:MGI Symbol;Acc:MGI:96620]	protein_coding	30630529	30645717	14	-1
ENSMUSG00000091898	RAPAvsCTRL	1.08083	0.0768111	0.220415	=	-1.77742	-0.753656	21924	Tnnc1	troponin C, cardiac/slow skeletal [Source:MGI Symbol;Acc:MGI:98779]	protein_coding	30930269	30933686	14	1
ENSMUSG00000116831	RAPAvsCTRL	1.08047	0.00933148	0.055071	=	-0.920967	0.229987	102632430	Gm30505	predicted gene, 30505 [Source:MGI Symbol;Acc:MGI:5589664]	lncRNA	22693733	22713136	16	-1
ENSMUSG00000104571	RAPAvsCTRL	1.08021	0.122209	0.296258	=	-2.11026	-1.61257		Gm43010	predicted gene 43010 [Source:MGI Symbol;Acc:MGI:5663147]	TEC	126419529	126422406	3	1
ENSMUSG00000021253	RAPAvsCTRL	1.0802	0.0736996	0.214216	=	-1.61402	-0.854646	21809	Tgfb3	transforming growth factor, beta 3 [Source:MGI Symbol;Acc:MGI:98727]	protein_coding	86103519	86125815	12	-1
ENSMUSG00000117518	RAPAvsCTRL	1.0802	0.109446	0.275333	=	-2.32703	-1.91336		Gpx4-ps1	glutathione peroxidase 4, pseudogene 1 [Source:MGI Symbol;Acc:MGI:1890509]	processed_pseudogene	80361455	80361985	17	1
ENSMUSG00000044337	RAPAvsCTRL	1.07942	0.0346874	0.13037	=	-0.899782	0.129722	12778	Ackr3	atypical chemokine receptor 3 [Source:MGI Symbol;Acc:MGI:109562]	protein_coding	90131702	90144473	1	1
ENSMUSG00000085665	RAPAvsCTRL	1.0784	0.022636	0.0988022	=	-0.681723	0.371338		Gm12059	predicted gene 12059 [Source:MGI Symbol;Acc:MGI:3649372]	lncRNA	23017998	23025574	11	1
ENSMUSG00000031112	RAPAvsCTRL	1.07709	0.0682779	0.204343	=	-1.54333	-0.687244	70415	Stk26	serine/threonine kinase 26 [Source:MGI Symbol;Acc:MGI:1917665]	protein_coding	49929924	49981974	X	1
ENSMUSG00000075256	RAPAvsCTRL	1.07586	0.00684894	0.0436352	+	0.29753	1.23618	228094	Cerkl	ceramide kinase-like [Source:MGI Symbol;Acc:MGI:3037816]	protein_coding	79160887	79287129	2	-1
ENSMUSG00000020656	RAPAvsCTRL	1.07502	0.0106817	0.0603034	=	0.678283	1.71896	195733	Grhl1	grainyhead like transcription factor 1 [Source:MGI Symbol;Acc:MGI:2182540]	protein_coding	24622282	24667390	12	1
ENSMUSG00000006585	RAPAvsCTRL	1.0749	0.00206567	0.0187421	+	1.44608	2.45086	67177	Cdt1	chromatin licensing and DNA replication factor 1 [Source:MGI Symbol;Acc:MGI:1914427]	protein_coding	123294754	123300293	8	1
ENSMUSG00000021209	RAPAvsCTRL	1.07451	1.86807e-07	1.86337e-05	+	2.13265	3.13082	74521	Ppp4r4	protein phosphatase 4, regulatory subunit 4 [Source:MGI Symbol;Acc:MGI:1921771]	protein_coding	103498542	103580090	12	1
ENSMUSG00000106871	RAPAvsCTRL	1.07447	0.0244518	0.103907	=	-1.77564	-0.983721		Gm3289	predicted gene 3289 [Source:MGI Symbol;Acc:MGI:3781467]	lncRNA	21852980	21858177	6	-1
ENSMUSG00000052188	RAPAvsCTRL	1.07405	0.034598	0.130125	=	-1.3062	-0.563445		Gm14964	predicted gene 14964 [Source:MGI Symbol;Acc:MGI:3641621]	lncRNA	6580741	6582041	19	-1
ENSMUSG00000000732	RAPAvsCTRL	1.0725	0.00758904	0.0470416	+	-0.224874	0.77184	50723	Icosl	icos ligand [Source:MGI Symbol;Acc:MGI:1354701]	protein_coding	77905136	77919747	10	1
ENSMUSG00000000276	RAPAvsCTRL	1.07227	0.00207264	0.018766	+	-0.736849	0.24185	56077	Dgke	diacylglycerol kinase, epsilon [Source:MGI Symbol;Acc:MGI:1889276]	protein_coding	88926005	88957676	11	-1
ENSMUSG00000085241	RAPAvsCTRL	1.07218	0.000235366	0.00393706	+	2.89333	3.80617	399101	Snhg3	small nucleolar RNA host gene 3 [Source:MGI Symbol;Acc:MGI:2684817]	lncRNA	132075325	132080997	4	-1
ENSMUSG00000108396	RAPAvsCTRL	1.07087	0.0128663	0.0679419	=	-1.07173	0.11372		Gm6905	predicted gene 6905 [Source:MGI Symbol;Acc:MGI:3644964]	processed_pseudogene	122609335	122609845	7	1
ENSMUSG00000117340	RAPAvsCTRL	1.0702	0.018283	0.0853961	=	-1.01499	-0.318192		Gm49920	predicted gene, 49920 [Source:MGI Symbol;Acc:MGI:6270624]	processed_pseudogene	55370413	55371000	17	1
ENSMUSG00000026357	RAPAvsCTRL	1.07001	0.0866642	0.237769	=	-1.65164	-1.0479	64214	Rgs18	regulator of G-protein signaling 18 [Source:MGI Symbol;Acc:MGI:1927498]	protein_coding	144628421	144651173	1	-1
ENSMUSG00000052673	RAPAvsCTRL	1.06991	0.0438008	0.152758	=	-1.62334	-0.926489		Gm9887	predicted gene 9887 [Source:MGI Symbol;Acc:MGI:3642578]	lncRNA	69417258	69419242	12	-1
ENSMUSG00000046550	RAPAvsCTRL	1.06888	0.0141958	0.0724447	=	-0.798789	0.171867	278240	Spin2c	spindlin family, member 2C [Source:MGI Symbol;Acc:MGI:3605548]	protein_coding	152615221	152617239	X	1
ENSMUSG00000014773	RAPAvsCTRL	1.06856	0.00865754	0.0520188	=	-0.622328	0.130414	13388	Dll1	delta like canonical Notch ligand 1 [Source:MGI Symbol;Acc:MGI:104659]	protein_coding	15587616	15597134	17	-1
ENSMUSG00000026429	RAPAvsCTRL	1.06788	0.0712398	0.209867	=	-1.42954	-0.789375	67196	Ube2t	ubiquitin-conjugating enzyme E2T [Source:MGI Symbol;Acc:MGI:1914446]	protein_coding	134890303	134901900	1	1
ENSMUSG00000026675	RAPAvsCTRL	1.06771	1.71101e-07	1.7387e-05	+	6.08901	7.08154	15490	Hsd17b7	hydroxysteroid (17-beta) dehydrogenase 7 [Source:MGI Symbol;Acc:MGI:1330808]	protein_coding	169777104	169796810	1	-1
ENSMUSG00000113752	RAPAvsCTRL	1.06681	0.000912634	0.0105238	+	-0.199862	0.862085		Gm47817	predicted gene, 47817 [Source:MGI Symbol;Acc:MGI:6097004]	TEC	85407267	85410419	12	-1
ENSMUSG00000056394	RAPAvsCTRL	1.06635	0.00116652	0.0123964	+	3.11903	4.08868	16881	Lig1	ligase I, DNA, ATP-dependent [Source:MGI Symbol;Acc:MGI:101789]	protein_coding	13011239	13045350	7	1
ENSMUSG00000001995	RAPAvsCTRL	1.06607	0.000698182	0.00874557	+	0.215756	1.13835	244668	Sipa1l2	signal-induced proliferation-associated 1 like 2 [Source:MGI Symbol;Acc:MGI:2676970]	protein_coding	126144802	126296547	8	-1
ENSMUSG00000111345	RAPAvsCTRL	1.066	0.0323486	0.124428	=	-0.790094	0.190976		Gm48562	predicted gene, 48562 [Source:MGI Symbol;Acc:MGI:6098119]	TEC	44664401	44665148	9	-1
ENSMUSG00000051373	RAPAvsCTRL	1.06498	0.0431347	0.151213	=	-1.73383	-1.05742	227721	Plpp7	phospholipid phosphatase 7 (inactive) [Source:MGI Symbol;Acc:MGI:2445183]	protein_coding	31985540	32000832	2	1
ENSMUSG00000026630	RAPAvsCTRL	1.06496	0.0867368	0.237817	=	-1.86247	-0.930901	381319	Batf3	basic leucine zipper transcription factor, ATF-like 3 [Source:MGI Symbol;Acc:MGI:1925491]	protein_coding	190830044	190841142	1	1
ENSMUSG00000105584	RAPAvsCTRL	1.06359	0.372919	0.584914	=	-2.80428	-2.4547		Gm42588	predicted gene 42588 [Source:MGI Symbol;Acc:MGI:5662725]	TEC	131637136	131638432	5	-1
ENSMUSG00000019326	RAPAvsCTRL	1.0629	0.159265	0.347553	=	-2.06445	-1.83417	11754	Aoc3	amine oxidase, copper containing 3 [Source:MGI Symbol;Acc:MGI:1306797]	protein_coding	101221431	101232764	11	1
ENSMUSG00000102573	RAPAvsCTRL	1.06226	0.000619943	0.00808312	+	0.359639	1.3121		Gm7265	predicted gene 7265 [Source:MGI Symbol;Acc:MGI:3648991]	TEC	72598831	72602332	9	1
ENSMUSG00000035683	RAPAvsCTRL	1.06212	0.116495	0.286766	=	-1.25847	-0.747468	17279	Melk	maternal embryonic leucine zipper kinase [Source:MGI Symbol;Acc:MGI:106924]	protein_coding	44300876	44364675	4	1
ENSMUSG00000079470	RAPAvsCTRL	1.06149	4.25771e-05	0.00115742	+	3.64166	4.64005	195434	Utp14b	UTP14B small subunit processome component [Source:MGI Symbol;Acc:MGI:2445092]	protein_coding	78635755	78649229	1	1
ENSMUSG00000100768	RAPAvsCTRL	1.06044	0.0472888	0.160717	=	-0.759178	0.00269419		Gm29055	predicted gene 29055 [Source:MGI Symbol;Acc:MGI:5579761]	lncRNA	86702541	86704250	1	1
ENSMUSG00000032827	RAPAvsCTRL	1.0599	9.54559e-05	0.00213483	+	1.4636	2.49052	243725	Ppp1r9a	protein phosphatase 1, regulatory subunit 9A [Source:MGI Symbol;Acc:MGI:2442401]	protein_coding	4902917	5165661	6	1
ENSMUSG00000104548	RAPAvsCTRL	1.05972	0.127562	0.304245	=	-1.76876	-1.21069		Gm43857	predicted gene 43857 [Source:MGI Symbol;Acc:MGI:5663994]	TEC	152096799	152099877	3	-1
ENSMUSG00000052557	RAPAvsCTRL	1.05912	1.49285e-05	0.000509923	+	1.70418	2.71586	209239	Gan	giant axonal neuropathy [Source:MGI Symbol;Acc:MGI:1890619]	protein_coding	117884874	117942736	8	1
ENSMUSG00000046295	RAPAvsCTRL	1.05896	0.0818723	0.22925	=	-1.30436	-0.903736	234396	Ankle1	ankyrin repeat and LEM domain containing 1 [Source:MGI Symbol;Acc:MGI:1918775]	protein_coding	71858654	71862548	8	1
ENSMUSG00000017390	RAPAvsCTRL	1.05845	0.00074276	0.00911437	+	3.54819	4.39738	11676	Aldoc	aldolase C, fructose-bisphosphate [Source:MGI Symbol;Acc:MGI:101863]	protein_coding	78213794	78218607	11	1
ENSMUSG00000036381	RAPAvsCTRL	1.05797	0.000396205	0.00578787	+	0.427224	1.42677	140795	P2ry14	purinergic receptor P2Y, G-protein coupled, 14 [Source:MGI Symbol;Acc:MGI:2155705]	protein_coding	59021276	59061039	3	-1
ENSMUSG00000008845	RAPAvsCTRL	1.05776	0.00274463	0.0227068	+	2.26026	3.37393	93671	Cd163	CD163 antigen [Source:MGI Symbol;Acc:MGI:2135946]	protein_coding	124281615	124307486	6	1
ENSMUSG00000030137	RAPAvsCTRL	1.05603	0.124681	0.299532	=	-1.37757	-0.484251	53857	Tuba8	tubulin, alpha 8 [Source:MGI Symbol;Acc:MGI:1858225]	protein_coding	121187655	121203813	6	1
ENSMUSG00000028687	RAPAvsCTRL	1.05498	0.0222808	0.0978833	=	-0.768654	0.138305	70603	Mutyh	mutY DNA glycosylase [Source:MGI Symbol;Acc:MGI:1917853]	protein_coding	116664920	116676637	4	1
ENSMUSG00000001228	RAPAvsCTRL	1.05207	0.06502	0.198473	=	-0.5906	-0.238854	18140	Uhrf1	ubiquitin-like, containing PHD and RING finger domains, 1 [Source:MGI Symbol;Acc:MGI:1338889]	protein_coding	56610321	56630486	17	1
ENSMUSG00000022270	RAPAvsCTRL	1.05202	0.00128919	0.0133066	+	4.96396	5.60297	66270	Retreg1	reticulophagy regulator 1 [Source:MGI Symbol;Acc:MGI:1913520]	protein_coding	25843266	25973773	15	1
ENSMUSG00000070639	RAPAvsCTRL	1.05159	0.00751626	0.0467583	+	0.0431123	0.958729	433926	Lrrc8b	leucine rich repeat containing 8 family, member B [Source:MGI Symbol;Acc:MGI:2141353]	protein_coding	105563641	105637940	5	1
ENSMUSG00000093622	RAPAvsCTRL	1.05131	0.0233627	0.10081	=	-0.830122	0.0616015		Gm20703	predicted gene 20703 [Source:MGI Symbol;Acc:MGI:5313150]	lncRNA	71141659	71143039	17	1
ENSMUSG00000030068	RAPAvsCTRL	1.05113	0.016131	0.0786632	=	-1.12975	-0.417434		Gm20696	predicted gene 20696 [Source:MGI Symbol;Acc:MGI:5313143]	protein_coding	99234445	99643758	6	-1
ENSMUSG00000041308	RAPAvsCTRL	1.04748	9.69144e-07	6.851e-05	+	1.93768	2.96822	20650	Sntb2	syntrophin, basic 2 [Source:MGI Symbol;Acc:MGI:101771]	protein_coding	107662382	107746346	8	1
ENSMUSG00000097760	RAPAvsCTRL	1.04709	0.0962779	0.253626	=	-1.53844	-1.05663		6030442K20Rik	RIKEN cDNA 6030442K20 gene [Source:MGI Symbol;Acc:MGI:1925126]	lncRNA	132394171	132404802	1	-1
ENSMUSG00000039611	RAPAvsCTRL	1.04562	0.034847	0.130698	=	-1.69957	-0.495535	67063	Pgap4	post-GPI attachment to proteins GalNAc transferase 4 [Source:MGI Symbol;Acc:MGI:1914313]	protein_coding	49584506	49597876	4	-1
ENSMUSG00000090256	RAPAvsCTRL	1.04458	0.189417	0.388121	=	-2.35375	-1.91425		Alms1-ps1	ALMS1, centrosome and basal body associated, pseudogene 1 [Source:MGI Symbol;Acc:MGI:3646394]	unprocessed_pseudogene	85698907	85733508	6	1
ENSMUSG00000039953	RAPAvsCTRL	1.04375	6.65722e-05	0.0016058	+	1.19722	2.20229	65945	Clstn1	calsyntenin 1 [Source:MGI Symbol;Acc:MGI:1929895]	protein_coding	149670925	149733356	4	1
ENSMUSG00000105586	RAPAvsCTRL	1.04305	0.060633	0.190259	=	-1.64097	-0.771035		Gm43009	predicted gene 43009 [Source:MGI Symbol;Acc:MGI:5663146]	TEC	126438110	126441675	3	1
ENSMUSG00000081622	RAPAvsCTRL	1.04298	0.0124046	0.0665183	=	-0.797042	-0.0744425		Gm5937	predicted gene 5937 [Source:MGI Symbol;Acc:MGI:3648844]	processed_pseudogene	76500192	76500834	X	1
ENSMUSG00000107171	RAPAvsCTRL	1.04091	0.190126	0.389033	=	-1.98292	-1.51609		Gm42572	predicted gene 42572 [Source:MGI Symbol;Acc:MGI:5662709]	TEC	73199120	73202497	5	-1
ENSMUSG00000037572	RAPAvsCTRL	1.0408	0.0056122	0.0379255	+	0.379375	1.37594	218973	Wdhd1	WD repeat and HMG-box DNA binding protein 1 [Source:MGI Symbol;Acc:MGI:2443514]	protein_coding	47478401	47514314	14	-1
ENSMUSG00000105561	RAPAvsCTRL	1.04063	0.00963567	0.0562334	=	-0.296856	0.507778		Gm43462	predicted gene 43462 [Source:MGI Symbol;Acc:MGI:5663599]	lncRNA	100534613	100538260	3	-1
ENSMUSG00000031239	RAPAvsCTRL	1.03922	0.0100042	0.0577829	=	-0.565275	0.575821	16431	Itm2a	integral membrane protein 2A [Source:MGI Symbol;Acc:MGI:107706]	protein_coding	106440705	106446982	X	-1
ENSMUSG00000036136	RAPAvsCTRL	1.03847	0.067056	0.202275	=	-0.519156	0.202796	104943	Fam110c	family with sequence similarity 110, member C [Source:MGI Symbol;Acc:MGI:1918813]	protein_coding	31123860	31130250	12	1
ENSMUSG00000025223	RAPAvsCTRL	1.03746	0.00197313	0.0181454	+	0.553807	1.58759	16825	Ldb1	LIM domain binding 1 [Source:MGI Symbol;Acc:MGI:894762]	protein_coding	46020009	46033653	19	-1
ENSMUSG00000116846	RAPAvsCTRL	1.03653	0.134378	0.314141	=	-1.96754	-1.17217		1810044K17Rik	RIKEN cDNA 1810044K17 gene [Source:MGI Symbol;Acc:MGI:1924010]	lncRNA	93165127	93165917	16	1
ENSMUSG00000110003	RAPAvsCTRL	1.03588	0.149079	0.333224	=	-2.2646	-2.28183		Gm45403	predicted gene 45403 [Source:MGI Symbol;Acc:MGI:5791239]	processed_pseudogene	9652795	9653070	7	1
ENSMUSG00000031517	RAPAvsCTRL	1.03585	0.000374241	0.00555688	+	0.625596	1.7411	234267	Gpm6a	glycoprotein m6a [Source:MGI Symbol;Acc:MGI:107671]	protein_coding	55407878	55513906	8	1
ENSMUSG00000020140	RAPAvsCTRL	1.03555	0.000227493	0.00385694	+	1.02813	2.05044	14160	Lgr5	leucine rich repeat containing G protein coupled receptor 5 [Source:MGI Symbol;Acc:MGI:1341817]	protein_coding	115286216	115423685	10	-1
ENSMUSG00000074807	RAPAvsCTRL	1.03475	0.000101506	0.00222725	+	1.63142	2.61285		Gm10762	predicted gene 10762 [Source:MGI Symbol;Acc:MGI:3704209]	lncRNA	128807425	128809964	2	-1
ENSMUSG00000040003	RAPAvsCTRL	1.03427	0.067555	0.20299	=	-1.71915	-1.28925	50791	Magi2	membrane associated guanylate kinase, WW and PDZ domain containing 2 [Source:MGI Symbol;Acc:MGI:1354953]	protein_coding	19432034	20909790	5	1
ENSMUSG00000060989	RAPAvsCTRL	1.03398	0.0934486	0.249447	=	-1.44733	-0.868649		Gm11847	predicted gene 11847 [Source:MGI Symbol;Acc:MGI:3651787]	processed_pseudogene	12232833	12233951	4	1
ENSMUSG00000105071	RAPAvsCTRL	1.03392	0.0354333	0.132105	=	-1.42194	-0.61953		Gm43336	predicted gene 43336 [Source:MGI Symbol;Acc:MGI:5663473]	TEC	114038456	114042959	5	-1
ENSMUSG00000038576	RAPAvsCTRL	1.03379	0.00445919	0.0321516	+	0.872532	2.02903	96935	Susd4	sushi domain containing 4 [Source:MGI Symbol;Acc:MGI:2138351]	protein_coding	182591425	182724156	1	1
ENSMUSG00000046169	RAPAvsCTRL	1.03372	0.0188148	0.0871991	=	-0.287858	0.472111	108154	Adamts6	a disintegrin-like and metallopeptidase (reprolysin type) with thrombospondin type 1 motif, 6 [Source:MGI Symbol;Acc:MGI:1347348]	protein_coding	104424343	104633203	13	1
ENSMUSG00000075502	RAPAvsCTRL	1.03281	0.205575	0.409036	=	-2.23448	-1.73358	432879	Kbtbd6	kelch repeat and BTB (POZ) domain containing 6 [Source:MGI Symbol;Acc:MGI:3643058]	protein_coding	79689275	79692258	14	1
ENSMUSG00000069302	RAPAvsCTRL	1.03143	0.0273698	0.11174	=	-1.08512	-0.808564	319168	H2ac12	H2A clustered histone 12 [Source:MGI Symbol;Acc:MGI:2448295]	protein_coding	22219334	22219738	13	-1
ENSMUSG00000025089	RAPAvsCTRL	1.0309	9.1229e-08	1.06712e-05	+	4.67694	5.65019	14585	Gfra1	glial cell line derived neurotrophic factor family receptor alpha 1 [Source:MGI Symbol;Acc:MGI:1100842]	protein_coding	58224036	58444341	19	-1
ENSMUSG00000057110	RAPAvsCTRL	1.03088	6.2507e-06	0.000277678	+	3.31725	4.22238	26920	Cntrl	centriolin [Source:MGI Symbol;Acc:MGI:1889576]	protein_coding	34999504	35068834	2	1
ENSMUSG00000042249	RAPAvsCTRL	1.0308	0.000135454	0.00272568	+	1.55701	2.55184	320129	Grk3	G protein-coupled receptor kinase 3 [Source:MGI Symbol;Acc:MGI:87941]	protein_coding	113058348	113163657	5	-1
ENSMUSG00000035455	RAPAvsCTRL	1.02912	0.0752389	0.217207	=	-1.14473	-0.43857	60530	Fignl1	fidgetin-like 1 [Source:MGI Symbol;Acc:MGI:1890648]	protein_coding	11737431	11758962	11	-1
ENSMUSG00000080316	RAPAvsCTRL	1.02868	0.0102596	0.0587971	=	-0.716826	0.43302	75202	Spaca6	sperm acrosome associated 6 [Source:MGI Symbol;Acc:MGI:1922452]	protein_coding	18047420	18063271	17	1
ENSMUSG00000008206	RAPAvsCTRL	1.02767	4.23762e-05	0.00115742	+	0.850972	1.83148	67260	Cers4	ceramide synthase 4 [Source:MGI Symbol;Acc:MGI:1914510]	protein_coding	4543026	4581680	8	1
ENSMUSG00000006930	RAPAvsCTRL	1.02562	0.0364214	0.134697	=	-0.829071	-0.0894642	15114	Hap1	huntingtin-associated protein 1 [Source:MGI Symbol;Acc:MGI:1261831]	protein_coding	100238153	100246954	11	-1
ENSMUSG00000048537	RAPAvsCTRL	1.02466	0.00022197	0.00379098	+	0.257851	1.25253	102693	Phldb1	pleckstrin homology like domain, family B, member 1 [Source:MGI Symbol;Acc:MGI:2143230]	protein_coding	44597601	44646495	9	-1
ENSMUSG00000033882	RAPAvsCTRL	1.02464	0.00980554	0.0569664	=	-1.43864	-0.464003	633285	Rbm46	RNA binding motif protein 46 [Source:MGI Symbol;Acc:MGI:3645057]	protein_coding	82744535	82783790	3	-1
ENSMUSG00000035735	RAPAvsCTRL	1.02437	0.0304686	0.119717	=	-1.25422	-0.125255	269060	Dagla	diacylglycerol lipase, alpha [Source:MGI Symbol;Acc:MGI:2677061]	protein_coding	10222629	10282241	19	-1
ENSMUSG00000109279	RAPAvsCTRL	1.02424	0.000109277	0.00234398	+	0.75179	1.67204		Gm45220	predicted gene 45220 [Source:MGI Symbol;Acc:MGI:5753796]	TEC	89850486	89852994	7	1
ENSMUSG00000040111	RAPAvsCTRL	1.02352	0.000304527	0.00477135	+	0.171165	1.03751	235283	Gramd1b	GRAM domain containing 1B [Source:MGI Symbol;Acc:MGI:1925037]	protein_coding	40204529	40442679	9	-1
ENSMUSG00000104253	RAPAvsCTRL	1.02349	0.042102	0.148598	=	-1.51304	-0.749854		Gm37174	predicted gene, 37174 [Source:MGI Symbol;Acc:MGI:5610402]	TEC	121255821	121258878	1	1
ENSMUSG00000040570	RAPAvsCTRL	1.02336	0.148625	0.332714	=	-2.28271	-1.82512	242819	Rundc3b	RUN domain containing 3B [Source:MGI Symbol;Acc:MGI:2685286]	protein_coding	8540334	8672952	5	-1
ENSMUSG00000107143	RAPAvsCTRL	1.02314	0.106863	0.271736	=	-1.51786	-0.771026		Gm6598	predicted gene 6598 [Source:MGI Symbol;Acc:MGI:3646314]	lncRNA	130249292	130251906	5	-1
ENSMUSG00000117385	RAPAvsCTRL	1.02248	0.0100752	0.0580431	=	-1.34455	-0.59438		Gm20147	predicted gene, 20147 [Source:MGI Symbol;Acc:MGI:5012332]	processed_pseudogene	8227514	8228006	18	-1
ENSMUSG00000110869	RAPAvsCTRL	1.02217	0.00483052	0.0341749	+	-0.697295	0.19826		Gm49628	predicted gene, 49628 [Source:MGI Symbol;Acc:MGI:6215053]	TEC	93869874	93871663	10	-1
ENSMUSG00000028218	RAPAvsCTRL	1.02075	0.000172014	0.00319965	+	1.66281	2.72452	68099	Cibar1	CBY1 interacting BAR domain containing 1 [Source:MGI Symbol;Acc:MGI:1915349]	protein_coding	12153409	12172015	4	-1
ENSMUSG00000103443	RAPAvsCTRL	1.02017	0.149351	0.333466	=	-1.60098	-1.44497		Gm37132	predicted gene, 37132 [Source:MGI Symbol;Acc:MGI:5610360]	TEC	194761407	194763644	1	-1
ENSMUSG00000025889	RAPAvsCTRL	1.01908	0.0203334	0.0921152	=	1.94105	2.71063	20617	Snca	synuclein, alpha [Source:MGI Symbol;Acc:MGI:1277151]	protein_coding	60708559	60806839	6	-1
ENSMUSG00000097509	RAPAvsCTRL	1.01864	0.0162559	0.0789459	=	-0.669444	0.404032		B230322F03Rik	RIKEN cDNA B230322F03 gene [Source:MGI Symbol;Acc:MGI:3704291]	lncRNA	35254792	35256360	7	1
ENSMUSG00000105842	RAPAvsCTRL	1.01842	0.0137731	0.0711781	=	-0.64229	0.167541		Gm43329	predicted gene 43329 [Source:MGI Symbol;Acc:MGI:5663466]	lncRNA	105674282	105677513	3	-1
ENSMUSG00000111771	RAPAvsCTRL	1.01833	0.099867	0.259466	=	-1.42187	-1.31193		Gm47465	predicted gene, 47465 [Source:MGI Symbol;Acc:MGI:6096430]	lncRNA	31858314	31916756	9	-1
ENSMUSG00000031565	RAPAvsCTRL	1.01734	0.00308795	0.0247082	+	0.453243	1.38624	14182	Fgfr1	fibroblast growth factor receptor 1 [Source:MGI Symbol;Acc:MGI:95522]	protein_coding	26003670	26065734	8	1
ENSMUSG00000021222	RAPAvsCTRL	1.01532	0.000427601	0.00606663	+	0.361145	1.33274	73828	Dcaf4	DDB1 and CUL4 associated factor 4 [Source:MGI Symbol;Acc:MGI:1921078]	protein_coding	83567240	83588694	12	1
ENSMUSG00000023034	RAPAvsCTRL	1.01483	0.131079	0.309274	=	-0.62745	0.250892	15370	Nr4a1	nuclear receptor subfamily 4, group A, member 1 [Source:MGI Symbol;Acc:MGI:1352454]	protein_coding	101152150	101172676	15	1
ENSMUSG00000085211	RAPAvsCTRL	1.01376	0.0997008	0.259158	=	-1.65119	-1.05724		B430219N15Rik	RIKEN cDNA B430219N15 gene [Source:MGI Symbol;Acc:MGI:3697426]	lncRNA	7655949	7657121	10	1
ENSMUSG00000103220	RAPAvsCTRL	1.01355	0.024551	0.104008	=	-0.382746	0.228829		Gm37728	predicted gene, 37728 [Source:MGI Symbol;Acc:MGI:5610956]	TEC	31122063	31124354	6	-1
ENSMUSG00000110298	RAPAvsCTRL	1.01282	0.129412	0.307069	=	-1.01968	-0.580373		Gm8189	predicted gene 8189 [Source:MGI Symbol;Acc:MGI:3779786]	transcribed_unprocessed_pseudogene	8450677	8519162	19	-1
ENSMUSG00000041147	RAPAvsCTRL	1.01124	4.02515e-05	0.00112063	+	1.27711	2.33411	12190	Brca2	breast cancer 2, early onset [Source:MGI Symbol;Acc:MGI:109337]	protein_coding	150446095	150493794	5	1
ENSMUSG00000109108	RAPAvsCTRL	1.01031	0.0136811	0.0708427	=	-0.750939	0.174348		Gm36371	predicted gene, 36371 [Source:MGI Symbol;Acc:MGI:5595530]	lncRNA	6159515	6160617	7	1
ENSMUSG00000028068	RAPAvsCTRL	1.00951	0.0414509	0.147119	=	0.181892	0.666842	404710	Iqgap3	IQ motif containing GTPase activating protein 3 [Source:MGI Symbol;Acc:MGI:3028642]	protein_coding	87989278	88028355	3	1
ENSMUSG00000028576	RAPAvsCTRL	1.00945	1.32787e-05	0.000474503	+	0.734238	1.74478	67694	Ift74	intraflagellar transport 74 [Source:MGI Symbol;Acc:MGI:1914944]	protein_coding	94502728	94581466	4	1
ENSMUSG00000109274	RAPAvsCTRL	1.00716	0.130918	0.309063	=	-2.06479	-1.31643		Gm45133	predicted gene 45133 [Source:MGI Symbol;Acc:MGI:5753709]	TEC	5062276	5065048	7	-1
ENSMUSG00000044244	RAPAvsCTRL	1.00674	0.150614	0.335419	=	-1.15625	-0.290272	213208	Il20rb	interleukin 20 receptor beta [Source:MGI Symbol;Acc:MGI:2143266]	protein_coding	100339772	100368841	9	-1
ENSMUSG00000050321	RAPAvsCTRL	1.00672	0.0621621	0.19299	=	-1.39316	-0.702601	246317	Neto1	neuropilin (NRP) and tolloid (TLL)-like 1 [Source:MGI Symbol;Acc:MGI:2180216]	protein_coding	86413077	86524843	18	1
ENSMUSG00000105229	RAPAvsCTRL	1.00594	0.161263	0.350157	=	-2.30572	-1.84579		Gm43149	predicted gene 43149 [Source:MGI Symbol;Acc:MGI:5663286]	lncRNA	103673011	103674432	3	-1
ENSMUSG00000087638	RAPAvsCTRL	1.0059	0.200506	0.403009	=	-2.23507	-1.98048		Gm11773	predicted gene 11773 [Source:MGI Symbol;Acc:MGI:3651310]	lncRNA	120721855	120725070	11	1
ENSMUSG00000014846	RAPAvsCTRL	1.00583	0.0413555	0.146876	=	-0.39111	0.579425	67971	Tppp3	tubulin polymerization-promoting protein family member 3 [Source:MGI Symbol;Acc:MGI:1915221]	protein_coding	106194125	106198158	8	-1
ENSMUSG00000113668	RAPAvsCTRL	1.00549	0.0829437	0.231262	=	-1.47668	-1.19385		Gm47451	predicted gene, 47451 [Source:MGI Symbol;Acc:MGI:6096409]	unprocessed_pseudogene	5265790	5266177	13	-1
ENSMUSG00000017667	RAPAvsCTRL	1.00458	0.000341933	0.00521499	+	0.720249	1.69498	228876	Zfp334	zinc finger protein 334 [Source:MGI Symbol;Acc:MGI:2388656]	protein_coding	165216184	165230179	2	-1
ENSMUSG00000036596	RAPAvsCTRL	1.00436	0.144881	0.327989	=	-2.19397	-1.85777	242939	Cpz	carboxypeptidase Z [Source:MGI Symbol;Acc:MGI:88487]	protein_coding	35659562	35683042	5	-1
ENSMUSG00000097552	RAPAvsCTRL	1.00434	0.0420437	0.148487	=	-0.953252	0.201131		Rps19-ps12	ribosomal protein S19, pseudogene 12 [Source:MGI Symbol;Acc:MGI:3645928]	processed_pseudogene	79711348	79711759	16	-1
ENSMUSG00000041120	RAPAvsCTRL	1.0033	0.0118074	0.0644866	=	-0.819972	0.0291371	17965	Nbl1	NBL1, DAN family BMP antagonist [Source:MGI Symbol;Acc:MGI:104591]	protein_coding	138809595	138820304	4	-1
ENSMUSG00000022849	RAPAvsCTRL	1.00268	0.0266348	0.109579	=	-0.575422	0.232872	66667	Hspbap1	Hspb associated protein 1 [Source:MGI Symbol;Acc:MGI:1913917]	protein_coding	35590745	35648847	16	1
ENSMUSG00000044715	RAPAvsCTRL	1.00227	0.00125667	0.0130892	+	1.82756	2.56787	66787	Gskip	GSK3B interacting protein [Source:MGI Symbol;Acc:MGI:1914037]	protein_coding	105651088	105669282	12	1
ENSMUSG00000019303	RAPAvsCTRL	1.00214	0.240687	0.449963	=	-1.49217	-0.945507	19183	Psmc3ip	proteasome (prosome, macropain) 26S subunit, ATPase 3, interacting protein [Source:MGI Symbol;Acc:MGI:1098610]	protein_coding	100982649	100986262	11	-1
ENSMUSG00000110282	RAPAvsCTRL	1.00109	0.043244	0.151401	=	-1.49332	-0.722492		B930086L07Rik	RIKEN cDNA B930086L07 gene [Source:MGI Symbol;Acc:MGI:2443202]	TEC	132718263	132722000	7	-1
ENSMUSG00000031016	RAPAvsCTRL	1.00088	0.0011338	0.012164	+	2.4661	3.45768	22390	Wee1	WEE 1 homolog 1 (S. pombe) [Source:MGI Symbol;Acc:MGI:103075]	protein_coding	109721253	109742493	7	1
ENSMUSG00000032135	RAPAvsCTRL	1.00047	0.00373194	0.0283143	+	0.423051	1.40426	84004	Mcam	melanoma cell adhesion molecule [Source:MGI Symbol;Acc:MGI:1933966]	protein_coding	44045766	44054024	9	1
ENSMUSG00000043004	RAPAvsCTRL	0.998888	0.0116423	0.0638422	=	-0.572158	0.322173	14702	Gng2	guanine nucleotide binding protein (G protein), gamma 2 [Source:MGI Symbol;Acc:MGI:102705]	protein_coding	19922627	20027695	14	-1
ENSMUSG00000029096	RAPAvsCTRL	0.998477	0.0138535	0.0713248	=	-0.761621	0.264864	78558	Htra3	HtrA serine peptidase 3 [Source:MGI Symbol;Acc:MGI:1925808]	protein_coding	35809367	35837126	5	-1
ENSMUSG00000038641	RAPAvsCTRL	0.997616	4.80791e-06	0.000229917	=	5.00376	5.9828	208665	Akr1d1	aldo-keto reductase family 1, member D1 [Source:MGI Symbol;Acc:MGI:2384785]	protein_coding	37507108	37545750	6	1
ENSMUSG00000053353	RAPAvsCTRL	0.997539	0.114545	0.283815	=	-1.79961	-1.53448	69517	2310001K24Rik	RIKEN cDNA 2310001K24 gene [Source:MGI Symbol;Acc:MGI:1916767]	lncRNA	163313877	163314925	2	1
ENSMUSG00000048574	RAPAvsCTRL	0.996225	0.262013	0.473235	=	-2.16698	-2.20918	434175	Ccnb1-ps	cyclin B1, pseudogene [Source:MGI Symbol;Acc:MGI:3648694]	processed_pseudogene	41755323	41756609	7	-1
ENSMUSG00000035365	RAPAvsCTRL	0.995197	0.0715919	0.210376	=	-0.0432539	0.271086	75317	Parpbp	PARP1 binding protein [Source:MGI Symbol;Acc:MGI:1922567]	protein_coding	87927294	87982803	10	-1
ENSMUSG00000112239	RAPAvsCTRL	0.995174	0.043651	0.152384	=	-1.53669	-0.613256		Gm17823	predicted gene, 17823 [Source:MGI Symbol;Acc:MGI:5010008]	processed_pseudogene	53175233	53176238	10	-1
ENSMUSG00000067377	RAPAvsCTRL	0.993743	0.013701	0.0708876	=	-1.06993	-0.693379	56496	Tspan6	tetraspanin 6 [Source:MGI Symbol;Acc:MGI:1926264]	protein_coding	132791817	132799178	X	-1
ENSMUSG00000004631	RAPAvsCTRL	0.992797	0.00523179	0.0361479	=	0.370483	1.28589	20392	Sgce	sarcoglycan, epsilon [Source:MGI Symbol;Acc:MGI:1329042]	protein_coding	4674350	4747207	6	-1
ENSMUSG00000100876	RAPAvsCTRL	0.99252	0.0284277	0.114691	=	-1.27509	-0.714845		2810454H06Rik	RIKEN cDNA 2810454H06 gene [Source:MGI Symbol;Acc:MGI:1920063]	lncRNA	134874924	134878071	6	1
ENSMUSG00000066592	RAPAvsCTRL	0.991565	0.0175954	0.083164	=	-0.507373	0.237823		Gm7589	predicted gene 7589 [Source:MGI Symbol;Acc:MGI:3644073]	processed_pseudogene	59052960	59053493	9	-1
ENSMUSG00000024084	RAPAvsCTRL	0.990359	0.000383431	0.0056633	=	1.87595	2.76171	70536	Qpct	glutaminyl-peptide cyclotransferase (glutaminyl cyclase) [Source:MGI Symbol;Acc:MGI:1917786]	protein_coding	79359335	79397807	17	1
ENSMUSG00000106874	RAPAvsCTRL	0.989824	0.0247816	0.104438	=	0.476524	1.00744		Gm20186	predicted gene, 20186 [Source:MGI Symbol;Acc:MGI:5012371]	lncRNA	18845909	18848206	6	-1
ENSMUSG00000113630	RAPAvsCTRL	0.989247	0.405173	0.615008	=	-1.06007	-1.46683	73815	4930404H11Rik	RIKEN cDNA 4930404H11 gene [Source:MGI Symbol;Acc:MGI:1921065]	lncRNA	71535059	71602907	12	1
ENSMUSG00000105643	RAPAvsCTRL	0.988747	0.00548639	0.0373719	=	-0.381706	0.655464		Gm42611	predicted gene 42611 [Source:MGI Symbol;Acc:MGI:5662748]	TEC	157685885	157689291	3	1
ENSMUSG00000029816	RAPAvsCTRL	0.986973	0.265788	0.477139	=	-2.35692	-1.75853	93695	Gpnmb	glycoprotein (transmembrane) nmb [Source:MGI Symbol;Acc:MGI:1934765]	protein_coding	49013480	49047863	6	1
ENSMUSG00000073627	RAPAvsCTRL	0.986929	0.0621737	0.19299	=	-1.13425	-0.25539		C130036L24Rik	RIKEN cDNA C130036L24 gene [Source:MGI Symbol;Acc:MGI:2441877]	lncRNA	86287296	86301513	1	1
ENSMUSG00000113922	RAPAvsCTRL	0.986913	0.0015253	0.0149397	=	0.523965	1.40989		Gm48887	predicted gene, 48887 [Source:MGI Symbol;Acc:MGI:6098646]	TEC	9371463	9373015	13	1
ENSMUSG00000042985	RAPAvsCTRL	0.986828	0.0131268	0.0688479	=	0.0221657	0.858805	100647	Upk3b	uroplakin 3B [Source:MGI Symbol;Acc:MGI:2140882]	protein_coding	136067350	136075341	5	1
ENSMUSG00000093277	RAPAvsCTRL	0.986626	0.0621297	0.19299	=	-1.11495	-0.382877	115489602	Gm26236	predicted gene, 26236 [Source:MGI Symbol;Acc:MGI:5456013]	snoRNA	32565121	32565257	2	1
ENSMUSG00000022987	RAPAvsCTRL	0.985979	0.135244	0.315152	=	-2.08071	-1.17217	239652	Zfp641	zinc finger protein 641 [Source:MGI Symbol;Acc:MGI:2442788]	protein_coding	98183466	98194042	15	-1
ENSMUSG00000022651	RAPAvsCTRL	0.985386	0.044802	0.154953	=	-0.318663	0.830159	245195	Retnlg	resistin like gamma [Source:MGI Symbol;Acc:MGI:2667763]	protein_coding	48692984	48694859	16	1
ENSMUSG00000038807	RAPAvsCTRL	0.98431	0.0426016	0.149885	=	-1.27383	-0.344298	380711	Rap1gap2	RAP1 GTPase activating protein 2 [Source:MGI Symbol;Acc:MGI:3028623]	protein_coding	74274182	74501741	11	-1
ENSMUSG00000049493	RAPAvsCTRL	0.983625	0.000591915	0.00778007	=	2.16741	3.18321	102502	Pls1	plastin 1 (I-isoform) [Source:MGI Symbol;Acc:MGI:104809]	protein_coding	95634695	95727364	9	-1
ENSMUSG00000034041	RAPAvsCTRL	0.983001	0.0509754	0.168926	=	-1.69744	-0.793029	17095	Lyl1	lymphoblastomic leukemia 1 [Source:MGI Symbol;Acc:MGI:96891]	protein_coding	85428078	85431569	8	1
ENSMUSG00000021696	RAPAvsCTRL	0.981167	0.0193686	0.089009	=	-0.974736	-0.104399	74559	Elovl7	ELOVL family member 7, elongation of long chain fatty acids (yeast) [Source:MGI Symbol;Acc:MGI:1921809]	protein_coding	108350938	108422217	13	1
ENSMUSG00000069301	RAPAvsCTRL	0.980887	0.0163955	0.0794322	=	-0.469795	-0.24937	319167	H2ac11	H2A clustered histone 11 [Source:MGI Symbol;Acc:MGI:2448293]	protein_coding	22226630	22227114	13	-1
ENSMUSG00000031596	RAPAvsCTRL	0.980671	0.00104446	0.0115288	=	6.21011	7.04062	11988	Slc7a2	solute carrier family 7 (cationic amino acid transporter, y+ system), member 2 [Source:MGI Symbol;Acc:MGI:99828]	protein_coding	41315433	41375345	8	1
ENSMUSG00000006019	RAPAvsCTRL	0.980382	0.00778238	0.0478931	=	-0.0797193	0.758204	71723	Dhx34	DEAH (Asp-Glu-Ala-His) box polypeptide 34 [Source:MGI Symbol;Acc:MGI:1918973]	protein_coding	15931072	15955962	7	-1
ENSMUSG00000102391	RAPAvsCTRL	0.980136	0.112363	0.28046	=	-1.56954	-1.09106		Gm37578	predicted gene, 37578 [Source:MGI Symbol;Acc:MGI:5610806]	TEC	157182044	157183220	1	-1
ENSMUSG00000038352	RAPAvsCTRL	0.979655	0.0616167	0.192289	=	-1.79282	-1.46739	217151	Arl5c	ADP-ribosylation factor-like 5C [Source:MGI Symbol;Acc:MGI:3028577]	protein_coding	97880404	97887007	11	-1
ENSMUSG00000021175	RAPAvsCTRL	0.977823	0.0273273	0.111609	=	-0.270309	0.531262	217946	Cdca7l	cell division cycle associated 7 like [Source:MGI Symbol;Acc:MGI:2384982]	protein_coding	117768024	117842441	12	1
ENSMUSG00000033350	RAPAvsCTRL	0.977751	0.00387311	0.0290198	=	0.844041	1.61441	54371	Chst2	carbohydrate sulfotransferase 2 [Source:MGI Symbol;Acc:MGI:1891160]	protein_coding	95281345	95288775	9	-1
ENSMUSG00000022945	RAPAvsCTRL	0.977603	0.0178184	0.0837793	=	-0.551337	0.311701	110749	Chaf1b	chromatin assembly factor 1, subunit B (p60) [Source:MGI Symbol;Acc:MGI:1314881]	protein_coding	93680789	93703003	16	1
ENSMUSG00000075609	RAPAvsCTRL	0.977383	0.0727257	0.21248	=	-1.56786	-0.867365		Gm7935	predicted pseudogene 7935 [Source:MGI Symbol;Acc:MGI:3646370]	processed_pseudogene	73952083	73953360	15	-1
ENSMUSG00000096215	RAPAvsCTRL	0.976971	0.0406328	0.145111	=	0.715616	1.60554	432995	Smim22	small integral membrane protein 22 [Source:MGI Symbol;Acc:MGI:3643379]	protein_coding	4825152	4826173	16	1
ENSMUSG00000028328	RAPAvsCTRL	0.976642	0.16954	0.361516	=	-2.33092	-1.99256	21916	Tmod1	tropomodulin 1 [Source:MGI Symbol;Acc:MGI:98775]	protein_coding	46038935	46116032	4	1
ENSMUSG00000022756	RAPAvsCTRL	0.976031	0.0146356	0.0739237	=	0.090575	0.882899	224022	Slc7a4	solute carrier family 7 (cationic amino acid transporter, y+ system), member 4 [Source:MGI Symbol;Acc:MGI:2146512]	protein_coding	17389882	17401078	16	-1
ENSMUSG00000067786	RAPAvsCTRL	0.975889	0.0539019	0.175138	=	-1.08929	-0.211597	18111	Nnat	neuronatin [Source:MGI Symbol;Acc:MGI:104716]	protein_coding	157401998	157404442	2	1
ENSMUSG00000045394	RAPAvsCTRL	0.975835	0.00642312	0.0416901	=	-0.857399	0.062196	17075	Epcam	epithelial cell adhesion molecule [Source:MGI Symbol;Acc:MGI:106653]	protein_coding	87943407	87958557	17	1
ENSMUSG00000112280	RAPAvsCTRL	0.973649	0.0691941	0.205906	=	-1.50372	-0.725626	414093	A830082N09Rik	RIKEN cDNA A830082N09 gene [Source:MGI Symbol;Acc:MGI:3041184]	lncRNA	33863212	33871051	10	-1
ENSMUSG00000038721	RAPAvsCTRL	0.973134	0.116755	0.287189	=	-2.15711	-1.72334	15415	Hoxb7	homeobox B7 [Source:MGI Symbol;Acc:MGI:96188]	protein_coding	96177449	96180988	11	1
ENSMUSG00000015968	RAPAvsCTRL	0.972734	0.026101	0.108082	=	-0.776013	0.0428815	12289	Cacna1d	calcium channel, voltage-dependent, L type, alpha 1D subunit [Source:MGI Symbol;Acc:MGI:88293]	protein_coding	29761896	30213412	14	-1
ENSMUSG00000107155	RAPAvsCTRL	0.972687	0.0617423	0.19257	=	-1.53489	-0.765631		Gm43793	predicted gene 43793 [Source:MGI Symbol;Acc:MGI:5663930]	TEC	66503236	66504568	5	-1
ENSMUSG00000082550	RAPAvsCTRL	0.972547	0.0593304	0.18753	=	-1.11433	-0.419578		Gm12344	predicted gene 12344 [Source:MGI Symbol;Acc:MGI:3649822]	processed_pseudogene	76998678	76999006	11	-1
ENSMUSG00000041313	RAPAvsCTRL	0.971474	0.00419022	0.0307921	=	-0.285398	0.577186	11987	Slc7a1	solute carrier family 7 (cationic amino acid transporter, y+ system), member 1 [Source:MGI Symbol;Acc:MGI:88117]	protein_coding	148264220	148336714	5	-1
ENSMUSG00000059791	RAPAvsCTRL	0.970438	0.00261793	0.0219746	=	-0.121413	0.621726	106582	Nrm	nurim (nuclear envelope membrane protein) [Source:MGI Symbol;Acc:MGI:2146855]	protein_coding	36172210	36176294	17	1
ENSMUSG00000072969	RAPAvsCTRL	0.969667	0.000297048	0.00470731	=	1.52475	2.39564	494468	Armcx5	armadillo repeat containing, X-linked 5 [Source:MGI Symbol;Acc:MGI:2148026]	protein_coding	134643482	134648071	X	1
ENSMUSG00000040505	RAPAvsCTRL	0.968843	4.42562e-06	0.000216084	=	3.74207	4.68938	27409	Abcg5	ATP binding cassette subfamily G member 5 [Source:MGI Symbol;Acc:MGI:1351659]	protein_coding	84965662	84990439	17	-1
ENSMUSG00000061143	RAPAvsCTRL	0.968395	0.000915369	0.0105423	=	0.201766	1.08935	433586	Maml3	mastermind like transcriptional coactivator 3 [Source:MGI Symbol;Acc:MGI:2389461]	protein_coding	51593328	52012497	3	-1
ENSMUSG00000021958	RAPAvsCTRL	0.967838	3.56933e-06	0.000178933	=	1.24984	2.18367	72400	Pinx1	PIN2/TERF1 interacting, telomerase inhibitor 1 [Source:MGI Symbol;Acc:MGI:1919650]	protein_coding	64097813	64157308	14	1
ENSMUSG00000113536	RAPAvsCTRL	0.965664	0.0781351	0.222838	=	-1.45683	-0.556246		Gm49327	predicted gene, 49327 [Source:MGI Symbol;Acc:MGI:6121512]	transcribed_unprocessed_pseudogene	17983165	17989629	12	1
ENSMUSG00000105694	RAPAvsCTRL	0.96563	0.0457524	0.15727	=	-1.08468	-0.287674		Gm43237	predicted gene 43237 [Source:MGI Symbol;Acc:MGI:5663374]	TEC	62769758	62770801	5	-1
ENSMUSG00000058258	RAPAvsCTRL	0.965247	0.00127077	0.0131843	=	4.98357	5.86813	319554	Idi1	isopentenyl-diphosphate delta isomerase [Source:MGI Symbol;Acc:MGI:2442264]	protein_coding	8935537	8942487	13	1
ENSMUSG00000103657	RAPAvsCTRL	0.964816	0.0162115	0.0789027	=	-1.07588	-0.322663		Gm37204	predicted gene, 37204 [Source:MGI Symbol;Acc:MGI:5610432]	TEC	100547892	100551852	9	1
ENSMUSG00000055782	RAPAvsCTRL	0.96459	0.000954565	0.0108306	=	3.93515	4.9152	26874	Abcd2	ATP-binding cassette, sub-family D (ALD), member 2 [Source:MGI Symbol;Acc:MGI:1349467]	protein_coding	91030074	91076002	15	-1
ENSMUSG00000040314	RAPAvsCTRL	0.963329	0.273219	0.484423	=	-2.8923	-2.64606	13035	Ctsg	cathepsin G [Source:MGI Symbol;Acc:MGI:88563]	protein_coding	56337338	56340031	14	-1
ENSMUSG00000034640	RAPAvsCTRL	0.961143	4.45889e-05	0.00120028	=	2.10793	3.07194	99929	Tiparp	TCDD-inducible poly(ADP-ribose) polymerase [Source:MGI Symbol;Acc:MGI:2159210]	protein_coding	65435831	65462939	3	1
ENSMUSG00000024486	RAPAvsCTRL	0.960904	0.00210939	0.0189379	=	0.831864	1.62204	15200	Hbegf	heparin-binding EGF-like growth factor [Source:MGI Symbol;Acc:MGI:96070]	protein_coding	36637980	36648858	18	-1
ENSMUSG00000063314	RAPAvsCTRL	0.960379	0.0866245	0.237769	=	-1.5665	-1.00844		Gm12657	predicted gene 12657 [Source:MGI Symbol;Acc:MGI:3651714]	processed_pseudogene	94487622	94488032	4	1
ENSMUSG00000095028	RAPAvsCTRL	0.960019	0.0983455	0.256909	=	-1.229	-0.48386	668101	Sirpb1b	signal-regulatory protein beta 1B [Source:MGI Symbol;Acc:MGI:3779828]	protein_coding	15560811	15640125	3	-1
ENSMUSG00000109658	RAPAvsCTRL	0.959712	0.329503	0.542118	=	2.89519	4.93853		Gm45660	predicted gene 45660 [Source:MGI Symbol;Acc:MGI:5791496]	processed_pseudogene	41136536	41136686	8	-1
ENSMUSG00000028389	RAPAvsCTRL	0.959697	0.0619479	0.192824	=	-1.32535	-0.716499	22696	Zfp37	zinc finger protein 37 [Source:MGI Symbol;Acc:MGI:99181]	protein_coding	62107777	62149284	4	-1
ENSMUSG00000001632	RAPAvsCTRL	0.959522	2.79579e-05	0.000835603	=	2.35882	3.23365	78783	Brpf1	bromodomain and PHD finger containing, 1 [Source:MGI Symbol;Acc:MGI:1926033]	protein_coding	113284098	113301821	6	1
ENSMUSG00000025348	RAPAvsCTRL	0.958713	0.00104728	0.011552	=	0.684106	1.63974	16404	Itga7	integrin alpha 7 [Source:MGI Symbol;Acc:MGI:102700]	protein_coding	128769687	128794151	10	1
ENSMUSG00000108984	RAPAvsCTRL	0.958694	0.0245941	0.104107	=	-0.923964	0.0241355		Gm44916	predicted gene 44916 [Source:MGI Symbol;Acc:MGI:5753492]	TEC	82364800	82366993	7	1
ENSMUSG00000030827	RAPAvsCTRL	0.957863	0.0552872	0.178533	=	0.0434288	0.398763	56636	Fgf21	fibroblast growth factor 21 [Source:MGI Symbol;Acc:MGI:1861377]	protein_coding	45263310	45264914	7	-1
ENSMUSG00000109199	RAPAvsCTRL	0.957862	0.270281	0.482064	=	-2.0907	-1.43809		Gm44996	predicted gene 44996 [Source:MGI Symbol;Acc:MGI:5753572]	TEC	89037552	89040531	7	-1
ENSMUSG00000017146	RAPAvsCTRL	0.957285	0.0119873	0.0649695	=	0.0255681	0.924653	12189	Brca1	breast cancer 1, early onset [Source:MGI Symbol;Acc:MGI:104537]	protein_coding	101379590	101442781	11	-1
ENSMUSG00000082481	RAPAvsCTRL	0.957148	0.105185	0.268859	=	-1.77113	-1.17899		Rps12-ps19	ribosomal protein S12, pseudogene 19 [Source:MGI Symbol;Acc:MGI:3652063]	processed_pseudogene	74961640	74962039	11	-1
ENSMUSG00000106186	RAPAvsCTRL	0.956843	0.120229	0.293118	=	-1.40739	-0.48648		Gm43627	predicted gene 43627 [Source:MGI Symbol;Acc:MGI:5663764]	TEC	65129993	65132291	5	1
ENSMUSG00000047040	RAPAvsCTRL	0.95672	0.138134	0.318667	=	-1.56323	-0.754479	217138	Prr15l	proline rich 15-like [Source:MGI Symbol;Acc:MGI:2387599]	protein_coding	96818930	96828656	11	1
ENSMUSG00000060600	RAPAvsCTRL	0.956659	0.0509927	0.168926	=	-0.804944	0.23954	13808	Eno3	enolase 3, beta muscle [Source:MGI Symbol;Acc:MGI:95395]	protein_coding	70548028	70553339	11	1
ENSMUSG00000103138	RAPAvsCTRL	0.956616	0.242234	0.451816	=	-2.2461	-1.75187		Gm2238	predicted gene 2238 [Source:MGI Symbol;Acc:MGI:3780408]	TEC	5588043	5591711	18	-1
ENSMUSG00000021208	RAPAvsCTRL	0.956112	0.0389556	0.141047	=	-0.0531375	1.0553	217845	Ifi27l2b	interferon, alpha-inducible protein 27 like 2B [Source:MGI Symbol;Acc:MGI:1916390]	protein_coding	103417157	103423482	12	-1
ENSMUSG00000028195	RAPAvsCTRL	0.956009	0.0583112	0.185317	=	-0.988744	-0.215445	16007	Ccn1	cellular communication network factor 1 [Source:MGI Symbol;Acc:MGI:88613]	protein_coding	145352731	145355736	3	-1
ENSMUSG00000028883	RAPAvsCTRL	0.955241	0.0610712	0.191113	=	-1.61366	-1.00024	20346	Sema3a	sema domain, immunoglobulin domain (Ig), short basic domain, secreted, (semaphorin) 3A [Source:MGI Symbol;Acc:MGI:107558]	protein_coding	13175381	13652533	5	1
ENSMUSG00000020176	RAPAvsCTRL	0.954223	8.94924e-05	0.00203504	=	3.09608	4.02219	14783	Grb10	growth factor receptor bound protein 10 [Source:MGI Symbol;Acc:MGI:103232]	protein_coding	11880508	11988683	11	-1
ENSMUSG00000081455	RAPAvsCTRL	0.954078	0.151697	0.336945	=	1.7016	2.49963		Hmgb1-ps3	high mobility group box 1, pseudogene 3 [Source:MGI Symbol;Acc:MGI:3768539]	processed_pseudogene	63737009	63737644	11	-1
ENSMUSG00000107970	RAPAvsCTRL	0.953265	0.0016776	0.016026	=	-0.0468091	0.884523		Gm49058	predicted gene, 49058 [Source:MGI Symbol;Acc:MGI:6118436]	TEC	148952623	148955346	6	-1
ENSMUSG00000106339	RAPAvsCTRL	0.953205	0.126958	0.303249	=	-1.65969	-1.27423		Gm43489	predicted gene 43489 [Source:MGI Symbol;Acc:MGI:5663626]	TEC	16777949	16778941	5	1
ENSMUSG00000071855	RAPAvsCTRL	0.952408	0.157786	0.345608	=	-2.10016	-1.44714	240261	Ccdc112	coiled-coil domain containing 112 [Source:MGI Symbol;Acc:MGI:1918800]	protein_coding	46415218	46444995	18	-1
ENSMUSG00000049233	RAPAvsCTRL	0.952348	0.0539506	0.175217	=	-0.470127	-0.265662	621156	Apoo-ps	apolipoprotein O, pseudogene [Source:MGI Symbol;Acc:MGI:3649039]	processed_pseudogene	107550644	107551229	13	-1
ENSMUSG00000022091	RAPAvsCTRL	0.949987	0.0345384	0.12993	=	-0.921832	0.169213	20410	Sorbs3	sorbin and SH3 domain containing 3 [Source:MGI Symbol;Acc:MGI:700013]	protein_coding	70417917	70449438	14	-1
ENSMUSG00000023031	RAPAvsCTRL	0.949805	0.12382	0.298472	=	5.82887	5.3085	109901	Cela1	chymotrypsin-like elastase family, member 1 [Source:MGI Symbol;Acc:MGI:95314]	protein_coding	100572302	100585802	15	-1
ENSMUSG00000074867	RAPAvsCTRL	0.948736	0.132042	0.310645	=	-1.40401	-0.927444	630579	Zfp808	zinc finger protein 808 [Source:MGI Symbol;Acc:MGI:3704127]	protein_coding	62277700	62383958	13	1
ENSMUSG00000054827	RAPAvsCTRL	0.948725	0.000799653	0.00959027	=	7.50245	8.3535	107141	Cyp2c50	cytochrome P450, family 2, subfamily c, polypeptide 50 [Source:MGI Symbol;Acc:MGI:2147497]	protein_coding	40078132	40102394	19	1
ENSMUSG00000025997	RAPAvsCTRL	0.948564	0.00267201	0.022302	=	-0.364388	0.448586	22779	Ikzf2	IKAROS family zinc finger 2 [Source:MGI Symbol;Acc:MGI:1342541]	protein_coding	69570373	69726404	1	-1
ENSMUSG00000034258	RAPAvsCTRL	0.947201	0.00553664	0.0376025	=	-0.172181	0.754723	217721	Flvcr2	feline leukemia virus subgroup C cellular receptor 2 [Source:MGI Symbol;Acc:MGI:2384974]	protein_coding	85793313	85860359	12	1
ENSMUSG00000103285	RAPAvsCTRL	0.946734	0.0505834	0.16829	=	-0.146954	0.384126		Gm37274	predicted gene, 37274 [Source:MGI Symbol;Acc:MGI:5610502]	TEC	155926530	155928211	2	-1
ENSMUSG00000118449	RAPAvsCTRL	0.946627	0.11648	0.286766	=	-1.28619	-0.879927		Gm3625	predicted gene 3625 [Source:MGI Symbol;Acc:MGI:3781801]	lncRNA	4639797	4643029	12	-1
ENSMUSG00000097573	RAPAvsCTRL	0.946563	0.123988	0.298699	=	-1.1145	-0.589892		G730003C15Rik	RIKEN cDNA G730003C15 gene [Source:MGI Symbol;Acc:MGI:3641700]	lncRNA	59158992	59161300	1	1
ENSMUSG00000031608	RAPAvsCTRL	0.946543	6.60209e-05	0.0016004	=	1.73328	2.67039	108150	Galnt7	polypeptide N-acetylgalactosaminyltransferase 7 [Source:MGI Symbol;Acc:MGI:1349449]	protein_coding	57976862	58106066	8	-1
ENSMUSG00000113722	RAPAvsCTRL	0.946248	0.108734	0.274517	=	-1.60717	-0.81276	69434	Snhg10	small nucleolar RNA host gene 10 [Source:MGI Symbol;Acc:MGI:1916684]	lncRNA	104996876	104998538	12	-1
ENSMUSG00000033361	RAPAvsCTRL	0.945605	0.0896204	0.242978	=	-1.32048	-0.569548	208748	Prrg3	proline rich Gla (G-carboxyglutamic acid) 3 (transmembrane) [Source:MGI Symbol;Acc:MGI:2685214]	protein_coding	71006230	71016328	X	1
ENSMUSG00000040648	RAPAvsCTRL	0.945598	0.000167368	0.00314595	=	4.88754	5.8647	227399	Ppip5k2	diphosphoinositol pentakisphosphate kinase 2 [Source:MGI Symbol;Acc:MGI:2142810]	protein_coding	97633773	97698136	1	-1
ENSMUSG00000031561	RAPAvsCTRL	0.945367	0.000319836	0.00494317	=	1.89422	2.80361	23965	Tenm3	teneurin transmembrane protein 3 [Source:MGI Symbol;Acc:MGI:1345183]	protein_coding	48680717	49296986	8	-1
ENSMUSG00000019139	RAPAvsCTRL	0.944677	0.0126007	0.0671154	=	3.55435	4.37657	71780	Isyna1	myo-inositol 1-phosphate synthase A1 [Source:MGI Symbol;Acc:MGI:1919030]	protein_coding	71047023	71049940	8	1
ENSMUSG00000102383	RAPAvsCTRL	0.942776	0.171737	0.365118	=	-2.06366	-1.3688		Gm38142	predicted gene, 38142 [Source:MGI Symbol;Acc:MGI:5611370]	TEC	86753823	86757377	1	1
ENSMUSG00000030279	RAPAvsCTRL	0.940835	0.00753281	0.046818	=	0.393232	1.34987	74741	C2cd5	C2 calcium-dependent domain containing 5 [Source:MGI Symbol;Acc:MGI:1921991]	protein_coding	142956646	143045867	6	-1
ENSMUSG00000026211	RAPAvsCTRL	0.940633	0.0479401	0.162387	=	-1.19197	-0.745498	98733	Obsl1	obscurin-like 1 [Source:MGI Symbol;Acc:MGI:2138628]	protein_coding	75455954	75483096	1	-1
ENSMUSG00000037798	RAPAvsCTRL	0.94049	5.3351e-08	7.22862e-06	=	10.1444	11.0515	11720	Mat1a	methionine adenosyltransferase I, alpha [Source:MGI Symbol;Acc:MGI:88017]	protein_coding	40826992	40846369	14	1
ENSMUSG00000093930	RAPAvsCTRL	0.940321	0.000555222	0.00743604	=	8.65613	9.55736	208715	Hmgcs1	3-hydroxy-3-methylglutaryl-Coenzyme A synthase 1 [Source:MGI Symbol;Acc:MGI:107592]	protein_coding	120151915	120169796	13	1
ENSMUSG00000045314	RAPAvsCTRL	0.938849	0.0263539	0.108753	=	0.798919	1.46908	78088	Sowahb	sosondowah ankyrin repeat domain family member B [Source:MGI Symbol;Acc:MGI:1925338]	protein_coding	93188982	93192881	5	-1
ENSMUSG00000029414	RAPAvsCTRL	0.938645	0.130629	0.308751	=	-0.898706	-0.200494	208628	Kntc1	kinetochore associated 1 [Source:MGI Symbol;Acc:MGI:2673709]	protein_coding	123887779	123959656	5	1
ENSMUSG00000022554	RAPAvsCTRL	0.938065	0.00558616	0.0378124	=	0.410962	1.47021	59053	Hgh1	HGH1 homolog [Source:MGI Symbol;Acc:MGI:1930628]	protein_coding	76253098	76255637	15	1
ENSMUSG00000101603	RAPAvsCTRL	0.937947	0.00264485	0.0221207	=	0.620704	1.51513		Gm28730	predicted gene 28730 [Source:MGI Symbol;Acc:MGI:5579436]	lncRNA	52140071	52142036	X	-1
ENSMUSG00000097391	RAPAvsCTRL	0.937104	0.200278	0.402778	=	-2.15346	-0.848362	100040724	Mirg	miRNA containing gene [Source:MGI Symbol;Acc:MGI:3781106]	lncRNA	109696198	109715894	12	1
ENSMUSG00000082423	RAPAvsCTRL	0.936806	0.0562415	0.180833	=	-1.211	-0.572801		Gm15148	predicted gene 15148 [Source:MGI Symbol;Acc:MGI:3705350]	processed_pseudogene	150276110	150276265	X	-1
ENSMUSG00000020183	RAPAvsCTRL	0.936326	0.0017998	0.0169052	=	0.642972	1.5265	70574	Cpm	carboxypeptidase M [Source:MGI Symbol;Acc:MGI:1917824]	protein_coding	117465405	117523257	10	1
ENSMUSG00000058567	RAPAvsCTRL	0.936286	0.0199784	0.0909119	=	-0.0429997	0.87862		Gm2531	predicted gene 2531 [Source:MGI Symbol;Acc:MGI:3780699]	pseudogene	10145453	10145965	18	-1
ENSMUSG00000107653	RAPAvsCTRL	0.93577	0.0749718	0.216628	=	-1.52155	-1.24016	102633773	Gm31520	predicted gene, 31520 [Source:MGI Symbol;Acc:MGI:5590679]	transcribed_processed_pseudogene	66241139	66261829	6	1
ENSMUSG00000102326	RAPAvsCTRL	0.935496	0.0587542	0.186373	=	-1.04519	-0.229897		Gm37788	predicted gene, 37788 [Source:MGI Symbol;Acc:MGI:5611016]	TEC	157174909	157177613	1	-1
ENSMUSG00000027239	RAPAvsCTRL	0.935295	0.0469192	0.159995	=	-1.06516	-0.241627	17242	Mdk	midkine [Source:MGI Symbol;Acc:MGI:96949]	protein_coding	91760150	91762642	2	-1
ENSMUSG00000115584	RAPAvsCTRL	0.93485	0.205133	0.408475	=	-2.193	-1.35782		Gm5854	predicted gene 5854 [Source:MGI Symbol;Acc:MGI:3645469]	processed_pseudogene	102219427	102220199	14	-1
ENSMUSG00000090038	RAPAvsCTRL	0.934827	0.0359503	0.133573	=	0.229719	0.993394	102635191	Gm16573	predicted gene 16573 [Source:MGI Symbol;Acc:MGI:4414993]	lncRNA	56844718	56857970	14	-1
ENSMUSG00000006517	RAPAvsCTRL	0.934635	3.40046e-05	0.000982026	=	5.18612	6.11172	192156	Mvd	mevalonate (diphospho) decarboxylase [Source:MGI Symbol;Acc:MGI:2179327]	protein_coding	123160340	123170161	8	-1
ENSMUSG00000032409	RAPAvsCTRL	0.934307	6.11661e-06	0.000273214	=	2.24472	3.13213	245000	Atr	ataxia telangiectasia and Rad3 related [Source:MGI Symbol;Acc:MGI:108028]	protein_coding	95739650	95833834	9	1
ENSMUSG00000049130	RAPAvsCTRL	0.933599	0.122942	0.297413	=	-1.60784	-0.5989	12273	C5ar1	complement component 5a receptor 1 [Source:MGI Symbol;Acc:MGI:88232]	protein_coding	15980668	15993465	7	-1
ENSMUSG00000003992	RAPAvsCTRL	0.932162	0.0103708	0.0591484	=	0.0578624	0.933457	66970	Ssbp2	single-stranded DNA binding protein 2 [Source:MGI Symbol;Acc:MGI:1914220]	protein_coding	91608402	91851548	13	1
ENSMUSG00000075590	RAPAvsCTRL	0.931802	0.00018437	0.00336062	=	2.4609	3.34157	223649	Nrbp2	nuclear receptor binding protein 2 [Source:MGI Symbol;Acc:MGI:2385017]	protein_coding	75957367	75963476	15	-1
ENSMUSG00000043542	RAPAvsCTRL	0.931371	0.00164973	0.0158061	=	1.38731	2.28755	67306	Zc2hc1a	zinc finger, C2HC-type containing 1A [Source:MGI Symbol;Acc:MGI:1914556]	protein_coding	7568543	7618896	3	1
ENSMUSG00000102525	RAPAvsCTRL	0.929903	0.0595053	0.18801	=	-1.18449	-0.412313		Gm37784	predicted gene, 37784 [Source:MGI Symbol;Acc:MGI:5611012]	processed_pseudogene	69870615	69870803	3	1
ENSMUSG00000034910	RAPAvsCTRL	0.929766	0.00125972	0.0131125	=	1.20996	2.08819	72135	Pygo1	pygopus 1 [Source:MGI Symbol;Acc:MGI:1919385]	protein_coding	72832927	72859463	9	1
ENSMUSG00000098120	RAPAvsCTRL	0.929393	0.101042	0.261492	=	-1.56419	-0.926197	546100	Gm5914	predicted gene 5914 [Source:MGI Symbol;Acc:MGI:3779534]	lncRNA	106350968	106364117	8	-1
ENSMUSG00000039994	RAPAvsCTRL	0.92811	0.00492968	0.0346412	=	0.555487	1.32473	21853	Timeless	timeless circadian clock 1 [Source:MGI Symbol;Acc:MGI:1321393]	protein_coding	128067934	128088810	10	1
ENSMUSG00000023088	RAPAvsCTRL	0.927605	0.00198736	0.018237	=	-0.649086	0.183142	17250	Abcc1	ATP-binding cassette, sub-family C (CFTR/MRP), member 1 [Source:MGI Symbol;Acc:MGI:102676]	protein_coding	14179422	14293601	16	1
ENSMUSG00000025001	RAPAvsCTRL	0.927393	0.0338277	0.128326	=	1.28048	2.00869	15201	Hells	helicase, lymphoid specific [Source:MGI Symbol;Acc:MGI:106209]	protein_coding	38919359	38959495	19	1
ENSMUSG00000085812	RAPAvsCTRL	0.927326	0.0286362	0.114942	=	-0.427496	0.422503		Gm15843	predicted gene 15843 [Source:MGI Symbol;Acc:MGI:3801845]	processed_pseudogene	72498658	72499186	1	1
ENSMUSG00000078247	RAPAvsCTRL	0.92731	0.00521862	0.0361062	=	-0.392145	0.403277	104103	Airn	antisense Igf2r RNA [Source:MGI Symbol;Acc:MGI:1353471]	lncRNA	12960198	13079023	17	1
ENSMUSG00000048424	RAPAvsCTRL	0.925251	0.227464	0.434536	=	-2.01694	-1.51446	223332	Ranbp3l	RAN binding protein 3-like [Source:MGI Symbol;Acc:MGI:2444654]	protein_coding	8997433	9067417	15	1
ENSMUSG00000026180	RAPAvsCTRL	0.92452	0.120509	0.29345	=	-1.3319	-0.62203	12765	Cxcr2	chemokine (C-X-C motif) receptor 2 [Source:MGI Symbol;Acc:MGI:105303]	protein_coding	74193148	74200405	1	1
ENSMUSG00000019564	RAPAvsCTRL	0.923729	0.0130055	0.0683881	=	0.161765	0.90992	13496	Arid3a	AT rich interactive domain 3A (BRIGHT-like) [Source:MGI Symbol;Acc:MGI:1328360]	protein_coding	79762877	79790852	10	1
ENSMUSG00000053141	RAPAvsCTRL	0.923245	0.115348	0.285136	=	-1.58457	-0.943374	19281	Ptprt	protein tyrosine phosphatase, receptor type, T [Source:MGI Symbol;Acc:MGI:1321152]	protein_coding	161363910	162503067	2	-1
ENSMUSG00000021477	RAPAvsCTRL	0.92293	0.000475061	0.00659045	=	8.01411	8.63484	13039	Ctsl	cathepsin L [Source:MGI Symbol;Acc:MGI:88564]	protein_coding	64507151	64518704	13	-1
ENSMUSG00000040183	RAPAvsCTRL	0.922329	0.0150249	0.0751892	=	-0.694316	0.250295	140577	Ankrd6	ankyrin repeat domain 6 [Source:MGI Symbol;Acc:MGI:2154278]	protein_coding	32804035	32950841	4	-1
ENSMUSG00000055745	RAPAvsCTRL	0.921927	0.23845	0.447582	=	-2.24518	-1.95492	223732	Rtl6	retrotransposon Gag like 6 [Source:MGI Symbol;Acc:MGI:2675858]	protein_coding	84437599	84442024	15	-1
ENSMUSG00000031841	RAPAvsCTRL	0.92021	0.072511	0.212119	=	-0.527491	0.267543	12554	Cdh13	cadherin 13 [Source:MGI Symbol;Acc:MGI:99551]	protein_coding	119010472	120051660	8	1
ENSMUSG00000029231	RAPAvsCTRL	0.919918	0.00497421	0.0348602	=	0.455486	1.38629	18595	Pdgfra	platelet derived growth factor receptor, alpha polypeptide [Source:MGI Symbol;Acc:MGI:97530]	protein_coding	75312953	75358876	5	1
ENSMUSG00000004071	RAPAvsCTRL	0.919617	0.000851127	0.0100279	=	4.38954	5.18079	66626	Cdip1	cell death inducing Trp53 target 1 [Source:MGI Symbol;Acc:MGI:1913876]	protein_coding	4568212	4608156	16	-1
ENSMUSG00000024598	RAPAvsCTRL	0.918859	0.100387	0.260442	=	-1.96334	-1.25413	14119	Fbn2	fibrillin 2 [Source:MGI Symbol;Acc:MGI:95490]	protein_coding	58141695	58343559	18	-1
ENSMUSG00000096940	RAPAvsCTRL	0.91788	0.130476	0.308479	=	-1.43538	-1.06123		Gm4755	predicted gene 4755 [Source:MGI Symbol;Acc:MGI:3779434]	lncRNA	8814901	8821181	12	-1
ENSMUSG00000062510	RAPAvsCTRL	0.91774	0.0638078	0.196078	=	-1.24461	-0.523928	381318	Nsl1	NSL1, MIS12 kinetochore complex component [Source:MGI Symbol;Acc:MGI:2685830]	protein_coding	190795209	190818671	1	1
ENSMUSG00000075307	RAPAvsCTRL	0.917641	0.279396	0.490625	=	-1.90017	-1.55017	228003	Klhl41	kelch-like 41 [Source:MGI Symbol;Acc:MGI:2683854]	protein_coding	69500464	69514574	2	1
ENSMUSG00000030905	RAPAvsCTRL	0.916859	0.180298	0.376312	=	-1.65943	-0.856338	12971	Crym	crystallin, mu [Source:MGI Symbol;Acc:MGI:102675]	protein_coding	119785603	119801334	7	-1
ENSMUSG00000037336	RAPAvsCTRL	0.916501	0.252112	0.463121	=	-2.47304	-2.29447	432628	Mfsd2b	major facilitator superfamily domain containing 2B [Source:MGI Symbol;Acc:MGI:3583946]	protein_coding	4912440	4924359	12	-1
ENSMUSG00000031214	RAPAvsCTRL	0.916442	0.00221378	0.019475	=	0.499916	1.36951	94190	Ophn1	oligophrenin 1 [Source:MGI Symbol;Acc:MGI:2151070]	protein_coding	97597883	97934631	X	-1
ENSMUSG00000039552	RAPAvsCTRL	0.916125	0.138778	0.319391	=	0.189862	1.05993	212892	Rsph4a	radial spoke head 4 homolog A (Chlamydomonas) [Source:MGI Symbol;Acc:MGI:3027894]	protein_coding	33781107	33792017	10	1
ENSMUSG00000069041	RAPAvsCTRL	0.915864	0.279924	0.491181	=	-2.3097	-1.68895	73333	Slc25a31	solute carrier family 25 (mitochondrial carrier; adenine nucleotide translocator), member 31 [Source:MGI Symbol;Acc:MGI:1920583]	protein_coding	40663285	40680527	3	1
ENSMUSG00000097222	RAPAvsCTRL	0.915188	0.00571699	0.0383468	=	0.0818154	0.924317	68434	Gata6os	GATA binding protein 6, opposite strand [Source:MGI Symbol;Acc:MGI:1915684]	lncRNA	10987944	11052567	18	-1
ENSMUSG00000020282	RAPAvsCTRL	0.913759	0.0215161	0.0956604	=	0.845111	1.83814	13650	Rhbdf1	rhomboid 5 homolog 1 [Source:MGI Symbol;Acc:MGI:104328]	protein_coding	32159585	32172300	11	-1
ENSMUSG00000036459	RAPAvsCTRL	0.913608	6.53002e-05	0.00159178	=	2.13762	2.96716	101543	Wtip	WT1-interacting protein [Source:MGI Symbol;Acc:MGI:2141920]	protein_coding	33808968	33832693	7	-1
ENSMUSG00000038903	RAPAvsCTRL	0.912733	0.00597999	0.0396205	=	3.50363	4.36261	381175	Ccdc68	coiled-coil domain containing 68 [Source:MGI Symbol;Acc:MGI:3612676]	protein_coding	70058497	70102555	18	1
ENSMUSG00000028089	RAPAvsCTRL	0.912532	1.39159e-05	0.000489317	=	2.66358	3.56554	68058	Chd1l	chromodomain helicase DNA binding protein 1-like [Source:MGI Symbol;Acc:MGI:1915308]	protein_coding	97468058	97517519	3	-1
ENSMUSG00000042498	RAPAvsCTRL	0.91226	0.0228072	0.0992072	=	0.135608	0.954064	102871	Radx	RPA1 related single stranded DNA binding protein, X-linked [Source:MGI Symbol;Acc:MGI:2147848]	protein_coding	138381116	138455331	X	1
ENSMUSG00000026556	RAPAvsCTRL	0.91207	0.00016466	0.00310701	=	0.37361	1.18586	93840	Vangl2	VANGL planar cell polarity 2 [Source:MGI Symbol;Acc:MGI:2135272]	protein_coding	171828527	171856011	1	-1
ENSMUSG00000040583	RAPAvsCTRL	0.909893	0.148587	0.332673	=	1.71482	3.52052	13089	Cyp2b13	cytochrome P450, family 2, subfamily b, polypeptide 13 [Source:MGI Symbol;Acc:MGI:88599]	protein_coding	25760922	25795622	7	1
ENSMUSG00000073728	RAPAvsCTRL	0.909632	0.0545085	0.176509	=	-1.19365	-0.579838	100038693	Tmem51os1	Tmem51 opposite strand 1 [Source:MGI Symbol;Acc:MGI:3642733]	lncRNA	141811283	141815410	4	1
ENSMUSG00000056665	RAPAvsCTRL	0.909441	0.00230044	0.0199695	=	0.14116	0.745077	223626	Them6	thioesterase superfamily member 6 [Source:MGI Symbol;Acc:MGI:1925301]	protein_coding	74593053	74596488	15	1
ENSMUSG00000002835	RAPAvsCTRL	0.907532	0.00835282	0.0505366	=	0.608725	1.57544	27221	Chaf1a	chromatin assembly factor 1, subunit A (p150) [Source:MGI Symbol;Acc:MGI:1351331]	protein_coding	56347439	56379289	17	1
ENSMUSG00000025656	RAPAvsCTRL	0.907121	0.00305481	0.0245396	=	0.788132	1.68641	236915	Arhgef9	CDC42 guanine nucleotide exchange factor (GEF) 9 [Source:MGI Symbol;Acc:MGI:2442233]	protein_coding	94092541	94240462	X	-1
ENSMUSG00000024622	RAPAvsCTRL	0.905661	5.79975e-06	0.000263403	=	2.03136	2.94152	106894	Hmgxb3	HMG box domain containing 3 [Source:MGI Symbol;Acc:MGI:2441817]	protein_coding	61264349	61310122	18	-1
ENSMUSG00000024254	RAPAvsCTRL	0.905642	0.000139058	0.00277077	=	3.75929	4.68914	67470	Abcg8	ATP binding cassette subfamily G member 8 [Source:MGI Symbol;Acc:MGI:1914720]	protein_coding	84983730	85007761	17	1
ENSMUSG00000084010	RAPAvsCTRL	0.905441	0.0168951	0.0809628	=	0.981594	1.5252		Gm13302	predicted gene 13302 [Source:MGI Symbol;Acc:MGI:3705777]	unprocessed_pseudogene	41893388	41895236	4	1
ENSMUSG00000118425	RAPAvsCTRL	0.90542	0.0168001	0.0806712	=	0.981594	1.5252	101055676	Gm50470	predicted gene, 50470 [Source:MGI Symbol;Acc:MGI:6324740]	transcribed_unprocessed_pseudogene	42245504	42247349	4	1
ENSMUSG00000108436	RAPAvsCTRL	0.904756	0.197148	0.398982	=	-0.892179	-0.483031	115486493	Gm44851	predicted gene 44851 [Source:MGI Symbol;Acc:MGI:5753427]	lncRNA	80054017	80056325	7	1
ENSMUSG00000060227	RAPAvsCTRL	0.904549	0.000145157	0.00283667	=	1.96938	2.87112	319996	Golm2	golgi membrane protein 2 [Source:MGI Symbol;Acc:MGI:2443129]	protein_coding	121697451	121766701	2	1
ENSMUSG00000100807	RAPAvsCTRL	0.904278	0.0182425	0.0852559	=	1.02378	1.82057		Gm29521	predicted gene 29521 [Source:MGI Symbol;Acc:MGI:5580227]	lncRNA	101647568	101739688	9	-1
ENSMUSG00000013584	RAPAvsCTRL	0.903941	0.23858	0.447663	=	-2.19462	-1.52911	19378	Aldh1a2	aldehyde dehydrogenase family 1, subfamily A2 [Source:MGI Symbol;Acc:MGI:107928]	protein_coding	71123071	71203525	9	1
ENSMUSG00000067049	RAPAvsCTRL	0.90264	0.0717616	0.210731	=	-0.945498	-0.420565	381058	Unc93a	unc-93 homolog A [Source:MGI Symbol;Acc:MGI:1933250]	protein_coding	13327504	13350697	17	-1
ENSMUSG00000078780	RAPAvsCTRL	0.902279	0.0287213	0.115105	=	-0.23331	0.59059	381484	Gm5150	predicted gene 5150 [Source:MGI Symbol;Acc:MGI:3779469]	protein_coding	16001034	16060601	3	-1
ENSMUSG00000020766	RAPAvsCTRL	0.901681	1.06846e-10	8.27242e-08	=	4.97367	5.86577	14635	Galk1	galactokinase 1 [Source:MGI Symbol;Acc:MGI:95730]	protein_coding	115899283	115903545	11	-1
ENSMUSG00000021822	RAPAvsCTRL	0.901588	0.223714	0.43061	=	-2.07003	-1.63669	18792	Plau	plasminogen activator, urokinase [Source:MGI Symbol;Acc:MGI:97611]	protein_coding	20886728	20893453	14	1
ENSMUSG00000022297	RAPAvsCTRL	0.90099	0.0453706	0.156354	=	-0.103823	0.720466	14368	Fzd6	frizzled class receptor 6 [Source:MGI Symbol;Acc:MGI:108474]	protein_coding	38869429	38901583	15	1
ENSMUSG00000082101	RAPAvsCTRL	0.899771	0.301373	0.514331	=	-2.36503	-2.34769	237890	Slfn14	schlafen 14 [Source:MGI Symbol;Acc:MGI:2684866]	protein_coding	83165936	83177552	11	-1
ENSMUSG00000042489	RAPAvsCTRL	0.899653	0.0149659	0.0750326	=	-0.102432	0.407689	269582	Clspn	claspin [Source:MGI Symbol;Acc:MGI:2445153]	protein_coding	126450728	126487696	4	1
ENSMUSG00000027276	RAPAvsCTRL	0.899306	0.000144577	0.00282873	=	1.44482	2.26962	16449	Jag1	jagged 1 [Source:MGI Symbol;Acc:MGI:1095416]	protein_coding	136923376	136958564	2	-1
ENSMUSG00000059866	RAPAvsCTRL	0.899049	0.00155517	0.0151407	=	0.815989	1.64879	231130	Tnip2	TNFAIP3 interacting protein 2 [Source:MGI Symbol;Acc:MGI:2386643]	protein_coding	34653431	34671335	5	-1
ENSMUSG00000060459	RAPAvsCTRL	0.898714	9.52336e-06	0.000386135	=	7.33636	8.09727	385643	Kng2	kininogen 2 [Source:MGI Symbol;Acc:MGI:3027157]	protein_coding	22804604	22848232	16	-1
ENSMUSG00000032586	RAPAvsCTRL	0.898269	0.0459035	0.157556	=	-0.38443	0.353205	22036	Traip	TRAF-interacting protein [Source:MGI Symbol;Acc:MGI:1096377]	protein_coding	107827335	107849469	9	1
ENSMUSG00000003282	RAPAvsCTRL	0.897057	0.189749	0.38837	=	-1.7277	-1.51737	56711	Plag1	pleiomorphic adenoma gene 1 [Source:MGI Symbol;Acc:MGI:1891916]	protein_coding	3900996	3938423	4	-1
ENSMUSG00000104501	RAPAvsCTRL	0.896867	0.212907	0.417922	=	-1.91686	-1.51957		Gm37736	predicted gene, 37736 [Source:MGI Symbol;Acc:MGI:5610964]	TEC	72726096	72728897	6	-1
ENSMUSG00000106682	RAPAvsCTRL	0.896821	0.0166826	0.0802815	=	-0.0270575	0.622054		Gm42648	predicted gene 42648 [Source:MGI Symbol;Acc:MGI:5662785]	TEC	65935357	65937861	5	1
ENSMUSG00000102856	RAPAvsCTRL	0.896079	0.0714374	0.210172	=	-0.332893	0.801244		Gm37084	predicted gene, 37084 [Source:MGI Symbol;Acc:MGI:5610312]	TEC	131013989	131019886	1	-1
ENSMUSG00000062704	RAPAvsCTRL	0.89592	0.234973	0.443461	=	-1.71478	-1.66646		9430002A10Rik	RIKEN cDNA 9430002A10 gene [Source:MGI Symbol;Acc:MGI:1924515]	lncRNA	88901188	88901662	8	1
ENSMUSG00000046387	RAPAvsCTRL	0.895557	0.180101	0.376094	=	-1.76804	-1.30116	93888	Pcdhb17	protocadherin beta 17 [Source:MGI Symbol;Acc:MGI:2136754]	protein_coding	37617848	37622507	18	1
ENSMUSG00000084149	RAPAvsCTRL	0.89549	0.150718	0.335505	=	-1.54335	-0.951541		Gm12944	predicted gene 12944 [Source:MGI Symbol;Acc:MGI:3650498]	processed_pseudogene	126950055	126950517	4	1
ENSMUSG00000038187	RAPAvsCTRL	0.895157	0.00139523	0.0140551	=	0.595211	1.40853	68815	Btbd10	BTB (POZ) domain containing 10 [Source:MGI Symbol;Acc:MGI:1916065]	protein_coding	112914833	112968599	7	-1
ENSMUSG00000024987	RAPAvsCTRL	0.894289	0.0258308	0.107358	=	2.64273	3.64536	13082	Cyp26a1	cytochrome P450, family 26, subfamily a, polypeptide 1 [Source:MGI Symbol;Acc:MGI:1096359]	protein_coding	37686246	37689984	19	1
ENSMUSG00000031480	RAPAvsCTRL	0.893711	0.00377298	0.0285193	=	0.923733	1.74475	56229	Thsd1	thrombospondin, type I, domain 1 [Source:MGI Symbol;Acc:MGI:1929096]	protein_coding	22717329	22751350	8	1
ENSMUSG00000106757	RAPAvsCTRL	0.893093	0.140713	0.321467	=	-1.29142	-0.63162		Gm43482	predicted gene 43482 [Source:MGI Symbol;Acc:MGI:5663619]	TEC	129993207	129995067	5	1
ENSMUSG00000042659	RAPAvsCTRL	0.89196	0.000298409	0.00471052	=	1.22363	2.06877	66412	Arrdc4	arrestin domain containing 4 [Source:MGI Symbol;Acc:MGI:1913662]	protein_coding	68386743	68398989	7	-1
ENSMUSG00000039942	RAPAvsCTRL	0.891901	0.0764394	0.219503	=	-1.02947	-0.369856	19219	Ptger4	prostaglandin E receptor 4 (subtype EP4) [Source:MGI Symbol;Acc:MGI:104311]	protein_coding	5236142	5273668	15	-1
ENSMUSG00000030162	RAPAvsCTRL	0.89158	0.315172	0.52758	=	-2.70765	-2.70204	108078	Olr1	oxidized low density lipoprotein (lectin-like) receptor 1 [Source:MGI Symbol;Acc:MGI:1261434]	protein_coding	129462207	129484128	6	-1
ENSMUSG00000108120	RAPAvsCTRL	0.890658	0.225214	0.432422	=	-2.12278	-1.40802		9930120I10Rik	RIKEN cDNA 9930120I10 gene [Source:MGI Symbol;Acc:MGI:1924996]	TEC	87782454	87783318	6	-1
ENSMUSG00000070891	RAPAvsCTRL	0.890342	0.101567	0.262582	=	-1.20778	-0.5802		Gm12689	predicted gene 12689 [Source:MGI Symbol;Acc:MGI:3650433]	protein_coding	99184137	99185495	4	1
ENSMUSG00000038193	RAPAvsCTRL	0.890042	0.00161426	0.0155579	=	0.908621	1.82534	15111	Hand2	heart and neural crest derivatives expressed 2 [Source:MGI Symbol;Acc:MGI:103580]	protein_coding	57774018	57777668	8	1
ENSMUSG00000006221	RAPAvsCTRL	0.890009	0.228876	0.436256	=	-2.00153	-1.44223	29818	Hspb7	heat shock protein family, member 7 (cardiovascular) [Source:MGI Symbol;Acc:MGI:1352494]	protein_coding	141148090	141152622	4	1
ENSMUSG00000032192	RAPAvsCTRL	0.889277	0.0910394	0.245246	=	-1.47885	-0.736229	14697	Gnb5	guanine nucleotide binding protein (G protein), beta 5 [Source:MGI Symbol;Acc:MGI:101848]	protein_coding	75213570	75253158	9	1
ENSMUSG00000030685	RAPAvsCTRL	0.889266	0.0715773	0.210372	=	-0.708618	-0.0368484	233877	Kctd13	potassium channel tetramerisation domain containing 13 [Source:MGI Symbol;Acc:MGI:1923739]	protein_coding	126528051	126544803	7	1
ENSMUSG00000015568	RAPAvsCTRL	0.888717	0.0117337	0.0642353	=	7.71896	8.53561	16956	Lpl	lipoprotein lipase [Source:MGI Symbol;Acc:MGI:96820]	protein_coding	69333143	69360100	8	1
ENSMUSG00000039275	RAPAvsCTRL	0.887856	0.000105252	0.00228783	=	1.51625	2.41291	68837	Foxk2	forkhead box K2 [Source:MGI Symbol;Acc:MGI:1916087]	protein_coding	121150816	121200722	11	1
ENSMUSG00000037813	RAPAvsCTRL	0.886501	0.166665	0.357463	=	-1.83196	-1.6705	228846	D630003M21Rik	RIKEN cDNA D630003M21 gene [Source:MGI Symbol;Acc:MGI:3606579]	protein_coding	158024453	158071142	2	-1
ENSMUSG00000086503	RAPAvsCTRL	0.885906	0.468175	0.671198	=	-2.43761	-2.35365	213742	Xist	inactive X specific transcripts [Source:MGI Symbol;Acc:MGI:98974]	lncRNA	102503972	102526860	X	-1
ENSMUSG00000048285	RAPAvsCTRL	0.885648	0.00127859	0.0132341	=	0.511671	1.28904	319710	Frmd6	FERM domain containing 6 [Source:MGI Symbol;Acc:MGI:2442579]	protein_coding	70872288	70949008	12	1
ENSMUSG00000037315	RAPAvsCTRL	0.885052	0.00517872	0.0359678	=	0.0357722	0.802505	382207	Jade3	jade family PHD finger 3 [Source:MGI Symbol;Acc:MGI:2148019]	protein_coding	20291927	20386178	X	1
ENSMUSG00000080810	RAPAvsCTRL	0.884662	0.0668	0.201895	=	-0.890027	-0.211005		Gm11737	predicted gene 11737 [Source:MGI Symbol;Acc:MGI:3650525]	processed_pseudogene	118095538	118096005	11	-1
ENSMUSG00000002980	RAPAvsCTRL	0.884582	0.0320514	0.123635	=	-0.820742	0.0608457	57278	Bcam	basal cell adhesion molecule [Source:MGI Symbol;Acc:MGI:1929940]	protein_coding	19490056	19504941	7	-1
ENSMUSG00000005533	RAPAvsCTRL	0.884265	4.30532e-05	0.00116667	=	1.22726	2.09018	16001	Igf1r	insulin-like growth factor I receptor [Source:MGI Symbol;Acc:MGI:96433]	protein_coding	67602575	67883416	7	1
ENSMUSG00000024339	RAPAvsCTRL	0.884126	0.194155	0.394843	=	1.36244	1.03341	21355	Tap2	transporter 2, ATP-binding cassette, sub-family B (MDR/TAP) [Source:MGI Symbol;Acc:MGI:98484]	protein_coding	34422501	34435295	17	1
ENSMUSG00000030254	RAPAvsCTRL	0.882942	0.00350461	0.0269799	=	0.496407	1.32678	58186	Rad18	RAD18 E3 ubiquitin protein ligase [Source:MGI Symbol;Acc:MGI:1890476]	protein_coding	112596811	112673647	6	-1
ENSMUSG00000024979	RAPAvsCTRL	0.882806	0.218726	0.425238	=	-1.80849	-1.53338	21684	Tectb	tectorin beta [Source:MGI Symbol;Acc:MGI:109574]	protein_coding	55169165	55184745	19	1
ENSMUSG00000101964	RAPAvsCTRL	0.882321	0.0712748	0.2099	=	-1.18898	-0.607066		Gm28693	predicted gene 28693 [Source:MGI Symbol;Acc:MGI:5579399]	transcribed_processed_pseudogene	156662857	156665494	1	-1
ENSMUSG00000024222	RAPAvsCTRL	0.88225	0.00218492	0.0193594	=	3.33385	4.19482	14229	Fkbp5	FK506 binding protein 5 [Source:MGI Symbol;Acc:MGI:104670]	protein_coding	28618068	28736501	17	-1
ENSMUSG00000035900	RAPAvsCTRL	0.882159	0.024953	0.104862	=	-0.0341612	0.653347	223752	Gramd4	GRAM domain containing 4 [Source:MGI Symbol;Acc:MGI:2676308]	protein_coding	85941896	86021835	15	1
ENSMUSG00000027544	RAPAvsCTRL	0.881156	0.116201	0.286261	=	-1.98832	-1.14288	18019	Nfatc2	nuclear factor of activated T cells, cytoplasmic, calcineurin dependent 2 [Source:MGI Symbol;Acc:MGI:102463]	protein_coding	168318330	168443577	2	-1
ENSMUSG00000018470	RAPAvsCTRL	0.881112	0.0651102	0.198617	=	-0.567662	0.211725	16499	Kcnab3	potassium voltage-gated channel, shaker-related subfamily, beta member 3 [Source:MGI Symbol;Acc:MGI:1336208]	protein_coding	69217084	69223868	11	1
ENSMUSG00000026688	RAPAvsCTRL	0.880613	0.00613052	0.0402407	=	0.742915	1.48098	66447	Mgst3	microsomal glutathione S-transferase 3 [Source:MGI Symbol;Acc:MGI:1913697]	protein_coding	167199535	167221410	1	-1
ENSMUSG00000030116	RAPAvsCTRL	0.880109	0.238639	0.447663	=	-2.04321	-1.11371	50530	Mfap5	microfibrillar associated protein 5 [Source:MGI Symbol;Acc:MGI:1354387]	protein_coding	122482804	122506249	6	1
ENSMUSG00000005718	RAPAvsCTRL	0.879643	0.00608518	0.0400725	=	-0.218152	0.581532	83383	Tfap4	transcription factor AP4 [Source:MGI Symbol;Acc:MGI:103239]	protein_coding	4362525	4377718	16	-1
ENSMUSG00000052374	RAPAvsCTRL	0.879239	0.408273	0.618247	=	-2.29018	-2.12522	11472	Actn2	actinin alpha 2 [Source:MGI Symbol;Acc:MGI:109192]	protein_coding	12284312	12355641	13	-1
ENSMUSG00000031594	RAPAvsCTRL	0.878456	0.0358917	0.133395	=	8.51636	9.47345	234199	Fgl1	fibrinogen-like protein 1 [Source:MGI Symbol;Acc:MGI:102795]	protein_coding	41644471	41668193	8	-1
ENSMUSG00000110065	RAPAvsCTRL	0.877834	0.0708469	0.209222	=	-1.42491	-0.969163		Gm45588	predicted gene 45588 [Source:MGI Symbol;Acc:MGI:5791424]	processed_pseudogene	111457133	111457762	7	-1
ENSMUSG00000035226	RAPAvsCTRL	0.876157	0.062924	0.194422	=	-0.35367	0.400178	241770	Rims4	regulating synaptic membrane exocytosis 4 [Source:MGI Symbol;Acc:MGI:2674366]	protein_coding	163701671	163760603	2	-1
ENSMUSG00000042087	RAPAvsCTRL	0.87549	0.00508551	0.0354568	=	0.364779	1.03878		4933440N22Rik	RIKEN cDNA 4933440N22 gene [Source:MGI Symbol;Acc:MGI:1921721]	TEC	117882769	117884721	6	-1
ENSMUSG00000041406	RAPAvsCTRL	0.87529	0.0519332	0.170789	=	-0.0863319	0.672904	381306	BC055324	cDNA sequence BC055324 [Source:MGI Symbol;Acc:MGI:3590554]	protein_coding	163773562	163822365	1	-1
ENSMUSG00000057411	RAPAvsCTRL	0.875269	0.181094	0.377373	=	-1.83882	-1.06554	214917	Antkmt	adenine nucleotide translocase lysine methyltransferase [Source:MGI Symbol;Acc:MGI:2384888]	protein_coding	26009054	26011875	17	-1
ENSMUSG00000031548	RAPAvsCTRL	0.875226	0.0143818	0.0730761	=	0.174983	1.05483	20377	Sfrp1	secreted frizzled-related protein 1 [Source:MGI Symbol;Acc:MGI:892014]	protein_coding	23901518	23939648	8	1
ENSMUSG00000083287	RAPAvsCTRL	0.874362	0.00192458	0.0178098	=	2.06105	2.77461		Idi1-ps1	isopentenyl-diphosphate delta isomerase, pseudogene 1 [Source:MGI Symbol;Acc:MGI:3649894]	processed_pseudogene	53586133	53586816	2	-1
ENSMUSG00000003849	RAPAvsCTRL	0.873884	0.0105984	0.0600079	=	0.783281	1.64773	18104	Nqo1	NAD(P)H dehydrogenase, quinone 1 [Source:MGI Symbol;Acc:MGI:103187]	protein_coding	108114857	108129838	8	-1
ENSMUSG00000102577	RAPAvsCTRL	0.873855	0.118338	0.289724	=	-1.7982	-1.216		Gm37969	predicted gene, 37969 [Source:MGI Symbol;Acc:MGI:5611197]	TEC	72612130	72615538	6	-1
ENSMUSG00000098893	RAPAvsCTRL	0.873834	0.0209749	0.0940774	=	-1.14185	-0.478634		Gm17828	predicted gene, 17828 [Source:MGI Symbol;Acc:MGI:5010013]	processed_pseudogene	72199824	72200622	9	-1
ENSMUSG00000034949	RAPAvsCTRL	0.873682	0.14625	0.329692	=	-1.8226	-1.26104	103406	Zfr2	zinc finger RNA binding protein 2 [Source:MGI Symbol;Acc:MGI:2143792]	protein_coding	81068989	81087957	10	1
ENSMUSG00000104195	RAPAvsCTRL	0.873541	0.0699553	0.207442	=	-1.1364	-0.406595		B230377A18Rik	RIKEN cDNA B230377A18 gene [Source:MGI Symbol;Acc:MGI:3704260]	TEC	134205185	134206548	5	1
ENSMUSG00000110148	RAPAvsCTRL	0.872358	0.245589	0.455768	=	-2.27982	-1.50398	74744	5830408C22Rik	RIKEN cDNA 5830408C22 gene [Source:MGI Symbol;Acc:MGI:1921994]	lncRNA	25591232	25600002	8	1
ENSMUSG00000095315	RAPAvsCTRL	0.872294	0.0422529	0.149015	=	-0.585579	0.196388	102633750	Gm10130	predicted gene 10130 [Source:MGI Symbol;Acc:MGI:3642547]	protein_coding	150153351	150204991	2	1
ENSMUSG00000033565	RAPAvsCTRL	0.872029	6.73023e-09	1.51982e-06	=	4.0629	4.91703	93686	Rbfox2	RNA binding protein, fox-1 homolog (C. elegans) 2 [Source:MGI Symbol;Acc:MGI:1933973]	protein_coding	76963190	77191204	15	-1
ENSMUSG00000080006	RAPAvsCTRL	0.871928	0.0147714	0.0744246	=	3.80291	4.7675		Rps19-ps7	ribosomal protein S19, pseudogene 7 [Source:MGI Symbol;Acc:MGI:3652235]	processed_pseudogene	139914952	139915389	2	-1
ENSMUSG00000104830	RAPAvsCTRL	0.871785	0.14221	0.323885	=	-1.48022	-0.997035		5830487J09Rik	RIKEN cDNA 5830487J09 gene [Source:MGI Symbol;Acc:MGI:1923368]	lncRNA	123504535	123506982	5	1
ENSMUSG00000034883	RAPAvsCTRL	0.871654	0.136952	0.31733	=	-1.13579	-0.683335	69706	Lrr1	leucine rich repeat protein 1 [Source:MGI Symbol;Acc:MGI:1916956]	protein_coding	69215588	69225783	12	1
ENSMUSG00000003411	RAPAvsCTRL	0.871478	0.0957286	0.25304	=	-0.968154	-0.674957	69908	Rab3b	RAB3B, member RAS oncogene family [Source:MGI Symbol;Acc:MGI:1917158]	protein_coding	108736260	108800521	4	1
ENSMUSG00000105659	RAPAvsCTRL	0.871034	0.0308698	0.120732	=	-1.05833	-0.440027		4930509H03Rik	RIKEN cDNA 4930509H03 gene [Source:MGI Symbol;Acc:MGI:1922357]	lncRNA	104417415	104418629	3	-1
ENSMUSG00000049929	RAPAvsCTRL	0.870777	0.00541748	0.0370096	=	-0.450703	0.329293	78134	Lpar4	lysophosphatidic acid receptor 4 [Source:MGI Symbol;Acc:MGI:1925384]	protein_coding	105964231	105977506	X	1
ENSMUSG00000054000	RAPAvsCTRL	0.870085	6.10556e-05	0.00151096	=	1.83623	2.69576	69136	Tusc1	tumor suppressor candidate 1 [Source:MGI Symbol;Acc:MGI:2684283]	protein_coding	93222375	93223748	4	-1
ENSMUSG00000107278	RAPAvsCTRL	0.870081	0.0454041	0.156437	=	-1.15347	-0.595994		Gm42600	predicted gene 42600 [Source:MGI Symbol;Acc:MGI:5662737]	TEC	85656259	85659846	6	1
ENSMUSG00000058317	RAPAvsCTRL	0.869892	4.32385e-07	3.71965e-05	=	2.65897	3.5229	218793	Ube2e2	ubiquitin-conjugating enzyme E2E 2 [Source:MGI Symbol;Acc:MGI:2384997]	protein_coding	3575429	3896121	14	1
ENSMUSG00000070003	RAPAvsCTRL	0.869653	0.000132251	0.00268448	=	2.24396	3.0882	76900	Ssbp4	single stranded DNA binding protein 4 [Source:MGI Symbol;Acc:MGI:1924150]	protein_coding	71050140	71061522	8	-1
ENSMUSG00000105691	RAPAvsCTRL	0.869301	0.0383316	0.139457	=	-1.22691	-0.404801		Gm42876	predicted gene 42876 [Source:MGI Symbol;Acc:MGI:5663013]	TEC	132512014	132515228	3	1
ENSMUSG00000033458	RAPAvsCTRL	0.868406	0.033645	0.127929	=	-1.10496	-0.408632	330554	Fan1	FANCD2/FANCI-associated nuclease 1 [Source:MGI Symbol;Acc:MGI:3045266]	protein_coding	63996506	64023843	7	-1
ENSMUSG00000104222	RAPAvsCTRL	0.867744	0.000778758	0.00943373	=	1.82059	2.62953		Gm7292	predicted gene 7292 [Source:MGI Symbol;Acc:MGI:3645786]	lncRNA	117693303	117695829	6	1
ENSMUSG00000047996	RAPAvsCTRL	0.867544	0.00100398	0.0112436	=	0.428466	1.30511	546336	Prrg1	proline rich Gla (G-carboxyglutamic acid) 1 [Source:MGI Symbol;Acc:MGI:1917364]	protein_coding	77493219	77627502	X	-1
ENSMUSG00000030022	RAPAvsCTRL	0.867188	0.0265898	0.109464	=	-0.446681	0.244435	101401	Adamts9	a disintegrin-like and metallopeptidase (reprolysin type) with thrombospondin type 1 motif, 9 [Source:MGI Symbol;Acc:MGI:1916320]	protein_coding	92749680	92920473	6	-1
ENSMUSG00000025104	RAPAvsCTRL	0.865653	0.101879	0.263012	=	-0.977684	-0.40703	29877	Hdgfl3	HDGF like 3 [Source:MGI Symbol;Acc:MGI:1352760]	protein_coding	81530999	81584221	7	-1
ENSMUSG00000019863	RAPAvsCTRL	0.865368	5.96962e-05	0.0014841	=	1.88952	2.73994	76563	Qrsl1	glutaminyl-tRNA synthase (glutamine-hydrolyzing)-like 1 [Source:MGI Symbol;Acc:MGI:1923813]	protein_coding	43750184	43777741	10	-1
ENSMUSG00000020123	RAPAvsCTRL	0.864745	2.34007e-05	0.000734503	=	4.70078	5.50985	54140	Avpr1a	arginine vasopressin receptor 1A [Source:MGI Symbol;Acc:MGI:1859216]	protein_coding	122284404	122289357	10	1
ENSMUSG00000106371	RAPAvsCTRL	0.864443	0.078757	0.223905	=	-0.972803	-0.22604		9530097N15Rik	RIKEN cDNA 9530097N15 gene [Source:MGI Symbol;Acc:MGI:1925995]	lncRNA	103985751	103986818	3	-1
ENSMUSG00000041046	RAPAvsCTRL	0.86417	0.135985	0.315989	=	-1.8705	-1.2791	56089	Ramp3	receptor (calcitonin) activity modifying protein 3 [Source:MGI Symbol;Acc:MGI:1860292]	protein_coding	6608521	6627475	11	1
ENSMUSG00000107286	RAPAvsCTRL	0.864151	0.0503131	0.167624	=	-0.849641	0.10623		Gm43788	predicted gene 43788 [Source:MGI Symbol;Acc:MGI:5663925]	TEC	118740781	118743197	5	1
ENSMUSG00000025003	RAPAvsCTRL	0.863732	0.00129795	0.013365	=	6.79213	7.73467	13098	Cyp2c39	cytochrome P450, family 2, subfamily c, polypeptide 39 [Source:MGI Symbol;Acc:MGI:1306818]	protein_coding	39499306	39556973	19	1
ENSMUSG00000028556	RAPAvsCTRL	0.863375	1.62768e-07	1.67357e-05	=	2.2937	3.12473	67299	Dock7	dedicator of cytokinesis 7 [Source:MGI Symbol;Acc:MGI:1914549]	protein_coding	98824908	99009152	4	-1
ENSMUSG00000112922	RAPAvsCTRL	0.863102	0.0143824	0.0730761	=	-0.291116	0.397661		Gm47572	predicted gene, 47572 [Source:MGI Symbol;Acc:MGI:6096602]	TEC	81992935	81996295	10	1
ENSMUSG00000104018	RAPAvsCTRL	0.862797	0.0174153	0.08277	=	-0.200136	0.557827		4833412K13Rik	RIKEN cDNA 4833412K13 gene [Source:MGI Symbol;Acc:MGI:1921857]	TEC	78442085	78443563	1	-1
ENSMUSG00000037225	RAPAvsCTRL	0.862695	0.0416408	0.147535	=	-1.1106	-0.26652	14173	Fgf2	fibroblast growth factor 2 [Source:MGI Symbol;Acc:MGI:95516]	protein_coding	37402495	37464257	3	1
ENSMUSG00000033904	RAPAvsCTRL	0.862686	0.0479056	0.162304	=	-0.198174	0.560775	101565	Ccp110	centriolar coiled coil protein 110 [Source:MGI Symbol;Acc:MGI:2141942]	protein_coding	118311775	118336247	7	1
ENSMUSG00000022875	RAPAvsCTRL	0.862629	2.71585e-05	0.000817744	=	9.78386	10.5082	16644	Kng1	kininogen 1 [Source:MGI Symbol;Acc:MGI:1097705]	protein_coding	22876615	22900828	16	1
ENSMUSG00000104145	RAPAvsCTRL	0.862397	0.132211	0.310884	=	-1.96031	-1.53438		D130019J16Rik	RIKEN cDNA D130019J16 gene [Source:MGI Symbol;Acc:MGI:2443523]	TEC	137862927	137865084	1	1
ENSMUSG00000038569	RAPAvsCTRL	0.862251	0.0546985	0.177019	=	-1.10381	-0.406584	231724	Rad9b	RAD9 checkpoint clamp component B [Source:MGI Symbol;Acc:MGI:2385231]	protein_coding	122461286	122492296	5	-1
ENSMUSG00000046402	RAPAvsCTRL	0.86153	0.000470524	0.00654812	=	4.65004	5.44212	19659	Rbp1	retinol binding protein 1, cellular [Source:MGI Symbol;Acc:MGI:97876]	protein_coding	98305014	98328628	9	1
ENSMUSG00000001313	RAPAvsCTRL	0.861154	1.48315e-05	0.000508745	=	3.08424	3.90603	11858	Rnd2	Rho family GTPase 2 [Source:MGI Symbol;Acc:MGI:1338755]	protein_coding	101355825	101362679	11	1
ENSMUSG00000113999	RAPAvsCTRL	0.86093	0.109672	0.275775	=	-1.07659	-0.428532		Gm47681	predicted gene, 47681 [Source:MGI Symbol;Acc:MGI:6096782]	processed_pseudogene	83805718	83806120	12	1
ENSMUSG00000102651	RAPAvsCTRL	0.860681	0.111363	0.278733	=	-1.00183	-0.404981		Gm37080	predicted gene, 37080 [Source:MGI Symbol;Acc:MGI:5610308]	TEC	138480043	138482446	1	-1
ENSMUSG00000027004	RAPAvsCTRL	0.860388	0.00538718	0.03688	=	0.180848	1.00111	20378	Frzb	frizzled-related protein [Source:MGI Symbol;Acc:MGI:892032]	protein_coding	80242314	80277969	2	-1
ENSMUSG00000022797	RAPAvsCTRL	0.86017	0.00894168	0.0532538	=	4.72688	5.49838	22042	Tfrc	transferrin receptor [Source:MGI Symbol;Acc:MGI:98822]	protein_coding	32427738	32451612	16	1
ENSMUSG00000050423	RAPAvsCTRL	0.85965	0.223568	0.43038	=	0.198276	1.66277	76487	Ppp1r3g	protein phosphatase 1, regulatory subunit 3G [Source:MGI Symbol;Acc:MGI:1923737]	protein_coding	36142822	36154371	13	1
ENSMUSG00000035849	RAPAvsCTRL	0.8589	0.233114	0.441396	=	-1.87442	-1.71993	268481	Krt222	keratin 222 [Source:MGI Symbol;Acc:MGI:2442728]	protein_coding	99123587	99134911	11	-1
ENSMUSG00000113140	RAPAvsCTRL	0.858436	0.0450358	0.155589	=	-0.119906	0.580003		Gm48624	predicted gene, 48624 [Source:MGI Symbol;Acc:MGI:6098222]	TEC	17929101	17931910	13	-1
ENSMUSG00000072966	RAPAvsCTRL	0.85788	0.192015	0.39147	=	-1.87591	-1.61898	245607	Gprasp2	G protein-coupled receptor associated sorting protein 2 [Source:MGI Symbol;Acc:MGI:2442071]	protein_coding	134739783	134745479	X	1
ENSMUSG00000042272	RAPAvsCTRL	0.857801	0.00595935	0.0395482	=	0.203977	1.08329	228071	Sestd1	SEC14 and spectrin domains 1 [Source:MGI Symbol;Acc:MGI:1916262]	protein_coding	77010684	77110936	2	-1
ENSMUSG00000103711	RAPAvsCTRL	0.856813	6.53426e-06	0.000287137	=	5.61851	6.46623	226654	Tstd1	thiosulfate sulfurtransferase (rhodanese)-like domain containing 1 [Source:MGI Symbol;Acc:MGI:3648482]	protein_coding	171246440	171247920	1	1
ENSMUSG00000067158	RAPAvsCTRL	0.855923	0.0441907	0.153669	=	-0.253538	0.36946	12829	Col4a4	collagen, type IV, alpha 4 [Source:MGI Symbol;Acc:MGI:104687]	protein_coding	82426144	82564570	1	-1
ENSMUSG00000084077	RAPAvsCTRL	0.855888	0.012808	0.0677438	=	0.0902318	0.733673		Gm11952	predicted gene 11952 [Source:MGI Symbol;Acc:MGI:3650309]	processed_pseudogene	3822955	3823775	11	1
ENSMUSG00000028789	RAPAvsCTRL	0.855782	0.0668674	0.201899	=	-0.858664	-0.199719	242669	Azin2	antizyme inhibitor 2 [Source:MGI Symbol;Acc:MGI:2442093]	protein_coding	128824026	128856235	4	-1
ENSMUSG00000041220	RAPAvsCTRL	0.855304	0.0845917	0.234094	=	5.81496	5.96682	170439	Elovl6	ELOVL family member 6, elongation of long chain fatty acids (yeast) [Source:MGI Symbol;Acc:MGI:2156528]	protein_coding	129326004	129432144	3	1
ENSMUSG00000013089	RAPAvsCTRL	0.855176	0.0212588	0.0948536	=	0.143248	1.02852	104156	Etv5	ets variant 5 [Source:MGI Symbol;Acc:MGI:1096867]	protein_coding	22200059	22258469	16	-1
ENSMUSG00000052727	RAPAvsCTRL	0.854443	0.0599626	0.188904	=	-0.882082	-0.199333	17755	Map1b	microtubule-associated protein 1B [Source:MGI Symbol;Acc:MGI:1306778]	protein_coding	99557954	99653048	13	-1
ENSMUSG00000104020	RAPAvsCTRL	0.854375	0.00619297	0.0405052	=	0.630776	1.50798		Gm37215	predicted gene, 37215 [Source:MGI Symbol;Acc:MGI:5610443]	TEC	160417452	160418710	1	-1
ENSMUSG00000023484	RAPAvsCTRL	0.852309	0.326574	0.539281	=	-2.18214	-1.6297	19132	Prph	peripherin [Source:MGI Symbol;Acc:MGI:97774]	protein_coding	98953055	98956859	15	1
ENSMUSG00000103867	RAPAvsCTRL	0.851566	0.00891934	0.0531791	=	0.00796393	0.835389		9630010A21Rik	RIKEN cDNA 9630010A21 gene [Source:MGI Symbol;Acc:MGI:2442787]	TEC	194696054	194698756	1	1
ENSMUSG00000106732	RAPAvsCTRL	0.851324	0.106826	0.271727	=	-1.57017	-1.16367		Gm43792	predicted gene 43792 [Source:MGI Symbol;Acc:MGI:5663929]	TEC	66587260	66589469	5	-1
ENSMUSG00000067225	RAPAvsCTRL	0.850805	0.00452658	0.0325078	=	6.17287	6.94944	404195	Cyp2c54	cytochrome P450, family 2, subfamily c, polypeptide 54 [Source:MGI Symbol;Acc:MGI:3642960]	protein_coding	40026384	40062271	19	-1
ENSMUSG00000039985	RAPAvsCTRL	0.850801	0.0267682	0.109933	=	-0.160154	0.626815	56306	Sinhcaf	SIN3-HDAC complex associated factor [Source:MGI Symbol;Acc:MGI:1929091]	protein_coding	148822533	148847965	6	-1
ENSMUSG00000024140	RAPAvsCTRL	0.850407	1.31004e-06	8.52001e-05	=	5.57084	6.37938	13819	Epas1	endothelial PAS domain protein 1 [Source:MGI Symbol;Acc:MGI:109169]	protein_coding	87061128	87140838	17	1
ENSMUSG00000022324	RAPAvsCTRL	0.850363	0.00902788	0.0536101	=	0.0667422	0.473101	17181	Matn2	matrilin 2 [Source:MGI Symbol;Acc:MGI:109613]	protein_coding	34306823	34436419	15	1
ENSMUSG00000047747	RAPAvsCTRL	0.850351	0.0173187	0.0824553	=	-0.799823	-0.102556	330812	Rnf150	ring finger protein 150 [Source:MGI Symbol;Acc:MGI:2443860]	protein_coding	83589985	83817897	8	1
ENSMUSG00000115512	RAPAvsCTRL	0.850302	0.062214	0.193024	=	-0.852995	-0.263868		Rpl17-ps7	ribosomal protein L17, pseudogene 7 [Source:MGI Symbol;Acc:MGI:3647436]	processed_pseudogene	103247682	103248222	14	1
ENSMUSG00000019866	RAPAvsCTRL	0.850134	1.70165e-06	0.000100975	=	3.95363	4.75747	11630	Crybg1	crystallin beta-gamma domain containing 1 [Source:MGI Symbol;Acc:MGI:109544]	protein_coding	43826632	44024849	10	-1
ENSMUSG00000063415	RAPAvsCTRL	0.849189	0.287717	0.499785	=	2.84046	3.51462	232174	Cyp26b1	cytochrome P450, family 26, subfamily b, polypeptide 1 [Source:MGI Symbol;Acc:MGI:2176159]	protein_coding	84548396	84570890	6	-1
ENSMUSG00000106458	RAPAvsCTRL	0.849168	0.0122842	0.0660477	=	0.11237	1.02835		Gm42633	predicted gene 42633 [Source:MGI Symbol;Acc:MGI:5662770]	TEC	125395745	125398508	5	-1
ENSMUSG00000021838	RAPAvsCTRL	0.84891	0.000623812	0.00811405	=	2.22326	3.0679	74480	Samd4	sterile alpha motif domain containing 4 [Source:MGI Symbol;Acc:MGI:1921730]	protein_coding	47120311	47343272	14	1
ENSMUSG00000005672	RAPAvsCTRL	0.848775	0.0108686	0.0609902	=	-0.169147	0.54793	16590	Kit	KIT proto-oncogene receptor tyrosine kinase [Source:MGI Symbol;Acc:MGI:96677]	protein_coding	75735576	75817382	5	1
ENSMUSG00000061607	RAPAvsCTRL	0.848719	8.44379e-05	0.00193909	=	1.85995	2.72273	240087	Mdc1	mediator of DNA damage checkpoint 1 [Source:MGI Symbol;Acc:MGI:3525201]	protein_coding	36152407	36170562	17	1
ENSMUSG00000048911	RAPAvsCTRL	0.848271	0.00324765	0.0255707	=	1.39515	2.14407	51902	Rnf24	ring finger protein 24 [Source:MGI Symbol;Acc:MGI:1261771]	protein_coding	131139984	131194812	2	-1
ENSMUSG00000032324	RAPAvsCTRL	0.848156	0.000647852	0.00832682	=	1.55681	2.41511	56434	Tspan3	tetraspanin 3 [Source:MGI Symbol;Acc:MGI:1928098]	protein_coding	56039009	56072761	9	-1
ENSMUSG00000106943	RAPAvsCTRL	0.847786	0.0259765	0.107688	=	-0.327556	0.773399	70036	Dancr	differentiation antagonizing non-protein coding RNA [Source:MGI Symbol;Acc:MGI:1917286]	lncRNA	74253721	74256067	5	1
ENSMUSG00000030605	RAPAvsCTRL	0.847605	1.85291e-07	1.85966e-05	=	3.71614	4.54869	17304	Mfge8	milk fat globule EGF and factor V/VIII domain containing [Source:MGI Symbol;Acc:MGI:102768]	protein_coding	78783516	78798808	7	-1
ENSMUSG00000105655	RAPAvsCTRL	0.847019	0.000486603	0.0067105	=	0.660795	1.49549		Gm42659	predicted gene 42659 [Source:MGI Symbol;Acc:MGI:5662796]	lncRNA	104743746	104745499	3	-1
ENSMUSG00000037995	RAPAvsCTRL	0.846554	0.182151	0.378623	=	-1.69749	-1.66275	93842	Igsf9	immunoglobulin superfamily, member 9 [Source:MGI Symbol;Acc:MGI:2135283]	protein_coding	172309355	172326445	1	1
ENSMUSG00000081895	RAPAvsCTRL	0.846389	0.000193106	0.00344638	=	1.42136	2.2805	100042880	Rpl17-ps10	ribosomal protein L17, pseudogene 10 [Source:MGI Symbol;Acc:MGI:3642871]	processed_pseudogene	72298505	72299059	7	-1
ENSMUSG00000097793	RAPAvsCTRL	0.845844	0.0189517	0.0876155	=	-0.506629	0.252886		Gm17259	predicted gene, 17259 [Source:MGI Symbol;Acc:MGI:4936893]	lncRNA	81926892	81931868	13	-1
ENSMUSG00000114045	RAPAvsCTRL	0.845358	0.0218018	0.0964557	=	-0.317528	0.483996		Gm34220	predicted gene, 34220 [Source:MGI Symbol;Acc:MGI:5593379]	TEC	108755961	108758669	12	-1
ENSMUSG00000106751	RAPAvsCTRL	0.845254	0.00442355	0.0319513	=	0.281048	1.19585		Gm42467	predicted gene 42467 [Source:MGI Symbol;Acc:MGI:5662604]	TEC	130255057	130256503	5	1
ENSMUSG00000078954	RAPAvsCTRL	0.844707	0.441648	0.647604	=	-2.80884	-2.70455	73167	Arhgap8	Rho GTPase activating protein 8 [Source:MGI Symbol;Acc:MGI:1920417]	protein_coding	84604253	84656408	15	1
ENSMUSG00000115275	RAPAvsCTRL	0.843853	0.0089949	0.0534337	=	1.31639	2.09883		9630050E16Rik	RIKEN cDNA 9630050E16 gene [Source:MGI Symbol;Acc:MGI:2443518]	TEC	45722102	45729542	14	-1
ENSMUSG00000078452	RAPAvsCTRL	0.84361	0.215303	0.420646	=	-1.44044	-1.22266	19368	Raet1d	retinoic acid early transcript delta [Source:MGI Symbol;Acc:MGI:1861032]	protein_coding	22236451	22250038	10	1
ENSMUSG00000041859	RAPAvsCTRL	0.842054	0.00970567	0.0565608	=	2.4315	3.15289	17215	Mcm3	minichromosome maintenance complex component 3 [Source:MGI Symbol;Acc:MGI:101845]	protein_coding	20873192	20890536	1	-1
ENSMUSG00000069270	RAPAvsCTRL	0.841648	0.0168972	0.0809628	=	-0.165652	0.218833	319164	H2ac6	H2A clustered histone 6 [Source:MGI Symbol;Acc:MGI:2448287]	protein_coding	23865450	23867931	13	-1
ENSMUSG00000091639	RAPAvsCTRL	0.841526	0.0478274	0.16214	=	-0.336554	0.187708		Gm3756	predicted gene 3756 [Source:MGI Symbol;Acc:MGI:3781931]	processed_pseudogene	31846742	31848096	9	-1
ENSMUSG00000020882	RAPAvsCTRL	0.84113	0.152006	0.337447	=	-1.69039	-1.13445	12295	Cacnb1	calcium channel, voltage-dependent, beta 1 subunit [Source:MGI Symbol;Acc:MGI:102522]	protein_coding	97892334	97913860	11	-1
ENSMUSG00000069083	RAPAvsCTRL	0.839944	0.0434044	0.151799	=	0.085202	0.680311		Gm10259	predicted pseudogene 10259 [Source:MGI Symbol;Acc:MGI:3704211]	processed_pseudogene	25265180	25266769	3	-1
ENSMUSG00000108122	RAPAvsCTRL	0.839886	0.0714508	0.210172	=	-1.04499	-0.229192		Gm44116	predicted gene, 44116 [Source:MGI Symbol;Acc:MGI:5690508]	TEC	100637900	100639424	6	-1
ENSMUSG00000038070	RAPAvsCTRL	0.839398	0.000470801	0.00654812	=	1.91662	2.77776	338349	Cntln	centlein, centrosomal protein [Source:MGI Symbol;Acc:MGI:2443104]	protein_coding	84802546	85050158	4	1
ENSMUSG00000035042	RAPAvsCTRL	0.839068	0.0353799	0.132027	=	0.960265	1.68577	20304	Ccl5	chemokine (C-C motif) ligand 5 [Source:MGI Symbol;Acc:MGI:98262]	protein_coding	83416604	83421344	11	-1
ENSMUSG00000086567	RAPAvsCTRL	0.837832	0.0139696	0.0717036	=	-0.432604	0.304567		Gm2830	predicted gene 2830 [Source:MGI Symbol;Acc:MGI:3781002]	processed_pseudogene	54647518	54647902	13	-1
ENSMUSG00000022351	RAPAvsCTRL	0.83696	9.91028e-05	0.00219122	=	5.47555	6.29732	20775	Sqle	squalene epoxidase [Source:MGI Symbol;Acc:MGI:109296]	protein_coding	59186926	59203041	15	1
ENSMUSG00000037060	RAPAvsCTRL	0.836723	0.0232568	0.100501	=	-0.567226	0.102475	109042	Cavin3	caveolae associated 3 [Source:MGI Symbol;Acc:MGI:1923422]	protein_coding	105129290	105131507	7	-1
ENSMUSG00000113788	RAPAvsCTRL	0.836672	0.0166274	0.0801737	=	0.160685	0.934536		Gm47904	predicted gene, 47904 [Source:MGI Symbol;Acc:MGI:6097144]	lncRNA	4141286	4142636	13	1
ENSMUSG00000024867	RAPAvsCTRL	0.836565	0.246774	0.457138	=	-1.98562	-1.8251	18719	Pip5k1b	phosphatidylinositol-4-phosphate 5-kinase, type 1 beta [Source:MGI Symbol;Acc:MGI:107930]	protein_coding	24272158	24533236	19	-1
ENSMUSG00000112237	RAPAvsCTRL	0.835885	0.174831	0.369081	=	-1.37949	-1.01533		D630033A02Rik	RIKEN cDNA D630033A02 gene [Source:MGI Symbol;Acc:MGI:3028060]	transcribed_processed_pseudogene	122820979	122822460	10	-1
ENSMUSG00000108064	RAPAvsCTRL	0.835593	0.0419331	0.148236	=	-0.197552	0.46409		Gm44423	predicted gene, 44423 [Source:MGI Symbol;Acc:MGI:5690815]	TEC	87773052	87776209	6	-1
ENSMUSG00000051483	RAPAvsCTRL	0.835213	9.2951e-07	6.71684e-05	=	5.45557	6.2862	12408	Cbr1	carbonyl reductase 1 [Source:MGI Symbol;Acc:MGI:88284]	protein_coding	93402741	93407393	16	1
ENSMUSG00000055301	RAPAvsCTRL	0.834582	0.000141528	0.00280118	=	1.73841	2.54892	11529	Adh7	alcohol dehydrogenase 7 (class IV), mu or sigma polypeptide [Source:MGI Symbol;Acc:MGI:87926]	protein_coding	137923521	137939143	3	1
ENSMUSG00000092124	RAPAvsCTRL	0.834475	0.148165	0.3319	=	-1.37125	-1.11749		B930094E09Rik	RIKEN cDNA B930094E09 gene [Source:MGI Symbol;Acc:MGI:3603750]	protein_coding	31742565	31743804	18	1
ENSMUSG00000105703	RAPAvsCTRL	0.834452	0.0880358	0.240163	=	0.375614	0.885208		Gm43305	predicted gene 43305 [Source:MGI Symbol;Acc:MGI:5663442]	lncRNA	54529900	54534913	14	-1
ENSMUSG00000026193	RAPAvsCTRL	0.834257	6.72197e-08	8.67401e-06	=	9.27908	10.1085	14268	Fn1	fibronectin 1 [Source:MGI Symbol;Acc:MGI:95566]	protein_coding	71624679	71692359	1	-1
ENSMUSG00000025511	RAPAvsCTRL	0.833788	0.00112503	0.0121058	=	4.5074	5.32527	64540	Tspan4	tetraspanin 4 [Source:MGI Symbol;Acc:MGI:1928097]	protein_coding	141055153	141073340	7	1
ENSMUSG00000038059	RAPAvsCTRL	0.833652	0.0123666	0.0663813	=	-0.149884	0.466587	106878	Smim3	small integral membrane protein 3 [Source:MGI Symbol;Acc:MGI:1917088]	protein_coding	60607263	60635059	18	-1
ENSMUSG00000034837	RAPAvsCTRL	0.833487	0.0501172	0.167253	=	0.454448	1.2565	14685	Gnat1	guanine nucleotide binding protein, alpha transducing 1 [Source:MGI Symbol;Acc:MGI:95778]	protein_coding	107551673	107556911	9	-1
ENSMUSG00000015647	RAPAvsCTRL	0.832711	0.0692095	0.205906	=	-1.02736	-0.120054	16776	Lama5	laminin, alpha 5 [Source:MGI Symbol;Acc:MGI:105382]	protein_coding	179818166	179867652	2	-1
ENSMUSG00000021182	RAPAvsCTRL	0.832348	0.0022869	0.0198944	=	0.787882	1.61626	68339	Ccdc88c	coiled-coil domain containing 88C [Source:MGI Symbol;Acc:MGI:1915589]	protein_coding	100877782	100995315	12	-1
ENSMUSG00000055114	RAPAvsCTRL	0.831363	0.0976359	0.255804	=	-0.687265	-0.143476	69787	Anxa13	annexin A13 [Source:MGI Symbol;Acc:MGI:1917037]	protein_coding	58204867	58261093	15	-1
ENSMUSG00000082044	RAPAvsCTRL	0.831357	0.16006	0.348429	=	-1.7012	-1.51051		Snrpert	small nuclear ribonucleoprotein E, pseudogene [Source:MGI Symbol;Acc:MGI:3650419]	processed_pseudogene	131164008	131164286	2	-1
ENSMUSG00000037031	RAPAvsCTRL	0.831221	0.00505283	0.0352895	=	0.504786	1.20644	70423	Tspan15	tetraspanin 15 [Source:MGI Symbol;Acc:MGI:1917673]	protein_coding	62021175	62067030	10	-1
ENSMUSG00000017002	RAPAvsCTRL	0.831176	0.0344817	0.12987	=	0.450724	1.71804	20568	Slpi	secretory leukocyte peptidase inhibitor [Source:MGI Symbol;Acc:MGI:109297]	protein_coding	164195990	164231015	2	-1
ENSMUSG00000020888	RAPAvsCTRL	0.831169	0.000219759	0.00377702	=	1.43278	2.33182	13543	Dvl2	dishevelled segment polarity protein 2 [Source:MGI Symbol;Acc:MGI:106613]	protein_coding	69891421	69903127	11	1
ENSMUSG00000029851	RAPAvsCTRL	0.830861	0.130182	0.308231	=	-1.19634	-0.542967	232748	Tcaf2	TRPM8 channel-associated factor 2 [Source:MGI Symbol;Acc:MGI:2385258]	protein_coding	42599950	42622188	6	-1
ENSMUSG00000039286	RAPAvsCTRL	0.830205	0.000274702	0.00440907	=	4.86666	5.60977	72007	Fndc3b	fibronectin type III domain containing 3B [Source:MGI Symbol;Acc:MGI:1919257]	protein_coding	27470311	27765456	3	-1
ENSMUSG00000038594	RAPAvsCTRL	0.829995	9.11199e-05	0.00206627	=	3.63032	4.3781	100038725	Cep85l	centrosomal protein 85-like [Source:MGI Symbol;Acc:MGI:3642684]	protein_coding	53149539	53256043	10	-1
ENSMUSG00000090381	RAPAvsCTRL	0.829878	0.168948	0.360725	=	-1.89815	-1.40952		Gm6158	predicted gene 6158 [Source:MGI Symbol;Acc:MGI:3779562]	processed_pseudogene	24119802	24120705	14	1
ENSMUSG00000050064	RAPAvsCTRL	0.829876	0.00215571	0.0191633	=	0.354301	1.10429	242109	Zfp697	zinc finger protein 697 [Source:MGI Symbol;Acc:MGI:2139736]	protein_coding	98289777	98661128	3	1
ENSMUSG00000026571	RAPAvsCTRL	0.829647	8.8849e-05	0.00202324	=	4.51188	5.21215	74106	Dcaf6	DDB1 and CUL4 associated factor 6 [Source:MGI Symbol;Acc:MGI:1921356]	protein_coding	165156267	165288044	1	-1
ENSMUSG00000060572	RAPAvsCTRL	0.82859	0.188233	0.386954	=	-1.80292	-1.54429	17150	Mfap2	microfibrillar-associated protein 2 [Source:MGI Symbol;Acc:MGI:99559]	protein_coding	140737729	140743295	4	1
ENSMUSG00000047228	RAPAvsCTRL	0.827733	0.00110762	0.0119819	=	5.1988	5.94079	232400	A2ml1	alpha-2-macroglobulin like 1 [Source:MGI Symbol;Acc:MGI:3039594]	protein_coding	128516784	128558571	6	-1
ENSMUSG00000052403	RAPAvsCTRL	0.827615	0.17086	0.363661	=	-1.49793	-0.54857		Fcnaos	ficolin A, opposite strand [Source:MGI Symbol;Acc:MGI:3701343]	lncRNA	25497904	25521773	2	1
ENSMUSG00000005413	RAPAvsCTRL	0.827489	0.000889251	0.0103318	=	3.24707	4.05781	15368	Hmox1	heme oxygenase 1 [Source:MGI Symbol;Acc:MGI:96163]	protein_coding	75820249	75827217	8	1
ENSMUSG00000040584	RAPAvsCTRL	0.827281	0.0146307	0.0739217	=	1.03173	1.69263	18671	Abcb1a	ATP-binding cassette, sub-family B (MDR/TAP), member 1A [Source:MGI Symbol;Acc:MGI:97570]	protein_coding	8710077	8798575	5	1
ENSMUSG00000046727	RAPAvsCTRL	0.827117	8.88725e-08	1.05549e-05	=	3.30076	4.12388	66060	Cystm1	cysteine-rich transmembrane module containing 1 [Source:MGI Symbol;Acc:MGI:1913310]	protein_coding	36475573	36536150	18	1
ENSMUSG00000110353	RAPAvsCTRL	0.826537	0.0040578	0.0300984	=	2.71812	3.4313	102636491	Gm33543	predicted gene, 33543 [Source:MGI Symbol;Acc:MGI:5592702]	protein_coding	95659835	95678792	10	-1
ENSMUSG00000047330	RAPAvsCTRL	0.82642	0.0653608	0.199157	=	-1.42545	-0.894436	57814	Kcne4	potassium voltage-gated channel, Isk-related subfamily, gene 4 [Source:MGI Symbol;Acc:MGI:1891125]	protein_coding	78794475	78797745	1	1
ENSMUSG00000079429	RAPAvsCTRL	0.82602	0.0612777	0.191452	=	-0.876034	-0.0266152	100040766	Mroh2a	maestro heat-like repeat family member 2A [Source:MGI Symbol;Acc:MGI:3705228]	protein_coding	88154708	88190011	1	1
ENSMUSG00000039004	RAPAvsCTRL	0.825884	0.0797314	0.225879	=	-0.918106	-0.268859	12161	Bmp6	bone morphogenetic protein 6 [Source:MGI Symbol;Acc:MGI:88182]	protein_coding	38529083	38684278	13	1
ENSMUSG00000020102	RAPAvsCTRL	0.825743	1.00182e-05	0.00039923	=	3.96546	4.76936	20503	Slc16a7	solute carrier family 16 (monocarboxylic acid transporters), member 7 [Source:MGI Symbol;Acc:MGI:1330284]	protein_coding	125055139	125225334	10	-1
ENSMUSG00000058216	RAPAvsCTRL	0.824569	0.00355879	0.0272935	=	2.04718	2.66847	225884	Gstp3	glutathione S-transferase pi 3 [Source:MGI Symbol;Acc:MGI:2385078]	protein_coding	4107477	4109569	19	-1
ENSMUSG00000108145	RAPAvsCTRL	0.824067	0.0517724	0.170364	=	-0.814362	-0.255872		Gm38811	predicted gene, 38811 [Source:MGI Symbol;Acc:MGI:5621696]	lncRNA	51671289	51688061	6	-1
ENSMUSG00000111496	RAPAvsCTRL	0.823434	2.12147e-05	0.000677662	=	0.909654	1.68534		Gm47483	predicted gene, 47483 [Source:MGI Symbol;Acc:MGI:6096458]	TEC	29227875	29229889	10	-1
ENSMUSG00000030055	RAPAvsCTRL	0.822653	0.00269558	0.0224296	=	0.482121	1.28165	69834	Rab43	RAB43, member RAS oncogene family [Source:MGI Symbol;Acc:MGI:1917084]	protein_coding	87765835	87789146	6	-1
ENSMUSG00000021180	RAPAvsCTRL	0.822129	0.00144974	0.0144432	=	0.928531	1.73942	73086	Rps6ka5	ribosomal protein S6 kinase, polypeptide 5 [Source:MGI Symbol;Acc:MGI:1920336]	protein_coding	100514698	100693242	12	-1
ENSMUSG00000107529	RAPAvsCTRL	0.81999	0.0732823	0.213492	=	-0.887702	-0.0308018		Gm44291	predicted gene, 44291 [Source:MGI Symbol;Acc:MGI:5690683]	TEC	37994444	37997308	2	-1
ENSMUSG00000085436	RAPAvsCTRL	0.819979	0.164231	0.354247	=	-1.3862	-0.854568	629777	Zfp335os	zinc finger protein 335, opposite strand [Source:MGI Symbol;Acc:MGI:3649775]	lncRNA	164753274	164761873	2	1
ENSMUSG00000024910	RAPAvsCTRL	0.818251	0.13391	0.313484	=	-1.73956	-1.23042	13041	Ctsw	cathepsin W [Source:MGI Symbol;Acc:MGI:1338045]	protein_coding	5515071	5518535	19	-1
ENSMUSG00000117768	RAPAvsCTRL	0.818121	0.225291	0.432468	=	-1.32895	-0.844369		8030456M14Rik	RIKEN cDNA 8030456M14 gene [Source:MGI Symbol;Acc:MGI:1924742]	lncRNA	53379220	53380226	19	1
ENSMUSG00000117877	RAPAvsCTRL	0.817875	0.0603743	0.189759	=	-1.0253	-0.542294		Gm8184	predicted gene 8184 [Source:MGI Symbol;Acc:MGI:3643112]	processed_pseudogene	8249876	8252069	19	1
ENSMUSG00000099583	RAPAvsCTRL	0.817796	0.122608	0.296913	=	-0.546426	-0.363897	319149	H3c4	H3 clustered histone 4 [Source:MGI Symbol;Acc:MGI:2448322]	protein_coding	23759937	23761185	13	1
ENSMUSG00000041268	RAPAvsCTRL	0.816525	0.000805939	0.00961391	=	2.34912	3.06682	235380	Dmxl2	Dmx-like 2 [Source:MGI Symbol;Acc:MGI:2444630]	protein_coding	54272442	54408910	9	-1
ENSMUSG00000051439	RAPAvsCTRL	0.816377	0.0732494	0.213446	=	-0.763298	0.0384837	12475	Cd14	CD14 antigen [Source:MGI Symbol;Acc:MGI:88318]	protein_coding	36858120	36859851	18	-1
ENSMUSG00000102642	RAPAvsCTRL	0.816176	0.0119543	0.0649014	=	-0.362179	0.29658		A130048G24Rik	RIKEN cDNA A130048G24 gene [Source:MGI Symbol;Acc:MGI:2443520]	TEC	54953004	54955753	1	-1
ENSMUSG00000068101	RAPAvsCTRL	0.816018	0.000209187	0.00364933	=	4.15254	4.91235	66570	Cenpm	centromere protein M [Source:MGI Symbol;Acc:MGI:1913820]	protein_coding	82117980	82128949	15	-1
ENSMUSG00000044468	RAPAvsCTRL	0.815611	0.0030728	0.0246263	=	3.43954	4.2842	74645	Tent5c	terminal nucleotidyltransferase 5C [Source:MGI Symbol;Acc:MGI:1921895]	protein_coding	100358944	100396640	3	-1
ENSMUSG00000049086	RAPAvsCTRL	0.815445	0.00209949	0.0189129	=	0.997108	1.80984	107771	Bmyc	brain expressed myelocytomatosis oncogene [Source:MGI Symbol;Acc:MGI:88184]	protein_coding	25596751	25597733	2	1
ENSMUSG00000038332	RAPAvsCTRL	0.814787	0.00244804	0.0209157	=	2.19598	2.87349	140742	Sesn1	sestrin 1 [Source:MGI Symbol;Acc:MGI:2155278]	protein_coding	41685931	41784420	10	1
ENSMUSG00000041477	RAPAvsCTRL	0.814422	0.0204043	0.0922819	=	-0.367362	0.44777	319618	Dcp1b	decapping mRNA 1B [Source:MGI Symbol;Acc:MGI:2442404]	protein_coding	119152214	119198577	6	1
ENSMUSG00000034820	RAPAvsCTRL	0.814383	3.0966e-06	0.000159186	=	2.32955	3.13524	269061	Cpsf7	cleavage and polyadenylation specific factor 7 [Source:MGI Symbol;Acc:MGI:1917826]	protein_coding	10502630	10525017	19	1
ENSMUSG00000030789	RAPAvsCTRL	0.814234	0.13328	0.312663	=	-1.76719	-1.07408	16411	Itgax	integrin alpha X [Source:MGI Symbol;Acc:MGI:96609]	protein_coding	127728719	127749829	7	1
ENSMUSG00000022231	RAPAvsCTRL	0.814125	0.00545655	0.0372452	=	-0.235362	0.492847	20356	Sema5a	sema domain, seven thrombospondin repeats (type 1 and type 1-like), transmembrane domain (TM) and short cytoplasmic domain, (semaphorin) 5A [Source:MGI Symbol;Acc:MGI:107556]	protein_coding	32244956	32696487	15	1
ENSMUSG00000041293	RAPAvsCTRL	0.812713	0.0618563	0.192778	=	0.56918	1.24111	77596	Adgrf1	adhesion G protein-coupled receptor F1 [Source:MGI Symbol;Acc:MGI:1924846]	protein_coding	43581220	43635628	17	1
ENSMUSG00000038463	RAPAvsCTRL	0.81227	0.20838	0.411921	=	-2.01755	-1.75414	320078	Olfml2b	olfactomedin-like 2B [Source:MGI Symbol;Acc:MGI:2443310]	protein_coding	170472101	170510358	1	1
ENSMUSG00000096768	RAPAvsCTRL	0.812134	0.00458984	0.032875	=	3.69252	4.43517	170942	Gm47283	predicted gene, 47283 [Source:MGI Symbol;Acc:MGI:6096131]	lncRNA	90796007	90827734	Y	1
ENSMUSG00000056498	RAPAvsCTRL	0.811935	0.307902	0.520177	=	-2.28844	-2.22183	320782	Tmem154	transmembrane protein 154 [Source:MGI Symbol;Acc:MGI:2444725]	protein_coding	84573499	84611882	3	1
ENSMUSG00000044017	RAPAvsCTRL	0.811793	0.00716603	0.0449855	=	0.273347	1.06614	243277	Adgrd1	adhesion G protein-coupled receptor D1 [Source:MGI Symbol;Acc:MGI:3041203]	protein_coding	129173814	129281663	5	1
ENSMUSG00000104925	RAPAvsCTRL	0.811611	0.0612454	0.191388	=	-0.505684	0.110591		Gm43061	predicted gene 43061 [Source:MGI Symbol;Acc:MGI:5663198]	lncRNA	103239459	103241699	3	1
ENSMUSG00000113984	RAPAvsCTRL	0.811599	0.0689616	0.205432	=	-1.18255	-0.393299		Gm48890	predicted gene, 48890 [Source:MGI Symbol;Acc:MGI:6098652]	TEC	9378666	9380283	13	1
ENSMUSG00000009207	RAPAvsCTRL	0.810954	0.000143511	0.00281592	=	1.5105	2.29091	69605	Lnpk	lunapark, ER junction formation factor [Source:MGI Symbol;Acc:MGI:1918115]	protein_coding	74350635	74409779	2	-1
ENSMUSG00000040389	RAPAvsCTRL	0.810625	0.0293448	0.11674	=	-0.11265	0.587457	99512	Wdr47	WD repeat domain 47 [Source:MGI Symbol;Acc:MGI:2139593]	protein_coding	108498595	108553035	3	1
ENSMUSG00000022463	RAPAvsCTRL	0.810547	7.29696e-08	9.05658e-06	=	4.61829	5.42521	20788	Srebf2	sterol regulatory element binding factor 2 [Source:MGI Symbol;Acc:MGI:107585]	protein_coding	82031382	82089580	15	1
ENSMUSG00000054342	RAPAvsCTRL	0.810507	0.130369	0.30836	=	-1.72246	-1.49215	16534	Kcnn4	potassium intermediate/small conductance calcium-activated channel, subfamily N, member 4 [Source:MGI Symbol;Acc:MGI:1277957]	protein_coding	24069688	24086115	7	1
ENSMUSG00000026274	RAPAvsCTRL	0.809647	0.134175	0.313937	=	-1.26326	-0.897845	269224	Pask	PAS domain containing serine/threonine kinase [Source:MGI Symbol;Acc:MGI:2155936]	protein_coding	93236492	93271204	1	-1
ENSMUSG00000020255	RAPAvsCTRL	0.809359	1.2787e-06	8.39982e-05	=	3.01042	3.79651	28109	D10Wsu102e	DNA segment, Chr 10, Wayne State University 102, expressed [Source:MGI Symbol;Acc:MGI:106381]	protein_coding	83196085	83324369	10	1
ENSMUSG00000046994	RAPAvsCTRL	0.80866	0.0126148	0.0671154	=	0.512937	1.33866	212679	Mars2	methionine-tRNA synthetase 2 (mitochondrial) [Source:MGI Symbol;Acc:MGI:2444136]	protein_coding	55276336	55287629	1	1
ENSMUSG00000055067	RAPAvsCTRL	0.808029	0.000256561	0.00419238	=	0.999588	1.82401	69726	Smyd3	SET and MYND domain containing 3 [Source:MGI Symbol;Acc:MGI:1916976]	protein_coding	178779525	179345606	1	-1
ENSMUSG00000075254	RAPAvsCTRL	0.807976	1.14448e-06	7.65763e-05	=	3.45245	4.24574	77446	Heg1	heart development protein with EGF-like domains 1 [Source:MGI Symbol;Acc:MGI:1924696]	protein_coding	33504740	33591946	16	1
ENSMUSG00000026532	RAPAvsCTRL	0.807785	0.053677	0.174652	=	-0.459562	0.22516	20739	Spta1	spectrin alpha, erythrocytic 1 [Source:MGI Symbol;Acc:MGI:98385]	protein_coding	174000342	174076016	1	1
ENSMUSG00000040794	RAPAvsCTRL	0.807754	0.23416	0.44238	=	-1.48396	-1.03611	67445	C1qtnf4	C1q and tumor necrosis factor related protein 4 [Source:MGI Symbol;Acc:MGI:1914695]	protein_coding	90716204	90720869	2	1
ENSMUSG00000106676	RAPAvsCTRL	0.807665	0.150495	0.335238	=	-1.153	-0.448245		Gm42895	predicted gene 42895 [Source:MGI Symbol;Acc:MGI:5663032]	TEC	33016059	33019054	6	-1
ENSMUSG00000005547	RAPAvsCTRL	0.807493	0.2215	0.428123	=	4.27	5.19806	13087	Cyp2a5	cytochrome P450, family 2, subfamily a, polypeptide 5 [Source:MGI Symbol;Acc:MGI:88597]	protein_coding	26534730	26542973	7	1
ENSMUSG00000118327	RAPAvsCTRL	0.807373	0.257006	0.468354	=	-2.05581	-1.42047		Gm8697	predicted gene 8697 [Source:MGI Symbol;Acc:MGI:3642964]	processed_pseudogene	59907301	59907543	18	-1
ENSMUSG00000027750	RAPAvsCTRL	0.806571	0.000197511	0.00349818	=	2.09148	2.82865	50706	Postn	periostin, osteoblast specific factor [Source:MGI Symbol;Acc:MGI:1926321]	protein_coding	54268530	54298458	3	1
ENSMUSG00000031805	RAPAvsCTRL	0.806117	0.0196553	0.0898188	=	0.218518	0.944391	16453	Jak3	Janus kinase 3 [Source:MGI Symbol;Acc:MGI:99928]	protein_coding	72128940	72143219	8	1
ENSMUSG00000027787	RAPAvsCTRL	0.805743	1.58482e-05	0.000535707	=	3.66578	4.44037	97112	Nmd3	NMD3 ribosome export adaptor [Source:MGI Symbol;Acc:MGI:2140103]	protein_coding	69629318	69663706	3	1
ENSMUSG00000026037	RAPAvsCTRL	0.805644	0.000307835	0.00480335	=	1.45994	2.26393	18393	Orc2	origin recognition complex, subunit 2 [Source:MGI Symbol;Acc:MGI:1328306]	protein_coding	58501930	58544268	1	-1
ENSMUSG00000027690	RAPAvsCTRL	0.805057	7.12898e-07	5.36621e-05	=	7.53304	8.32436	20526	Slc2a2	solute carrier family 2 (facilitated glucose transporter), member 2 [Source:MGI Symbol;Acc:MGI:1095438]	protein_coding	28752052	28785508	3	1
ENSMUSG00000019850	RAPAvsCTRL	0.804731	0.205785	0.409036	=	-1.25362	-0.508823	21929	Tnfaip3	tumor necrosis factor, alpha-induced protein 3 [Source:MGI Symbol;Acc:MGI:1196377]	protein_coding	18876658	18891405	10	-1
ENSMUSG00000063245	RAPAvsCTRL	0.804672	0.0241318	0.103011	=	0.625939	1.23433		Zfp993	zinc finger protein 993 [Source:MGI Symbol;Acc:MGI:3713585]	protein_coding	146695418	146742617	4	1
ENSMUSG00000025350	RAPAvsCTRL	0.804397	5.12329e-06	0.000239367	=	3.06882	3.82735	19682	Rdh5	retinol dehydrogenase 5 [Source:MGI Symbol;Acc:MGI:1201412]	protein_coding	128749462	128758757	10	-1
ENSMUSG00000048763	RAPAvsCTRL	0.804298	0.0457017	0.157262	=	-0.934109	0.0068781	15410	Hoxb3	homeobox B3 [Source:MGI Symbol;Acc:MGI:96184]	protein_coding	96214152	96238756	11	1
ENSMUSG00000107009	RAPAvsCTRL	0.80383	0.116116	0.286179	=	-1.63299	-0.553611		6720475M21Rik	RIKEN cDNA 6720475M21 gene [Source:MGI Symbol;Acc:MGI:1925146]	TEC	74527824	74530576	5	-1
ENSMUSG00000026782	RAPAvsCTRL	0.802944	0.00415075	0.0305371	=	1.17179	1.92263	329165	Abi2	abl interactor 2 [Source:MGI Symbol;Acc:MGI:106913]	protein_coding	60448778	60520317	1	1
ENSMUSG00000028427	RAPAvsCTRL	0.802694	0.185123	0.383282	=	-1.79525	-1.09894	11832	Aqp7	aquaporin 7 [Source:MGI Symbol;Acc:MGI:1314647]	protein_coding	41033074	41048139	4	-1
ENSMUSG00000104583	RAPAvsCTRL	0.802053	0.0514143	0.169732	=	-0.183244	0.366503		Gm42701	predicted gene 42701 [Source:MGI Symbol;Acc:MGI:5662838]	lncRNA	104051515	104053171	3	-1
ENSMUSG00000036745	RAPAvsCTRL	0.801961	0.0560825	0.180528	=	-0.333821	0.243155	70892	Ttll7	tubulin tyrosine ligase-like family, member 7 [Source:MGI Symbol;Acc:MGI:1918142]	protein_coding	146558122	146689764	3	1
ENSMUSG00000028943	RAPAvsCTRL	0.801725	0.109335	0.275259	=	-0.976906	-0.310964	56226	Espn	espin [Source:MGI Symbol;Acc:MGI:1861630]	protein_coding	152204788	152236828	4	-1
ENSMUSG00000028683	RAPAvsCTRL	0.801582	0.000461273	0.00645425	=	1.69671	2.42858	108067	Eif2b3	eukaryotic translation initiation factor 2B, subunit 3 [Source:MGI Symbol;Acc:MGI:1313286]	protein_coding	116876599	116944503	4	1
ENSMUSG00000105742	RAPAvsCTRL	0.800895	0.0187152	0.0868904	=	-0.286054	0.384763		Gm42748	predicted gene 42748 [Source:MGI Symbol;Acc:MGI:5662885]	TEC	122303660	122306000	5	1
ENSMUSG00000032218	RAPAvsCTRL	0.800836	0.115607	0.285532	=	1.50722	1.30964	12442	Ccnb2	cyclin B2 [Source:MGI Symbol;Acc:MGI:88311]	protein_coding	70314974	70328829	9	-1
ENSMUSG00000089960	RAPAvsCTRL	0.800557	0.00685851	0.0436448	=	0.308824	0.849799	394436	Ugt1a1	UDP glucuronosyltransferase 1 family, polypeptide A1 [Source:MGI Symbol;Acc:MGI:98898]	protein_coding	88139681	88146719	1	1
ENSMUSG00000038582	RAPAvsCTRL	0.800355	1.02799e-05	0.000405684	=	3.82602	4.57125	320717	Pptc7	PTC7 protein phosphatase homolog [Source:MGI Symbol;Acc:MGI:2444593]	protein_coding	122422428	122462344	5	1
ENSMUSG00000083853	RAPAvsCTRL	0.800285	0.156755	0.34409	=	-1.68344	-1.09051		Gm15696	predicted gene 15696 [Source:MGI Symbol;Acc:MGI:3783137]	processed_pseudogene	31789180	31789624	16	-1
ENSMUSG00000030960	RAPAvsCTRL	0.799704	0.153337	0.339245	=	-1.04991	-0.610811	72096	Eef1akmt2	EEF1A lysine methyltransferase 2 [Source:MGI Symbol;Acc:MGI:1919346]	protein_coding	132429186	132454402	7	-1
ENSMUSG00000052305	RAPAvsCTRL	0.799412	0.0269314	0.110408	=	10.3602	11.1408	15129	Hbb-bs	hemoglobin, beta adult s chain [Source:MGI Symbol;Acc:MGI:5474852]	protein_coding	103475741	103477303	7	-1
ENSMUSG00000028527	RAPAvsCTRL	0.798855	0.00292465	0.0237878	=	4.67487	5.41697	11639	Ak4	adenylate kinase 4 [Source:MGI Symbol;Acc:MGI:87979]	protein_coding	101276474	101324192	4	1
ENSMUSG00000026573	RAPAvsCTRL	0.798586	0.277942	0.489394	=	-1.97066	-1.8053	16963	Xcl1	chemokine (C motif) ligand 1 [Source:MGI Symbol;Acc:MGI:104593]	protein_coding	164759213	164763096	1	-1
ENSMUSG00000021228	RAPAvsCTRL	0.798445	0.12439	0.299301	=	3.36123	4.26943	171281	Acot3	acyl-CoA thioesterase 3 [Source:MGI Symbol;Acc:MGI:2159619]	protein_coding	84098918	84107176	12	1
ENSMUSG00000043456	RAPAvsCTRL	0.797438	0.14014	0.320784	=	-2.05074	-1.52457	243937	Zfp536	zinc finger protein 536 [Source:MGI Symbol;Acc:MGI:1926102]	protein_coding	37017449	37473066	7	-1
ENSMUSG00000054191	RAPAvsCTRL	0.797375	0.0284676	0.11477	=	0.520271	1.1846	16596	Klf1	Kruppel-like factor 1 (erythroid) [Source:MGI Symbol;Acc:MGI:1342771]	protein_coding	85628557	85631924	8	1
ENSMUSG00000110127	RAPAvsCTRL	0.796604	0.120272	0.293142	=	-1.31259	-0.762309		6430710M23Rik	RIKEN cDNA 6430710M23 gene [Source:MGI Symbol;Acc:MGI:1923464]	TEC	26234417	26235607	8	-1
ENSMUSG00000051331	RAPAvsCTRL	0.796344	0.326456	0.539171	=	-2.10291	-1.37643	12288	Cacna1c	calcium channel, voltage-dependent, L type, alpha 1C subunit [Source:MGI Symbol;Acc:MGI:103013]	protein_coding	118564201	119173851	6	-1
ENSMUSG00000025795	RAPAvsCTRL	0.796143	0.00105122	0.0115564	=	4.34028	5.15261	192678	Rassf3	Ras association (RalGDS/AF-6) domain family member 3 [Source:MGI Symbol;Acc:MGI:2179722]	protein_coding	121246255	121312252	10	-1
ENSMUSG00000068394	RAPAvsCTRL	0.796085	0.0207401	0.0934627	=	1.60367	2.23054	99100	Cep152	centrosomal protein 152 [Source:MGI Symbol;Acc:MGI:2139083]	protein_coding	125405008	125467033	2	-1
ENSMUSG00000034765	RAPAvsCTRL	0.795308	0.0454453	0.156513	=	-0.704636	0.00188318	240672	Dusp5	dual specificity phosphatase 5 [Source:MGI Symbol;Acc:MGI:2685183]	protein_coding	53517540	53530862	19	1
ENSMUSG00000005800	RAPAvsCTRL	0.794738	0.217195	0.42297	=	-1.59784	-1.41768	17394	Mmp8	matrix metallopeptidase 8 [Source:MGI Symbol;Acc:MGI:1202395]	protein_coding	7558457	7568486	9	1
ENSMUSG00000030306	RAPAvsCTRL	0.794618	0.0979869	0.256342	=	-1.30709	-0.400407	387314	Tmtc1	transmembrane and tetratricopeptide repeat containing 1 [Source:MGI Symbol;Acc:MGI:3039590]	protein_coding	148133928	148345887	6	-1
ENSMUSG00000029287	RAPAvsCTRL	0.794491	0.000136746	0.0027415	=	1.5445	2.26992	21814	Tgfbr3	transforming growth factor, beta receptor III [Source:MGI Symbol;Acc:MGI:104637]	protein_coding	107254436	107437495	5	-1
ENSMUSG00000074183	RAPAvsCTRL	0.794348	0.19376	0.394236	=	0.218102	0.583132	14857	Gsta1	glutathione S-transferase, alpha 1 (Ya) [Source:MGI Symbol;Acc:MGI:1095417]	protein_coding	78137938	78149966	9	1
ENSMUSG00000052534	RAPAvsCTRL	0.793881	3.44343e-08	4.99881e-06	=	3.67169	4.46233	18514	Pbx1	pre B cell leukemia homeobox 1 [Source:MGI Symbol;Acc:MGI:97495]	protein_coding	167946933	168259839	1	-1
ENSMUSG00000073437	RAPAvsCTRL	0.793094	0.217655	0.423688	=	-1.76128	-1.21424	654822	D330041H03Rik	RIKEN cDNA D330041H03 gene [Source:MGI Symbol;Acc:MGI:3603827]	lncRNA	24623623	24633516	17	-1
ENSMUSG00000062210	RAPAvsCTRL	0.792981	0.000442793	0.00625749	=	0.867781	1.72222	106869	Tnfaip8	tumor necrosis factor, alpha-induced protein 8 [Source:MGI Symbol;Acc:MGI:2147191]	protein_coding	50112494	50240240	18	1
ENSMUSG00000085037	RAPAvsCTRL	0.792924	0.0121165	0.0654276	=	-0.480624	0.277649	100504166	4933421O10Rik	RIKEN cDNA 4933421O10 gene [Source:MGI Symbol;Acc:MGI:1918323]	lncRNA	33027142	33031323	4	-1
ENSMUSG00000040016	RAPAvsCTRL	0.792276	0.213923	0.419259	=	-1.83904	-1.14659	19218	Ptger3	prostaglandin E receptor 3 (subtype EP3) [Source:MGI Symbol;Acc:MGI:97795]	protein_coding	157272529	157351525	3	1
ENSMUSG00000100551	RAPAvsCTRL	0.791287	0.21246	0.417246	=	-1.87609	-1.42515		Gm19503	predicted gene, 19503 [Source:MGI Symbol;Acc:MGI:5011688]	processed_pseudogene	151396198	151396438	1	-1
ENSMUSG00000115975	RAPAvsCTRL	0.790722	0.357729	0.570898	=	-2.32002	-1.7492		Gm49526	predicted gene, 49526 [Source:MGI Symbol;Acc:MGI:6155225]	TEC	40823153	40827097	15	1
ENSMUSG00000037411	RAPAvsCTRL	0.790375	0.303618	0.516458	=	-1.68385	-1.34213	18787	Serpine1	serine (or cysteine) peptidase inhibitor, clade E, member 1 [Source:MGI Symbol;Acc:MGI:97608]	protein_coding	137090358	137101122	5	-1
ENSMUSG00000031776	RAPAvsCTRL	0.79017	0.000865411	0.0101496	=	1.69666	2.46433	107566	Arl2bp	ADP-ribosylation factor-like 2 binding protein [Source:MGI Symbol;Acc:MGI:1349429]	protein_coding	95393228	95401053	8	1
ENSMUSG00000103560	RAPAvsCTRL	0.790058	0.126996	0.303253	=	-0.148304	0.240837		Gm38070	predicted gene, 38070 [Source:MGI Symbol;Acc:MGI:5611298]	TEC	40277180	40283659	1	1
ENSMUSG00000021273	RAPAvsCTRL	0.789838	6.70728e-05	0.00161322	=	4.68664	5.4367	14137	Fdft1	farnesyl diphosphate farnesyl transferase 1 [Source:MGI Symbol;Acc:MGI:102706]	protein_coding	63382599	63417027	14	-1
ENSMUSG00000042129	RAPAvsCTRL	0.789521	0.111491	0.278968	=	2.89057	3.25981	213391	Rassf4	Ras association (RalGDS/AF-6) domain family member 4 [Source:MGI Symbol;Acc:MGI:2386853]	protein_coding	116609969	116650913	6	-1
ENSMUSG00000034833	RAPAvsCTRL	0.789095	0.178517	0.374148	=	-1.94465	-1.66835	67596	Tespa1	thymocyte expressed, positive selection associated 1 [Source:MGI Symbol;Acc:MGI:1914846]	protein_coding	130158739	130199980	10	1
ENSMUSG00000030711	RAPAvsCTRL	0.788806	0.000640343	0.00826953	=	6.24893	7.04091	20887	Sult1a1	sulfotransferase family 1A, phenol-preferring, member 1 [Source:MGI Symbol;Acc:MGI:102896]	protein_coding	126272037	126275604	7	-1
ENSMUSG00000037474	RAPAvsCTRL	0.788792	0.0619779	0.192824	=	0.221535	0.762652	76843	Dtl	denticleless E3 ubiquitin protein ligase [Source:MGI Symbol;Acc:MGI:1924093]	protein_coding	191269468	191307656	1	-1
ENSMUSG00000115144	RAPAvsCTRL	0.788595	0.0918198	0.246719	=	-1.34158	-0.612923		Gm7968	predicted gene 7968 [Source:MGI Symbol;Acc:MGI:3644983]	TEC	35589460	35591784	15	1
ENSMUSG00000030584	RAPAvsCTRL	0.788303	0.0970819	0.254931	=	-0.878201	-0.256666	29861	Dpf1	D4, zinc and double PHD fingers family 1 [Source:MGI Symbol;Acc:MGI:1352748]	protein_coding	29003376	29017668	7	1
ENSMUSG00000045404	RAPAvsCTRL	0.787036	0.143845	0.326188	=	-1.72561	-1.35405	217826	Kcnk13	potassium channel, subfamily K, member 13 [Source:MGI Symbol;Acc:MGI:2384976]	protein_coding	99930758	100028941	12	1
ENSMUSG00000114759	RAPAvsCTRL	0.786819	0.174821	0.369081	=	-1.68527	-1.57963		Gm10257	predicted gene 10257 [Source:MGI Symbol;Acc:MGI:3644245]	processed_pseudogene	101082913	101083323	13	-1
ENSMUSG00000035372	RAPAvsCTRL	0.786354	0.00251448	0.0213377	=	1.15216	2.07636	72056	1810055G02Rik	RIKEN cDNA 1810055G02 gene [Source:MGI Symbol;Acc:MGI:1919306]	protein_coding	3758293	3767881	19	1
ENSMUSG00000035873	RAPAvsCTRL	0.786022	0.00466292	0.0332665	=	0.260243	0.860572	114774	Pawr	PRKC, apoptosis, WT1, regulator [Source:MGI Symbol;Acc:MGI:2149961]	protein_coding	108167982	108250101	10	1
ENSMUSG00000031665	RAPAvsCTRL	0.785719	0.00210249	0.0189178	=	3.35811	4.17152	58198	Sall1	spalt like transcription factor 1 [Source:MGI Symbol;Acc:MGI:1889585]	protein_coding	89753863	89770790	8	-1
ENSMUSG00000104402	RAPAvsCTRL	0.785123	0.145619	0.32899	=	-1.88666	-1.21523		Gm38012	predicted gene, 38012 [Source:MGI Symbol;Acc:MGI:5611240]	TEC	61716408	61719436	1	1
ENSMUSG00000044609	RAPAvsCTRL	0.784544	0.0136007	0.0705289	=	1.3598	2.08521		Gm9294	predicted pseudogene 9294 [Source:MGI Symbol;Acc:MGI:3648888]	processed_pseudogene	42603024	42603812	7	-1
ENSMUSG00000117505	RAPAvsCTRL	0.784471	0.0139515	0.0716705	=	-0.291644	0.34927		Gm9993	predicted gene 9993 [Source:MGI Symbol;Acc:MGI:3641793]	lncRNA	7868018	7869113	18	-1
ENSMUSG00000080989	RAPAvsCTRL	0.784446	0.149268	0.333371	=	-1.40338	-0.976223		Gm14048	predicted gene 14048 [Source:MGI Symbol;Acc:MGI:3650660]	processed_pseudogene	130722786	130724053	2	1
ENSMUSG00000116656	RAPAvsCTRL	0.784004	0.0534861	0.174286	=	-0.302448	0.3889		Gm49708	predicted gene, 49708 [Source:MGI Symbol;Acc:MGI:6215173]	lncRNA	90138483	90146530	16	-1
ENSMUSG00000039005	RAPAvsCTRL	0.783231	0.040934	0.145761	=	-0.717319	-0.27884	21898	Tlr4	toll-like receptor 4 [Source:MGI Symbol;Acc:MGI:96824]	protein_coding	66745821	66848521	4	1
ENSMUSG00000095990	RAPAvsCTRL	0.78302	0.00122841	0.0129106	=	0.986636	1.62541	22759	Zfp97	zinc finger protein 97 [Source:MGI Symbol;Acc:MGI:105921]	protein_coding	17341677	17367093	17	1
ENSMUSG00000022863	RAPAvsCTRL	0.782941	0.0241182	0.103004	=	0.855962	1.69183	12228	Btg3	BTG anti-proliferation factor 3 [Source:MGI Symbol;Acc:MGI:109532]	protein_coding	78129525	78174080	16	-1
ENSMUSG00000026646	RAPAvsCTRL	0.782329	0.108079	0.273546	=	-0.877082	-0.431438	64707	Suv39h2	suppressor of variegation 3-9 2 [Source:MGI Symbol;Acc:MGI:1890396]	protein_coding	3456852	3476068	2	-1
ENSMUSG00000037736	RAPAvsCTRL	0.782094	0.0867164	0.237814	=	-0.632285	0.152993	77569	Limch1	LIM and calponin homology domains 1 [Source:MGI Symbol;Acc:MGI:1924819]	protein_coding	66903170	67214501	5	1
ENSMUSG00000086290	RAPAvsCTRL	0.781696	0.000135044	0.00272568	=	1.64782	2.42006	100039864	Snhg12	small nucleolar RNA host gene 12 [Source:MGI Symbol;Acc:MGI:1916721]	lncRNA	132035934	132038335	4	1
ENSMUSG00000056367	RAPAvsCTRL	0.781637	0.187785	0.3865	=	-2.06663	-1.73051	242894	Actr3b	ARP3 actin-related protein 3B [Source:MGI Symbol;Acc:MGI:2661120]	protein_coding	25964995	26055686	5	1
ENSMUSG00000005470	RAPAvsCTRL	0.779211	0.04424	0.153762	=	0.712996	1.07283	66929	Asf1b	anti-silencing function 1B histone chaperone [Source:MGI Symbol;Acc:MGI:1914179]	protein_coding	84682136	84696826	8	1
ENSMUSG00000020623	RAPAvsCTRL	0.779133	0.0791356	0.224588	=	-0.136781	0.44555	26399	Map2k6	mitogen-activated protein kinase kinase 6 [Source:MGI Symbol;Acc:MGI:1346870]	protein_coding	110289948	110416348	11	1
ENSMUSG00000104682	RAPAvsCTRL	0.778784	0.0536489	0.174634	=	-0.624889	-0.0528714		Gm42636	predicted gene 42636 [Source:MGI Symbol;Acc:MGI:5662773]	TEC	145229580	145231818	5	1
ENSMUSG00000026796	RAPAvsCTRL	0.778601	0.002455	0.0209642	=	1.54285	2.22819	227737	Niban2	niban apoptosis regulator 2 [Source:MGI Symbol;Acc:MGI:2442910]	protein_coding	32766126	32815266	2	1
ENSMUSG00000116908	RAPAvsCTRL	0.778371	0.00621617	0.0406217	=	1.04026	1.67348		Gm49599	predicted gene, 49599 [Source:MGI Symbol;Acc:MGI:6215007]	TEC	36695502	36700596	16	1
ENSMUSG00000074865	RAPAvsCTRL	0.777879	0.0634355	0.195377	=	-0.747179	-0.0590289	77117	Zfp934	zinc finger protein 934 [Source:MGI Symbol;Acc:MGI:1924367]	protein_coding	62627641	62719013	13	-1
ENSMUSG00000097715	RAPAvsCTRL	0.777866	0.0637877	0.196078	=	-0.991554	-0.370539		Gpr137b-ps	G protein-coupled receptor 137B, pseudogene [Source:MGI Symbol;Acc:MGI:3710533]	transcribed_unprocessed_pseudogene	12629946	12665277	13	-1
ENSMUSG00000047242	RAPAvsCTRL	0.777454	0.202669	0.405214	=	-1.43632	-1.42965	407786	Taf9b	TATA-box binding protein associated factor 9B [Source:MGI Symbol;Acc:MGI:3039562]	protein_coding	105250489	105264764	X	-1
ENSMUSG00000000957	RAPAvsCTRL	0.776973	5.96571e-06	0.000267946	=	4.30139	5.09654	17387	Mmp14	matrix metallopeptidase 14 (membrane-inserted) [Source:MGI Symbol;Acc:MGI:101900]	protein_coding	54669069	54682821	14	1
ENSMUSG00000040268	RAPAvsCTRL	0.776936	5.32075e-05	0.00136667	=	3.52669	4.29768	101476	Plekha1	pleckstrin homology domain containing, family A (phosphoinositide binding specific) member 1 [Source:MGI Symbol;Acc:MGI:2442213]	protein_coding	130467486	130515042	7	1
ENSMUSG00000112388	RAPAvsCTRL	0.775082	0.157411	0.345064	=	-1.2265	-0.428208		AI463170	expressed sequence AI463170 [Source:MGI Symbol;Acc:MGI:2144839]	lncRNA	76593746	76594717	12	-1
ENSMUSG00000032715	RAPAvsCTRL	0.775069	0.103763	0.266563	=	0.626295	1.14754	228775	Trib3	tribbles pseudokinase 3 [Source:MGI Symbol;Acc:MGI:1345675]	protein_coding	152179342	152185952	2	-1
ENSMUSG00000046269	RAPAvsCTRL	0.774858	0.0970478	0.254931	=	-0.906324	-0.456313	54651	Usp27x	ubiquitin specific peptidase 27, X chromosome [Source:MGI Symbol;Acc:MGI:1859645]	protein_coding	7237513	7242069	X	-1
ENSMUSG00000048280	RAPAvsCTRL	0.774721	0.0158247	0.0777558	=	0.287882	0.962045	408068	Zfp738	zinc finger protein 738 [Source:MGI Symbol;Acc:MGI:3040706]	protein_coding	67806804	67835190	13	-1
ENSMUSG00000020287	RAPAvsCTRL	0.774398	1.47762e-06	9.13483e-05	=	2.71814	3.50142	268395	Mpg	N-methylpurine-DNA glycosylase [Source:MGI Symbol;Acc:MGI:97073]	protein_coding	32176505	32182700	11	1
ENSMUSG00000097195	RAPAvsCTRL	0.7743	0.000578015	0.00766553	=	1.87459	2.56807		Snhg5	small nucleolar RNA host gene 5 [Source:MGI Symbol;Acc:MGI:1919905]	lncRNA	88377321	88405615	9	-1
ENSMUSG00000039043	RAPAvsCTRL	0.774106	0.11358	0.282384	=	-0.887834	-0.409149	70420	Arpin	actin-related protein 2/3 complex inhibitor [Source:MGI Symbol;Acc:MGI:1917670]	protein_coding	79575109	79585107	7	-1
ENSMUSG00000021240	RAPAvsCTRL	0.773539	0.0132316	0.0691671	=	0.905818	1.54016	19300	Abcd4	ATP-binding cassette, sub-family D (ALD), member 4 [Source:MGI Symbol;Acc:MGI:1349217]	protein_coding	84648238	84664187	12	-1
ENSMUSG00000108720	RAPAvsCTRL	0.773422	0.1983	0.400553	=	-1.34018	-0.638862		Gm44672	predicted gene 44672 [Source:MGI Symbol;Acc:MGI:5753248]	lncRNA	128345903	128347000	7	-1
ENSMUSG00000105985	RAPAvsCTRL	0.773353	0.290237	0.502134	=	-2.21256	-1.54967		Gm42993	predicted gene 42993 [Source:MGI Symbol;Acc:MGI:5663130]	TEC	132044449	132051773	5	-1
ENSMUSG00000050310	RAPAvsCTRL	0.773157	4.542e-06	0.00021921	=	3.23412	4.0028	78757	Rictor	RPTOR independent companion of MTOR, complex 2 [Source:MGI Symbol;Acc:MGI:1926007]	protein_coding	6737860	6829882	15	1
ENSMUSG00000079263	RAPAvsCTRL	0.772766	0.319583	0.532129	=	-0.541509	-1.13977	625716	Gm6614	predicted gene 6614 [Source:MGI Symbol;Acc:MGI:3647159]	protein_coding	141917571	141957140	6	-1
ENSMUSG00000051579	RAPAvsCTRL	0.772032	2.63975e-05	0.000801636	=	4.87277	5.62153	66684	Tceal8	transcription elongation factor A (SII)-like 8 [Source:MGI Symbol;Acc:MGI:1913934]	protein_coding	135069733	135073091	X	-1
ENSMUSG00000020057	RAPAvsCTRL	0.77177	0.166368	0.357234	=	-1.45839	-0.83555	71712	Dram1	DNA-damage regulated autophagy modulator 1 [Source:MGI Symbol;Acc:MGI:1918962]	protein_coding	88158666	88214942	10	-1
ENSMUSG00000024053	RAPAvsCTRL	0.771473	0.0374016	0.137112	=	-0.394622	0.382248	246707	Emilin2	elastin microfibril interfacer 2 [Source:MGI Symbol;Acc:MGI:2389136]	protein_coding	71559167	71618973	17	-1
ENSMUSG00000112309	RAPAvsCTRL	0.771372	0.35781	0.570933	=	-2.14898	-2.22353		Gm48353	predicted gene, 48353 [Source:MGI Symbol;Acc:MGI:6097818]	TEC	62693903	62695773	10	-1
ENSMUSG00000025648	RAPAvsCTRL	0.77097	0.12915	0.306563	=	-1.19132	-0.662872	270198	Pfkfb4	6-phosphofructo-2-kinase/fructose-2,6-biphosphatase 4 [Source:MGI Symbol;Acc:MGI:2687284]	protein_coding	108820846	108861296	9	1
ENSMUSG00000023066	RAPAvsCTRL	0.77092	0.0731546	0.213311	=	-0.746217	-0.126346	246102	Rttn	rotatin [Source:MGI Symbol;Acc:MGI:2179288]	protein_coding	88989914	89149140	18	1
ENSMUSG00000103506	RAPAvsCTRL	0.77068	0.226619	0.433737	=	-1.66304	-1.16381		Gm38376	predicted gene, 38376 [Source:MGI Symbol;Acc:MGI:5611604]	TEC	13247686	13249938	1	-1
ENSMUSG00000054932	RAPAvsCTRL	0.770023	0.110287	0.276936	=	-0.910663	-0.43236	11576	Afp	alpha fetoprotein [Source:MGI Symbol;Acc:MGI:87951]	protein_coding	90638596	90656766	5	1
ENSMUSG00000106706	RAPAvsCTRL	0.769379	0.013166	0.0690081	=	0.306499	1.12527		C530043K16Rik	RIKEN cDNA C530043K16 gene [Source:MGI Symbol;Acc:MGI:2444587]	TEC	66749805	66752913	5	-1
ENSMUSG00000106057	RAPAvsCTRL	0.769263	0.127511	0.304211	=	-1.42365	-0.508236		Gm43560	predicted gene 43560 [Source:MGI Symbol;Acc:MGI:5663697]	lncRNA	144228990	144229762	3	-1
ENSMUSG00000002847	RAPAvsCTRL	0.768805	0.000295222	0.00468294	=	3.95536	4.6842	85031	Pla1a	phospholipase A1 member A [Source:MGI Symbol;Acc:MGI:1934677]	protein_coding	38216479	38253507	16	-1
ENSMUSG00000074634	RAPAvsCTRL	0.768803	0.002321	0.020097	=	1.50433	2.31048	633640	Tmem267	transmembrane protein 267 [Source:MGI Symbol;Acc:MGI:3648543]	protein_coding	119624575	120072595	13	1
ENSMUSG00000100826	RAPAvsCTRL	0.768762	0.00130163	0.0133945	=	2.03986	2.83557	16353	Snhg14	small nucleolar RNA host gene 14 [Source:MGI Symbol;Acc:MGI:1289201]	lncRNA	58957672	59625507	7	-1
ENSMUSG00000068742	RAPAvsCTRL	0.76867	0.00391884	0.0293219	=	2.42167	3.20575	12953	Cry2	cryptochrome 2 (photolyase-like) [Source:MGI Symbol;Acc:MGI:1270859]	protein_coding	92233991	92264388	2	-1
ENSMUSG00000047822	RAPAvsCTRL	0.768197	0.136675	0.31698	=	3.43137	3.67508	624219	Angptl8	angiopoietin-like 8 [Source:MGI Symbol;Acc:MGI:3643534]	protein_coding	21746806	21748643	9	1
ENSMUSG00000106432	RAPAvsCTRL	0.767889	0.00449765	0.0323572	=	0.384702	1.11457		Gm43259	predicted gene 43259 [Source:MGI Symbol;Acc:MGI:5663396]	lncRNA	104071240	104074516	3	-1
ENSMUSG00000104960	RAPAvsCTRL	0.767818	0.0026944	0.0224296	=	3.57007	4.35381	69895	Snhg8	small nucleolar RNA host gene 8 [Source:MGI Symbol;Acc:MGI:1917145]	lncRNA	123301201	123302053	3	-1
ENSMUSG00000045968	RAPAvsCTRL	0.767356	0.164876	0.355216	=	-0.944813	-0.761558	240817	Teddm2	transmembrane epididymal family member 2 [Source:MGI Symbol;Acc:MGI:1923273]	protein_coding	153725288	153775974	1	-1
ENSMUSG00000028128	RAPAvsCTRL	0.767074	0.12051	0.29345	=	-0.496736	0.354437	14066	F3	coagulation factor III [Source:MGI Symbol;Acc:MGI:88381]	protein_coding	121517186	121528697	3	1
ENSMUSG00000103227	RAPAvsCTRL	0.766975	0.162904	0.352354	=	-1.16592	-0.446437		Gm37733	predicted gene, 37733 [Source:MGI Symbol;Acc:MGI:5610961]	TEC	74539499	74542460	1	-1
ENSMUSG00000026358	RAPAvsCTRL	0.766623	0.158414	0.346423	=	0.433211	1.10472	50778	Rgs1	regulator of G-protein signaling 1 [Source:MGI Symbol;Acc:MGI:1354694]	protein_coding	144118034	144124980	1	-1
ENSMUSG00000061615	RAPAvsCTRL	0.76516	0.0762214	0.21908	=	-0.536681	-0.447141	319172	H2ac4	H2A clustered histone 4 [Source:MGI Symbol;Acc:MGI:2448306]	protein_coding	23935109	23935581	13	1
ENSMUSG00000101537	RAPAvsCTRL	0.764567	0.201659	0.404334	=	-0.430514	0.0493164	102640597	Gm29571	predicted gene 29571 [Source:MGI Symbol;Acc:MGI:5580277]	lncRNA	25412284	25549241	10	1
ENSMUSG00000105181	RAPAvsCTRL	0.764278	0.103549	0.266097	=	-0.742131	0.00848793		Gm19620	predicted gene, 19620 [Source:MGI Symbol;Acc:MGI:5011805]	processed_pseudogene	100661053	100661486	5	-1
ENSMUSG00000031558	RAPAvsCTRL	0.763692	0.200154	0.402611	=	-2.03273	-1.47505	20563	Slit2	slit guidance ligand 2 [Source:MGI Symbol;Acc:MGI:1315205]	protein_coding	48140480	48465075	5	1
ENSMUSG00000032860	RAPAvsCTRL	0.763313	0.00608513	0.0400725	=	0.788246	1.45854	18442	P2ry2	purinergic receptor P2Y, G-protein coupled 2 [Source:MGI Symbol;Acc:MGI:105107]	protein_coding	100645775	100662073	7	-1
ENSMUSG00000024913	RAPAvsCTRL	0.762994	0.00195321	0.0180132	=	1.99142	2.76	16973	Lrp5	low density lipoprotein receptor-related protein 5 [Source:MGI Symbol;Acc:MGI:1278315]	protein_coding	3634828	3736564	19	-1
ENSMUSG00000031766	RAPAvsCTRL	0.762363	0.444296	0.650028	=	-2.34743	-1.91496	20497	Slc12a3	solute carrier family 12, member 3 [Source:MGI Symbol;Acc:MGI:108114]	protein_coding	95055829	95092842	8	1
ENSMUSG00000052331	RAPAvsCTRL	0.762211	0.00142747	0.014259	=	1.6264	2.36785	329154	Ankrd44	ankyrin repeat domain 44 [Source:MGI Symbol;Acc:MGI:3045243]	protein_coding	54684499	54965546	1	-1
ENSMUSG00000013033	RAPAvsCTRL	0.762062	0.000543938	0.0073211	=	1.81256	2.53238	330814	Adgrl1	adhesion G protein-coupled receptor L1 [Source:MGI Symbol;Acc:MGI:1929461]	protein_coding	84626734	84668583	8	1
ENSMUSG00000103940	RAPAvsCTRL	0.761984	0.244248	0.454009	=	-1.718	-1.12361		Gm38227	predicted gene, 38227 [Source:MGI Symbol;Acc:MGI:5611455]	TEC	96171101	96172702	3	1
ENSMUSG00000028600	RAPAvsCTRL	0.761909	0.0245285	0.103992	=	0.155694	0.850331	242608	Podn	podocan [Source:MGI Symbol;Acc:MGI:2674939]	protein_coding	107871988	107953642	4	-1
ENSMUSG00000047139	RAPAvsCTRL	0.761554	0.00944976	0.055447	=	2.01615	2.7235	12484	Cd24a	CD24a antigen [Source:MGI Symbol;Acc:MGI:88323]	protein_coding	43454280	43460261	10	1
ENSMUSG00000004038	RAPAvsCTRL	0.76153	0.066047	0.200422	=	4.57472	5.16888	14864	Gstm3	glutathione S-transferase, mu 3 [Source:MGI Symbol;Acc:MGI:106026]	protein_coding	107871012	107876599	3	-1
ENSMUSG00000032285	RAPAvsCTRL	0.761436	0.0452377	0.156078	=	0.329751	1.29463	58233	Dnaja4	DnaJ heat shock protein family (Hsp40) member A4 [Source:MGI Symbol;Acc:MGI:1927638]	protein_coding	54606157	54623599	9	1
ENSMUSG00000100005	RAPAvsCTRL	0.761292	0.0399853	0.143408	=	0.0382764	0.712496		B130024G19Rik	RIKEN cDNA B130024G19 gene [Source:MGI Symbol;Acc:MGI:3604353]	lncRNA	70014658	70139720	7	1
ENSMUSG00000052911	RAPAvsCTRL	0.761143	0.000584795	0.00772395	=	1.2069	1.96278	16779	Lamb2	laminin, beta 2 [Source:MGI Symbol;Acc:MGI:99916]	protein_coding	108356935	108367729	9	1
ENSMUSG00000111942	RAPAvsCTRL	0.761007	0.121348	0.295006	=	-0.847066	-0.475425		Gm5182	predicted gene 5182 [Source:MGI Symbol;Acc:MGI:3649174]	processed_pseudogene	10202142	10208233	12	1
ENSMUSG00000081046	RAPAvsCTRL	0.760723	0.232297	0.440353	=	-1.68548	-1.19812		Gm12846	predicted gene 12846 [Source:MGI Symbol;Acc:MGI:3651461]	processed_pseudogene	98552603	98554374	4	1
ENSMUSG00000032782	RAPAvsCTRL	0.760356	0.0621039	0.19299	=	-0.433558	0.0102879	216846	Cntrob	centrobin, centrosomal BRCA2 interacting protein [Source:MGI Symbol;Acc:MGI:2443290]	protein_coding	69190313	69214601	11	-1
ENSMUSG00000038156	RAPAvsCTRL	0.759604	0.11442	0.283655	=	-1.22454	-0.674573	233744	Spon1	spondin 1, (f-spondin) extracellular matrix protein [Source:MGI Symbol;Acc:MGI:2385287]	protein_coding	113365235	113642605	7	1
ENSMUSG00000101249	RAPAvsCTRL	0.758988	0.000193314	0.00344638	=	8.54561	9.21344		Gm29216	predicted gene 29216 [Source:MGI Symbol;Acc:MGI:5579922]	unprocessed_pseudogene	24654787	24655278	1	-1
ENSMUSG00000030428	RAPAvsCTRL	0.758907	0.103864	0.266696	=	-0.882959	-0.15409	57776	Ttyh1	tweety family member 1 [Source:MGI Symbol;Acc:MGI:1889007]	protein_coding	4122407	4139707	7	1
ENSMUSG00000110159	RAPAvsCTRL	0.758799	0.0734558	0.213858	=	-0.514915	0.200415		Gm45501	predicted gene 45501 [Source:MGI Symbol;Acc:MGI:5791337]	TEC	132439427	132441952	7	-1
ENSMUSG00000050410	RAPAvsCTRL	0.758787	0.0740434	0.214939	=	0.494177	0.866961	106795	Tcf19	transcription factor 19 [Source:MGI Symbol;Acc:MGI:103180]	protein_coding	35823631	35827721	17	-1
ENSMUSG00000002308	RAPAvsCTRL	0.758732	0.0025512	0.021557	=	1.27442	1.98032	54219	Cd320	CD320 antigen [Source:MGI Symbol;Acc:MGI:1860083]	protein_coding	34062065	34068748	17	1
ENSMUSG00000029869	RAPAvsCTRL	0.758659	0.199917	0.402275	=	-1.33248	-0.86591	13848	Ephb6	Eph receptor B6 [Source:MGI Symbol;Acc:MGI:1096338]	protein_coding	41582416	41597443	6	1
ENSMUSG00000107610	RAPAvsCTRL	0.758583	0.0333794	0.127189	=	0.142647	0.91249		D530018E20Rik	RIKEN cDNA D530018E20 gene [Source:MGI Symbol;Acc:MGI:1926117]	TEC	72871945	72872902	6	-1
ENSMUSG00000019577	RAPAvsCTRL	0.758139	0.20055	0.403009	=	-1.18693	-0.914785	27273	Pdk4	pyruvate dehydrogenase kinase, isoenzyme 4 [Source:MGI Symbol;Acc:MGI:1351481]	protein_coding	5483351	5496309	6	-1
ENSMUSG00000062152	RAPAvsCTRL	0.757697	0.00169914	0.0161746	=	0.836064	1.47556		Rpl21-ps14	ribosomal protein L21, pseudogene 14 [Source:MGI Symbol;Acc:MGI:3648110]	processed_pseudogene	4911169	4911651	8	1
ENSMUSG00000075304	RAPAvsCTRL	0.757116	0.100854	0.261236	=	-0.209143	0.373284	64406	Sp5	trans-acting transcription factor 5 [Source:MGI Symbol;Acc:MGI:1927715]	protein_coding	70305267	70308073	2	1
ENSMUSG00000117725	RAPAvsCTRL	0.756678	0.0897088	0.243136	=	0.689567	1.3766		Gm50240	predicted gene, 50240 [Source:MGI Symbol;Acc:MGI:6303048]	lncRNA	30795274	30801568	17	1
ENSMUSG00000020788	RAPAvsCTRL	0.756644	0.0765953	0.219835	=	-1.05629	-0.429022	53313	Atp2a3	ATPase, Ca++ transporting, ubiquitous [Source:MGI Symbol;Acc:MGI:1194503]	protein_coding	72851995	72883870	11	1
ENSMUSG00000023216	RAPAvsCTRL	0.756477	0.207681	0.411339	=	-1.85794	-1.67311	13828	Epb42	erythrocyte membrane protein band 4.2 [Source:MGI Symbol;Acc:MGI:95402]	protein_coding	120848372	120867553	2	-1
ENSMUSG00000044566	RAPAvsCTRL	0.755917	0.0916966	0.246565	=	-1.00109	-0.436476	71213	Cage1	cancer antigen 1 [Source:MGI Symbol;Acc:MGI:1918463]	protein_coding	38190028	38221045	13	-1
ENSMUSG00000061898	RAPAvsCTRL	0.755815	0.0103176	0.0590265	=	0.502286	1.20068	57782	Rbak	RB-associated KRAB zinc finger [Source:MGI Symbol;Acc:MGI:1927369]	protein_coding	143157941	143166530	5	-1
ENSMUSG00000096967	RAPAvsCTRL	0.755723	0.0156998	0.0773526	=	-0.204806	0.397491		Gm26621	predicted gene, 26621 [Source:MGI Symbol;Acc:MGI:5477115]	lncRNA	68206564	68209279	15	-1
ENSMUSG00000105406	RAPAvsCTRL	0.755711	0.00310412	0.0247888	=	0.0676405	0.771126	108169063	Gm43247	predicted gene 43247 [Source:MGI Symbol;Acc:MGI:5663384]	processed_pseudogene	113208379	113208859	5	1
ENSMUSG00000105881	RAPAvsCTRL	0.755302	0.0556611	0.179491	=	-0.631514	-0.037584		4932422M17Rik	RIKEN cDNA 4932422M17 gene [Source:MGI Symbol;Acc:MGI:1921616]	lncRNA	123276994	123279632	5	1
ENSMUSG00000109825	RAPAvsCTRL	0.75497	0.177532	0.373012	=	-1.27652	-0.949366		Gm45589	predicted gene 45589 [Source:MGI Symbol;Acc:MGI:5791425]	lncRNA	64153897	64192611	8	-1
ENSMUSG00000028896	RAPAvsCTRL	0.754622	0.000318117	0.00492128	=	1.86371	2.56757	100088	Rcc1	regulator of chromosome condensation 1 [Source:MGI Symbol;Acc:MGI:1913989]	protein_coding	132059230	132080916	4	-1
ENSMUSG00000116627	RAPAvsCTRL	0.754478	0.158989	0.347259	=	-0.979681	-0.466398		Gm30124	predicted gene, 30124 [Source:MGI Symbol;Acc:MGI:5589283]	lncRNA	21040537	21090429	12	1
ENSMUSG00000115222	RAPAvsCTRL	0.754219	0.135283	0.315169	=	-1.43934	-0.651158		Gm49747	predicted gene, 49747 [Source:MGI Symbol;Acc:MGI:6215240]	lncRNA	55881061	55883809	14	1
ENSMUSG00000106621	RAPAvsCTRL	0.753986	0.48886	0.688171	=	-2.84756	-2.69207		Gm42752	predicted gene 42752 [Source:MGI Symbol;Acc:MGI:5662889]	TEC	37892617	37893722	3	1
ENSMUSG00000022305	RAPAvsCTRL	0.753608	0.0208287	0.0936803	=	0.689058	1.40324	239393	Lrp12	low density lipoprotein-related protein 12 [Source:MGI Symbol;Acc:MGI:2443132]	protein_coding	39733985	39807390	15	-1
ENSMUSG00000025644	RAPAvsCTRL	0.753095	0.197077	0.398929	=	-1.86356	-1.47328	115487215	Gm7628	predicted gene 7628 [Source:MGI Symbol;Acc:MGI:3643956]	lncRNA	108922912	108926864	9	-1
ENSMUSG00000096942	RAPAvsCTRL	0.753026	0.0198244	0.0903885	=	5.87385	6.65913		Rps19-ps6	ribosomal protein S19, pseudogene 6 [Source:MGI Symbol;Acc:MGI:5011818]	processed_pseudogene	110864548	110864985	12	1
ENSMUSG00000026873	RAPAvsCTRL	0.752788	0.166673	0.357463	=	-1.89045	-1.06195	74016	Phf19	PHD finger protein 19 [Source:MGI Symbol;Acc:MGI:1921266]	protein_coding	34783769	34804038	2	-1
ENSMUSG00000050799	RAPAvsCTRL	0.752779	0.413689	0.622967	=	-2.0049	-2.06925	319177	H2bc1	H2B clustered histone 1 [Source:MGI Symbol;Acc:MGI:2448375]	protein_coding	24117756	24118139	13	-1
ENSMUSG00000045273	RAPAvsCTRL	0.752735	0.108845	0.274586	=	0.530095	0.921503	26886	Cenph	centromere protein H [Source:MGI Symbol;Acc:MGI:1349448]	protein_coding	100896182	100912407	13	-1
ENSMUSG00000029283	RAPAvsCTRL	0.752689	0.164721	0.354963	=	-1.70582	-1.19929	12545	Cdc7	cell division cycle 7 (S. cerevisiae) [Source:MGI Symbol;Acc:MGI:1309511]	protein_coding	107112188	107132298	5	1
ENSMUSG00000040209	RAPAvsCTRL	0.752638	0.000361081	0.00541222	=	2.15369	2.87316	170753	Zfp704	zinc finger protein 704 [Source:MGI Symbol;Acc:MGI:2180715]	protein_coding	9492080	9675145	3	-1
ENSMUSG00000109245	RAPAvsCTRL	0.752559	0.225441	0.432655	=	-1.73202	-1.25214		Gm44860	predicted gene 44860 [Source:MGI Symbol;Acc:MGI:5753436]	TEC	89679779	89682124	7	1
ENSMUSG00000054321	RAPAvsCTRL	0.752343	0.00974714	0.0567617	=	0.148027	0.924103	72504	Taf4b	TATA-box binding protein associated factor 4b [Source:MGI Symbol;Acc:MGI:2152345]	protein_coding	14916302	15033416	18	1
ENSMUSG00000118146	RAPAvsCTRL	0.752293	0.100342	0.260368	=	-1.08566	-0.527793		Cyp2c72-ps	cytochrome P450, family 2, subfamily c, polypeptide 72, pseudogene [Source:MGI Symbol;Acc:MGI:3721925]	processed_pseudogene	39335811	39348847	19	1
ENSMUSG00000103656	RAPAvsCTRL	0.751374	0.0871331	0.238579	=	-1.12154	-0.431496		Gm37205	predicted gene, 37205 [Source:MGI Symbol;Acc:MGI:5610433]	TEC	61693582	61696317	1	1
ENSMUSG00000105597	RAPAvsCTRL	0.751017	0.128824	0.306036	=	-1.04329	-0.447358		4633401B06Rik	RIKEN cDNA 4633401B06 gene [Source:MGI Symbol;Acc:MGI:1918078]	TEC	121581149	121582221	3	-1
ENSMUSG00000036944	RAPAvsCTRL	0.750853	0.12872	0.305994	=	-1.39994	-0.89269	213068	Tmem71	transmembrane protein 71 [Source:MGI Symbol;Acc:MGI:2146049]	protein_coding	66398061	66432952	15	-1
ENSMUSG00000031732	RAPAvsCTRL	0.750664	0.000924797	0.0105889	=	0.808796	1.5577	244650	Phlpp2	PH domain and leucine rich repeat protein phosphatase 2 [Source:MGI Symbol;Acc:MGI:2444928]	protein_coding	110595174	110671303	8	1
ENSMUSG00000026235	RAPAvsCTRL	0.750309	0.133623	0.313105	=	-0.895147	-0.416603	13838	Epha4	Eph receptor A4 [Source:MGI Symbol;Acc:MGI:98277]	protein_coding	77343822	77491725	1	-1
ENSMUSG00000015133	RAPAvsCTRL	0.750225	7.66776e-07	5.66682e-05	=	2.76167	3.51537	233328	Lrrk1	leucine-rich repeat kinase 1 [Source:MGI Symbol;Acc:MGI:2142227]	protein_coding	65876660	66038098	7	-1
ENSMUSG00000005410	RAPAvsCTRL	0.750194	0.0673487	0.202632	=	2.61928	2.90436	17218	Mcm5	minichromosome maintenance complex component 5 [Source:MGI Symbol;Acc:MGI:103197]	protein_coding	75836197	75855067	8	1
ENSMUSG00000030786	RAPAvsCTRL	0.750128	0.0392082	0.141695	=	-0.468267	0.279049	16409	Itgam	integrin alpha M [Source:MGI Symbol;Acc:MGI:96607]	protein_coding	127661812	127717663	7	1
ENSMUSG00000007080	RAPAvsCTRL	0.750104	0.0625655	0.193652	=	0.297744	0.825833	18973	Pole	polymerase (DNA directed), epsilon [Source:MGI Symbol;Acc:MGI:1196391]	protein_coding	110434172	110485340	5	1
ENSMUSG00000022094	RAPAvsCTRL	0.749742	1.05882e-05	0.00041388	=	4.01794	4.77647	213053	Slc39a14	solute carrier family 39 (zinc transporter), member 14 [Source:MGI Symbol;Acc:MGI:2384851]	protein_coding	70540918	70588874	14	-1
ENSMUSG00000037847	RAPAvsCTRL	0.74961	0.0161783	0.078826	=	3.11442	3.88438	225994	Nmrk1	nicotinamide riboside kinase 1 [Source:MGI Symbol;Acc:MGI:2147434]	protein_coding	18609314	18629792	19	1
ENSMUSG00000024246	RAPAvsCTRL	0.749283	0.0819139	0.229311	=	-0.896169	-0.335855	72167	Thumpd2	THUMP domain containing 2 [Source:MGI Symbol;Acc:MGI:1919417]	protein_coding	81333761	81372511	17	-1
ENSMUSG00000027536	RAPAvsCTRL	0.748605	0.00139007	0.0140119	=	1.35293	2.10135	66371	Chmp4c	charged multivesicular body protein 4C [Source:MGI Symbol;Acc:MGI:1913621]	protein_coding	10431967	10493916	3	1
ENSMUSG00000042104	RAPAvsCTRL	0.748468	0.0196824	0.0898729	=	0.278918	0.938489	66435	Uggt2	UDP-glucose glycoprotein glucosyltransferase 2 [Source:MGI Symbol;Acc:MGI:1913685]	protein_coding	119222451	119336842	14	-1
ENSMUSG00000014329	RAPAvsCTRL	0.747809	0.000636706	0.00823564	=	2.06351	2.76709	83675	Bicc1	BicC family RNA binding protein 1 [Source:MGI Symbol;Acc:MGI:1933388]	protein_coding	70758662	70995530	10	-1
ENSMUSG00000023039	RAPAvsCTRL	0.74734	0.132758	0.311789	=	-1.34424	-0.414255	110310	Krt7	keratin 7 [Source:MGI Symbol;Acc:MGI:96704]	protein_coding	101308924	101328194	15	1
ENSMUSG00000045757	RAPAvsCTRL	0.746809	0.0122276	0.0658744	=	-0.313544	0.37169	233893	Zfp764	zinc finger protein 764 [Source:MGI Symbol;Acc:MGI:2443580]	protein_coding	127002840	127005994	7	-1
ENSMUSG00000114103	RAPAvsCTRL	0.74674	0.000445625	0.00628396	=	1.694	2.42633		Gm8557	predicted gene 8557 [Source:MGI Symbol;Acc:MGI:3649080]	processed_pseudogene	87467281	87467755	12	1
ENSMUSG00000084289	RAPAvsCTRL	0.746623	0.00230543	0.0200021	=	1.73508	2.43181		Fth1-ps	ferritin heavy polypeptide 1, pseudogene [Source:MGI Symbol;Acc:MGI:3647597]	processed_pseudogene	89788152	89788668	X	-1
ENSMUSG00000026981	RAPAvsCTRL	0.745647	0.0717646	0.210731	=	0.0658096	0.872306	16181	Il1rn	interleukin 1 receptor antagonist [Source:MGI Symbol;Acc:MGI:96547]	protein_coding	24226865	24241506	2	1
ENSMUSG00000104030	RAPAvsCTRL	0.744624	0.0547416	0.177066	=	0.355892	1.1727		5330406M23Rik	RIKEN cDNA 5330406M23 gene [Source:MGI Symbol;Acc:MGI:1923921]	TEC	31085762	31087855	6	-1
ENSMUSG00000021850	RAPAvsCTRL	0.744433	0.183445	0.380583	=	-1.84728	-0.888443	67082	ccdc198	coiled-coil domain containing 198 [Source:MGI Symbol;Acc:MGI:1914332]	protein_coding	49457045	49482931	14	-1
ENSMUSG00000078773	RAPAvsCTRL	0.744344	0.0983816	0.256962	=	-0.198987	0.280404	623474	Rad54b	RAD54 homolog B (S. cerevisiae) [Source:MGI Symbol;Acc:MGI:3605986]	protein_coding	11558922	11615805	4	1
ENSMUSG00000056214	RAPAvsCTRL	0.744164	0.0803131	0.226743	=	-0.785022	-0.262417	93737	Pard6g	par-6 family cell polarity regulator gamma [Source:MGI Symbol;Acc:MGI:2135606]	protein_coding	80090105	80162854	18	1
ENSMUSG00000040669	RAPAvsCTRL	0.743939	0.0703443	0.208291	=	-0.673177	0.302069	13619	Phc1	polyhomeotic 1 [Source:MGI Symbol;Acc:MGI:103248]	protein_coding	122294690	122317520	6	-1
ENSMUSG00000008384	RAPAvsCTRL	0.743702	0.00297723	0.024059	=	0.9581	1.65848	55942	Sertad1	SERTA domain containing 1 [Source:MGI Symbol;Acc:MGI:1913438]	protein_coding	27186335	27189741	7	1
ENSMUSG00000040699	RAPAvsCTRL	0.743329	0.00156719	0.0151944	=	1.93971	2.67042	67803	Limd2	LIM domain containing 2 [Source:MGI Symbol;Acc:MGI:1915053]	protein_coding	106047082	106051686	11	-1
ENSMUSG00000056602	RAPAvsCTRL	0.743254	0.0575091	0.183774	=	-0.0862465	0.76981	320365	Fry	FRY microtubule binding protein [Source:MGI Symbol;Acc:MGI:2443895]	protein_coding	150042110	150421218	5	1
ENSMUSG00000001930	RAPAvsCTRL	0.742847	0.0706793	0.208941	=	-0.178933	0.63874	22371	Vwf	Von Willebrand factor [Source:MGI Symbol;Acc:MGI:98941]	protein_coding	125523737	125663642	6	1
ENSMUSG00000078202	RAPAvsCTRL	0.742764	0.0497847	0.16669	=	-0.471857	0.143629	67122	Nrarp	Notch-regulated ankyrin repeat protein [Source:MGI Symbol;Acc:MGI:1914372]	protein_coding	25070770	25073351	2	1
ENSMUSG00000114749	RAPAvsCTRL	0.742764	0.0643865	0.197341	=	-0.199726	0.430199		Gm48442	predicted gene, 48442 [Source:MGI Symbol;Acc:MGI:6097951]	TEC	12089825	12092076	14	1
ENSMUSG00000071637	RAPAvsCTRL	0.742568	0.027047	0.110659	=	1.62191	2.34826	12609	Cebpd	CCAAT/enhancer binding protein (C/EBP), delta [Source:MGI Symbol;Acc:MGI:103573]	protein_coding	15705150	15708895	16	1
ENSMUSG00000077737	RAPAvsCTRL	0.742414	0.329492	0.542118	=	-2.43477	-1.98346		Snord72	small nucleolar RNA, C/D box 72 [Source:MGI Symbol;Acc:MGI:3819555]	snoRNA	5147886	5147966	15	1
ENSMUSG00000026827	RAPAvsCTRL	0.742195	0.00145299	0.0144667	=	5.79501	6.39997	14571	Gpd2	glycerol phosphate dehydrogenase 2, mitochondrial [Source:MGI Symbol;Acc:MGI:99778]	protein_coding	57127647	57260731	2	1
ENSMUSG00000104291	RAPAvsCTRL	0.742164	0.0258693	0.107435	=	-0.126395	0.371309		A130071D04Rik	RIKEN cDNA A130071D04 gene [Source:MGI Symbol;Acc:MGI:2444749]	TEC	138089558	138095421	1	-1
ENSMUSG00000098090	RAPAvsCTRL	0.741938	0.124161	0.298983	=	0.34826	0.611781	77022	2700099C18Rik	RIKEN cDNA 2700099C18 gene [Source:MGI Symbol;Acc:MGI:1924272]	transcribed_unprocessed_pseudogene	95057528	95082560	17	1
ENSMUSG00000104852	RAPAvsCTRL	0.74124	0.0339896	0.1287	=	-0.487143	0.220303		Gm43201	predicted gene 43201 [Source:MGI Symbol;Acc:MGI:5663338]	TEC	45915617	45919032	5	-1
ENSMUSG00000081769	RAPAvsCTRL	0.741224	0.0979397	0.25626	=	-0.230234	0.345141		Gm12216	predicted gene 12216 [Source:MGI Symbol;Acc:MGI:3650088]	protein_coding	53674244	53750082	11	-1
ENSMUSG00000079685	RAPAvsCTRL	0.740693	0.131922	0.310499	=	-0.501878	-0.371831	77777	Ulbp1	UL16 binding protein 1 [Source:MGI Symbol;Acc:MGI:1925027]	protein_coding	7390362	7423638	10	-1
ENSMUSG00000021772	RAPAvsCTRL	0.740636	0.000397547	0.00580226	=	2.70905	3.41875	69721	Nkiras1	NFKB inhibitor interacting Ras-like protein 1 [Source:MGI Symbol;Acc:MGI:1916971]	protein_coding	4185693	4198560	14	-1
ENSMUSG00000041735	RAPAvsCTRL	0.740559	0.256057	0.467044	=	-1.32611	-0.929076	546849	AAdacl4fm3	AADACL4 family member 3 [Source:MGI Symbol;Acc:MGI:3650721]	protein_coding	144429761	144447974	4	-1
ENSMUSG00000060950	RAPAvsCTRL	0.740492	0.00367263	0.0279687	=	1.1922	1.86354	328162	Trmt61a	tRNA methyltransferase 61A [Source:MGI Symbol;Acc:MGI:2443487]	protein_coding	111644539	111650336	12	1
ENSMUSG00000032267	RAPAvsCTRL	0.740067	0.00122078	0.012847	=	0.90328	1.65405	235323	Usp28	ubiquitin specific peptidase 28 [Source:MGI Symbol;Acc:MGI:2442293]	protein_coding	48896675	48953817	9	1
ENSMUSG00000086825	RAPAvsCTRL	0.739538	0.0321467	0.123919	=	-0.258122	0.593567		Gm15675	predicted gene 15675 [Source:MGI Symbol;Acc:MGI:3783117]	lncRNA	130357518	130364928	1	-1
ENSMUSG00000108414	RAPAvsCTRL	0.738949	0.000106423	0.00230404	=	2.78537	3.53479		Snhg1	small nucleolar RNA host gene 1 [Source:MGI Symbol;Acc:MGI:3763743]	lncRNA	8700839	8703807	19	1
ENSMUSG00000103763	RAPAvsCTRL	0.738578	0.127544	0.304245	=	-0.577996	-0.207372		Gm37860	predicted gene, 37860 [Source:MGI Symbol;Acc:MGI:5611088]	TEC	165295069	165296102	1	1
ENSMUSG00000054942	RAPAvsCTRL	0.737915	0.0207681	0.093485	=	0.57568	1.34469	215708	Miga1	mitoguardin 1 [Source:MGI Symbol;Acc:MGI:1924567]	protein_coding	151979486	152046044	3	-1
ENSMUSG00000021262	RAPAvsCTRL	0.736534	0.021247	0.0948536	=	-0.242388	0.361354	14026	Evl	Ena-vasodilator stimulated phosphoprotein [Source:MGI Symbol;Acc:MGI:1194884]	protein_coding	108520979	108654775	12	1
ENSMUSG00000018362	RAPAvsCTRL	0.735965	0.000551991	0.00740497	=	3.38796	3.99698	16647	Kpna2	karyopherin (importin) alpha 2 [Source:MGI Symbol;Acc:MGI:103561]	protein_coding	106879455	106890367	11	-1
ENSMUSG00000071478	RAPAvsCTRL	0.73508	0.103512	0.266097	=	-0.597723	-0.555533	319165	H2ac7	H2A clustered histone 7 [Source:MGI Symbol;Acc:MGI:2448289]	protein_coding	23758555	23759126	13	1
ENSMUSG00000085303	RAPAvsCTRL	0.734533	0.0700377	0.207648	=	-0.121121	0.694871		Gm16751	predicted gene, 16751 [Source:MGI Symbol;Acc:MGI:4439675]	lncRNA	160682756	160729948	2	-1
ENSMUSG00000044125	RAPAvsCTRL	0.734235	0.205356	0.408776	=	-2.07818	-1.71087	319247	9530080O11Rik	RIKEN cDNA 9530080O11 gene [Source:MGI Symbol;Acc:MGI:2441751]	lncRNA	95847952	95855892	4	-1
ENSMUSG00000020649	RAPAvsCTRL	0.73423	0.0713913	0.210091	=	1.05652	1.31252	20135	Rrm2	ribonucleotide reductase M2 [Source:MGI Symbol;Acc:MGI:98181]	protein_coding	24758240	24764145	12	1
ENSMUSG00000110993	RAPAvsCTRL	0.734017	0.152515	0.338208	=	-1.06372	-0.248994		Gm47963	predicted gene, 47963 [Source:MGI Symbol;Acc:MGI:6097241]	TEC	37409065	37411208	9	1
ENSMUSG00000000317	RAPAvsCTRL	0.733581	0.0369723	0.136034	=	-0.556356	0.0280566	12029	Bcl6b	B cell CLL/lymphoma 6, member B [Source:MGI Symbol;Acc:MGI:1278332]	protein_coding	70114954	70120624	11	-1
ENSMUSG00000024989	RAPAvsCTRL	0.733489	0.234205	0.44238	=	-0.68156	-0.623609	74107	Cep55	centrosomal protein 55 [Source:MGI Symbol;Acc:MGI:1921357]	protein_coding	38043459	38062871	19	1
ENSMUSG00000029630	RAPAvsCTRL	0.733073	0.00433205	0.0314161	=	7.4486	8.1868	56388	Cyp3a25	cytochrome P450, family 3, subfamily a, polypeptide 25 [Source:MGI Symbol;Acc:MGI:1930638]	protein_coding	145914004	145946428	5	-1
ENSMUSG00000021061	RAPAvsCTRL	0.732437	0.0570487	0.182805	=	-0.317154	0.424898	20741	Sptb	spectrin beta, erythrocytic [Source:MGI Symbol;Acc:MGI:98387]	protein_coding	76627262	76757321	12	-1
ENSMUSG00000027177	RAPAvsCTRL	0.732393	5.2876e-06	0.000246336	=	4.3186	5.03313	15259	Hipk3	homeodomain interacting protein kinase 3 [Source:MGI Symbol;Acc:MGI:1314882]	protein_coding	104256826	104324791	2	-1
ENSMUSG00000096696	RAPAvsCTRL	0.732264	0.00134421	0.0136788	=	1.12875	1.74388	449000	Zfp960	zinc finger protein 960 [Source:MGI Symbol;Acc:MGI:3052731]	protein_coding	17284375	17309890	17	1
ENSMUSG00000082815	RAPAvsCTRL	0.732153	0.000127195	0.0026103	=	3.2961	4.11056		Gm5678	predicted gene 5678 [Source:MGI Symbol;Acc:MGI:3646098]	protein_coding	93424985	93427339	16	1
ENSMUSG00000043833	RAPAvsCTRL	0.731496	0.055719	0.179571	=	-0.0958392	0.60322	67261	2900005J15Rik	RIKEN cDNA 2900005J15 gene [Source:MGI Symbol;Acc:MGI:1914511]	lncRNA	25305981	25315107	5	1
ENSMUSG00000031845	RAPAvsCTRL	0.731367	0.000534744	0.00723328	=	1.73347	2.51043	63857	Bco1	beta-carotene oxygenase 1 [Source:MGI Symbol;Acc:MGI:1926923]	protein_coding	117822593	117860459	8	1
ENSMUSG00000102374	RAPAvsCTRL	0.731216	0.0220931	0.0972684	=	-0.449354	0.124878		Gm38387	predicted gene, 38387 [Source:MGI Symbol;Acc:MGI:5613622]	TEC	66808449	66811025	1	-1
ENSMUSG00000021868	RAPAvsCTRL	0.73117	1.03397e-06	7.15373e-05	=	3.61272	4.33075	105675	Ppif	peptidylprolyl isomerase F (cyclophilin F) [Source:MGI Symbol;Acc:MGI:2145814]	protein_coding	25694578	25700892	14	1
ENSMUSG00000025453	RAPAvsCTRL	0.730751	0.00379547	0.0285829	=	0.619473	1.29983	18115	Nnt	nicotinamide nucleotide transhydrogenase [Source:MGI Symbol;Acc:MGI:109279]	protein_coding	119471984	119545533	13	-1
ENSMUSG00000091542	RAPAvsCTRL	0.730433	0.0730758	0.213235	=	-0.349943	0.0738392		Gm17167	predicted gene 17167 [Source:MGI Symbol;Acc:MGI:4937994]	lncRNA	42206998	42235313	4	1
ENSMUSG00000070527	RAPAvsCTRL	0.730197	0.181952	0.378367	=	-1.30349	-0.512295	22652	Mkrn3	makorin, ring finger protein, 3 [Source:MGI Symbol;Acc:MGI:2181178]	protein_coding	62067341	62069887	7	-1
ENSMUSG00000106992	RAPAvsCTRL	0.730074	0.209779	0.413429	=	-1.37919	-0.671079		Gm43167	predicted gene 43167 [Source:MGI Symbol;Acc:MGI:5663304]	TEC	74590161	74591766	5	-1
ENSMUSG00000106543	RAPAvsCTRL	0.729859	0.157162	0.344659	=	-1.46113	-1.24413		Gm43378	predicted gene 43378 [Source:MGI Symbol;Acc:MGI:5663515]	lncRNA	143035217	143035798	5	-1
ENSMUSG00000112637	RAPAvsCTRL	0.729688	0.0411457	0.146281	=	0.100507	0.724344		Gm48225	predicted gene, 48225 [Source:MGI Symbol;Acc:MGI:6097625]	TEC	78308067	78313149	12	1
ENSMUSG00000039196	RAPAvsCTRL	0.729155	0.271101	0.48268	=	7.42689	7.98639	18405	Orm1	orosomucoid 1 [Source:MGI Symbol;Acc:MGI:97443]	protein_coding	63262797	63266400	4	1
ENSMUSG00000074782	RAPAvsCTRL	0.728504	0.0149932	0.0750998	=	0.452547	1.19242	373852	4833422C13Rik	RIKEN cDNA 4833422C13 gene [Source:MGI Symbol;Acc:MGI:3603826]	lncRNA	91849784	91889991	13	-1
ENSMUSG00000061758	RAPAvsCTRL	0.727562	0.00789284	0.0484446	=	0.266186	0.966926	67861	Akr1b10	aldo-keto reductase family 1, member B10 (aldose reductase) [Source:MGI Symbol;Acc:MGI:1915111]	protein_coding	34361153	34373885	6	1
ENSMUSG00000070392	RAPAvsCTRL	0.727289	0.228784	0.436135	=	-1.74536	-1.50075		Gm20634	predicted gene 20634 [Source:MGI Symbol;Acc:MGI:5313081]	lncRNA	96152870	96155825	3	1
ENSMUSG00000028332	RAPAvsCTRL	0.727201	0.16233	0.351675	=	-1.25446	-0.809856	93966	Hemgn	hemogen [Source:MGI Symbol;Acc:MGI:2136910]	protein_coding	46393989	46413506	4	-1
ENSMUSG00000020125	RAPAvsCTRL	0.726844	0.302954	0.515967	=	-2.27766	-1.5443	50701	Elane	elastase, neutrophil expressed [Source:MGI Symbol;Acc:MGI:2679229]	protein_coding	79722081	79724049	10	1
ENSMUSG00000026773	RAPAvsCTRL	0.726722	0.0564021	0.181162	=	0.674742	1.4105	170768	Pfkfb3	6-phosphofructo-2-kinase/fructose-2,6-biphosphatase 3 [Source:MGI Symbol;Acc:MGI:2181202]	protein_coding	11476244	11558888	2	-1
ENSMUSG00000086479	RAPAvsCTRL	0.72668	0.26947	0.481356	=	-1.60211	-1.28365		Gm16014	predicted gene 16014 [Source:MGI Symbol;Acc:MGI:3801812]	lncRNA	44033372	44034646	5	1
ENSMUSG00000025163	RAPAvsCTRL	0.72626	0.121847	0.295984	=	-0.873454	-0.300306	12516	Cd7	CD7 antigen [Source:MGI Symbol;Acc:MGI:88344]	protein_coding	120927573	120930244	11	-1
ENSMUSG00000036390	RAPAvsCTRL	0.725581	0.0658023	0.200086	=	0.686151	0.906726	13197	Gadd45a	growth arrest and DNA-damage-inducible 45 alpha [Source:MGI Symbol;Acc:MGI:107799]	protein_coding	67012080	67014441	6	-1
ENSMUSG00000102546	RAPAvsCTRL	0.725429	0.00104174	0.0115144	=	1.71394	2.43797		Gm9722	predicted gene 9722 [Source:MGI Symbol;Acc:MGI:3646115]	processed_pseudogene	185610281	185611082	1	-1
ENSMUSG00000049721	RAPAvsCTRL	0.725245	0.224802	0.431785	=	-1.42386	-0.884314	53897	Gal3st1	galactose-3-O-sulfotransferase 1 [Source:MGI Symbol;Acc:MGI:1858277]	protein_coding	3933636	3949326	11	1
ENSMUSG00000050240	RAPAvsCTRL	0.724768	0.0402973	0.144287	=	-0.120331	0.558645	58180	Hic2	hypermethylated in cancer 2 [Source:MGI Symbol;Acc:MGI:1929869]	protein_coding	17051436	17081294	16	1
ENSMUSG00000103933	RAPAvsCTRL	0.724374	0.121685	0.295735	=	-0.645606	0.0839023		Gm36964	predicted gene, 36964 [Source:MGI Symbol;Acc:MGI:5610192]	processed_pseudogene	8886066	8886263	1	1
ENSMUSG00000032609	RAPAvsCTRL	0.724256	0.00411563	0.0304302	=	1.10494	1.8396	78267	Klhdc8b	kelch domain containing 8B [Source:MGI Symbol;Acc:MGI:1925517]	protein_coding	108324835	108338780	9	-1
ENSMUSG00000046605	RAPAvsCTRL	0.724097	0.0468671	0.159885	=	-0.373556	0.298028	210004	B3gntl1	UDP-GlcNAc:betaGal beta-1,3-N-acetylglucosaminyltransferase-like 1 [Source:MGI Symbol;Acc:MGI:2441705]	protein_coding	121507023	121563979	11	-1
ENSMUSG00000020142	RAPAvsCTRL	0.724053	0.00368588	0.0280303	=	2.57375	3.00996	55963	Slc1a4	solute carrier family 1 (glutamate/neutral amino acid transporter), member 4 [Source:MGI Symbol;Acc:MGI:2135601]	protein_coding	20252180	20282713	11	-1
ENSMUSG00000069919	RAPAvsCTRL	0.722926	0.0364619	0.134766	=	11.4131	12.1168	15122	Hba-a1	hemoglobin alpha, adult chain 1 [Source:MGI Symbol;Acc:MGI:96015]	protein_coding	32233511	32234465	11	1
ENSMUSG00000083240	RAPAvsCTRL	0.722414	0.104519	0.267744	=	-0.255842	0.32475		Gm13453	predicted gene 13453 [Source:MGI Symbol;Acc:MGI:3651618]	processed_pseudogene	40017516	40017872	2	-1
ENSMUSG00000109206	RAPAvsCTRL	0.721921	0.377182	0.588598	=	-2.0616	-1.40116		Gm45137	predicted gene 45137 [Source:MGI Symbol;Acc:MGI:5753713]	TEC	120638361	120642775	7	1
ENSMUSG00000039531	RAPAvsCTRL	0.721893	0.000462727	0.00646902	=	2.70964	3.35656	72580	Zup1	zinc finger containing ubiquitin peptidase 1 [Source:MGI Symbol;Acc:MGI:1919830]	protein_coding	33795138	33827265	10	-1
ENSMUSG00000023411	RAPAvsCTRL	0.721757	0.285923	0.497572	=	-1.76394	-1.34994	73181	Nfatc4	nuclear factor of activated T cells, cytoplasmic, calcineurin dependent 4 [Source:MGI Symbol;Acc:MGI:1920431]	protein_coding	56060601	56071400	14	1
ENSMUSG00000104854	RAPAvsCTRL	0.72163	0.334372	0.546882	=	-1.44512	-1.22568	102465671	Mir7116	microRNA 7116 [Source:MGI Symbol;Acc:MGI:5562735]	miRNA	100369237	100369306	11	-1
ENSMUSG00000032815	RAPAvsCTRL	0.721544	0.0953037	0.252368	=	-0.475442	-0.0381926	14087	Fanca	Fanconi anemia, complementation group A [Source:MGI Symbol;Acc:MGI:1341823]	protein_coding	123995039	124045315	8	-1
ENSMUSG00000041921	RAPAvsCTRL	0.721352	0.00987902	0.0572631	=	2.15895	2.83798	66559	Metap1d	methionyl aminopeptidase type 1D (mitochondrial) [Source:MGI Symbol;Acc:MGI:1913809]	protein_coding	71283620	71355538	2	1
ENSMUSG00000102556	RAPAvsCTRL	0.721026	0.205958	0.409174	=	-1.59687	-0.99127		Gm37569	predicted gene, 37569 [Source:MGI Symbol;Acc:MGI:5610797]	TEC	10267306	10269027	1	-1
ENSMUSG00000028307	RAPAvsCTRL	0.720362	0.00211908	0.0189645	=	11.4957	12.1409	230163	Aldob	aldolase B, fructose-bisphosphate [Source:MGI Symbol;Acc:MGI:87995]	protein_coding	49535995	49549546	4	-1
ENSMUSG00000025991	RAPAvsCTRL	0.720266	0.00103229	0.0114177	=	9.42254	10.0622	227231	Cps1	carbamoyl-phosphate synthetase 1 [Source:MGI Symbol;Acc:MGI:891996]	protein_coding	67162185	67270418	1	1
ENSMUSG00000063011	RAPAvsCTRL	0.720093	0.101845	0.262965	=	-0.595332	0.145469	56047	Msln	mesothelin [Source:MGI Symbol;Acc:MGI:1888992]	protein_coding	25967587	25973352	17	-1
ENSMUSG00000034748	RAPAvsCTRL	0.720012	0.133589	0.313105	=	-0.880481	-0.2887	50721	Sirt6	sirtuin 6 [Source:MGI Symbol;Acc:MGI:1354161]	protein_coding	81457619	81463631	10	-1
ENSMUSG00000096385	RAPAvsCTRL	0.719866	0.243268	0.452973	=	-0.625214	-0.130391		Gm11168	predicted gene 11168 [Source:MGI Symbol;Acc:MGI:3779420]	protein_coding	3003346	3006948	9	1
ENSMUSG00000075511	RAPAvsCTRL	0.719357	0.0217573	0.0963378	=	0.653104	1.2408		1700001L05Rik	RIKEN cDNA 1700001L05 gene [Source:MGI Symbol;Acc:MGI:1916541]	lncRNA	83238048	83251483	15	-1
ENSMUSG00000048661	RAPAvsCTRL	0.719283	0.0001089	0.00233898	=	2.31954	3.03744	380664	Lemd3	LEM domain containing 3 [Source:MGI Symbol;Acc:MGI:3580376]	protein_coding	120759318	120815237	10	-1
ENSMUSG00000047604	RAPAvsCTRL	0.719176	0.0014871	0.0146736	=	1.17957	1.87405	212398	Frat2	frequently rearranged in advanced T cell lymphomas 2 [Source:MGI Symbol;Acc:MGI:2673967]	protein_coding	41834411	41836571	19	-1
ENSMUSG00000031864	RAPAvsCTRL	0.718053	0.00687642	0.0436904	=	0.899376	1.54217	70885	Ints10	integrator complex subunit 10 [Source:MGI Symbol;Acc:MGI:1918135]	protein_coding	69246581	69284319	8	1
ENSMUSG00000028194	RAPAvsCTRL	0.71773	0.00225661	0.0197559	=	4.89509	5.60514	69219	Ddah1	dimethylarginine dimethylaminohydrolase 1 [Source:MGI Symbol;Acc:MGI:1916469]	protein_coding	145464430	145600032	3	1
ENSMUSG00000027978	RAPAvsCTRL	0.717621	0.289346	0.501542	=	-2.16835	-1.31229	19142	Prss12	protease, serine 12 neurotrypsin (motopsin) [Source:MGI Symbol;Acc:MGI:1100881]	protein_coding	123240562	123300246	3	1
ENSMUSG00000108371	RAPAvsCTRL	0.717309	0.210282	0.413941	=	-1.29889	-0.743666		Gm38832	predicted gene, 38832 [Source:MGI Symbol;Acc:MGI:5621717]	lncRNA	72139833	72144691	6	1
ENSMUSG00000051343	RAPAvsCTRL	0.717188	0.0312752	0.121652	=	0.281845	0.91282	52055	Rab11fip5	RAB11 family interacting protein 5 (class I) [Source:MGI Symbol;Acc:MGI:1098586]	protein_coding	85311944	85351616	6	-1
ENSMUSG00000039166	RAPAvsCTRL	0.716546	5.31275e-05	0.00136667	=	2.65644	3.35345	432442	Akap7	A kinase (PRKA) anchor protein 7 [Source:MGI Symbol;Acc:MGI:1859150]	protein_coding	25044988	25183768	10	-1
ENSMUSG00000021091	RAPAvsCTRL	0.716446	0.00325185	0.0255914	=	7.12204	7.73724	20716	Serpina3n	serine (or cysteine) peptidase inhibitor, clade A, member 3N [Source:MGI Symbol;Acc:MGI:105045]	protein_coding	104372988	104380588	12	1
ENSMUSG00000026333	RAPAvsCTRL	0.716345	0.00330385	0.0258547	=	2.45334	3.00609	252876	Gin1	gypsy retrotransposon integrase 1 [Source:MGI Symbol;Acc:MGI:2182036]	protein_coding	97697897	97721434	1	1
ENSMUSG00000027722	RAPAvsCTRL	0.716233	0.0484976	0.163554	=	-0.303804	0.446496	57815	Spata5	spermatogenesis associated 5 [Source:MGI Symbol;Acc:MGI:1927170]	protein_coding	37474045	37633245	3	1
ENSMUSG00000031165	RAPAvsCTRL	0.716046	0.0130463	0.0685364	=	-0.570668	0.072578	22376	Was	Wiskott-Aldrich syndrome [Source:MGI Symbol;Acc:MGI:105059]	protein_coding	7947692	7956737	X	-1
ENSMUSG00000112734	RAPAvsCTRL	0.71571	0.0719396	0.210979	=	1.39029	2.12606		Gm47644	predicted gene, 47644 [Source:MGI Symbol;Acc:MGI:6096722]	lncRNA	53213849	53221181	10	-1
ENSMUSG00000025995	RAPAvsCTRL	0.715662	2.45567e-05	0.000764354	=	2.721	3.41444	73674	Wdr75	WD repeat domain 75 [Source:MGI Symbol;Acc:MGI:1920924]	protein_coding	45834326	45862779	1	1
ENSMUSG00000044906	RAPAvsCTRL	0.715524	0.0171104	0.0817016	=	0.285209	0.962788	269033	4930503L19Rik	RIKEN cDNA 4930503L19 gene [Source:MGI Symbol;Acc:MGI:1922045]	protein_coding	70585283	70605580	18	-1
ENSMUSG00000021765	RAPAvsCTRL	0.715493	0.0210374	0.0942277	=	1.96983	2.74948	14313	Fst	follistatin [Source:MGI Symbol;Acc:MGI:95586]	protein_coding	114588826	114595487	13	-1
ENSMUSG00000045776	RAPAvsCTRL	0.715371	0.0503213	0.167624	=	2.45437	3.29447	319476	Lrtm1	leucine-rich repeats and transmembrane domains 1 [Source:MGI Symbol;Acc:MGI:2442106]	protein_coding	28740165	28755602	14	1
ENSMUSG00000034764	RAPAvsCTRL	0.71535	0.311239	0.523638	=	-1.96619	-1.52893		1700006J14Rik	RIKEN cDNA 1700006J14 gene [Source:MGI Symbol;Acc:MGI:2447818]	lncRNA	120200062	120220241	10	1
ENSMUSG00000035783	RAPAvsCTRL	0.715056	0.00180321	0.0169275	=	1.31195	1.98296	11475	Acta2	actin, alpha 2, smooth muscle, aorta [Source:MGI Symbol;Acc:MGI:87909]	protein_coding	34218490	34232990	19	-1
ENSMUSG00000033157	RAPAvsCTRL	0.714829	0.0053563	0.036715	=	0.770859	1.54293	213012	Abhd10	abhydrolase domain containing 10 [Source:MGI Symbol;Acc:MGI:2442422]	protein_coding	45550088	45563318	16	-1
ENSMUSG00000028587	RAPAvsCTRL	0.714784	0.243234	0.452973	=	-1.28821	-0.87592	18392	Orc1	origin recognition complex, subunit 1 [Source:MGI Symbol;Acc:MGI:1328337]	protein_coding	108436620	108472030	4	1
ENSMUSG00000042579	RAPAvsCTRL	0.714765	0.0182339	0.0852401	=	0.552513	1.23556	74034	4632404H12Rik	RIKEN cDNA 4632404H12 gene [Source:MGI Symbol;Acc:MGI:1921284]	lncRNA	89674818	89680547	3	-1
ENSMUSG00000109089	RAPAvsCTRL	0.714353	0.0208836	0.0937716	=	3.68334	4.11363	71624	4833411C07Rik	RIKEN cDNA 4833411C07 gene [Source:MGI Symbol;Acc:MGI:1918874]	lncRNA	10949922	10953893	8	1
ENSMUSG00000049764	RAPAvsCTRL	0.713727	0.00243001	0.0208274	=	1.33032	2.0471	64453	Zfp280b	zinc finger protein 280B [Source:MGI Symbol;Acc:MGI:1927865]	protein_coding	75868484	75879068	10	1
ENSMUSG00000024052	RAPAvsCTRL	0.713557	0.0067704	0.0432875	=	5.65354	6.25985	64898	Lpin2	lipin 2 [Source:MGI Symbol;Acc:MGI:1891341]	protein_coding	71489555	71556812	17	1
ENSMUSG00000105726	RAPAvsCTRL	0.713432	0.518333	0.712571	=	-2.84756	-2.60572		Gm42443	predicted gene 42443 [Source:MGI Symbol;Acc:MGI:5662580]	TEC	131723560	131724714	5	-1
ENSMUSG00000079109	RAPAvsCTRL	0.713423	0.035548	0.132427	=	-0.101077	0.622398	18861	Pms2	PMS1 homolog2, mismatch repair system component [Source:MGI Symbol;Acc:MGI:104288]	protein_coding	143846782	143870786	5	1
ENSMUSG00000016024	RAPAvsCTRL	0.712792	0.00216422	0.0192179	=	5.97638	6.63974	16803	Lbp	lipopolysaccharide binding protein [Source:MGI Symbol;Acc:MGI:1098776]	protein_coding	158148413	158174772	2	1
ENSMUSG00000028889	RAPAvsCTRL	0.712659	5.37212e-06	0.000249558	=	3.56346	4.28282	230734	Yrdc	yrdC domain containing (E.coli) [Source:MGI Symbol;Acc:MGI:2387201]	protein_coding	124744472	124749035	4	1
ENSMUSG00000022994	RAPAvsCTRL	0.712521	0.00344321	0.0266587	=	1.07478	1.79296	11512	Adcy6	adenylate cyclase 6 [Source:MGI Symbol;Acc:MGI:87917]	protein_coding	98487854	98507957	15	-1
ENSMUSG00000096233	RAPAvsCTRL	0.712261	0.124739	0.299532	=	-0.850575	-0.571975	236069	Gm13238	predicted gene 13238 [Source:MGI Symbol;Acc:MGI:3652104]	processed_pseudogene	145563789	145564568	4	1
ENSMUSG00000104060	RAPAvsCTRL	0.712178	0.0938528	0.25009	=	-0.965277	-0.300825		Gm37954	predicted gene, 37954 [Source:MGI Symbol;Acc:MGI:5611182]	TEC	131304199	131306269	1	-1
ENSMUSG00000043398	RAPAvsCTRL	0.711929	0.0127659	0.0676492	=	0.749622	1.48118	238252	Gpr135	G protein-coupled receptor 135 [Source:MGI Symbol;Acc:MGI:2676315]	protein_coding	72114750	72117899	12	-1
ENSMUSG00000067276	RAPAvsCTRL	0.711677	0.194012	0.394651	=	-1.1901	-1.17255	12338	Capn6	calpain 6 [Source:MGI Symbol;Acc:MGI:1100850]	protein_coding	142585227	142610410	X	-1
ENSMUSG00000033773	RAPAvsCTRL	0.710121	0.00106047	0.0116387	=	1.73164	2.4251	231571	Rpap2	RNA polymerase II associated protein 2 [Source:MGI Symbol;Acc:MGI:2141142]	protein_coding	107745239	107809704	5	1
ENSMUSG00000037020	RAPAvsCTRL	0.709768	0.0504309	0.16792	=	-0.692477	-0.0702586	233064	Wdr62	WD repeat domain 62 [Source:MGI Symbol;Acc:MGI:1923696]	protein_coding	29939563	29979844	7	-1
ENSMUSG00000101493	RAPAvsCTRL	0.709598	0.135047	0.315062	=	-1.26422	-0.592153		2810405F17Rik	RIKEN cDNA 2810405F17 gene [Source:MGI Symbol;Acc:MGI:1917225]	lncRNA	137114577	137115693	4	-1
ENSMUSG00000069917	RAPAvsCTRL	0.709378	0.0387709	0.140615	=	11.151	11.8511	110257	Hba-a2	hemoglobin alpha, adult chain 2 [Source:MGI Symbol;Acc:MGI:96016]	protein_coding	32246489	32247298	11	1
ENSMUSG00000074768	RAPAvsCTRL	0.708671	0.00230693	0.0200044	=	9.31298	10.0294	12116	Bhmt	betaine-homocysteine methyltransferase [Source:MGI Symbol;Acc:MGI:1339972]	protein_coding	93753183	93774469	13	-1
ENSMUSG00000020974	RAPAvsCTRL	0.708541	0.0596722	0.188317	=	-0.448967	0.0228053	18974	Pole2	polymerase (DNA directed), epsilon 2 (p59 subunit) [Source:MGI Symbol;Acc:MGI:1197514]	protein_coding	69248547	69274969	12	-1
ENSMUSG00000071516	RAPAvsCTRL	0.708365	0.0826344	0.230732	=	-0.708192	-0.668832	319191	H2ac13	H2A clustered histone 13 [Source:MGI Symbol;Acc:MGI:2448457]	protein_coding	21900592	21900984	13	1
ENSMUSG00000103973	RAPAvsCTRL	0.708035	0.0382096	0.139252	=	0.15545	0.729999		BC055308	cDNA sequence BC055308 [Source:MGI Symbol;Acc:MGI:3039612]	TEC	95256406	95258943	1	1
ENSMUSG00000073427	RAPAvsCTRL	0.707885	0.0224712	0.0983374	=	0.221817	0.835281	237412	Gm4924	predicted gene 4924 [Source:MGI Symbol;Acc:MGI:3643133]	protein_coding	82190089	82258716	10	1
ENSMUSG00000025265	RAPAvsCTRL	0.707839	0.0799682	0.226201	=	-0.783447	-0.165974	14163	Fgd1	FYVE, RhoGEF and PH domain containing 1 [Source:MGI Symbol;Acc:MGI:104566]	protein_coding	149829146	149872517	X	1
ENSMUSG00000020834	RAPAvsCTRL	0.70775	0.00599534	0.0396663	=	0.627667	1.38575	70451	Dhrs13	dehydrogenase/reductase (SDR family) member 13 [Source:MGI Symbol;Acc:MGI:1917701]	protein_coding	77923106	77928692	11	1
ENSMUSG00000024137	RAPAvsCTRL	0.707664	0.00338417	0.0263017	=	0.483819	1.25029	13560	E4f1	E4F transcription factor 1 [Source:MGI Symbol;Acc:MGI:109530]	protein_coding	24662752	24689287	17	-1
ENSMUSG00000073940	RAPAvsCTRL	0.707481	0.0514162	0.169732	=	8.90143	9.55084	101488143	Hbb-bt	hemoglobin, beta adult t chain [Source:MGI Symbol;Acc:MGI:5474850]	protein_coding	103461731	103463203	7	-1
ENSMUSG00000116637	RAPAvsCTRL	0.706583	0.0332447	0.126854	=	-0.00434562	0.384946		Gm8130	predicted gene 8130 [Source:MGI Symbol;Acc:MGI:3647919]	processed_pseudogene	22869032	22869601	16	1
ENSMUSG00000028028	RAPAvsCTRL	0.705377	0.264681	0.476309	=	-1.74923	-0.992391	71481	Alpk1	alpha-kinase 1 [Source:MGI Symbol;Acc:MGI:1918731]	protein_coding	127463959	127574176	3	-1
ENSMUSG00000113585	RAPAvsCTRL	0.705319	0.0956148	0.252781	=	-1.09401	-0.356508		Gm19605	predicted gene, 19605 [Source:MGI Symbol;Acc:MGI:5011790]	lncRNA	110440945	110452642	12	-1
ENSMUSG00000016496	RAPAvsCTRL	0.704579	0.153751	0.339836	=	-0.746997	-0.131181	60533	Cd274	CD274 antigen [Source:MGI Symbol;Acc:MGI:1926446]	protein_coding	29344855	29365495	19	1
ENSMUSG00000027962	RAPAvsCTRL	0.704319	0.000406773	0.00587886	=	3.58509	4.28385	22329	Vcam1	vascular cell adhesion molecule 1 [Source:MGI Symbol;Acc:MGI:98926]	protein_coding	115903598	115923337	3	-1
ENSMUSG00000106149	RAPAvsCTRL	0.703294	0.0755612	0.217828	=	-0.699394	-0.0510217		Gm43430	predicted gene 43430 [Source:MGI Symbol;Acc:MGI:5663567]	TEC	135356431	135360327	3	-1
ENSMUSG00000022194	RAPAvsCTRL	0.703232	0.14334	0.325589	=	-0.631296	0.00875496	12050	Pabpn1	poly(A) binding protein, nuclear 1 [Source:MGI Symbol;Acc:MGI:1859158]	protein_coding	55129957	55135626	14	1
ENSMUSG00000022103	RAPAvsCTRL	0.702865	0.0469301	0.159995	=	0.1232	0.740594	14586	Gfra2	glial cell line derived neurotrophic factor family receptor alpha 2 [Source:MGI Symbol;Acc:MGI:1195462]	protein_coding	71127560	71217278	14	1
ENSMUSG00000002486	RAPAvsCTRL	0.702627	0.022401	0.0981719	=	0.236239	0.914452	77832	Tchp	trichoplein, keratin filament binding [Source:MGI Symbol;Acc:MGI:1925082]	protein_coding	114845821	114860388	5	1
ENSMUSG00000029552	RAPAvsCTRL	0.702504	0.108862	0.274586	=	0.150392	0.60978	21753	Tes	testin LIM domain protein [Source:MGI Symbol;Acc:MGI:105081]	protein_coding	17065148	17105827	6	1
ENSMUSG00000057751	RAPAvsCTRL	0.701762	0.175211	0.36944	=	-1.32762	-0.78725	230971	Megf6	multiple EGF-like-domains 6 [Source:MGI Symbol;Acc:MGI:1919351]	protein_coding	154255187	154360170	4	1
ENSMUSG00000117545	RAPAvsCTRL	0.701594	0.15498	0.341577	=	-0.829257	0.0697331	102632818	Gm30794	predicted gene, 30794 [Source:MGI Symbol;Acc:MGI:5589953]	lncRNA	87762397	87767792	17	-1
ENSMUSG00000079710	RAPAvsCTRL	0.701582	0.0962221	0.253603	=	0.0181538	0.481581	100041639	Dynlt2a2	dynein light chain Tctex-type 2A2 [Source:MGI Symbol;Acc:MGI:3809205]	protein_coding	15216049	15261799	17	-1
ENSMUSG00000030521	RAPAvsCTRL	0.701279	1.28963e-05	0.000464923	=	3.11593	3.82557	67973	Mphosph10	M-phase phosphoprotein 10 (U3 small nucleolar ribonucleoprotein) [Source:MGI Symbol;Acc:MGI:1915223]	protein_coding	64026275	64042016	7	-1
ENSMUSG00000003824	RAPAvsCTRL	0.701195	0.0841466	0.233274	=	0.203418	0.799883	71846	Syce2	synaptonemal complex central element protein 2 [Source:MGI Symbol;Acc:MGI:1919096]	protein_coding	85598740	85614850	8	1
ENSMUSG00000062542	RAPAvsCTRL	0.700663	0.0883321	0.240708	=	-0.956705	-0.428866	60510	Syt9	synaptotagmin IX [Source:MGI Symbol;Acc:MGI:1926373]	protein_coding	106969935	107147863	7	1
ENSMUSG00000001119	RAPAvsCTRL	0.700623	0.00312116	0.0248679	=	0.411691	1.06796	12833	Col6a1	collagen, type VI, alpha 1 [Source:MGI Symbol;Acc:MGI:88459]	protein_coding	76544626	76562002	10	-1
ENSMUSG00000086040	RAPAvsCTRL	0.700256	0.00319938	0.0252518	=	2.07343	2.70422	330319	Wipf3	WAS/WASL interacting protein family, member 3 [Source:MGI Symbol;Acc:MGI:3044681]	protein_coding	54406588	54480753	6	1
ENSMUSG00000107362	RAPAvsCTRL	0.700022	0.0173102	0.0824479	=	0.620767	1.4542		Gm40309	predicted gene, 40309 [Source:MGI Symbol;Acc:MGI:5623194]	TEC	65699272	65701023	5	1
ENSMUSG00000042745	RAPAvsCTRL	0.699947	0.0153518	0.0764251	=	2.76239	3.47672	15901	Id1	inhibitor of DNA binding 1, HLH protein [Source:MGI Symbol;Acc:MGI:96396]	protein_coding	152578171	152579330	2	1
ENSMUSG00000111605	RAPAvsCTRL	0.699618	0.0604992	0.190042	=	-0.65902	0.156572		4632418H02Rik	RIKEN cDNA 4632418H02 gene [Source:MGI Symbol;Acc:MGI:1925515]	TEC	121956360	121959080	9	1
ENSMUSG00000045136	RAPAvsCTRL	0.699222	0.0478904	0.162287	=	0.952782	1.39467	73710	Tubb2b	tubulin, beta 2B class IIB [Source:MGI Symbol;Acc:MGI:1920960]	protein_coding	34310731	34314449	13	-1
ENSMUSG00000030556	RAPAvsCTRL	0.698802	0.00100728	0.0112553	=	2.95448	3.52878	67867	Lrrc28	leucine rich repeat containing 28 [Source:MGI Symbol;Acc:MGI:1915689]	protein_coding	67163158	67295016	7	-1
ENSMUSG00000041482	RAPAvsCTRL	0.698762	0.045306	0.156198	=	-0.434345	0.229099	667742	Piezo2	piezo-type mechanosensitive ion channel component 2 [Source:MGI Symbol;Acc:MGI:1918781]	protein_coding	63143284	63520254	18	-1
ENSMUSG00000040721	RAPAvsCTRL	0.698497	0.00234395	0.0202499	=	1.70108	2.31098	239102	Zfhx2	zinc finger homeobox 2 [Source:MGI Symbol;Acc:MGI:2686934]	protein_coding	55297719	55329781	14	-1
ENSMUSG00000112150	RAPAvsCTRL	0.697965	0.364417	0.577352	=	-2.12074	-1.40183		9530018F02Rik	RIKEN cDNA 9530018F02 gene [Source:MGI Symbol;Acc:MGI:1924652]	lncRNA	77282839	77285437	12	-1
ENSMUSG00000037772	RAPAvsCTRL	0.697835	3.62951e-07	3.22471e-05	=	3.28469	4.0015	19935	Mrpl23	mitochondrial ribosomal protein L23 [Source:MGI Symbol;Acc:MGI:1196612]	protein_coding	142086423	142094484	7	1
ENSMUSG00000108542	RAPAvsCTRL	0.697585	0.0191882	0.0884548	=	0.275131	0.89179		Gm44834	predicted gene 44834 [Source:MGI Symbol;Acc:MGI:5753410]	TEC	75131747	75133142	7	1
ENSMUSG00000117439	RAPAvsCTRL	0.697497	0.237488	0.446503	=	-1.7384	-1.18485		Gm50083	predicted gene, 50083 [Source:MGI Symbol;Acc:MGI:6275415]	processed_pseudogene	17961876	17962077	18	1
ENSMUSG00000029727	RAPAvsCTRL	0.697244	0.114199	0.283302	=	6.18118	6.66665	13113	Cyp3a13	cytochrome P450, family 3, subfamily a, polypeptide 13 [Source:MGI Symbol;Acc:MGI:88610]	protein_coding	137891194	137919881	5	-1
ENSMUSG00000030031	RAPAvsCTRL	0.697027	0.15615	0.343021	=	-0.98987	-0.528336	243574	Kbtbd8	kelch repeat and BTB (POZ) domain containing 8 [Source:MGI Symbol;Acc:MGI:2661430]	protein_coding	95094221	95106771	6	1
ENSMUSG00000042988	RAPAvsCTRL	0.69701	0.00311983	0.0248679	=	2.09398	2.77793	77583	Notum	notum palmitoleoyl-protein carboxylesterase [Source:MGI Symbol;Acc:MGI:1924833]	protein_coding	120544614	120552001	11	-1
ENSMUSG00000023905	RAPAvsCTRL	0.696817	0.0353645	0.132	=	-0.171059	0.394962	27279	Tnfrsf12a	tumor necrosis factor receptor superfamily, member 12a [Source:MGI Symbol;Acc:MGI:1351484]	protein_coding	23894419	23896442	17	-1
ENSMUSG00000074357	RAPAvsCTRL	0.696551	0.0544932	0.176495	=	-0.490362	0.25724		AA386476	expressed sequence AA386476 [Source:MGI Symbol;Acc:MGI:3034595]	lncRNA	48128426	48138274	8	1
ENSMUSG00000073705	RAPAvsCTRL	0.696137	0.140715	0.321467	=	-0.100472	0.413792	69928	Cenps	centromere protein S [Source:MGI Symbol;Acc:MGI:1917178]	protein_coding	149211578	149222086	4	-1
ENSMUSG00000045659	RAPAvsCTRL	0.696061	0.012504	0.0668789	=	0.538055	1.20923	233765	Plekha7	pleckstrin homology domain containing, family A member 7 [Source:MGI Symbol;Acc:MGI:2445094]	protein_coding	115722720	115907611	7	-1
ENSMUSG00000103373	RAPAvsCTRL	0.695635	0.0329563	0.126079	=	-0.166294	0.535057		Gm37238	predicted gene, 37238 [Source:MGI Symbol;Acc:MGI:5610466]	TEC	48696120	48698509	13	-1
ENSMUSG00000034450	RAPAvsCTRL	0.695599	1.23678e-05	0.000450869	=	6.81885	7.46755	268756	Gulo	gulonolactone (L-) oxidase [Source:MGI Symbol;Acc:MGI:1353434]	protein_coding	66224235	66246656	14	-1
ENSMUSG00000044505	RAPAvsCTRL	0.69534	0.062767	0.194054	=	0.642227	1.21571	320747	Lingo4	leucine rich repeat and Ig domain containing 4 [Source:MGI Symbol;Acc:MGI:2444651]	protein_coding	94305824	94311808	3	1
ENSMUSG00000050796	RAPAvsCTRL	0.694718	0.0211161	0.0945282	=	0.548242	1.14602	117592	B3galt6	UDP-Gal:betaGal beta 1,3-galactosyltransferase, polypeptide 6 [Source:MGI Symbol;Acc:MGI:2152819]	protein_coding	156073923	156077106	4	-1
ENSMUSG00000112900	RAPAvsCTRL	0.69453	0.418962	0.628404	=	-1.93353	-1.76243		Gm48204	predicted gene, 48204 [Source:MGI Symbol;Acc:MGI:6097593]	TEC	105350542	105352510	10	-1
ENSMUSG00000022146	RAPAvsCTRL	0.6943	0.0904808	0.244363	=	-0.39364	0.170272	18414	Osmr	oncostatin M receptor [Source:MGI Symbol;Acc:MGI:1330819]	protein_coding	6843058	6904450	15	-1
ENSMUSG00000028133	RAPAvsCTRL	0.69409	0.00254136	0.0215096	=	2.3207	2.94724	66568	Rwdd3	RWD domain containing 3 [Source:MGI Symbol;Acc:MGI:1920420]	protein_coding	120949047	120965344	3	-1
ENSMUSG00000062866	RAPAvsCTRL	0.693797	1.02077e-05	0.000403812	=	2.85161	3.55069	215789	Phactr2	phosphatase and actin regulator 2 [Source:MGI Symbol;Acc:MGI:2446138]	protein_coding	13083461	13350156	10	-1
ENSMUSG00000043587	RAPAvsCTRL	0.692926	0.00089057	0.0103353	=	2.52136	3.176	235534	Pxylp1	2-phosphoxylose phosphatase 1 [Source:MGI Symbol;Acc:MGI:2442444]	protein_coding	96705389	96774722	9	-1
ENSMUSG00000093668	RAPAvsCTRL	0.692819	0.141922	0.323498	=	-0.633694	0.0524808	75507	Pou5f2	POU domain class 5, transcription factor 2 [Source:MGI Symbol;Acc:MGI:1922757]	protein_coding	78173021	78174414	13	1
ENSMUSG00000041491	RAPAvsCTRL	0.692807	0.0850165	0.234883	=	-0.275124	0.363569	208518	Cep78	centrosomal protein 78 [Source:MGI Symbol;Acc:MGI:1924386]	protein_coding	15933137	15962353	19	-1
ENSMUSG00000003949	RAPAvsCTRL	0.692538	1.92709e-05	0.000622915	=	4.56353	5.21147	217082	Hlf	hepatic leukemia factor [Source:MGI Symbol;Acc:MGI:96108]	protein_coding	90227362	90281721	11	-1
ENSMUSG00000031434	RAPAvsCTRL	0.692196	0.000898723	0.0104151	=	2.17814	2.88435	75746	Morc4	microrchidia 4 [Source:MGI Symbol;Acc:MGI:1922996]	protein_coding	138722381	138772426	X	-1
ENSMUSG00000036641	RAPAvsCTRL	0.692178	0.0140126	0.0717036	=	0.0275882	0.597227	227933	Ccdc148	coiled-coil domain containing 148 [Source:MGI Symbol;Acc:MGI:3039583]	protein_coding	58711082	58991027	2	-1
ENSMUSG00000056904	RAPAvsCTRL	0.692062	0.0231009	0.100186	=	0.585588	1.00296		Gm5620	predicted gene 5620 [Source:MGI Symbol;Acc:MGI:3647798]	processed_pseudogene	90979202	90980549	9	1
ENSMUSG00000103286	RAPAvsCTRL	0.692044	0.0725943	0.21221	=	-0.235725	0.407563		Gm5850	predicted gene 5850 [Source:MGI Symbol;Acc:MGI:3645657]	processed_pseudogene	92134776	92135981	3	-1
ENSMUSG00000109147	RAPAvsCTRL	0.691817	0.0722768	0.211586	=	0.00300587	0.660399		4930431P19Rik	RIKEN cDNA 4930431P19 gene [Source:MGI Symbol;Acc:MGI:1921136]	transcribed_processed_pseudogene	109351527	109354485	7	1
ENSMUSG00000021432	RAPAvsCTRL	0.691661	0.0028412	0.0232956	=	1.5378	2.23064	108652	Slc35b3	solute carrier family 35, member B3 [Source:MGI Symbol;Acc:MGI:1913978]	protein_coding	39116112	39144851	13	-1
ENSMUSG00000066364	RAPAvsCTRL	0.691608	0.417873	0.62764	=	-2.11815	-2.11369	271047	Serpina3b	serine (or cysteine) peptidase inhibitor, clade A, member 3B [Source:MGI Symbol;Acc:MGI:2182835]	protein_coding	104094255	104105804	12	1
ENSMUSG00000020420	RAPAvsCTRL	0.691321	0.068599	0.20499	=	-0.656919	-0.0646767	545938	Zfp607a	zinc finger protein 607A [Source:MGI Symbol;Acc:MGI:3584526]	protein_coding	27556952	27580250	7	1
ENSMUSG00000028541	RAPAvsCTRL	0.690945	0.25385	0.464688	=	-1.79158	-0.927943	53418	B4galt2	UDP-Gal:betaGlcNAc beta 1,4- galactosyltransferase, polypeptide 2 [Source:MGI Symbol;Acc:MGI:1858493]	protein_coding	117726457	117740684	4	-1
ENSMUSG00000040410	RAPAvsCTRL	0.690848	0.0397943	0.143149	=	0.49437	1.13878	269514	Fbxl4	F-box and leucine-rich repeat protein 4 [Source:MGI Symbol;Acc:MGI:2140367]	protein_coding	22357543	22434091	4	1
ENSMUSG00000074564	RAPAvsCTRL	0.690534	0.370375	0.582561	=	-1.2876	-1.13917		Gm10720	predicted gene 10720 [Source:MGI Symbol;Acc:MGI:3641687]	protein_coding	3015654	3017210	9	1
ENSMUSG00000020841	RAPAvsCTRL	0.690404	0.000223001	0.00380458	=	3.46715	4.11943	12874	Cpd	carboxypeptidase D [Source:MGI Symbol;Acc:MGI:107265]	protein_coding	76669250	76737844	11	-1
ENSMUSG00000028532	RAPAvsCTRL	0.690004	0.0215412	0.0956936	=	0.0624396	0.605209	320508	Cachd1	cache domain containing 1 [Source:MGI Symbol;Acc:MGI:2444177]	protein_coding	100633872	100886417	4	1
ENSMUSG00000038022	RAPAvsCTRL	0.689687	0.0772409	0.221057	=	-0.815255	-0.0554811	330323	Mindy4	MINDY lysine 48 deubiquitinase 4 [Source:MGI Symbol;Acc:MGI:3583959]	protein_coding	55180368	55297207	6	1
ENSMUSG00000117499	RAPAvsCTRL	0.689581	0.0497658	0.166662	=	-0.360528	0.253002		Gm50010	predicted gene, 50010 [Source:MGI Symbol;Acc:MGI:6275297]	TEC	95122169	95123491	17	-1
ENSMUSG00000030528	RAPAvsCTRL	0.689167	0.0339987	0.128704	=	0.891098	1.47585	12144	Blm	Bloom syndrome, RecQ like helicase [Source:MGI Symbol;Acc:MGI:1328362]	protein_coding	80104481	80184867	7	-1
ENSMUSG00000038239	RAPAvsCTRL	0.688902	0.499854	0.697667	=	-2.55109	-2.32019	15464	Hrc	histidine rich calcium binding protein [Source:MGI Symbol;Acc:MGI:96226]	protein_coding	44984714	44988398	7	1
ENSMUSG00000032228	RAPAvsCTRL	0.688543	5.60042e-08	7.52539e-06	=	3.71177	4.40578	21406	Tcf12	transcription factor 12 [Source:MGI Symbol;Acc:MGI:101877]	protein_coding	71749970	72019153	9	-1
ENSMUSG00000082029	RAPAvsCTRL	0.688224	0.136629	0.316974	=	-0.776025	-0.499966		H3f3c	H3 histone, family 3C [Source:MGI Symbol;Acc:MGI:3650546]	processed_pseudogene	119496107	119496517	2	-1
ENSMUSG00000070305	RAPAvsCTRL	0.688021	0.00211733	0.0189645	=	1.98226	2.65951	319742	Mpzl3	myelin protein zero-like 3 [Source:MGI Symbol;Acc:MGI:2442647]	protein_coding	44966484	44988734	9	1
ENSMUSG00000037325	RAPAvsCTRL	0.68797	0.109885	0.276181	=	-0.358802	0.525207	71492	Bbs7	Bardet-Biedl syndrome 7 (human) [Source:MGI Symbol;Acc:MGI:1918742]	protein_coding	36627291	36667626	3	-1
ENSMUSG00000027670	RAPAvsCTRL	0.687862	0.0376889	0.137873	=	-0.138757	0.544944	74614	Ocstamp	osteoclast stimulatory transmembrane protein [Source:MGI Symbol;Acc:MGI:1921864]	protein_coding	165235680	165242325	2	-1
ENSMUSG00000104994	RAPAvsCTRL	0.687788	0.457835	0.662102	=	-2.54101	-2.30846		Gm42989	predicted gene 42989 [Source:MGI Symbol;Acc:MGI:5663126]	TEC	132399215	132401520	5	-1
ENSMUSG00000037544	RAPAvsCTRL	0.687301	0.144955	0.3281	=	-0.34171	0.118524	218977	Dlgap5	DLG associated protein 5 [Source:MGI Symbol;Acc:MGI:2183453]	protein_coding	47625236	47655864	14	-1
ENSMUSG00000038936	RAPAvsCTRL	0.687118	0.0148309	0.0746089	=	1.27425	1.97466	109232	Sccpdh	saccharopine dehydrogenase (putative) [Source:MGI Symbol;Acc:MGI:1924486]	protein_coding	179495775	179514754	1	1
ENSMUSG00000000282	RAPAvsCTRL	0.686618	0.000444992	0.00628048	=	2.18229	2.85587	17428	Mnt	max binding protein [Source:MGI Symbol;Acc:MGI:109150]	protein_coding	74721746	74736551	11	1
ENSMUSG00000040204	RAPAvsCTRL	0.686428	0.0708127	0.209222	=	0.605489	0.681382	68026	Pclaf	PCNA clamp associated factor [Source:MGI Symbol;Acc:MGI:1915276]	protein_coding	65797519	65810548	9	1
ENSMUSG00000109157	RAPAvsCTRL	0.686367	0.0155174	0.0769202	=	1.4979	2.06632		Gm44829	predicted gene 44829 [Source:MGI Symbol;Acc:MGI:5753405]	TEC	58968379	58971571	7	1
ENSMUSG00000052837	RAPAvsCTRL	0.686346	0.07633	0.219228	=	3.15838	3.95655	16477	Junb	jun B proto-oncogene [Source:MGI Symbol;Acc:MGI:96647]	protein_coding	85701113	85705347	8	-1
ENSMUSG00000031360	RAPAvsCTRL	0.686129	0.00155793	0.0151407	=	1.84378	2.5167	55936	Ctps2	cytidine 5'-triphosphate synthase 2 [Source:MGI Symbol;Acc:MGI:1933185]	protein_coding	161684234	161815504	X	1
ENSMUSG00000102723	RAPAvsCTRL	0.686091	0.400804	0.611073	=	-1.64413	-1.57892		Gm37936	predicted gene, 37936 [Source:MGI Symbol;Acc:MGI:5611164]	TEC	125997877	125999198	1	-1
ENSMUSG00000079110	RAPAvsCTRL	0.68542	0.307394	0.519725	=	0.416869	1.03883	12335	Capn3	calpain 3 [Source:MGI Symbol;Acc:MGI:107437]	protein_coding	120294053	120335399	2	1
ENSMUSG00000069117	RAPAvsCTRL	0.685398	0.000862135	0.0101273	=	3.95525	4.58094		Rps18-ps6	ribosomal protein S18, pseudogene 6 [Source:MGI Symbol;Acc:MGI:3642298]	protein_coding	97896580	97897140	13	-1
ENSMUSG00000022340	RAPAvsCTRL	0.683792	0.119211	0.291336	=	0.120631	0.897436	319613	Sybu	syntabulin (syntaxin-interacting) [Source:MGI Symbol;Acc:MGI:2442392]	protein_coding	44535252	44651459	15	-1
ENSMUSG00000104107	RAPAvsCTRL	0.683178	0.208162	0.41179	=	-1.12855	-0.484248		Gm37879	predicted gene, 37879 [Source:MGI Symbol;Acc:MGI:5611107]	TEC	71846873	71848867	9	-1
ENSMUSG00000029209	RAPAvsCTRL	0.682041	0.00923791	0.0546377	=	0.25041	0.82703	67980	Gnpda2	glucosamine-6-phosphate deaminase 2 [Source:MGI Symbol;Acc:MGI:1915230]	protein_coding	69730451	69749683	5	-1
ENSMUSG00000039270	RAPAvsCTRL	0.681898	0.000481722	0.00666303	=	3.261	3.9285	230316	Megf9	multiple EGF-like-domains 9 [Source:MGI Symbol;Acc:MGI:1918264]	protein_coding	70345302	70453232	4	-1
ENSMUSG00000027035	RAPAvsCTRL	0.681697	0.00167171	0.0159884	=	2.49695	3.14844	241447	Cers6	ceramide synthase 6 [Source:MGI Symbol;Acc:MGI:2442564]	protein_coding	68691785	68944626	2	1
ENSMUSG00000025533	RAPAvsCTRL	0.681644	0.00566097	0.0381757	=	5.40638	5.98747	109900	Asl	argininosuccinate lyase [Source:MGI Symbol;Acc:MGI:88084]	protein_coding	130040099	130058088	5	-1
ENSMUSG00000040152	RAPAvsCTRL	0.681448	0.131148	0.309392	=	-1.20119	-0.808837	21825	Thbs1	thrombospondin 1 [Source:MGI Symbol;Acc:MGI:98737]	protein_coding	117942357	117957614	2	1
ENSMUSG00000074361	RAPAvsCTRL	0.681216	0.346314	0.559379	=	-1.81805	-1.28014	319430	C5ar2	complement component 5a receptor 2 [Source:MGI Symbol;Acc:MGI:2442013]	protein_coding	15968510	15978079	7	-1
ENSMUSG00000022833	RAPAvsCTRL	0.681037	0.0506702	0.168459	=	-0.321405	0.287653	239839	Ccdc14	coiled-coil domain containing 14 [Source:MGI Symbol;Acc:MGI:2443448]	protein_coding	34510986	34545572	16	1
ENSMUSG00000038751	RAPAvsCTRL	0.680663	0.0698788	0.207328	=	1.12647	1.61386	20459	Ptk6	PTK6 protein tyrosine kinase 6 [Source:MGI Symbol;Acc:MGI:99683]	protein_coding	180835514	180844582	2	-1
ENSMUSG00000113469	RAPAvsCTRL	0.68015	0.0863137	0.237352	=	-1.00744	-0.562619		Gm7065	predicted gene 7065 [Source:MGI Symbol;Acc:MGI:3647309]	processed_pseudogene	64850972	64851445	13	1
ENSMUSG00000027160	RAPAvsCTRL	0.679198	0.00479565	0.0339898	=	2.52955	3.15943	68201	Ccdc34	coiled-coil domain containing 34 [Source:MGI Symbol;Acc:MGI:1915451]	protein_coding	109848162	110003705	2	1
ENSMUSG00000027999	RAPAvsCTRL	0.679105	0.00820407	0.0498468	=	2.17113	2.84442	66350	Pla2g12a	phospholipase A2, group XIIA [Source:MGI Symbol;Acc:MGI:1913600]	protein_coding	129672255	129689474	3	1
ENSMUSG00000022762	RAPAvsCTRL	0.678941	0.0693424	0.206188	=	0.452375	1.04665	17968	Ncam2	neural cell adhesion molecule 2 [Source:MGI Symbol;Acc:MGI:97282]	protein_coding	80997585	81423716	16	1
ENSMUSG00000055692	RAPAvsCTRL	0.678908	0.172475	0.366141	=	-1.19929	-0.430256	224019	Tmem191c	transmembrane protein 191C [Source:MGI Symbol;Acc:MGI:107238]	protein_coding	17093941	17101093	16	1
ENSMUSG00000021094	RAPAvsCTRL	0.678606	0.00138644	0.0139926	=	3.41188	4.04659	66375	Dhrs7	dehydrogenase/reductase (SDR family) member 7 [Source:MGI Symbol;Acc:MGI:1913625]	protein_coding	72697127	72711683	12	-1
ENSMUSG00000018809	RAPAvsCTRL	0.678568	0.00574434	0.0384826	=	1.08512	1.81653	319822	Smyd4	SET and MYND domain containing 4 [Source:MGI Symbol;Acc:MGI:2442796]	protein_coding	75239259	75296531	11	1
ENSMUSG00000063458	RAPAvsCTRL	0.678324	0.244127	0.454007	=	-1.87674	-1.39002	76633	Lrmda	leucine rich melanocyte differentiation associated [Source:MGI Symbol;Acc:MGI:1923883]	protein_coding	22069780	23106153	14	1
ENSMUSG00000063364	RAPAvsCTRL	0.678202	0.235537	0.443959	=	-1.63553	-0.819527	69277	3300002I08Rik	RIKEN cDNA 3300002I08 gene [Source:MGI Symbol;Acc:MGI:1916527]	protein_coding	150152855	150204685	2	-1
ENSMUSG00000082315	RAPAvsCTRL	0.677531	0.10325	0.265625	=	-0.863512	-0.229105	100042584	Gm16523	predicted gene, 16523 [Source:MGI Symbol;Acc:MGI:4360990]	transcribed_processed_pseudogene	39047498	39052247	2	-1
ENSMUSG00000022425	RAPAvsCTRL	0.676913	0.0056293	0.0380253	=	4.75579	5.34228	18606	Enpp2	ectonucleotide pyrophosphatase/phosphodiesterase 2 [Source:MGI Symbol;Acc:MGI:1321390]	protein_coding	54702297	54816288	15	-1
ENSMUSG00000001739	RAPAvsCTRL	0.676881	0.349156	0.562685	=	-1.35633	-0.634718	60363	Cldn15	claudin 15 [Source:MGI Symbol;Acc:MGI:1913103]	protein_coding	136995470	137004712	5	1
ENSMUSG00000039187	RAPAvsCTRL	0.676734	0.323354	0.535324	=	-1.75186	-1.7256	208836	Fanci	Fanconi anemia, complementation group I [Source:MGI Symbol;Acc:MGI:2384790]	protein_coding	79041677	79100012	7	1
ENSMUSG00000084342	RAPAvsCTRL	0.676482	0.271292	0.482855	=	-1.83524	-1.51927		Gm11224	predicted gene 11224 [Source:MGI Symbol;Acc:MGI:3651640]	processed_pseudogene	69872403	69873513	4	-1
ENSMUSG00000034667	RAPAvsCTRL	0.67644	7.50236e-07	5.5699e-05	=	4.55819	5.21948	73192	Xpot	exportin, tRNA (nuclear export receptor for tRNAs) [Source:MGI Symbol;Acc:MGI:1920442]	protein_coding	121423285	121462237	10	-1
ENSMUSG00000107994	RAPAvsCTRL	0.676376	0.00371546	0.0282025	=	2.14723	2.79978		D830050J10Rik	RIKEN cDNA D830050J10 gene [Source:MGI Symbol;Acc:MGI:2444203]	lncRNA	115652929	115654741	6	1
ENSMUSG00000037443	RAPAvsCTRL	0.675032	0.000193563	0.00344703	=	1.26864	1.97036	70012	Cep85	centrosomal protein 85 [Source:MGI Symbol;Acc:MGI:1917262]	protein_coding	133857169	133914423	4	-1
ENSMUSG00000097537	RAPAvsCTRL	0.674398	0.257833	0.468863	=	-1.79905	-1.3679		2610020C07Rik	RIKEN cDNA 2610020C07 gene [Source:MGI Symbol;Acc:MGI:1917168]	lncRNA	11021230	11064065	16	1
ENSMUSG00000111030	RAPAvsCTRL	0.674245	0.153205	0.339219	=	-1.00038	-0.431542		Gm47234	predicted gene, 47234 [Source:MGI Symbol;Acc:MGI:6096052]	TEC	44545492	44546400	9	1
ENSMUSG00000044471	RAPAvsCTRL	0.673925	0.228069	0.435335	=	0.0272829	0.353132	232685	Lncpint	long non-protein coding RNA, Trp53 induced transcript [Source:MGI Symbol;Acc:MGI:2673128]	lncRNA	31059500	31197423	6	-1
ENSMUSG00000092241	RAPAvsCTRL	0.673704	0.200689	0.403159	=	-0.881712	-0.123595		Gm20522	predicted gene 20522 [Source:MGI Symbol;Acc:MGI:5141987]	lncRNA	35341714	35345416	17	-1
ENSMUSG00000044254	RAPAvsCTRL	0.673599	6.98943e-06	0.000303043	=	5.10369	5.80659	100102	Pcsk9	proprotein convertase subtilisin/kexin type 9 [Source:MGI Symbol;Acc:MGI:2140260]	protein_coding	106299526	106321526	4	-1
ENSMUSG00000034192	RAPAvsCTRL	0.673415	0.0378461	0.138216	=	0.165894	0.844999	67678	Lsm3	LSM3 homolog, U6 small nuclear RNA and mRNA degradation associated [Source:MGI Symbol;Acc:MGI:1914928]	protein_coding	91492910	91499607	6	1
ENSMUSG00000021775	RAPAvsCTRL	0.673308	0.0308755	0.120732	=	2.79587	3.28587	353187	Nr1d2	nuclear receptor subfamily 1, group D, member 2 [Source:MGI Symbol;Acc:MGI:2449205]	protein_coding	4230569	4265642	14	1
ENSMUSG00000107531	RAPAvsCTRL	0.673066	0.00939001	0.055296	=	0.960435	1.61647		E330037G11Rik	RIKEN cDNA E330037G11 gene [Source:MGI Symbol;Acc:MGI:2142689]	TEC	13314102	13315187	8	-1
ENSMUSG00000042155	RAPAvsCTRL	0.672688	0.0567648	0.182111	=	-0.68817	-0.157448	277396	Klhl23	kelch-like 23 [Source:MGI Symbol;Acc:MGI:2683536]	protein_coding	69652288	69666995	2	1
ENSMUSG00000046341	RAPAvsCTRL	0.672247	0.313539	0.526254	=	-1.60883	-1.37736		Gm11223	predicted gene 11223 [Source:MGI Symbol;Acc:MGI:3651631]	processed_pseudogene	69843867	69844316	4	-1
ENSMUSG00000026784	RAPAvsCTRL	0.671476	0.00337972	0.0262923	=	1.66641	2.31911	56075	Pdss1	prenyl (solanesyl) diphosphate synthase, subunit 1 [Source:MGI Symbol;Acc:MGI:1889278]	protein_coding	22785534	22830278	2	1
ENSMUSG00000106822	RAPAvsCTRL	0.671275	0.0998112	0.259362	=	-1.00066	-0.273098		Gm43533	predicted gene 43533 [Source:MGI Symbol;Acc:MGI:5663670]	TEC	17717577	17720512	6	1
ENSMUSG00000033411	RAPAvsCTRL	0.67126	7.49525e-06	0.000322395	=	2.53633	3.23175	329506	Ctdspl2	CTD (carboxy-terminal domain, RNA polymerase II, polypeptide A) small phosphatase like 2 [Source:MGI Symbol;Acc:MGI:1196405]	protein_coding	121786482	121844123	2	1
ENSMUSG00000003477	RAPAvsCTRL	0.671227	0.00281922	0.0231387	=	8.54669	9.20673	21743	Inmt	indolethylamine N-methyltransferase [Source:MGI Symbol;Acc:MGI:102963]	protein_coding	55147611	55152028	6	-1
ENSMUSG00000020810	RAPAvsCTRL	0.67111	0.00511953	0.0356176	=	2.47299	3.20155	114886	Cygb	cytoglobin [Source:MGI Symbol;Acc:MGI:2149481]	protein_coding	116536421	116545139	11	-1
ENSMUSG00000102700	RAPAvsCTRL	0.671047	0.172225	0.365801	=	-1.10908	-0.589627		Gm38312	predicted gene, 38312 [Source:MGI Symbol;Acc:MGI:5611540]	TEC	89024795	89026540	1	1
ENSMUSG00000044749	RAPAvsCTRL	0.671026	0.000132246	0.00268448	=	4.16863	4.73898	76184	Abca6	ATP-binding cassette, sub-family A (ABC1), member 6 [Source:MGI Symbol;Acc:MGI:1923434]	protein_coding	110067646	110142602	11	-1
ENSMUSG00000083935	RAPAvsCTRL	0.670055	0.276874	0.488306	=	-1.73515	-1.34892		Gm12294	predicted gene 12294 [Source:MGI Symbol;Acc:MGI:3649526]	processed_pseudogene	64927878	64928367	11	-1
ENSMUSG00000007097	RAPAvsCTRL	0.670046	0.223206	0.43004	=	-1.16531	-0.67842	98660	Atp1a2	ATPase, Na+/K+ transporting, alpha 2 polypeptide [Source:MGI Symbol;Acc:MGI:88106]	protein_coding	172099276	172125631	1	-1
ENSMUSG00000035024	RAPAvsCTRL	0.670017	0.00036988	0.00552238	=	1.33658	2.01553	78658	Ncapd3	non-SMC condensin II complex, subunit D3 [Source:MGI Symbol;Acc:MGI:2142989]	protein_coding	26941471	27006611	9	1
ENSMUSG00000099980	RAPAvsCTRL	0.66995	0.0598967	0.188806	=	0.0550235	0.732955		Gm5619	predicted gene 5619 [Source:MGI Symbol;Acc:MGI:3643807]	processed_pseudogene	85663921	85664680	9	-1
ENSMUSG00000026017	RAPAvsCTRL	0.669353	0.00137299	0.0139087	=	1.51624	2.15659	241066	Carf	calcium response factor [Source:MGI Symbol;Acc:MGI:2182269]	protein_coding	60137406	60193112	1	1
ENSMUSG00000012443	RAPAvsCTRL	0.668762	0.126346	0.302327	=	0.652707	0.814058	16551	Kif11	kinesin family member 11 [Source:MGI Symbol;Acc:MGI:1098231]	protein_coding	37364851	37410307	19	1
ENSMUSG00000053219	RAPAvsCTRL	0.668712	0.199934	0.402275	=	0.0974455	0.207643	379043	Raet1e	retinoic acid early transcript 1E [Source:MGI Symbol;Acc:MGI:2675273]	protein_coding	22034468	22250038	10	1
ENSMUSG00000102740	RAPAvsCTRL	0.668365	0.255371	0.466253	=	-1.71049	-1.1135		Gm37599	predicted gene, 37599 [Source:MGI Symbol;Acc:MGI:5610827]	TEC	141284527	141285015	1	1
ENSMUSG00000058297	RAPAvsCTRL	0.667635	0.149346	0.333466	=	-0.94251	-0.28737	94214	Spock2	sparc/osteonectin, cwcv and kazal-like domains proteoglycan 2 [Source:MGI Symbol;Acc:MGI:1891351]	protein_coding	59942041	59971020	10	1
ENSMUSG00000055676	RAPAvsCTRL	0.667024	0.322536	0.534787	=	-1.69973	-1.54164		Gm5069	predicted pseudogene 5069 [Source:MGI Symbol;Acc:MGI:3644516]	transcribed_processed_pseudogene	180154535	180158115	1	-1
ENSMUSG00000032400	RAPAvsCTRL	0.66701	0.185636	0.383904	=	0.302486	0.743693	68014	Zwilch	zwilch kinetochore protein [Source:MGI Symbol;Acc:MGI:1915264]	protein_coding	64044426	64080386	9	-1
ENSMUSG00000073600	RAPAvsCTRL	0.666693	0.000459047	0.00643972	=	1.58985	2.27037	381148	Prob1	proline rich basic protein 1 [Source:MGI Symbol;Acc:MGI:2686460]	protein_coding	35783404	35788291	18	-1
ENSMUSG00000035397	RAPAvsCTRL	0.666503	0.0250044	0.10497	=	-0.0170502	0.61774	118445	Klf16	Kruppel-like factor 16 [Source:MGI Symbol;Acc:MGI:2153049]	protein_coding	80402958	80413155	10	-1
ENSMUSG00000022422	RAPAvsCTRL	0.666423	0.315015	0.52758	=	-1.78067	-1.46806	72107	Dscc1	DNA replication and sister chromatid cohesion 1 [Source:MGI Symbol;Acc:MGI:1919357]	protein_coding	54939495	54953887	15	-1
ENSMUSG00000107690	RAPAvsCTRL	0.665888	0.195496	0.396795	=	-1.54453	-0.95346		Gm44044	predicted gene, 44044 [Source:MGI Symbol;Acc:MGI:5690436]	TEC	100249571	100250659	6	-1
ENSMUSG00000025665	RAPAvsCTRL	0.665886	0.229688	0.437045	=	-1.79275	-1.38708	67071	Rps6ka6	ribosomal protein S6 kinase polypeptide 6 [Source:MGI Symbol;Acc:MGI:1914321]	protein_coding	110297889	110447656	X	-1
ENSMUSG00000104665	RAPAvsCTRL	0.665115	0.500134	0.697879	=	-2.17059	-2.39178		Gm43366	predicted gene 43366 [Source:MGI Symbol;Acc:MGI:5663503]	TEC	45817409	45820063	5	1
ENSMUSG00000048234	RAPAvsCTRL	0.664748	3.28596e-05	0.00095575	=	2.80386	3.42894	67702	Rnf149	ring finger protein 149 [Source:MGI Symbol;Acc:MGI:2677438]	protein_coding	39590377	39616486	1	-1
ENSMUSG00000037148	RAPAvsCTRL	0.664178	0.129469	0.307125	=	-1.23295	-0.537234	78514	Arhgap10	Rho GTPase activating protein 10 [Source:MGI Symbol;Acc:MGI:1925764]	protein_coding	77976995	78244582	8	-1
ENSMUSG00000060038	RAPAvsCTRL	0.663857	0.00712123	0.0447735	=	1.72392	2.3347	330817	Dhps	deoxyhypusine synthase [Source:MGI Symbol;Acc:MGI:2683592]	protein_coding	85798386	85801791	8	1
ENSMUSG00000059412	RAPAvsCTRL	0.663769	0.458875	0.662775	=	-2.11286	-1.63537	11936	Fxyd2	FXYD domain-containing ion transport regulator 2 [Source:MGI Symbol;Acc:MGI:1195260]	protein_coding	45310967	45321576	9	1
ENSMUSG00000000628	RAPAvsCTRL	0.662884	0.0535066	0.174307	=	-0.697923	-0.0982875	15277	Hk2	hexokinase 2 [Source:MGI Symbol;Acc:MGI:1315197]	protein_coding	82702006	82751435	6	-1
ENSMUSG00000118017	RAPAvsCTRL	0.662561	0.0650016	0.198473	=	8.32424	8.87372		Gm29966	predicted gene, 29966 [Source:MGI Symbol;Acc:MGI:5589125]	lncRNA	65377358	65385692	18	1
ENSMUSG00000039787	RAPAvsCTRL	0.662437	0.265092	0.476415	=	-1.81635	-1.29999	99151	Cercam	cerebral endothelial cell adhesion molecule [Source:MGI Symbol;Acc:MGI:2139134]	protein_coding	29759176	29772852	2	1
ENSMUSG00000083283	RAPAvsCTRL	0.66149	0.333608	0.546182	=	-1.89606	-1.87895		Gm15361	predicted pseudogene 15361 [Source:MGI Symbol;Acc:MGI:3642247]	processed_pseudogene	73537985	73538428	X	-1
ENSMUSG00000047804	RAPAvsCTRL	0.661484	0.0577917	0.184314	=	-0.141273	0.439597	56697	Akap10	A kinase (PRKA) anchor protein 10 [Source:MGI Symbol;Acc:MGI:1890218]	protein_coding	61762133	61821078	11	-1
ENSMUSG00000020038	RAPAvsCTRL	0.661281	0.0430523	0.151022	=	2.87492	3.5619	12952	Cry1	cryptochrome 1 (photolyase-like) [Source:MGI Symbol;Acc:MGI:1270841]	protein_coding	84967564	85020928	10	-1
ENSMUSG00000026082	RAPAvsCTRL	0.66118	0.00394869	0.0294409	=	1.80433	2.48159	56210	Rev1	REV1, DNA directed polymerase [Source:MGI Symbol;Acc:MGI:1929074]	protein_coding	38091867	38168882	1	-1
ENSMUSG00000037808	RAPAvsCTRL	0.661167	1.13388e-05	0.000427647	=	3.02829	3.6525	72826	Fam76b	family with sequence similarity 76, member B [Source:MGI Symbol;Acc:MGI:1920076]	protein_coding	13739012	13766283	9	1
ENSMUSG00000041396	RAPAvsCTRL	0.660982	0.0536501	0.174634	=	0.380316	0.960367	69962	Mettl18	methyltransferase like 18 [Source:MGI Symbol;Acc:MGI:1917212]	protein_coding	163822458	163824812	1	1
ENSMUSG00000104449	RAPAvsCTRL	0.660925	0.146481	0.33002	=	-0.692504	0.0930379		Gm37255	predicted gene, 37255 [Source:MGI Symbol;Acc:MGI:5610483]	TEC	12377023	12380082	2	-1
ENSMUSG00000022070	RAPAvsCTRL	0.660878	0.099796	0.259362	=	0.333013	1.07439	77744	Bora	bora, aurora kinase A activator [Source:MGI Symbol;Acc:MGI:1924994]	protein_coding	99283658	99311976	14	1
ENSMUSG00000112806	RAPAvsCTRL	0.660596	0.02266	0.0988275	=	1.04817	1.70107		Gm48146	predicted gene, 48146 [Source:MGI Symbol;Acc:MGI:6097513]	TEC	62617536	62618966	10	-1
ENSMUSG00000103697	RAPAvsCTRL	0.660521	0.0864899	0.237661	=	-0.445278	0.242361		Gm38020	predicted gene, 38020 [Source:MGI Symbol;Acc:MGI:5611248]	TEC	102620032	102624707	X	-1
ENSMUSG00000083910	RAPAvsCTRL	0.659768	0.169105	0.360995	=	-0.910795	-0.360905		Gm13604	predicted gene 13604 [Source:MGI Symbol;Acc:MGI:3652203]	processed_pseudogene	67537634	67538115	2	-1
ENSMUSG00000006678	RAPAvsCTRL	0.659731	0.00492469	0.0346412	=	2.00989	2.60733	18968	Pola1	polymerase (DNA directed), alpha 1 [Source:MGI Symbol;Acc:MGI:99660]	protein_coding	92348373	92675761	X	-1
ENSMUSG00000032411	RAPAvsCTRL	0.659682	0.00014807	0.00287975	=	3.9132	4.51312	211586	Tfdp2	transcription factor Dp 2 [Source:MGI Symbol;Acc:MGI:107167]	protein_coding	96078328	96205699	9	1
ENSMUSG00000003233	RAPAvsCTRL	0.659605	0.00302474	0.0243582	=	2.92663	3.5233	13544	Dvl3	dishevelled segment polarity protein 3 [Source:MGI Symbol;Acc:MGI:108100]	protein_coding	20335732	20352760	16	1
ENSMUSG00000104028	RAPAvsCTRL	0.659565	0.0838394	0.232804	=	-0.205896	0.409964		Gm5851	predicted gene 5851 [Source:MGI Symbol;Acc:MGI:3645652]	processed_pseudogene	92169578	92170781	3	-1
ENSMUSG00000020437	RAPAvsCTRL	0.659512	0.143169	0.325272	=	-1.05826	-0.421109	246177	Myo1g	myosin IG [Source:MGI Symbol;Acc:MGI:1927091]	protein_coding	6456548	6470965	11	-1
ENSMUSG00000028188	RAPAvsCTRL	0.658945	0.0364541	0.134766	=	-0.555514	0.180102	70951	Spata1	spermatogenesis associated 1 [Source:MGI Symbol;Acc:MGI:1918201]	protein_coding	146162951	146205508	3	-1
ENSMUSG00000107277	RAPAvsCTRL	0.658777	0.0948523	0.251542	=	-0.797525	-0.167313		Gm10461	predicted gene 10461 [Source:MGI Symbol;Acc:MGI:3642164]	TEC	32764364	32769149	5	-1
ENSMUSG00000101335	RAPAvsCTRL	0.658724	0.0648284	0.198211	=	-0.601977	0.227369		Gm28229	predicted gene 28229 [Source:MGI Symbol;Acc:MGI:5578935]	lncRNA	88323553	88325705	9	-1
ENSMUSG00000025915	RAPAvsCTRL	0.658523	4.17521e-05	0.0011467	=	2.91818	3.61135	170755	Sgk3	serum/glucocorticoid regulated kinase 3 [Source:MGI Symbol;Acc:MGI:2182368]	protein_coding	9868332	9971070	1	1
ENSMUSG00000022840	RAPAvsCTRL	0.657736	0.281092	0.492551	=	-1.31762	-0.970963	224129	Adcy5	adenylate cyclase 5 [Source:MGI Symbol;Acc:MGI:99673]	protein_coding	34975247	35126108	16	1
ENSMUSG00000029135	RAPAvsCTRL	0.657568	0.0294502	0.116959	=	1.64629	2.28123	14284	Fosl2	fos-like antigen 2 [Source:MGI Symbol;Acc:MGI:102858]	protein_coding	32293145	32315186	5	1
ENSMUSG00000105304	RAPAvsCTRL	0.657462	0.0193957	0.0890941	=	0.603167	1.14847		Gm43696	predicted gene 43696 [Source:MGI Symbol;Acc:MGI:5663833]	lncRNA	104377976	104384046	3	-1
ENSMUSG00000033170	RAPAvsCTRL	0.657203	0.0177783	0.0836699	=	0.262125	1.13448	105844	Card10	caspase recruitment domain family, member 10 [Source:MGI Symbol;Acc:MGI:2146012]	protein_coding	78659338	78687242	15	-1
ENSMUSG00000064341	RAPAvsCTRL	0.656809	0.000141935	0.00280118	=	12.4099	13.0048	17716	mt-Nd1	mitochondrially encoded NADH dehydrogenase 1 [Source:MGI Symbol;Acc:MGI:101787]	protein_coding	2751	3707	MT	1
ENSMUSG00000106205	RAPAvsCTRL	0.656617	0.168012	0.359556	=	0.0440256	0.821376		C230096K16Rik	RIKEN cDNA C230096K16 gene [Source:MGI Symbol;Acc:MGI:3041194]	TEC	64961357	64963078	5	1
ENSMUSG00000105374	RAPAvsCTRL	0.656071	0.093587	0.249666	=	-0.518551	-0.0343583		Gm42551	predicted gene 42551 [Source:MGI Symbol;Acc:MGI:5662688]	TEC	43405528	43407100	5	1
ENSMUSG00000027806	RAPAvsCTRL	0.655994	4.09681e-05	0.00113013	=	3.87041	4.53054	72033	Tsc22d2	TSC22 domain family, member 2 [Source:MGI Symbol;Acc:MGI:1919283]	protein_coding	58322136	58374204	3	1
ENSMUSG00000108447	RAPAvsCTRL	0.655866	0.0941637	0.250451	=	-1.10016	-0.20476		Gm44567	predicted gene 44567 [Source:MGI Symbol;Acc:MGI:5753143]	TEC	34062126	34064756	7	-1
ENSMUSG00000000247	RAPAvsCTRL	0.655857	0.00763352	0.0472093	=	0.57582	1.24536	16870	Lhx2	LIM homeobox protein 2 [Source:MGI Symbol;Acc:MGI:96785]	protein_coding	38229293	38259745	2	1
ENSMUSG00000022540	RAPAvsCTRL	0.655695	0.0164536	0.0795952	=	1.90619	2.53182	66049	Rogdi	rogdi homolog [Source:MGI Symbol;Acc:MGI:1913299]	protein_coding	4826594	4831417	16	-1
ENSMUSG00000029683	RAPAvsCTRL	0.655626	0.674534	0.822872	=	-2.69743	-2.54105	93677	Lmod2	leiomodin 2 (cardiac) [Source:MGI Symbol;Acc:MGI:2135672]	protein_coding	24597761	24605413	6	1
ENSMUSG00000066877	RAPAvsCTRL	0.655624	0.00406998	0.030175	=	1.29575	1.94132	17974	Nck2	non-catalytic region of tyrosine kinase adaptor protein 2 [Source:MGI Symbol;Acc:MGI:1306821]	protein_coding	43483739	43609675	1	1
ENSMUSG00000031906	RAPAvsCTRL	0.655432	0.0807495	0.22759	=	-0.592803	0.342267	58994	Smpd3	sphingomyelin phosphodiesterase 3, neutral [Source:MGI Symbol;Acc:MGI:1927578]	protein_coding	106979180	107064620	8	-1
ENSMUSG00000020175	RAPAvsCTRL	0.655184	0.251094	0.462035	=	-0.968076	-0.469814	76877	Rab36	RAB36, member RAS oncogene family [Source:MGI Symbol;Acc:MGI:1924127]	protein_coding	74872890	74890580	10	1
ENSMUSG00000111329	RAPAvsCTRL	0.65489	0.268022	0.479561	=	-1.2975	-1.13852	100101457	A830035O19Rik	RIKEN cDNA A830035O19 gene [Source:MGI Symbol;Acc:MGI:3704334]	lncRNA	45865399	45867296	9	1
ENSMUSG00000019256	RAPAvsCTRL	0.654514	1.73133e-05	0.000569834	=	3.7595	4.44176	11622	Ahr	aryl-hydrocarbon receptor [Source:MGI Symbol;Acc:MGI:105043]	protein_coding	35547973	35585037	12	-1
ENSMUSG00000082260	RAPAvsCTRL	0.654315	0.00075675	0.0092303	=	2.79129	3.38535	664969	Gm7429	predicted pseudogene 7429 [Source:MGI Symbol;Acc:MGI:3647718]	processed_pseudogene	113890667	113891014	X	-1
ENSMUSG00000024533	RAPAvsCTRL	0.654152	0.156068	0.342952	=	-0.935635	-0.614014	68166	Spire1	spire type actin nucleation factor 1 [Source:MGI Symbol;Acc:MGI:1915416]	protein_coding	67621279	67743860	18	-1
ENSMUSG00000105199	RAPAvsCTRL	0.65414	0.081985	0.229431	=	1.438	1.97888		Gm43581	predicted gene 43581 [Source:MGI Symbol;Acc:MGI:5663718]	lncRNA	104550310	104553173	3	1
ENSMUSG00000025602	RAPAvsCTRL	0.654082	0.198928	0.401068	=	-1.57888	-0.937569	80902	Zfp202	zinc finger protein 202 [Source:MGI Symbol;Acc:MGI:1933401]	protein_coding	40103612	40124900	9	1
ENSMUSG00000041153	RAPAvsCTRL	0.653501	0.00875985	0.0524978	=	0.521818	1.16741	209212	Osgin2	oxidative stress induced growth inhibitor family member 2 [Source:MGI Symbol;Acc:MGI:2384798]	protein_coding	15997121	16013888	4	-1
ENSMUSG00000063605	RAPAvsCTRL	0.653392	0.108675	0.274414	=	-0.872466	-0.287981	234582	Ccdc102a	coiled-coil domain containing 102A [Source:MGI Symbol;Acc:MGI:2686927]	protein_coding	95629497	95644726	8	-1
ENSMUSG00000090213	RAPAvsCTRL	0.653381	0.0152395	0.0760161	=	0.871384	1.56473	407243	Tmem189	transmembrane protein 189 [Source:MGI Symbol;Acc:MGI:2142624]	protein_coding	167484528	167531742	2	-1
ENSMUSG00000044768	RAPAvsCTRL	0.652996	0.00170764	0.0162366	=	2.18713	2.84887	52392	Macir	macrophage immunometabolism regulator [Source:MGI Symbol;Acc:MGI:1277184]	protein_coding	97534043	97589799	1	-1
ENSMUSG00000074417	RAPAvsCTRL	0.652495	0.145734	0.329004	=	-0.775328	-0.35792	18724	Gm14548	predicted gene 14548 [Source:MGI Symbol;Acc:MGI:3709645]	protein_coding	3887241	3901119	7	-1
ENSMUSG00000116564	RAPAvsCTRL	0.652266	0.000383174	0.0056633	=	2.63935	3.27591	67045	Riok2	RIO kinase 2 [Source:MGI Symbol;Acc:MGI:1914295]	protein_coding	17594571	17615161	17	1
ENSMUSG00000038005	RAPAvsCTRL	0.652101	0.00188833	0.0175342	=	1.97868	2.62623	72612	Hpf1	histone PARylation factor 1 [Source:MGI Symbol;Acc:MGI:1919862]	protein_coding	61343452	61361705	8	1
ENSMUSG00000015405	RAPAvsCTRL	0.651985	0.341182	0.553731	=	-1.77446	-1.23776	70008	Ace2	angiotensin I converting enzyme (peptidyl-dipeptidase A) 2 [Source:MGI Symbol;Acc:MGI:1917258]	protein_coding	162922328	162971416	X	1
ENSMUSG00000100017	RAPAvsCTRL	0.651685	0.00130697	0.0134239	=	2.56155	3.19927	100503842	2410022M11Rik	RIKEN cDNA 2410022M11 gene [Source:MGI Symbol;Acc:MGI:1917005]	lncRNA	57049446	57051356	14	1
ENSMUSG00000026979	RAPAvsCTRL	0.651546	0.0601863	0.189352	=	0.268554	0.807122	215632	Psd4	pleckstrin and Sec7 domain containing 4 [Source:MGI Symbol;Acc:MGI:2674093]	protein_coding	24257592	24304966	2	1
ENSMUSG00000071531	RAPAvsCTRL	0.651465	0.357891	0.570933	=	-1.85622	-1.91753	432839	Gprin2	G protein regulated inducer of neurite outgrowth 2 [Source:MGI Symbol;Acc:MGI:2444560]	protein_coding	33907645	33923610	14	-1
ENSMUSG00000048497	RAPAvsCTRL	0.651425	0.0720303	0.211092	=	0.496554	0.996678	216829	Mmgt2	membrane magnesium transporter 2 [Source:MGI Symbol;Acc:MGI:2448491]	protein_coding	62539490	62557180	11	1
ENSMUSG00000032648	RAPAvsCTRL	0.651423	0.178715	0.374352	=	-0.756922	-0.673504	19309	Pygm	muscle glycogen phosphorylase [Source:MGI Symbol;Acc:MGI:97830]	protein_coding	6434429	6448489	19	1
ENSMUSG00000024401	RAPAvsCTRL	0.650943	0.37051	0.582604	=	-2.04853	-1.93569	21926	Tnf	tumor necrosis factor [Source:MGI Symbol;Acc:MGI:104798]	protein_coding	35418357	35420983	17	-1
ENSMUSG00000044155	RAPAvsCTRL	0.65064	0.000342742	0.00521784	=	2.33837	2.97954	76522	Lsm8	LSM8 homolog, U6 small nuclear RNA associated [Source:MGI Symbol;Acc:MGI:1923772]	protein_coding	18848578	18855750	6	1
ENSMUSG00000026779	RAPAvsCTRL	0.650482	0.238122	0.447173	=	-0.269223	-0.405578	67121	Mastl	microtubule associated serine/threonine kinase-like [Source:MGI Symbol;Acc:MGI:1914371]	protein_coding	23005618	23046036	2	-1
ENSMUSG00000024042	RAPAvsCTRL	0.650461	0.0348012	0.130557	=	1.80518	2.54317	17691	Sik1	salt inducible kinase 1 [Source:MGI Symbol;Acc:MGI:104754]	protein_coding	32063224	32074778	17	-1
ENSMUSG00000089789	RAPAvsCTRL	0.650239	0.301438	0.514388	=	-1.91085	-1.67258	107605	Rdh1	retinol dehydrogenase 1 (all trans) [Source:MGI Symbol;Acc:MGI:1195275]	protein_coding	127595590	127604166	10	1
ENSMUSG00000026576	RAPAvsCTRL	0.650152	4.98698e-06	0.000235024	=	5.81461	6.473	11931	Atp1b1	ATPase, Na+/K+ transporting, beta 1 polypeptide [Source:MGI Symbol;Acc:MGI:88108]	protein_coding	164264678	164285924	1	-1
ENSMUSG00000025190	RAPAvsCTRL	0.649317	0.00695321	0.0439892	=	6.18846	6.82514	14718	Got1	glutamic-oxaloacetic transaminase 1, soluble [Source:MGI Symbol;Acc:MGI:95791]	protein_coding	43488191	43513044	19	-1
ENSMUSG00000028712	RAPAvsCTRL	0.649079	0.551842	0.739199	=	2.93205	2.92582	666168	Cyp4a31	cytochrome P450, family 4, subfamily a, polypeptide 31 [Source:MGI Symbol;Acc:MGI:3028580]	protein_coding	115420846	115436212	4	1
ENSMUSG00000019080	RAPAvsCTRL	0.64884	0.000299879	0.00472454	=	2.56408	3.19484	69572	Mfsd3	major facilitator superfamily domain containing 3 [Source:MGI Symbol;Acc:MGI:1916822]	protein_coding	76585665	76588439	15	1
ENSMUSG00000118499	RAPAvsCTRL	0.648757	0.0512106	0.169441	=	0.621179	1.31667		Gm31332	predicted gene, 31332 [Source:MGI Symbol;Acc:MGI:5590491]	processed_pseudogene	3488515	3488889	12	1
ENSMUSG00000026542	RAPAvsCTRL	0.648197	0.0350547	0.131205	=	8.61006	9.13624	20219	Apcs	serum amyloid P-component [Source:MGI Symbol;Acc:MGI:98229]	protein_coding	172721528	172722608	1	-1
ENSMUSG00000095595	RAPAvsCTRL	0.64743	0.00198449	0.0182293	=	1.78865	2.4535	73385	Fam177a	family with sequence similarity 177, member A [Source:MGI Symbol;Acc:MGI:1920635]	protein_coding	55171254	55188889	12	1
ENSMUSG00000097309	RAPAvsCTRL	0.647246	0.162648	0.352077	=	-0.671203	-0.0840396		Gm17249	predicted gene, 17249 [Source:MGI Symbol;Acc:MGI:4936883]	lncRNA	84454205	84458442	10	-1
ENSMUSG00000115188	RAPAvsCTRL	0.647244	0.386603	0.597336	=	-1.73612	-1.48479		Gm46522	predicted gene, 46522 [Source:MGI Symbol;Acc:MGI:5826159]	processed_pseudogene	31654916	31655712	15	-1
ENSMUSG00000036223	RAPAvsCTRL	0.64677	0.210024	0.413863	=	0.674312	0.67618	66468	Ska1	spindle and kinetochore associated complex subunit 1 [Source:MGI Symbol;Acc:MGI:1913718]	protein_coding	74328370	74340889	18	-1
ENSMUSG00000024014	RAPAvsCTRL	0.646519	0.0181705	0.0850171	=	3.93112	4.55186	18712	Pim1	proviral integration site 1 [Source:MGI Symbol;Acc:MGI:97584]	protein_coding	29709727	29715086	17	1
ENSMUSG00000091549	RAPAvsCTRL	0.646447	0.1538	0.339852	=	-0.572542	-0.0577066		Gm6548	predicted gene 6548 [Source:MGI Symbol;Acc:MGI:3644071]	processed_pseudogene	79158221	79159385	17	-1
ENSMUSG00000041115	RAPAvsCTRL	0.646113	9.59247e-06	0.00038797	=	2.16448	2.78205	245666	Iqsec2	IQ motif and Sec7 domain 2 [Source:MGI Symbol;Acc:MGI:3528396]	protein_coding	150927264	151008232	X	1
ENSMUSG00000008435	RAPAvsCTRL	0.645943	0.00396245	0.0295123	=	1.55903	2.19478	108841	Rdh13	retinol dehydrogenase 13 (all-trans and 9-cis) [Source:MGI Symbol;Acc:MGI:1918732]	protein_coding	4427769	4448648	7	-1
ENSMUSG00000110480	RAPAvsCTRL	0.645708	0.265641	0.477097	=	-1.6706	-1.4966		Gm32842	predicted gene, 32842 [Source:MGI Symbol;Acc:MGI:5592001]	processed_pseudogene	48723283	48724020	8	-1
ENSMUSG00000039634	RAPAvsCTRL	0.645386	0.00318129	0.0251579	=	0.977417	1.61051	230162	Zfp189	zinc finger protein 189 [Source:MGI Symbol;Acc:MGI:2444707]	protein_coding	49521176	49531517	4	1
ENSMUSG00000058440	RAPAvsCTRL	0.645267	0.000127107	0.0026103	=	1.85126	2.54655	18181	Nrf1	nuclear respiratory factor 1 [Source:MGI Symbol;Acc:MGI:1332235]	protein_coding	30047987	30153457	6	1
ENSMUSG00000027379	RAPAvsCTRL	0.644908	0.249248	0.459935	=	-0.0444566	0.0296599	12235	Bub1	BUB1, mitotic checkpoint serine/threonine kinase [Source:MGI Symbol;Acc:MGI:1100510]	protein_coding	127643042	127673785	2	-1
ENSMUSG00000035439	RAPAvsCTRL	0.644899	0.0144637	0.0733744	=	0.917695	1.3139	76478	Haus8	4HAUS augmin-like complex, subunit 8 [Source:MGI Symbol;Acc:MGI:1923728]	protein_coding	71701205	71725578	8	-1
ENSMUSG00000044348	RAPAvsCTRL	0.644597	0.0899398	0.2436	=	-0.17607	0.558001	67062	Slc25a53	solute carrier family 25, member 53 [Source:MGI Symbol;Acc:MGI:1914312]	protein_coding	135881865	135939051	X	-1
ENSMUSG00000092281	RAPAvsCTRL	0.644397	0.0958014	0.253144	=	0.361065	0.803998		Hmgb1-ps7	high-mobility group high mobility group box 1, pseudogene 7 [Source:MGI Symbol;Acc:MGI:3648695]	processed_pseudogene	41670260	41670907	7	1
ENSMUSG00000024785	RAPAvsCTRL	0.643988	0.000993572	0.0111718	=	6.6411	7.2095	59028	Rcl1	RNA terminal phosphate cyclase-like 1 [Source:MGI Symbol;Acc:MGI:1913275]	protein_coding	29078775	29121329	19	1
ENSMUSG00000030103	RAPAvsCTRL	0.643935	0.0155937	0.077157	=	4.34792	4.94077	20893	Bhlhe40	basic helix-loop-helix family, member e40 [Source:MGI Symbol;Acc:MGI:1097714]	protein_coding	108637590	108643886	6	1
ENSMUSG00000104292	RAPAvsCTRL	0.643636	0.0209388	0.0939415	=	1.37514	1.97947		Gm38042	predicted gene, 38042 [Source:MGI Symbol;Acc:MGI:5611270]	TEC	109464225	109469432	8	1
ENSMUSG00000117584	RAPAvsCTRL	0.643614	0.175849	0.370209	=	-0.706874	-0.128005		Gm49994	predicted gene, 49994 [Source:MGI Symbol;Acc:MGI:6275277]	processed_pseudogene	92488493	92488826	17	1
ENSMUSG00000089706	RAPAvsCTRL	0.6435	0.274775	0.485976	=	-1.42175	-1.02105	78603	B230216N24Rik	RIKEN cDNA B230216N24 gene [Source:MGI Symbol;Acc:MGI:1925853]	lncRNA	97958841	97985405	1	-1
ENSMUSG00000074629	RAPAvsCTRL	0.643471	0.121369	0.295012	=	-0.641744	0.083055		4930518I15Rik	RIKEN cDNA 4930518I15 gene [Source:MGI Symbol;Acc:MGI:1921954]	TEC	156698536	156700132	2	-1
ENSMUSG00000102411	RAPAvsCTRL	0.642859	0.513215	0.708891	=	-1.04459	-0.809405		Gm36936	predicted gene, 36936 [Source:MGI Symbol;Acc:MGI:5610164]	TEC	72635422	72638170	9	1
ENSMUSG00000070858	RAPAvsCTRL	0.642595	0.366612	0.579163	=	-1.78836	-1.57623	381633	Gm1673	predicted gene 1673 [Source:MGI Symbol;Acc:MGI:2686519]	protein_coding	34140777	34142357	5	1
ENSMUSG00000058503	RAPAvsCTRL	0.642482	1.46616e-07	1.56831e-05	=	3.41867	4.05973	68152	Fam133b	family with sequence similarity 133, member B [Source:MGI Symbol;Acc:MGI:1915402]	protein_coding	3593833	3620238	5	1
ENSMUSG00000104315	RAPAvsCTRL	0.642438	0.0484349	0.163488	=	-0.45305	0.0612236		Gm37906	predicted gene, 37906 [Source:MGI Symbol;Acc:MGI:5611134]	TEC	30904585	30907619	1	-1
ENSMUSG00000029326	RAPAvsCTRL	0.642305	0.00441335	0.0318918	=	1.79839	2.43332	67870	Enoph1	enolase-phosphatase 1 [Source:MGI Symbol;Acc:MGI:1915120]	protein_coding	100187844	100216619	5	1
ENSMUSG00000102375	RAPAvsCTRL	0.64218	0.0360338	0.133791	=	0.574837	1.19941		A930036K24Rik	RIKEN cDNA A930036K24 gene [Source:MGI Symbol;Acc:MGI:1925079]	TEC	107557281	107558480	9	1
ENSMUSG00000059237	RAPAvsCTRL	0.642155	0.0886717	0.241372	=	-0.597161	-0.196467		Ppp1r2-ps4	protein phosphatase 1, regulatory (inhibitor) subunit 2, pseudogene 4 [Source:MGI Symbol;Acc:MGI:3645199]	processed_pseudogene	66712588	66713220	9	-1
ENSMUSG00000085054	RAPAvsCTRL	0.642071	0.08833	0.240708	=	0.121088	0.777462		Gm15834	predicted gene 15834 [Source:MGI Symbol;Acc:MGI:3802168]	lncRNA	58544307	58562389	1	1
ENSMUSG00000070002	RAPAvsCTRL	0.641743	0.00117699	0.0124914	=	2.48165	3.15906	13716	Ell	elongation factor RNA polymerase II [Source:MGI Symbol;Acc:MGI:109377]	protein_coding	70992107	71045508	8	1
ENSMUSG00000085355	RAPAvsCTRL	0.64165	0.174904	0.369081	=	-0.628968	-0.232821	109163	3010003L21Rik	RIKEN cDNA 3010003L21 gene [Source:MGI Symbol;Acc:MGI:1924094]	lncRNA	148846365	148848627	6	1
ENSMUSG00000074863	RAPAvsCTRL	0.641158	0.100748	0.261046	=	-0.742996	-0.106271		Platr25	pluripotency associated transcript 25 [Source:MGI Symbol;Acc:MGI:3645613]	protein_coding	62819598	62908523	13	-1
ENSMUSG00000110568	RAPAvsCTRL	0.641131	0.210557	0.414397	=	-0.561835	-0.356758		Gm7208	predicted gene 7208 [Source:MGI Symbol;Acc:MGI:3648500]	transcribed_unprocessed_pseudogene	105402168	105408843	8	-1
ENSMUSG00000015653	RAPAvsCTRL	0.641062	0.00646544	0.0418978	=	2.03067	2.6803	74051	Steap2	six transmembrane epithelial antigen of prostate 2 [Source:MGI Symbol;Acc:MGI:1921301]	protein_coding	5714829	5744578	5	-1
ENSMUSG00000053007	RAPAvsCTRL	0.640936	0.340837	0.553243	=	-1.76776	-1.06166	231991	Creb5	cAMP responsive element binding protein 5 [Source:MGI Symbol;Acc:MGI:2443973]	protein_coding	53264255	53677361	6	1
ENSMUSG00000006342	RAPAvsCTRL	0.640789	0.0433614	0.151746	=	-0.0149764	0.57554	71733	Susd2	sushi domain containing 2 [Source:MGI Symbol;Acc:MGI:1918983]	protein_coding	75472540	75479842	10	-1
ENSMUSG00000094103	RAPAvsCTRL	0.640712	0.0021386	0.0190634	=	1.79874	2.4535	100101807	Fam177a2	family with sequence similarity 177 member A2 [Source:MGI Symbol;Acc:MGI:3714351]	protein_coding	55246377	55263953	12	1
ENSMUSG00000019891	RAPAvsCTRL	0.640607	0.0033727	0.0262628	=	1.95104	2.57881	66686	Dcbld1	discoidin, CUB and LCCL domain containing 1 [Source:MGI Symbol;Acc:MGI:1913936]	protein_coding	52109715	52197474	10	1
ENSMUSG00000086010	RAPAvsCTRL	0.640594	0.0124681	0.0667495	=	1.27827	1.88999	102631757	Gm15318	predicted gene 15318 [Source:MGI Symbol;Acc:MGI:3705106]	lncRNA	31371726	31382028	17	1
ENSMUSG00000039697	RAPAvsCTRL	0.640498	0.00117309	0.0124581	=	1.7385	2.38649	211329	Ncoa7	nuclear receptor coactivator 7 [Source:MGI Symbol;Acc:MGI:2444847]	protein_coding	30504995	30679322	10	-1
ENSMUSG00000073405	RAPAvsCTRL	0.640388	0.375366	0.587285	=	-1.97375	-1.76842	667803	H2-T-ps	histocompatibility 2, T region locus, pseudogene [Source:MGI Symbol;Acc:MGI:2442805]	unprocessed_pseudogene	36420126	36422550	17	-1
ENSMUSG00000019876	RAPAvsCTRL	0.640335	0.0959883	0.253233	=	-0.727595	-0.0428311	18768	Pkib	protein kinase inhibitor beta, cAMP dependent, testis specific [Source:MGI Symbol;Acc:MGI:101937]	protein_coding	57508077	57617208	10	1
ENSMUSG00000090753	RAPAvsCTRL	0.64027	0.0858662	0.236467	=	0.154972	0.604334		Rpl31-ps4	ribosomal protein L31, pseudogene 4 [Source:MGI Symbol;Acc:MGI:3649126]	processed_pseudogene	87345950	87346339	16	-1
ENSMUSG00000003559	RAPAvsCTRL	0.640215	0.00301236	0.0242947	=	1.61238	2.23501	57344	As3mt	arsenite methyltransferase [Source:MGI Symbol;Acc:MGI:1929882]	protein_coding	46695897	46729538	19	1
ENSMUSG00000112794	RAPAvsCTRL	0.63996	0.0231749	0.100296	=	1.09147	1.65277		Gm48878	predicted gene, 48878 [Source:MGI Symbol;Acc:MGI:6098630]	TEC	122290037	122292714	10	1
ENSMUSG00000021461	RAPAvsCTRL	0.639895	0.0251069	0.105232	=	0.775697	1.38111	14088	Fancc	Fanconi anemia, complementation group C [Source:MGI Symbol;Acc:MGI:95480]	protein_coding	63432857	63645092	13	-1
ENSMUSG00000021572	RAPAvsCTRL	0.639554	0.143622	0.326093	=	-0.400124	-0.0397037	74470	Cep72	centrosomal protein 72 [Source:MGI Symbol;Acc:MGI:1921720]	protein_coding	74184619	74210418	13	-1
ENSMUSG00000023235	RAPAvsCTRL	0.639408	0.0141774	0.0723966	=	1.05705	1.64486	20300	Ccl25	chemokine (C-C motif) ligand 25 [Source:MGI Symbol;Acc:MGI:1099448]	protein_coding	4375210	4410020	8	1
ENSMUSG00000009145	RAPAvsCTRL	0.639059	0.257426	0.468458	=	-1.11522	-0.14838	93838	Dqx1	DEAQ RNA-dependent ATPase [Source:MGI Symbol;Acc:MGI:2136388]	protein_coding	83034825	83044299	6	1
ENSMUSG00000049436	RAPAvsCTRL	0.63883	0.281636	0.49275	=	-1.46242	-0.748866	22268	Upk1b	uroplakin 1B [Source:MGI Symbol;Acc:MGI:98912]	protein_coding	38593546	38620690	16	-1
ENSMUSG00000079317	RAPAvsCTRL	0.638325	0.0286345	0.114942	=	0.73991	1.25212	66226	Trappc2	trafficking protein particle complex 2 [Source:MGI Symbol;Acc:MGI:1913476]	protein_coding	165223570	165236136	X	1
ENSMUSG00000036992	RAPAvsCTRL	0.63825	0.00148037	0.0146593	=	2.029	2.64877	56488	Nxt1	NTF2-related export protein 1 [Source:MGI Symbol;Acc:MGI:1929619]	protein_coding	148514521	148517947	2	1
ENSMUSG00000028804	RAPAvsCTRL	0.638067	0.217892	0.423871	=	-1.36572	-0.855935	329942	Csmd2	CUB and Sushi multiple domains 2 [Source:MGI Symbol;Acc:MGI:2386401]	protein_coding	127881650	128461449	4	1
ENSMUSG00000083611	RAPAvsCTRL	0.63747	0.26675	0.478126	=	-1.5368	-1.40388		Gm8832	predicted gene 8832 [Source:MGI Symbol;Acc:MGI:3646854]	processed_pseudogene	167149460	167149854	X	1
ENSMUSG00000102672	RAPAvsCTRL	0.637349	0.0202801	0.0919246	=	0.184134	0.802862		Gm37105	predicted gene, 37105 [Source:MGI Symbol;Acc:MGI:5610333]	TEC	72502205	72504289	9	1
ENSMUSG00000059713	RAPAvsCTRL	0.637223	0.0528348	0.172843	=	0.475769	1.04461	53902	Rcan3	regulator of calcineurin 3 [Source:MGI Symbol;Acc:MGI:1858220]	protein_coding	135139619	135161164	4	-1
ENSMUSG00000040254	RAPAvsCTRL	0.637141	0.0117405	0.0642506	=	0.620796	1.10866	108151	Sema3d	sema domain, immunoglobulin domain (Ig), short basic domain, secreted, (semaphorin) 3D [Source:MGI Symbol;Acc:MGI:1860118]	protein_coding	12433352	12638915	5	1
ENSMUSG00000048022	RAPAvsCTRL	0.636789	0.238231	0.447326	=	-1.0047	-0.605269	319832	Tmem229a	transmembrane protein 229A [Source:MGI Symbol;Acc:MGI:2442812]	protein_coding	24951140	24956296	6	-1
ENSMUSG00000027799	RAPAvsCTRL	0.636488	0.0047104	0.0335148	=	1.57632	2.17625	26422	Nbea	neurobeachin [Source:MGI Symbol;Acc:MGI:1347075]	protein_coding	55532616	56091122	3	-1
ENSMUSG00000042961	RAPAvsCTRL	0.636438	0.400708	0.611018	=	-2.03322	-1.89468	268780	Egflam	EGF-like, fibronectin type III and laminin G domains [Source:MGI Symbol;Acc:MGI:2146149]	protein_coding	7235601	7427876	15	-1
ENSMUSG00000039899	RAPAvsCTRL	0.636247	0.0288536	0.115529	=	0.941938	1.56274	14190	Fgl2	fibrinogen-like protein 2 [Source:MGI Symbol;Acc:MGI:103266]	protein_coding	21577640	21583372	5	1
ENSMUSG00000033059	RAPAvsCTRL	0.636016	0.00175075	0.0165401	=	2.99521	3.55792	110078	Pygb	brain glycogen phosphorylase [Source:MGI Symbol;Acc:MGI:97828]	protein_coding	150628655	150673678	2	1
ENSMUSG00000069324	RAPAvsCTRL	0.636	0.0112768	0.0624544	=	9.62228	10.2767		Gm5096	predicted gene 5096 [Source:MGI Symbol;Acc:MGI:3643681]	protein_coding	87774410	87776275	18	1
ENSMUSG00000014039	RAPAvsCTRL	0.635765	0.0162183	0.0789027	=	0.882764	1.52542	114604	Prdm15	PR domain containing 15 [Source:MGI Symbol;Acc:MGI:1930121]	protein_coding	97592667	97653050	16	-1
ENSMUSG00000026748	RAPAvsCTRL	0.635532	0.147257	0.331017	=	-1.36811	-0.700101	67448	Plxdc2	plexin domain containing 2 [Source:MGI Symbol;Acc:MGI:1914698]	protein_coding	16361115	16760650	2	1
ENSMUSG00000102970	RAPAvsCTRL	0.635457	0.0457525	0.15727	=	0.651238	1.29101		Gm37349	predicted gene, 37349 [Source:MGI Symbol;Acc:MGI:5610577]	TEC	191329759	191330382	1	1
ENSMUSG00000021938	RAPAvsCTRL	0.635316	0.00290069	0.0236403	=	3.44995	4.08351	66645	Pspc1	paraspeckle protein 1 [Source:MGI Symbol;Acc:MGI:1913895]	protein_coding	56958167	57015773	14	-1
ENSMUSG00000033075	RAPAvsCTRL	0.63514	0.000915538	0.0105423	=	1.79462	2.43554	223870	Senp1	SUMO1/sentrin specific peptidase 1 [Source:MGI Symbol;Acc:MGI:2445054]	protein_coding	97936625	97991625	15	-1
ENSMUSG00000097493	RAPAvsCTRL	0.635047	0.207592	0.411214	=	-0.664422	-0.410902		9930014A18Rik	RIKEN cDNA 9930014A18 gene [Source:MGI Symbol;Acc:MGI:2444091]	lncRNA	60694120	60703642	15	1
ENSMUSG00000027641	RAPAvsCTRL	0.635036	0.036844	0.135755	=	0.828717	1.35477	19650	Rbl1	RB transcriptional corepressor like 1 [Source:MGI Symbol;Acc:MGI:103300]	protein_coding	156987813	157046454	2	-1
ENSMUSG00000025017	RAPAvsCTRL	0.634881	0.0120026	0.0649695	=	2.9299	3.59681	83490	Pik3ap1	phosphoinositide-3-kinase adaptor protein 1 [Source:MGI Symbol;Acc:MGI:1933177]	protein_coding	41260816	41373541	19	-1
ENSMUSG00000025235	RAPAvsCTRL	0.634671	0.0269952	0.11056	=	0.636257	1.22596	102774	Bbs4	Bardet-Biedl syndrome 4 (human) [Source:MGI Symbol;Acc:MGI:2143311]	protein_coding	59229273	59260791	9	-1
ENSMUSG00000032666	RAPAvsCTRL	0.634636	0.00602681	0.0398171	=	0.923846	1.53375	69399	1700025G04Rik	RIKEN cDNA 1700025G04 gene [Source:MGI Symbol;Acc:MGI:1916649]	protein_coding	151728154	151965876	1	-1
ENSMUSG00000036206	RAPAvsCTRL	0.634087	0.294695	0.507407	=	-1.56847	-1.03045	98402	Sh3bp4	SH3-domain binding protein 4 [Source:MGI Symbol;Acc:MGI:2138297]	protein_coding	88998137	89082790	1	1
ENSMUSG00000028041	RAPAvsCTRL	0.633928	0.0113412	0.0626345	=	0.983385	1.61396	11490	Adam15	a disintegrin and metallopeptidase domain 15 (metargidin) [Source:MGI Symbol;Acc:MGI:1333882]	protein_coding	89245849	89257303	3	-1
ENSMUSG00000116348	RAPAvsCTRL	0.633831	0.0874492	0.239165	=	-1.13755	-0.594457		Gm18722	predicted gene, 18722 [Source:MGI Symbol;Acc:MGI:5010907]	processed_pseudogene	8922667	8925634	16	-1
ENSMUSG00000022009	RAPAvsCTRL	0.633605	0.00196587	0.0180889	=	1.65689	2.24967	27275	Nufip1	nuclear fragile X mental retardation protein interacting protein 1 [Source:MGI Symbol;Acc:MGI:1351474]	protein_coding	76348331	76374819	14	1
ENSMUSG00000061024	RAPAvsCTRL	0.632901	0.000178262	0.00327869	=	3.20822	3.80713	59014	Rrs1	ribosome biogenesis regulator 1 [Source:MGI Symbol;Acc:MGI:1929721]	protein_coding	9615633	9617680	1	1
ENSMUSG00000060671	RAPAvsCTRL	0.63213	0.208274	0.411862	=	-1.24082	-0.750634	54667	Atp8b2	ATPase, class I, type 8B, member 2 [Source:MGI Symbol;Acc:MGI:1859660]	protein_coding	89846788	89870815	3	-1
ENSMUSG00000028266	RAPAvsCTRL	0.631555	6.17392e-05	0.00152324	=	3.65918	4.28045	16911	Lmo4	LIM domain only 4 [Source:MGI Symbol;Acc:MGI:109360]	protein_coding	143894291	143910981	3	-1
ENSMUSG00000097574	RAPAvsCTRL	0.630966	0.419218	0.62844	=	-2.05508	-1.46785	320295	C920006O11Rik	RIKEN cDNA C920006O11 gene [Source:MGI Symbol;Acc:MGI:2443759]	transcribed_unprocessed_pseudogene	78083196	78086161	9	1
ENSMUSG00000083306	RAPAvsCTRL	0.6307	0.233665	0.441865	=	-1.37024	-0.723174		Gm13868	predicted gene 13868 [Source:MGI Symbol;Acc:MGI:3651789]	processed_pseudogene	102142259	102142552	2	-1
ENSMUSG00000020897	RAPAvsCTRL	0.63066	0.225273	0.432468	=	0.235926	0.228908	20877	Aurkb	aurora kinase B [Source:MGI Symbol;Acc:MGI:107168]	protein_coding	68936473	68942490	11	1
ENSMUSG00000052270	RAPAvsCTRL	0.630577	0.0712509	0.209867	=	0.445648	0.938286	14289	Fpr2	formyl peptide receptor 2 [Source:MGI Symbol;Acc:MGI:1278319]	protein_coding	18108086	18114214	17	1
ENSMUSG00000073590	RAPAvsCTRL	0.630555	0.271845	0.483422	=	-1.36382	-0.837924		3222401L13Rik	RIKEN cDNA 3222401L13 gene [Source:MGI Symbol;Acc:MGI:2444186]	lncRNA	37788504	37794795	18	1
ENSMUSG00000034116	RAPAvsCTRL	0.630406	0.0349866	0.131041	=	0.358443	0.999651	22324	Vav1	vav 1 oncogene [Source:MGI Symbol;Acc:MGI:98923]	protein_coding	57586100	57635031	17	1
ENSMUSG00000051498	RAPAvsCTRL	0.630173	0.153273	0.339242	=	-0.292805	0.225448	21899	Tlr6	toll-like receptor 6 [Source:MGI Symbol;Acc:MGI:1341296]	protein_coding	65109374	65117440	5	-1
ENSMUSG00000066878	RAPAvsCTRL	0.629803	0.000922231	0.0105809	=	4.05058	4.56547		Gm10184	predicted pseudogene 10184 [Source:MGI Symbol;Acc:MGI:3704480]	protein_coding	90215890	90217877	17	-1
ENSMUSG00000075707	RAPAvsCTRL	0.629538	0.27248	0.483894	=	-1.12803	-0.516634	107585	Dio3	deiodinase, iodothyronine type III [Source:MGI Symbol;Acc:MGI:1306782]	protein_coding	110245502	110247531	12	1
ENSMUSG00000001173	RAPAvsCTRL	0.629431	0.00813493	0.0495378	=	1.32821	1.91609	320634	Ocrl	OCRL, inositol polyphosphate-5-phosphatase [Source:MGI Symbol;Acc:MGI:109589]	protein_coding	47001264	47054745	X	1
ENSMUSG00000020536	RAPAvsCTRL	0.629134	0.0350528	0.131205	=	0.344853	0.937294	16897	Llgl1	LLGL1 scribble cell polarity complex component [Source:MGI Symbol;Acc:MGI:102682]	protein_coding	60590549	60605012	11	1
ENSMUSG00000039701	RAPAvsCTRL	0.629024	0.000474307	0.00658561	=	2.29771	2.90411	99526	Usp53	ubiquitin specific peptidase 53 [Source:MGI Symbol;Acc:MGI:2139607]	protein_coding	122725142	122778159	3	-1
ENSMUSG00000053332	RAPAvsCTRL	0.629003	0.00917774	0.054361	=	5.86239	6.5141	14455	Gas5	growth arrest specific 5 [Source:MGI Symbol;Acc:MGI:95659]	lncRNA	160861992	160866109	1	1
ENSMUSG00000000305	RAPAvsCTRL	0.62837	0.0962757	0.253626	=	-0.673264	-0.0206716	12561	Cdh4	cadherin 4 [Source:MGI Symbol;Acc:MGI:99218]	protein_coding	179084224	179541166	2	1
ENSMUSG00000037493	RAPAvsCTRL	0.628258	0.0973643	0.255409	=	-0.728723	-0.191313	56506	Cib2	calcium and integrin binding family member 2 [Source:MGI Symbol;Acc:MGI:1929293]	protein_coding	54452078	54467502	9	-1
ENSMUSG00000039458	RAPAvsCTRL	0.628235	0.000677872	0.00857039	=	2.37701	2.94143	268783	Mtmr12	myotubularin related protein 12 [Source:MGI Symbol;Acc:MGI:2443034]	protein_coding	12205114	12274582	15	1
ENSMUSG00000027995	RAPAvsCTRL	0.628199	0.0820219	0.229455	=	0.301581	0.947761	24088	Tlr2	toll-like receptor 2 [Source:MGI Symbol;Acc:MGI:1346060]	protein_coding	83743579	83749074	3	-1
ENSMUSG00000015127	RAPAvsCTRL	0.627943	0.130339	0.308334	=	-0.61993	-0.294047	74154	Unkl	unkempt family like zinc finger [Source:MGI Symbol;Acc:MGI:1921404]	protein_coding	25407371	25453417	17	1
ENSMUSG00000086240	RAPAvsCTRL	0.627857	0.216445	0.421762	=	-1.15649	-0.646345		Gm7846	predicted gene 7846 [Source:MGI Symbol;Acc:MGI:3645212]	processed_pseudogene	28619580	28619853	1	-1
ENSMUSG00000024909	RAPAvsCTRL	0.627399	0.0655967	0.199539	=	-0.0400143	0.185963	58859	Efemp2	epidermal growth factor-containing fibulin-like extracellular matrix protein 2 [Source:MGI Symbol;Acc:MGI:1891209]	protein_coding	5523982	5532545	19	1
ENSMUSG00000029171	RAPAvsCTRL	0.627174	0.0191561	0.0884072	=	0.570125	1.20726	66681	Pgm2	phosphoglucomutase 2 [Source:MGI Symbol;Acc:MGI:97564]	protein_coding	64250293	64285694	5	1
[truncated: 14,260 more rows]

## Sheet: P4-P30 F
ensembl_gene_id	comp	log2_FC	p_val	p_adj	class	log2CPM_mean_P4_P30_FC	log2CPM_mean_P4_P30_FR	entrezgene_id	external_gene_name	description	gene_biotype	start_position	end_position	chromosome_name	strand
ENSMUSG00000112007	RAPAvsCTRL	6.98776	2.35199e-06	0.00122642	=	-2.47209	-0.238439		Gm18119	predicted gene, 18119 [Source:MGI Symbol;Acc:MGI:5010304]	processed_pseudogene	77488578	77489193	10	-1
ENSMUSG00000108045	RAPAvsCTRL	6.94247	4.5908e-08	7.46418e-05	=	-2.80024	-0.393643	434050	Gm5576	predicted pseudogene 5576 [Source:MGI Symbol;Acc:MGI:3644832]	processed_pseudogene	78192861	78194096	6	1
ENSMUSG00000059654	RAPAvsCTRL	6.51696	0.0802463	0.343529	=	-2.8923	-2.09628	19692	Reg1	regenerating islet-derived 1 [Source:MGI Symbol;Acc:MGI:97895]	protein_coding	78399694	78405650	6	1
ENSMUSG00000057465	RAPAvsCTRL	6.38636	3.13573e-05	0.00525607	++	4.1802	7.65009	20209	Saa2	serum amyloid A 2 [Source:MGI Symbol;Acc:MGI:98222]	protein_coding	46401214	46403737	7	1
ENSMUSG00000094973	RAPAvsCTRL	6.35599	1.36479e-07	0.000170694	=	-2.5476	-0.397794	668137	Eif4a3l1	eukaryotic translation initiation factor 4A3 like 1 [Source:MGI Symbol;Acc:MGI:3644226]	protein_coding	136304537	136306981	6	1
ENSMUSG00000026818	RAPAvsCTRL	6.34691	0.328171	0.660025	=	-2.8923	-1.4907	12613	Cel	carboxyl ester lipase [Source:MGI Symbol;Acc:MGI:88374]	protein_coding	28445807	28453415	2	-1
ENSMUSG00000031957	RAPAvsCTRL	6.22126	0.28055	0.616082	=	-2.8923	-1.92637	66473	Ctrb1	chymotrypsinogen B1 [Source:MGI Symbol;Acc:MGI:88559]	protein_coding	112413151	112417642	8	-1
ENSMUSG00000057163	RAPAvsCTRL	5.94443	0.295597	0.629858	=	-2.8923	-2.17308	22072	Prss2	protease, serine 2 [Source:MGI Symbol;Acc:MGI:102759]	protein_coding	41498721	41502013	6	1
ENSMUSG00000097790	RAPAvsCTRL	5.90809	7.8198e-10	4.23807e-06	=	-2.5593	-0.219734		Gm16399	predicted pseudogene 16399 [Source:MGI Symbol;Acc:MGI:3645963]	processed_pseudogene	14867416	14867634	3	-1
ENSMUSG00000032532	RAPAvsCTRL	5.86214	0.0229276	0.186577	=	-2.8923	-1.58664	12424	Cck	cholecystokinin [Source:MGI Symbol;Acc:MGI:88297]	protein_coding	121318890	121324760	9	-1
ENSMUSG00000084923	RAPAvsCTRL	5.84563	5.42504e-05	0.00697968	=	-2.8923	-1.52563		Gm15611	predicted gene 15611 [Source:MGI Symbol;Acc:MGI:3783057]	lncRNA	9048402	9049669	5	-1
ENSMUSG00000072324	RAPAvsCTRL	5.82269	4.94729e-05	0.00681678	++	-1.79156	0.530109		Gm8420	predicted gene 8420 [Source:MGI Symbol;Acc:MGI:3645594]	processed_pseudogene	51979823	51980420	1	-1
ENSMUSG00000054106	RAPAvsCTRL	5.60175	0.313995	0.64561	=	-2.8923	-2.13842	22074	Try4	trypsin 4 [Source:MGI Symbol;Acc:MGI:102757]	protein_coding	41279203	41282466	6	1
ENSMUSG00000024225	RAPAvsCTRL	5.47908	0.406554	0.725276	=	-2.8923	-2.08336	109791	Clps	colipase, pancreatic [Source:MGI Symbol;Acc:MGI:88421]	protein_coding	28777123	28779740	17	-1
ENSMUSG00000054391	RAPAvsCTRL	5.42729	6.8809e-05	0.00771563	=	-2.84261	-1.0884		4930517O19Rik	RIKEN cDNA 4930517O19 gene [Source:MGI Symbol;Acc:MGI:1922325]	lncRNA	100450578	100482775	14	1
ENSMUSG00000098354	RAPAvsCTRL	5.36705	0.000253191	0.0157905	=	-2.8923	-2.06729		Rpap3-ps2	RNA polymerase II associated protein 3, pseudogene 2 [Source:MGI Symbol;Acc:MGI:5010963]	processed_pseudogene	13960598	13962758	7	-1
ENSMUSG00000074115	RAPAvsCTRL	5.28469	0.000103727	0.00947471	++	6.69737	9.5934	20208	Saa1	serum amyloid A 1 [Source:MGI Symbol;Acc:MGI:98221]	protein_coding	46389921	46392404	7	-1
ENSMUSG00000035896	RAPAvsCTRL	5.27012	0.308476	0.641567	=	-2.8923	-2.23963	19752	Rnase1	ribonuclease, RNase A family, 1 (pancreatic) [Source:MGI Symbol;Acc:MGI:97919]	protein_coding	51382455	51384242	14	-1
ENSMUSG00000036523	RAPAvsCTRL	5.26094	0.000113026	0.00999802	=	-2.8923	-1.98078	268527	Greb1	gene regulated by estrogen in breast cancer protein [Source:MGI Symbol;Acc:MGI:2149712]	protein_coding	16720616	16850887	12	-1
ENSMUSG00000061815	RAPAvsCTRL	5.24461	0.000184135	0.0132471	=	-2.8923	-1.41863	435626	Rufy4	RUN and FYVE domain containing 4 [Source:MGI Symbol;Acc:MGI:3588214]	protein_coding	74164700	74187382	1	1
ENSMUSG00000081142	RAPAvsCTRL	5.18993	0.000939509	0.0331854	=	-2.8923	-2.10774		Gm15497	predicted gene 15497 [Source:MGI Symbol;Acc:MGI:3782944]	processed_pseudogene	138609001	138609551	5	1
ENSMUSG00000029882	RAPAvsCTRL	5.14725	0.413037	0.729161	=	-2.8923	-1.98083	67373	2210010C04Rik	RIKEN cDNA 2210010C04 gene [Source:MGI Symbol;Acc:MGI:1914623]	protein_coding	41007202	41012443	6	-1
ENSMUSG00000011463	RAPAvsCTRL	5.1329	0.307353	0.640838	=	-2.8923	-2.09565	76703	Cpb1	carboxypeptidase B1 (tissue) [Source:MGI Symbol;Acc:MGI:1923953]	protein_coding	20302428	20329897	3	-1
ENSMUSG00000023433	RAPAvsCTRL	4.79444	0.326915	0.658732	=	-2.64098	-1.76033	67868	Cela3b	chymotrypsin-like elastase family, member 3B [Source:MGI Symbol;Acc:MGI:1915118]	protein_coding	137148310	137157851	4	-1
ENSMUSG00000054446	RAPAvsCTRL	4.72376	0.410101	0.727681	=	-2.8923	-2.30595	109697	Cpa1	carboxypeptidase A1, pancreatic [Source:MGI Symbol;Acc:MGI:88478]	protein_coding	30639217	30645362	6	1
ENSMUSG00000071356	RAPAvsCTRL	4.5987	0.287836	0.622112	=	-2.8923	-1.80674	18489	Reg3b	regenerating islet-derived 3 beta [Source:MGI Symbol;Acc:MGI:97478]	protein_coding	78347640	78350449	6	1
ENSMUSG00000040856	RAPAvsCTRL	4.54049	0.000322528	0.018381	=	-2.8923	-2.11166	13386	Dlk1	delta like non-canonical Notch ligand 1 [Source:MGI Symbol;Acc:MGI:94900]	protein_coding	109418749	109429262	12	1
ENSMUSG00000024503	RAPAvsCTRL	4.51372	0.000365616	0.0198324	++	-2.41338	0.0198852	20730	Spink1	serine peptidase inhibitor, Kazal type 1 [Source:MGI Symbol;Acc:MGI:106202]	protein_coding	43861147	43870622	18	-1
ENSMUSG00000040314	RAPAvsCTRL	4.4899	0.000418232	0.0216498	=	-2.8923	-2.12554	13035	Ctsg	cathepsin G [Source:MGI Symbol;Acc:MGI:88563]	protein_coding	56337338	56340031	14	-1
ENSMUSG00000023926	RAPAvsCTRL	4.4552	0.000937529	0.0331854	=	-2.8923	-2.05945	19743	Rhag	Rhesus blood group-associated A glycoprotein [Source:MGI Symbol;Acc:MGI:1202713]	protein_coding	41122017	41151645	17	1
[truncated: 16,229 more rows]

## Sheet: P4-P8 M
ensembl_gene_id	comp	log2_FC	p_val	p_adj	class	log2CPM_mean_P4_P8_MC	log2CPM_mean_P4_P8_MR	entrezgene_id	external_gene_name	description	gene_biotype	start_position	end_position	chromosome_name	strand
[truncated: 16,259 more rows]

[truncated: 7 more sheets: P4-P8 F, P30-P60 M, P30-P60 F, P30-P34 M, P30-P34 F, common upDEGs P4P30 MF, common downDEGs P4P30 MF]
