# Supplementary material for: Transient rapamycin treatment during developmental stage extends lifespan in Mus musculus and Drosophila melanogaster
Source: EMBO Rep. 2022 Jul 7;23(9):e55299. doi: 10.15252/embr.202255299 (PMC9442325; doi:10.15252/embr.202255299)
Supplement: Supplementary file 5 — Dataset EV3 [file EMBR-23-e55299-s005.xlsx]

## Sheet: Legend
Dataset EV3: Differentially expressed genes (DEGs) after rapamycin treatment across the different time-windows processed at P350, related to Figures 3.

## Sheet: P4-P30 M
ensembl_gene_id	comp	log2_FC	p_val	p_adj	class	log2CPM_mean_P350_P4P30_MC	log2CPM_mean_P350_P4P30_MR	entrezgene_id	external_gene_name	description	gene_biotype	start_position	end_position	chromosome_name	strand
ENSMUSG00000032532	RAPAvsCTRL	9.14768	0.0259832	0.301809	=	-3.21398	0.251113	12424	Cck	cholecystokinin [Source:MGI Symbol;Acc:MGI:88297]	protein_coding	121318890	121324760	9	-1
ENSMUSG00000024526	RAPAvsCTRL	8.18726	0.00130411	0.125563	=	-3.00277	-0.158263	12683	Cidea	cell death-inducing DNA fragmentation factor, alpha subunit-like effector A [Source:MGI Symbol;Acc:MGI:1270845]	protein_coding	67476674	67500855	18	1
ENSMUSG00000091476	RAPAvsCTRL	7.79433	0.00133408	0.126452	=	-3.21398	0.634488	545391	Catspere2	cation channel sperm associated auxiliary subunit epsilon 2 [Source:MGI Symbol;Acc:MGI:5589632]	protein_coding	177810989	178000271	1	1
ENSMUSG00000046415	RAPAvsCTRL	5.95484	0.017625	0.261074	=	-3.21398	-2.0503	338360	B430212C06Rik	RIKEN cDNA B430212C06 gene [Source:MGI Symbol;Acc:MGI:2442134]	lncRNA	67454279	67477173	18	-1
ENSMUSG00000054453	RAPAvsCTRL	5.91402	0.00459723	0.171941	=	-3.21398	-1.54823	236643	Sytl5	synaptotagmin-like 5 [Source:MGI Symbol;Acc:MGI:2668451]	protein_coding	9751861	9860782	X	1
ENSMUSG00000087263	RAPAvsCTRL	5.88824	0.00826231	0.213261	=	-3.21398	-2.07163		Gm15726	predicted gene 15726 [Source:MGI Symbol;Acc:MGI:3783169]	lncRNA	168762043	168768228	X	-1
ENSMUSG00000020431	RAPAvsCTRL	5.74622	0.0167084	0.256027	=	-3.21398	-1.80923	432530	Adcy1	adenylate cyclase 1 [Source:MGI Symbol;Acc:MGI:99677]	protein_coding	7013489	7128506	11	1
ENSMUSG00000028715	RAPAvsCTRL	5.74162	0.00274037	0.150772	=	-0.782206	3.33777	13119	Cyp4a14	cytochrome P450, family 4, subfamily a, polypeptide 14 [Source:MGI Symbol;Acc:MGI:1096550]	protein_coding	115343397	115353339	4	-1
ENSMUSG00000028637	RAPAvsCTRL	5.42291	0.00182731	0.133819	=	-3.00277	0.248389	73332	Ccdc30	coiled-coil domain containing 30 [Source:MGI Symbol;Acc:MGI:1920582]	protein_coding	119179663	119272718	4	-1
ENSMUSG00000026691	RAPAvsCTRL	5.18978	0.141057	0.533705	=	-3.21398	-1.88482	14262	Fmo3	flavin containing monooxygenase 3 [Source:MGI Symbol;Acc:MGI:1100496]	protein_coding	162781369	162812097	1	-1
ENSMUSG00000039092	RAPAvsCTRL	5.14463	0.0168968	0.256027	=	-3.21398	-1.93662	228677	Sptlc3	serine palmitoyltransferase, long chain base subunit 3 [Source:MGI Symbol;Acc:MGI:2444678]	protein_coding	139335833	139479594	2	1
ENSMUSG00000070810	RAPAvsCTRL	5.07412	0.222729	0.624845	=	-3.21398	-1.8565	629219	Sult2a6	sulfotransferase family 2A, dehydroepiandrosterone (DHEA)-preferring, member 6 [Source:MGI Symbol;Acc:MGI:3648915]	protein_coding	13956328	13988795	7	-1
ENSMUSG00000106069	RAPAvsCTRL	5.03244	0.00363519	0.164095	=	-3.21398	-1.76466		Gm6135	prediticted gene 6135 [Source:MGI Symbol;Acc:MGI:3643755]	lncRNA	133495276	133497265	3	-1
ENSMUSG00000085882	RAPAvsCTRL	4.55523	0.000318043	0.0816589	=	-2.37477	1.44853		2610507I01Rik	RIKEN cDNA 2610507I01 gene [Source:MGI Symbol;Acc:MGI:1919453]	lncRNA	59090662	59093211	11	-1
ENSMUSG00000099400	RAPAvsCTRL	4.36724	0.015701	0.252202	=	-3.21398	-2.08241		Kat6b-ps1	K(lysine) acetyltransferase 6B, pseudogene 1 [Source:MGI Symbol;Acc:MGI:3648645]	processed_pseudogene	13387921	13391353	7	1
ENSMUSG00000035394	RAPAvsCTRL	4.36061	0.0562424	0.383489	=	-2.57741	-1.18831	74453	Cfap53	cilia and flagella associated protein 53 [Source:MGI Symbol;Acc:MGI:1921703]	protein_coding	74416161	74493057	18	1
ENSMUSG00000070323	RAPAvsCTRL	4.15015	0.065309	0.398745	=	-3.21398	-2.28917	234911	Mmp27	matrix metallopeptidase 27 [Source:MGI Symbol;Acc:MGI:3039232]	protein_coding	7571397	7581886	9	1
ENSMUSG00000106855	RAPAvsCTRL	4.12948	0.142015	0.535608	=	-3.21398	-2.53785		5330437M03Rik	RIKEN cDNA 5330437M03 gene [Source:MGI Symbol;Acc:MGI:2444650]	TEC	21681300	21685382	6	1
ENSMUSG00000032357	RAPAvsCTRL	4.09264	0.00379526	0.164095	=	-3.00277	-1.7795	26944	Tinag	tubulointerstitial nephritis antigen [Source:MGI Symbol;Acc:MGI:1349477]	protein_coding	76858975	76953076	9	-1
ENSMUSG00000037263	RAPAvsCTRL	4.08911	0.0637469	0.396825	=	-3.21398	-2.61999	73458	Aldh3b3	aldehyde dehydrogenase 3 family, member B3 [Source:MGI Symbol;Acc:MGI:1920708]	protein_coding	4008645	4022103	19	1
ENSMUSG00000031163	RAPAvsCTRL	4.05307	0.0418606	0.351884	=	-3.21398	-2.61999	69824	Glod5	glyoxalase domain containing 5 [Source:MGI Symbol;Acc:MGI:1917074]	protein_coding	7870439	7884731	X	-1
ENSMUSG00000040283	RAPAvsCTRL	3.84813	0.00104232	0.122248	=	-1.92814	1.68417	237754	Btnl9	butyrophilin-like 9 [Source:MGI Symbol;Acc:MGI:2442439]	protein_coding	49056412	49077986	11	-1
ENSMUSG00000073000	RAPAvsCTRL	3.69307	0.00560234	0.187621	=	-3.00277	-1.35947	100041694	Gm10451	predicted gene 10451 [Source:MGI Symbol;Acc:MGI:3641898]	lncRNA	76491271	76498110	12	1
ENSMUSG00000027870	RAPAvsCTRL	3.64782	0.00946026	0.217781	=	-2.7832	-1.6345	56185	Hao2	hydroxyacid oxidase 2 [Source:MGI Symbol;Acc:MGI:96012]	protein_coding	98781837	98800555	3	-1
ENSMUSG00000053303	RAPAvsCTRL	3.57703	0.0010233	0.122248	=	-1.66226	0.532752	236149	Slc22a26	solute carrier family 22 (organic cation transporter), member 26 [Source:MGI Symbol;Acc:MGI:2385316]	protein_coding	7758406	7780032	19	-1
ENSMUSG00000027456	RAPAvsCTRL	3.50812	0.0236497	0.294295	=	-2.80894	-1.19456	228765	Sdcbp2	syndecan binding protein (syntenin) 2 [Source:MGI Symbol;Acc:MGI:2385156]	protein_coding	151414542	151431925	2	1
ENSMUSG00000076615	RAPAvsCTRL	3.46054	0.20279	0.608235	=	-3.21398	-2.55567		Ighg3	Immunoglobulin heavy constant gamma 3 [Source:MGI Symbol;Acc:MGI:2144790]	IG_C_gene	113319844	113324852	12	-1
ENSMUSG00000025916	RAPAvsCTRL	3.45461	0.0247597	0.299025	=	-2.85651	-1.45429	69312	Ppp1r42	protein phosphatase 1, regulatory subunit 42 [Source:MGI Symbol;Acc:MGI:1921138]	protein_coding	10038849	10079361	1	-1
ENSMUSG00000008734	RAPAvsCTRL	3.43056	0.0266147	0.302882	=	-2.48676	-0.843725	64297	Gprc5b	G protein-coupled receptor, family C, group 5, member B [Source:MGI Symbol;Acc:MGI:1927596]	protein_coding	118571270	118594434	7	-1
ENSMUSG00000110631	RAPAvsCTRL	3.41414	0.673751	0.900735	=	-3.21398	-2.78043		Gm42047	predicted gene, 42047 [Source:MGI Symbol;Acc:MGI:5624932]	lncRNA	122559986	122567917	8	1
ENSMUSG00000047992	RAPAvsCTRL	3.41364	0.4871	0.807236	=	-3.21398	-2.65577	240479	Dipk1c	divergent protein kinase domain 1C [Source:MGI Symbol;Acc:MGI:3041188]	protein_coding	84737361	84758561	18	1
ENSMUSG00000039552	RAPAvsCTRL	3.40892	0.116686	0.499401	=	-3.21398	-2.78043	212892	Rsph4a	radial spoke head 4 homolog A (Chlamydomonas) [Source:MGI Symbol;Acc:MGI:3027894]	protein_coding	33781107	33792017	10	1
ENSMUSG00000066072	RAPAvsCTRL	3.34606	0.00762724	0.206312	=	2.98732	5.49942	13117	Cyp4a10	cytochrome P450, family 4, subfamily a, polypeptide 10 [Source:MGI Symbol;Acc:MGI:88611]	protein_coding	115375461	115390846	4	1
ENSMUSG00000032484	RAPAvsCTRL	3.30961	0.114177	0.496121	=	-3.00277	-1.68787	18054	Ngp	neutrophilic granule protein [Source:MGI Symbol;Acc:MGI:105983]	protein_coding	110248815	110252080	9	1
ENSMUSG00000027376	RAPAvsCTRL	3.25782	0.0790459	0.430851	=	-2.99441	-1.87711	192212	Prom2	prominin 2 [Source:MGI Symbol;Acc:MGI:2138997]	protein_coding	127368393	127383387	2	-1
ENSMUSG00000069272	RAPAvsCTRL	3.22422	0.00216955	0.137752	=	-2.53924	-0.628899	319166	H2ac8	H2A clustered histone 8 [Source:MGI Symbol;Acc:MGI:2448290]	protein_coding	23754691	23755394	13	-1
ENSMUSG00000084224	RAPAvsCTRL	3.21542	0.00142045	0.126645	=	-0.297933	2.76007		Gm12337	predicted gene 12337 [Source:MGI Symbol;Acc:MGI:3650615]	processed_pseudogene	75318579	75318978	11	1
ENSMUSG00000021508	RAPAvsCTRL	3.17082	0.000264234	0.0758248	=	0.121465	3.20747	57266	Cxcl14	chemokine (C-X-C motif) ligand 14 [Source:MGI Symbol;Acc:MGI:1888514]	protein_coding	56436456	56444364	13	-1
ENSMUSG00000015880	RAPAvsCTRL	2.96704	0.00618699	0.193459	=	-1.41751	1.06433	54392	Ncapg	non-SMC condensin I complex, subunit G [Source:MGI Symbol;Acc:MGI:1930197]	protein_coding	45827261	45857888	5	1
ENSMUSG00000037736	RAPAvsCTRL	2.94915	0.00198723	0.133819	=	-2.23191	-0.144204	77569	Limch1	LIM and calponin homology domains 1 [Source:MGI Symbol;Acc:MGI:1924819]	protein_coding	66903170	67214501	5	1
ENSMUSG00000044071	RAPAvsCTRL	2.94124	0.287418	0.684766	=	-3.00277	-1.87285	268354	Tafa2	TAFA chemokine like family member 2 [Source:MGI Symbol;Acc:MGI:2143691]	protein_coding	123099901	123577109	10	1
ENSMUSG00000023930	RAPAvsCTRL	2.92176	0.129629	0.520614	=	-3.21398	-2.73465	22024	Crisp2	cysteine-rich secretory protein 2 [Source:MGI Symbol;Acc:MGI:98815]	protein_coding	41074911	41117894	17	-1
ENSMUSG00000098354	RAPAvsCTRL	2.92011	0.289993	0.686072	=	-3.21398	-2.82791		Rpap3-ps2	RNA polymerase II associated protein 3, pseudogene 2 [Source:MGI Symbol;Acc:MGI:5010963]	processed_pseudogene	13960598	13962758	7	-1
ENSMUSG00000061322	RAPAvsCTRL	2.88256	0.0691728	0.408212	=	-2.48601	-1.05066	68922	Dnai1	dynein axonemal intermediate chain 1 [Source:MGI Symbol;Acc:MGI:1916172]	protein_coding	41569775	41638158	4	1
ENSMUSG00000009350	RAPAvsCTRL	2.88025	0.41806	0.766625	=	-3.21398	-2.88655	17523	Mpo	myeloperoxidase [Source:MGI Symbol;Acc:MGI:97137]	protein_coding	87684407	87695239	11	1
ENSMUSG00000073158	RAPAvsCTRL	2.8652	0.000728407	0.106345	=	-0.915043	1.89871	66808	9030624G23Rik	RIKEN cDNA 9030624G23 gene [Source:MGI Symbol;Acc:MGI:1914058]	protein_coding	24093203	24147247	12	-1
ENSMUSG00000030278	RAPAvsCTRL	2.73673	0.00295302	0.154348	=	-0.687866	0.917722	14311	Cidec	cell death-inducing DFFA-like effector c [Source:MGI Symbol;Acc:MGI:95585]	protein_coding	113401595	113412721	6	-1
ENSMUSG00000091694	RAPAvsCTRL	2.73024	0.0960939	0.466905	=	-2.97002	-1.87954	328563	Apol11b	apolipoprotein L 11b [Source:MGI Symbol;Acc:MGI:3036248]	protein_coding	77518146	77527486	15	-1
ENSMUSG00000034768	RAPAvsCTRL	2.62447	0.0492733	0.371135	=	-2.75046	-1.38482	217217	Asb16	ankyrin repeat and SOCS box-containing 16 [Source:MGI Symbol;Acc:MGI:2654437]	protein_coding	102159569	102170288	11	1
ENSMUSG00000098789	RAPAvsCTRL	2.60226	4.9484e-06	0.0181049	++	-0.262197	2.16875	433466	Jmjd7	jumonji domain containing 7 [Source:MGI Symbol;Acc:MGI:3845785]	protein_coding	119857964	119863075	2	1
ENSMUSG00000057729	RAPAvsCTRL	2.5581	0.215056	0.617401	=	-3.00277	-2.18196	19152	Prtn3	proteinase 3 [Source:MGI Symbol;Acc:MGI:893580]	protein_coding	79710310	79719008	10	1
ENSMUSG00000097413	RAPAvsCTRL	2.53762	0.00348698	0.162524	=	-1.96973	-0.0676058		A830052D11Rik	RIKEN cDNA A830052D11 gene [Source:MGI Symbol;Acc:MGI:3028074]	lncRNA	32492106	32511331	18	-1
ENSMUSG00000036816	RAPAvsCTRL	2.53603	0.0583392	0.38649	=	-2.37268	-0.847405	53404	Atoh7	atonal bHLH transcription factor 7 [Source:MGI Symbol;Acc:MGI:1355553]	protein_coding	62935430	62937058	10	1
ENSMUSG00000025330	RAPAvsCTRL	2.52642	0.33891	0.7219	=	-2.97002	-2.41096	18602	Padi4	peptidyl arginine deiminase, type IV [Source:MGI Symbol;Acc:MGI:1338898]	protein_coding	140473176	140501547	4	-1
ENSMUSG00000099032	RAPAvsCTRL	2.52087	0.0791992	0.43106	=	-2.59773	-1.63869	100039596	Tcf24	transcription factor 24 [Source:MGI Symbol;Acc:MGI:3780500]	protein_coding	10030388	10038157	1	-1
ENSMUSG00000034457	RAPAvsCTRL	2.49027	0.0124561	0.233585	=	-2.19021	-0.232925	245527	Eda2r	ectodysplasin A2 receptor [Source:MGI Symbol;Acc:MGI:2442860]	protein_coding	96377446	96420822	X	-1
ENSMUSG00000016386	RAPAvsCTRL	2.44067	0.034609	0.331567	=	-2.75046	-1.45555	77015	Mpped2	metallophosphoesterase domain containing 2 [Source:MGI Symbol;Acc:MGI:1924265]	protein_coding	106523614	106698701	2	1
ENSMUSG00000079845	RAPAvsCTRL	2.4375	0.00222805	0.139313	=	-0.152663	1.985	434794	Xlr4a	X-linked lymphocyte-regulated 4A [Source:MGI Symbol;Acc:MGI:3574098]	protein_coding	72117951	72126084	X	-1
ENSMUSG00000070645	RAPAvsCTRL	2.4003	0.0967357	0.467603	=	-2.15196	0.501589	19701	Ren1	renin 1 structural [Source:MGI Symbol;Acc:MGI:97898]	protein_coding	133278248	133288063	1	1
ENSMUSG00000030302	RAPAvsCTRL	2.3955	0.000362757	0.0858545	=	-0.130302	2.09379	11941	Atp2b2	ATPase, Ca++ transporting, plasma membrane 2 [Source:MGI Symbol;Acc:MGI:105368]	protein_coding	113720792	114019574	6	-1
ENSMUSG00000034910	RAPAvsCTRL	2.39449	0.00676242	0.197936	=	-2.22798	-0.944107	72135	Pygo1	pygopus 1 [Source:MGI Symbol;Acc:MGI:1919385]	protein_coding	72832927	72859463	9	1
ENSMUSG00000024365	RAPAvsCTRL	2.38972	0.00342912	0.162524	=	-0.315967	1.9711	13079	Cyp21a1	cytochrome P450, family 21, subfamily a, polypeptide 1 [Source:MGI Symbol;Acc:MGI:88591]	protein_coding	35020322	35023535	17	-1
ENSMUSG00000079357	RAPAvsCTRL	2.3641	0.159247	0.557508	=	-2.08131	-1.654	102633458	Gm11100	predicted gene 11100 [Source:MGI Symbol;Acc:MGI:3779338]	protein_coding	8518631	8551429	14	-1
ENSMUSG00000113424	RAPAvsCTRL	2.34316	0.00207502	0.135571	=	-2.02145	-0.171594		Gm48161	predicted gene, 48161 [Source:MGI Symbol;Acc:MGI:6097531]	lncRNA	30554342	30561166	13	1
ENSMUSG00000107198	RAPAvsCTRL	2.31473	0.000888229	0.116279	=	-0.714681	1.26341		Gm19619	predicted gene, 19619 [Source:MGI Symbol;Acc:MGI:5011804]	lncRNA	91405430	91431280	5	-1
ENSMUSG00000002944	RAPAvsCTRL	2.3063	0.000404673	0.0858545	=	2.62825	4.43778	12491	Cd36	CD36 molecule [Source:MGI Symbol;Acc:MGI:107899]	protein_coding	17986688	18093799	5	-1
ENSMUSG00000072844	RAPAvsCTRL	2.29804	0.0131408	0.234277	=	-0.634756	0.450999	654820	G530011O06Rik	RIKEN cDNA G530011O06 gene [Source:MGI Symbol;Acc:MGI:3603513]	lncRNA	168758039	168761913	X	-1
ENSMUSG00000025912	RAPAvsCTRL	2.2941	0.00999695	0.220904	=	-1.97847	0.185402	17864	Mybl1	myeloblastosis oncogene-like 1 [Source:MGI Symbol;Acc:MGI:99925]	protein_coding	9737640	9770434	1	-1
ENSMUSG00000086960	RAPAvsCTRL	2.25512	0.15959	0.557572	=	-2.24281	-1.71534		Gm13017	predicted gene 13017 [Source:MGI Symbol;Acc:MGI:3650528]	lncRNA	140118459	140123915	4	1
ENSMUSG00000027699	RAPAvsCTRL	2.25319	0.00706699	0.199911	=	-1.67288	0.13898	13605	Ect2	ect2 oncogene [Source:MGI Symbol;Acc:MGI:95281]	protein_coding	27151371	27208027	3	-1
ENSMUSG00000085006	RAPAvsCTRL	2.24523	0.000649905	0.106345	=	-1.50965	0.369719		BC021767	cDNA sequence BC021767 [Source:MGI Symbol;Acc:MGI:3615512]	transcribed_unprocessed_pseudogene	94569137	94578003	3	-1
ENSMUSG00000085558	RAPAvsCTRL	2.24495	0.00384264	0.164095	=	-1.73355	0.51752		4930412C18Rik	RIKEN cDNA 4930412C18 gene [Source:MGI Symbol;Acc:MGI:2443490]	lncRNA	9770585	9823411	4	1
ENSMUSG00000026683	RAPAvsCTRL	2.2435	0.128377	0.518978	=	-2.74451	-1.75203	66977	Nuf2	NUF2, NDC80 kinetochore complex component [Source:MGI Symbol;Acc:MGI:1914227]	protein_coding	169325503	169359033	1	-1
ENSMUSG00000043681	RAPAvsCTRL	2.23124	0.00346056	0.162524	=	2.8767	5.84223	69134	Fam25c	family with sequence similarity 25, member C [Source:MGI Symbol;Acc:MGI:1916384]	protein_coding	34073838	34077390	14	-1
ENSMUSG00000097657	RAPAvsCTRL	2.22874	0.012451	0.233585	=	-2.11991	-0.493757		Gm7389	predicted gene 7389 [Source:MGI Symbol;Acc:MGI:3645153]	processed_pseudogene	4044626	4047509	8	1
ENSMUSG00000029188	RAPAvsCTRL	2.22245	0.0701073	0.411066	=	-2.14235	-0.792821	20531	Slc34a2	solute carrier family 34 (sodium phosphate), member 2 [Source:MGI Symbol;Acc:MGI:1342284]	protein_coding	53195423	53229006	5	1
ENSMUSG00000078799	RAPAvsCTRL	2.20623	0.0326787	0.32645	=	-2.75881	-1.83597	434264	Sult2a5	sulfotransferase family 2A, dehydroepiandrosterone (DHEA)-preferring, member 5 [Source:MGI Symbol;Acc:MGI:3648378]	protein_coding	13357892	13404732	7	1
ENSMUSG00000029663	RAPAvsCTRL	2.16281	0.0458889	0.361925	=	-2.37477	-0.86536	14699	Gngt1	guanine nucleotide binding protein (G protein), gamma transducing activity polypeptide 1 [Source:MGI Symbol;Acc:MGI:109165]	protein_coding	3993792	3997436	6	1
ENSMUSG00000027306	RAPAvsCTRL	2.16277	0.0102714	0.221941	=	-2.25771	-0.823957	108907	Nusap1	nucleolar and spindle associated protein 1 [Source:MGI Symbol;Acc:MGI:2675669]	protein_coding	119448779	119481725	2	1
ENSMUSG00000087138	RAPAvsCTRL	2.15042	0.00239993	0.141192	=	-1.1046	0.74328	100502630	Gm15545	predicted gene 15545 [Source:MGI Symbol;Acc:MGI:3782994]	lncRNA	44636324	44644021	7	1
ENSMUSG00000061186	RAPAvsCTRL	2.13198	0.00848171	0.215029	=	-2.2605	-0.794383	353282	Sfmbt2	Scm-like with four mbt domains 2 [Source:MGI Symbol;Acc:MGI:2447794]	protein_coding	10375321	10600064	2	1
ENSMUSG00000020728	RAPAvsCTRL	2.13132	0.00730783	0.201768	=	-1.74895	0.180298	76380	Cep112	centrosomal protein 112 [Source:MGI Symbol;Acc:MGI:1923673]	protein_coding	108316018	108751441	11	1
ENSMUSG00000109205	RAPAvsCTRL	2.12126	0.55695	0.846668	=	-3.21398	-2.92571		Gm44954	predicted gene 44954 [Source:MGI Symbol;Acc:MGI:5753530]	processed_pseudogene	29463862	29464088	7	-1
ENSMUSG00000077345	RAPAvsCTRL	2.12052	0.00734976	0.201991	=	-1.93526	-0.013713		Snord70	small nucleolar RNA, C/D box 70 [Source:MGI Symbol;Acc:MGI:3819553]	snoRNA	59731093	59731179	1	1
ENSMUSG00000035566	RAPAvsCTRL	2.11603	0.0274635	0.30705	=	-1.50204	-0.737288	219228	Pcdh17	protocadherin 17 [Source:MGI Symbol;Acc:MGI:2684924]	protein_coding	84681003	84776442	14	1
ENSMUSG00000052131	RAPAvsCTRL	2.11287	0.270276	0.670114	=	-3.00277	-2.19476	11997	Akr1b7	aldo-keto reductase family 1, member B7 [Source:MGI Symbol;Acc:MGI:101918]	protein_coding	34389269	34400077	6	1
ENSMUSG00000028773	RAPAvsCTRL	2.11177	0.718509	0.916471	=	-3.21398	-2.92571	14077	Fabp3	fatty acid binding protein 3, muscle and heart [Source:MGI Symbol;Acc:MGI:95476]	protein_coding	130202388	130209256	4	1
ENSMUSG00000017300	RAPAvsCTRL	2.10396	0.82888	0.953374	=	-3.21398	-2.92571	21925	Tnnc2	troponin C2, fast [Source:MGI Symbol;Acc:MGI:98780]	protein_coding	164619081	164621887	2	-1
ENSMUSG00000079487	RAPAvsCTRL	2.10208	0.000992424	0.122248	=	-1.75304	-0.0795731	59024	Med12	mediator complex subunit 12 [Source:MGI Symbol;Acc:MGI:1926212]	protein_coding	100317636	100341071	X	1
ENSMUSG00000063446	RAPAvsCTRL	2.09828	0.328141	0.713433	=	-3.21398	-2.9832	272031	Plppr1	phospholipid phosphatase related 1 [Source:MGI Symbol;Acc:MGI:2445015]	protein_coding	49059273	49340259	4	1
ENSMUSG00000005716	RAPAvsCTRL	2.09826	0.641946	0.890531	=	-3.21398	-2.9832	19293	Pvalb	parvalbumin [Source:MGI Symbol;Acc:MGI:97821]	protein_coding	78075314	78090600	15	-1
ENSMUSG00000030399	RAPAvsCTRL	2.09801	0.683916	0.905966	=	-3.21398	-2.9832	12715	Ckm	creatine kinase, muscle [Source:MGI Symbol;Acc:MGI:88413]	protein_coding	19138701	19156766	7	1
ENSMUSG00000030730	RAPAvsCTRL	2.09782	0.701829	0.911896	=	-3.21398	-2.9832	11937	Atp2a1	ATPase, Ca++ transporting, cardiac muscle, fast twitch 1 [Source:MGI Symbol;Acc:MGI:105058]	protein_coding	126045030	126062280	7	-1
ENSMUSG00000027022	RAPAvsCTRL	2.09716	0.764696	0.932547	=	-3.21398	-2.9832	241431	Xirp2	xin actin-binding repeat containing 2 [Source:MGI Symbol;Acc:MGI:2685198]	protein_coding	67004178	67356959	2	1
ENSMUSG00000109141	RAPAvsCTRL	2.09327	0.02265	0.287956	=	-1.13164	0.0235636		Gm30692	predicted gene, 30692 [Source:MGI Symbol;Acc:MGI:5589851]	lncRNA	24902195	24906953	8	1
ENSMUSG00000022340	RAPAvsCTRL	2.08468	0.233504	0.637042	=	-3.21398	-3.02292	319613	Sybu	syntabulin (syntaxin-interacting) [Source:MGI Symbol;Acc:MGI:2442392]	protein_coding	44535252	44651459	15	-1
ENSMUSG00000108766	RAPAvsCTRL	2.07916	0.016539	0.255449	=	-1.85546	-0.47821		Gm44760	predicted gene 44760 [Source:MGI Symbol;Acc:MGI:5753336]	TEC	127256234	127257406	7	-1
ENSMUSG00000060530	RAPAvsCTRL	2.07786	0.233504	0.637042	=	-3.21398	-3.02292	69659	A930017M01Rik	RIKEN cDNA A930017M01 gene [Source:MGI Symbol;Acc:MGI:2685151]	transcribed_processed_pseudogene	44615676	44748136	15	1
ENSMUSG00000027068	RAPAvsCTRL	2.07621	0.170019	0.571743	=	-2.63302	-1.81876	241452	Dhrs9	dehydrogenase/reductase (SDR family) member 9 [Source:MGI Symbol;Acc:MGI:2442798]	protein_coding	69210789	69234877	2	1
ENSMUSG00000020052	RAPAvsCTRL	2.0762	0.446009	0.784075	=	-3.21398	-3.02292	17172	Ascl1	achaete-scute family bHLH transcription factor 1 [Source:MGI Symbol;Acc:MGI:96919]	protein_coding	87326681	87329522	10	-1
ENSMUSG00000050195	RAPAvsCTRL	2.07421	0.0842514	0.441968	=	-2.08131	-0.595005	329065	Scd4	stearoyl-coenzyme A desaturase 4 [Source:MGI Symbol;Acc:MGI:2670997]	protein_coding	44321531	44335182	19	1
ENSMUSG00000097639	RAPAvsCTRL	2.07114	0.000479955	0.0900531	=	-1.7585	-0.123151	78706	Platr4	pluripotency associated transcript 4 [Source:MGI Symbol;Acc:MGI:1925956]	lncRNA	41438459	41447627	3	-1
ENSMUSG00000113680	RAPAvsCTRL	2.06546	0.0138665	0.239878	=	-0.753724	1.03369		Gm47405	predicted gene, 47405 [Source:MGI Symbol;Acc:MGI:6096336]	lncRNA	10114794	10120902	13	-1
ENSMUSG00000104164	RAPAvsCTRL	2.06268	0.00395176	0.164095	=	-1.67288	0.0268308		Gm38248	predicted gene, 38248 [Source:MGI Symbol;Acc:MGI:5611476]	TEC	127906642	127912424	1	-1
ENSMUSG00000028712	RAPAvsCTRL	2.05983	0.125444	0.515384	=	-0.551228	1.30035	666168	Cyp4a31	cytochrome P450, family 4, subfamily a, polypeptide 31 [Source:MGI Symbol;Acc:MGI:3028580]	protein_coding	115420846	115436212	4	1
ENSMUSG00000012187	RAPAvsCTRL	2.05463	0.0113347	0.22716	=	-1.75474	-0.653358	68393	Mogat1	monoacylglycerol O-acyltransferase 1 [Source:MGI Symbol;Acc:MGI:1915643]	protein_coding	78487628	78514810	1	1
ENSMUSG00000056004	RAPAvsCTRL	2.05371	0.0740087	0.419001	=	-2.58938	-1.76931	231014	Elapor2	endosome-lysosome associated apoptosis and autophagy regulator family member 2 [Source:MGI Symbol;Acc:MGI:2443264]	protein_coding	9316118	9531825	5	1
ENSMUSG00000031963	RAPAvsCTRL	2.03988	0.0288005	0.312606	=	-2.37816	-1.62694	73230	Bmper	BMP-binding endothelial regulator [Source:MGI Symbol;Acc:MGI:1920480]	protein_coding	23134372	23396496	9	1
ENSMUSG00000059060	RAPAvsCTRL	2.03704	0.000732457	0.106345	=	0.957796	2.54461	19363	Rad51b	RAD51 paralog B [Source:MGI Symbol;Acc:MGI:1099436]	protein_coding	79344056	79861464	12	1
ENSMUSG00000023828	RAPAvsCTRL	2.03481	0.000217505	0.0733104	=	-0.125981	1.7643	20519	Slc22a3	solute carrier family 22 (organic cation transporter), member 3 [Source:MGI Symbol;Acc:MGI:1333817]	protein_coding	12637847	12726591	17	-1
ENSMUSG00000029272	RAPAvsCTRL	1.99822	0.258652	0.659881	=	-1.86712	-0.139333	20860	Sult1e1	sulfotransferase family 1E, member 1 [Source:MGI Symbol;Acc:MGI:98431]	protein_coding	87723828	87739453	5	-1
ENSMUSG00000117385	RAPAvsCTRL	1.98929	0.000414203	0.0858545	=	-1.03084	0.722534		Gm20147	predicted gene, 20147 [Source:MGI Symbol;Acc:MGI:5012332]	processed_pseudogene	8227514	8228006	18	-1
ENSMUSG00000058147	RAPAvsCTRL	1.98593	0.0317571	0.324329	=	-1.61233	0.0618832	22446	Xlr3c	X-linked lymphocyte-regulated 3C [Source:MGI Symbol;Acc:MGI:3047103]	protein_coding	72298146	72308996	X	-1
ENSMUSG00000046160	RAPAvsCTRL	1.9608	0.0139143	0.240137	=	-1.54241	0.221261	50914	Olig1	oligodendrocyte transcription factor 1 [Source:MGI Symbol;Acc:MGI:1355334]	protein_coding	91066660	91068821	16	1
ENSMUSG00000049493	RAPAvsCTRL	1.94946	0.00685442	0.198251	=	0.528801	2.31976	102502	Pls1	plastin 1 (I-isoform) [Source:MGI Symbol;Acc:MGI:104809]	protein_coding	95634695	95727364	9	-1
ENSMUSG00000116883	RAPAvsCTRL	1.9369	0.00150337	0.131368	=	1.96532	3.96424		Gm49700	predicted gene, 49700 [Source:MGI Symbol;Acc:MGI:6215158]	lncRNA	20665344	20687949	12	1
ENSMUSG00000064141	RAPAvsCTRL	1.92928	0.00736714	0.201991	=	-1.91353	0.00939656	381549	Zfp69	zinc finger protein 69 [Source:MGI Symbol;Acc:MGI:107794]	protein_coding	120787334	120808896	4	-1
ENSMUSG00000116627	RAPAvsCTRL	1.92776	0.00191908	0.133819	=	-0.0788978	1.67192		Gm30124	predicted gene, 30124 [Source:MGI Symbol;Acc:MGI:5589283]	lncRNA	21040537	21090429	12	1
ENSMUSG00000095366	RAPAvsCTRL	1.92631	0.0611946	0.39184	=	-1.76468	-1.14772		Gm21860	predicted gene, 21860 [Source:MGI Symbol;Acc:MGI:5434024]	lncRNA	90763696	90766736	Y	-1
ENSMUSG00000042638	RAPAvsCTRL	1.9215	0.0135638	0.236805	=	-2.16972	-0.67164	14917	Gucy2c	guanylate cyclase 2c [Source:MGI Symbol;Acc:MGI:106903]	protein_coding	136674282	136758763	6	-1
ENSMUSG00000037440	RAPAvsCTRL	1.89905	0.115303	0.498261	=	-1.18208	0.0707612	22361	Vnn1	vanin 1 [Source:MGI Symbol;Acc:MGI:108395]	protein_coding	23770586	23781241	10	1
ENSMUSG00000108145	RAPAvsCTRL	1.88968	0.0775676	0.426768	=	-2.85651	-1.89474		Gm38811	predicted gene, 38811 [Source:MGI Symbol;Acc:MGI:5621696]	lncRNA	51671289	51688061	6	-1
ENSMUSG00000070811	RAPAvsCTRL	1.88719	0.065303	0.398745	=	-2.75881	-2.0226	100043194	Sult2a2	sulfotransferase family 2A, dehydroepiandrosterone (DHEA)-preferring, member 2 [Source:MGI Symbol;Acc:MGI:107550]	protein_coding	13467430	13513561	7	1
ENSMUSG00000105472	RAPAvsCTRL	1.88649	0.00293812	0.154348	=	-1.3638	0.180016		Gm43024	predicted gene 43024 [Source:MGI Symbol;Acc:MGI:5663161]	lncRNA	99051919	99056270	3	1
ENSMUSG00000034528	RAPAvsCTRL	1.8791	0.00795919	0.211019	=	4.04361	5.347	243168	Hsd17b13	hydroxysteroid (17-beta) dehydrogenase 13 [Source:MGI Symbol;Acc:MGI:2140804]	protein_coding	104103306	104125276	5	-1
ENSMUSG00000094595	RAPAvsCTRL	1.87704	0.00269187	0.148716	=	-1.33683	0.564682	100503583	Fsbp	fibrinogen silencer binding protein [Source:MGI Symbol;Acc:MGI:5301008]	protein_coding	11579665	11587591	4	1
ENSMUSG00000050936	RAPAvsCTRL	1.8683	0.123122	0.511902	=	-1.05885	1.43183		Gm42743	predicted gene 42743 [Source:MGI Symbol;Acc:MGI:5662880]	lncRNA	96177037	96186317	3	1
ENSMUSG00000030672	RAPAvsCTRL	1.86045	0.352664	0.728887	=	-2.37249	-0.969158	17907	Mylpf	myosin light chain, phosphorylatable, fast skeletal muscle [Source:MGI Symbol;Acc:MGI:97273]	protein_coding	126808062	126813470	7	1
ENSMUSG00000032625	RAPAvsCTRL	1.86042	0.00205633	0.134953	=	-0.800389	0.854041	330267	Thsd7a	thrombospondin, type I, domain containing 7A [Source:MGI Symbol;Acc:MGI:2685683]	protein_coding	12311609	12749409	6	-1
ENSMUSG00000055003	RAPAvsCTRL	1.85382	0.373959	0.739943	=	-2.99441	-2.51428	211187	Lrtm2	leucine-rich repeats and transmembrane domains 2 [Source:MGI Symbol;Acc:MGI:2141485]	protein_coding	119292094	119307727	6	-1
ENSMUSG00000041220	RAPAvsCTRL	1.84934	0.00889339	0.215029	=	5.67215	7.37188	170439	Elovl6	ELOVL family member 6, elongation of long chain fatty acids (yeast) [Source:MGI Symbol;Acc:MGI:2156528]	protein_coding	129326004	129432144	3	1
ENSMUSG00000103522	RAPAvsCTRL	1.84046	0.075672	0.422368	=	-2.24281	-1.20336		9430087J23Rik	RIKEN cDNA 9430087J23 gene [Source:MGI Symbol;Acc:MGI:1924651]	TEC	160142914	160144065	1	-1
ENSMUSG00000114665	RAPAvsCTRL	1.82662	0.00401059	0.164095	=	-1.41751	0.201914		Lncbate6	brown adipose tissue enriched long noncoding RNA 6 [Source:MGI Symbol;Acc:MGI:5590077]	lncRNA	37725333	37733701	13	1
ENSMUSG00000032218	RAPAvsCTRL	1.82519	0.181759	0.584761	=	-2.37816	-1.30322	12442	Ccnb2	cyclin B2 [Source:MGI Symbol;Acc:MGI:88311]	protein_coding	70314974	70328829	9	-1
ENSMUSG00000049723	RAPAvsCTRL	1.82364	0.158467	0.556472	=	-1.97847	-1.00623	17381	Mmp12	matrix metallopeptidase 12 [Source:MGI Symbol;Acc:MGI:97005]	protein_coding	7344381	7369499	9	1
ENSMUSG00000051076	RAPAvsCTRL	1.79102	0.0857276	0.443801	=	-2.11146	-0.935878	242122	Vtcn1	V-set domain containing T cell activation inhibitor 1 [Source:MGI Symbol;Acc:MGI:3039619]	protein_coding	100732775	100804238	3	1
ENSMUSG00000032101	RAPAvsCTRL	1.78687	0.212127	0.616489	=	-2.99441	-2.42244	30959	Ddx25	DEAD box helicase 25 [Source:MGI Symbol;Acc:MGI:1353582]	protein_coding	35447943	35469824	9	-1
ENSMUSG00000053219	RAPAvsCTRL	1.77369	0.0031751	0.158053	=	-0.319695	1.61023	379043	Raet1e	retinoic acid early transcript 1E [Source:MGI Symbol;Acc:MGI:2675273]	protein_coding	22034468	22250038	10	1
ENSMUSG00000034634	RAPAvsCTRL	1.75679	0.0568525	0.384616	=	-1.31902	-0.321241	17068	Ly6d	lymphocyte antigen 6 complex, locus D [Source:MGI Symbol;Acc:MGI:96881]	protein_coding	74633905	74635469	15	-1
ENSMUSG00000005980	RAPAvsCTRL	1.74489	0.14485	0.539869	=	-2.7832	-1.95825	13419	Dnase1	deoxyribonuclease I [Source:MGI Symbol;Acc:MGI:103157]	protein_coding	3854806	3857888	16	1
ENSMUSG00000108286	RAPAvsCTRL	1.74237	0.274306	0.673155	=	-2.84424	-1.95825		Gm44224	predicted gene, 44224 [Source:MGI Symbol;Acc:MGI:5690616]	TEC	93056089	93057551	6	1
ENSMUSG00000104854	RAPAvsCTRL	1.73315	0.130998	0.522734	=	-2.37477	-1.13036	102465671	Mir7116	microRNA 7116 [Source:MGI Symbol;Acc:MGI:5562735]	miRNA	100369237	100369306	11	-1
ENSMUSG00000108929	RAPAvsCTRL	1.73178	0.0154808	0.251909	=	-1.08726	0.295612	668310	Cc2d2b	coiled-coil and C2 domain containing 2B [Source:MGI Symbol;Acc:MGI:3645359]	protein_coding	40737197	40816187	19	1
ENSMUSG00000068101	RAPAvsCTRL	1.72934	0.000792825	0.108867	=	0.590705	2.28351	66570	Cenpm	centromere protein M [Source:MGI Symbol;Acc:MGI:1913820]	protein_coding	82117980	82128949	15	-1
ENSMUSG00000067219	RAPAvsCTRL	1.72521	0.00909727	0.215086	=	-0.132617	1.47351	70701	Nipal1	NIPA-like domain containing 1 [Source:MGI Symbol;Acc:MGI:1917951]	protein_coding	72805138	72828421	5	1
ENSMUSG00000105084	RAPAvsCTRL	1.72156	0.0507201	0.37265	=	-1.96745	-1.22214		Gm43365	predicted gene 43365 [Source:MGI Symbol;Acc:MGI:5663502]	TEC	108746387	108748492	5	-1
ENSMUSG00000073125	RAPAvsCTRL	1.71765	0.0316675	0.323867	=	0.198627	1.58123	574437	Xlr3b	X-linked lymphocyte-regulated 3B [Source:MGI Symbol;Acc:MGI:109505]	protein_coding	72235813	72246536	X	1
ENSMUSG00000116341	RAPAvsCTRL	1.71139	0.00197461	0.133819	=	0.41937	2.02633		Cyp2d36-ps	cytochrome P450, family 2, subfamily d, polypeptide 36, pseudogene [Source:MGI Symbol;Acc:MGI:3721931]	unprocessed_pseudogene	82555489	82567458	15	-1
ENSMUSG00000040660	RAPAvsCTRL	1.69885	0.0304363	0.319308	=	0.500536	2.81365	13094	Cyp2b9	cytochrome P450, family 2, subfamily b, polypeptide 9 [Source:MGI Symbol;Acc:MGI:88600]	protein_coding	25872836	25910086	7	1
ENSMUSG00000039891	RAPAvsCTRL	1.69704	0.507643	0.818185	=	-2.99441	-2.69355	378431	Txlnb	taxilin beta [Source:MGI Symbol;Acc:MGI:2671945]	protein_coding	17671974	17721413	10	1
ENSMUSG00000100313	RAPAvsCTRL	1.69471	0.00862023	0.215029	=	-1.36563	0.0510557		Gm28323	predicted gene 28323 [Source:MGI Symbol;Acc:MGI:5579029]	lncRNA	51916269	51918767	1	-1
ENSMUSG00000116705	RAPAvsCTRL	1.68408	0.0211303	0.280619	=	1.44016	3.25612		Gm29737	predicted gene, 29737 [Source:MGI Symbol;Acc:MGI:5588896]	lncRNA	19458349	19458741	12	1
ENSMUSG00000092563	RAPAvsCTRL	1.68401	0.0163043	0.255216	=	-1.96745	-1.0167		Gm3617	predicted gene 3617 [Source:MGI Symbol;Acc:MGI:3781793]	processed_pseudogene	39353980	39354534	1	1
ENSMUSG00000006731	RAPAvsCTRL	1.68391	0.158583	0.556501	=	0.216274	2.61216	14421	B4galnt1	beta-1,4-N-acetyl-galactosaminyl transferase 1 [Source:MGI Symbol;Acc:MGI:1342057]	protein_coding	127001094	127008199	10	1
ENSMUSG00000040838	RAPAvsCTRL	1.67883	0.041065	0.349817	=	-1.56065	-0.237201		Gm11639	predicted gene 11639 [Source:MGI Symbol;Acc:MGI:3651790]	protein_coding	104576533	105008220	11	1
ENSMUSG00000027326	RAPAvsCTRL	1.67683	0.0454295	0.360059	=	-1.73501	-0.549022	76464	Knl1	kinetochore scaffold 1 [Source:MGI Symbol;Acc:MGI:1923714]	protein_coding	118877600	118935982	2	1
ENSMUSG00000038233	RAPAvsCTRL	1.67519	0.0109251	0.224627	=	0.707679	2.63384	245050	Gask1a	golgi associated kinase 1A [Source:MGI Symbol;Acc:MGI:3041196]	protein_coding	121780054	121809275	9	1
ENSMUSG00000062588	RAPAvsCTRL	1.66733	0.00504879	0.180359	=	-1.17303	0.232045		Gm6104	predicted gene 6104 [Source:MGI Symbol;Acc:MGI:3648587]	processed_pseudogene	4950272	4950874	1	-1
ENSMUSG00000002870	RAPAvsCTRL	1.66062	0.00860347	0.215029	=	-0.672112	0.777805	17216	Mcm2	minichromosome maintenance complex component 2 [Source:MGI Symbol;Acc:MGI:105380]	protein_coding	88860456	88875762	6	-1
ENSMUSG00000082185	RAPAvsCTRL	1.6428	0.0117459	0.229203	=	-1.22994	0.291985		Gm12428	predicted gene 12428 [Source:MGI Symbol;Acc:MGI:3650848]	processed_pseudogene	98728354	98729080	3	1
ENSMUSG00000040158	RAPAvsCTRL	1.63712	2.02816e-05	0.0313068	++	1.25349	2.86878	76281	Tax1bp3	Tax1 (human T cell leukemia virus type I) binding protein 3 [Source:MGI Symbol;Acc:MGI:1923531]	protein_coding	73067909	73073988	11	1
ENSMUSG00000032808	RAPAvsCTRL	1.63049	0.0101967	0.221791	=	2.91538	4.59289	13097	Cyp2c38	cytochrome P450, family 2, subfamily c, polypeptide 38 [Source:MGI Symbol;Acc:MGI:1306819]	protein_coding	39378000	39451519	19	-1
ENSMUSG00000039533	RAPAvsCTRL	1.62737	0.00264713	0.147829	=	0.414395	1.70844	75104	Mmd2	monocyte to macrophage differentiation-associated 2 [Source:MGI Symbol;Acc:MGI:1922354]	protein_coding	142548113	142594555	5	-1
ENSMUSG00000063488	RAPAvsCTRL	1.62514	0.00298806	0.154524	=	2.41583	3.71265	382118	Zkscan7	zinc finger with KRAB and SCAN domains 7 [Source:MGI Symbol;Acc:MGI:3040678]	protein_coding	122714750	122727683	9	1
ENSMUSG00000031262	RAPAvsCTRL	1.61561	0.324372	0.71023	=	-2.63302	-1.99662	102920	Cenpi	centromere protein I [Source:MGI Symbol;Acc:MGI:2147897]	protein_coding	133208833	133263388	X	1
ENSMUSG00000075297	RAPAvsCTRL	1.61416	0.0428398	0.353467	=	-1.58593	-0.563211	667281	H60b	histocompatibility 60b [Source:MGI Symbol;Acc:MGI:3649078]	protein_coding	22034485	22164748	10	1
ENSMUSG00000000266	RAPAvsCTRL	1.6097	0.00458633	0.171941	=	-1.30059	0.365599	23947	Mid2	midline 2 [Source:MGI Symbol;Acc:MGI:1344333]	protein_coding	139565348	139668464	X	1
ENSMUSG00000045775	RAPAvsCTRL	1.6032	0.00136645	0.12657	=	0.783139	2.37024	217316	Slc16a5	solute carrier family 16 (monocarboxylic acid transporters), member 5 [Source:MGI Symbol;Acc:MGI:2443515]	protein_coding	115353300	115365224	11	1
ENSMUSG00000021747	RAPAvsCTRL	1.59901	0.0960822	0.466905	=	-1.82362	-0.756044	74430	Cfap20dc	CFAP20 domain containing [Source:MGI Symbol;Acc:MGI:1926154]	protein_coding	13803533	14038581	14	1
ENSMUSG00000101342	RAPAvsCTRL	1.59619	0.0717743	0.41502	=	-0.155829	1.12995		Gm28078	predicted gene 28078 [Source:MGI Symbol;Acc:MGI:5578784]	lncRNA	36819418	36828117	7	-1
ENSMUSG00000106946	RAPAvsCTRL	1.59353	0.00226434	0.139665	=	-1.68582	-0.402904		Gm42856	predicted gene 42856 [Source:MGI Symbol;Acc:MGI:5662993]	TEC	24657517	24660368	6	-1
ENSMUSG00000025202	RAPAvsCTRL	1.58907	0.0722161	0.416429	=	0.114132	1.46727	30049	Scd3	stearoyl-coenzyme A desaturase 3 [Source:MGI Symbol;Acc:MGI:1353437]	protein_coding	44191708	44232455	19	1
ENSMUSG00000107116	RAPAvsCTRL	1.58557	0.0528875	0.378859	=	-1.37218	0.0282763		Gm43274	predicted gene 43274 [Source:MGI Symbol;Acc:MGI:5663411]	TEC	118782438	118787437	5	1
ENSMUSG00000028359	RAPAvsCTRL	1.58513	0.00118677	0.122248	=	2.36638	3.97409	18407	Orm3	orosomucoid 3 [Source:MGI Symbol;Acc:MGI:97445]	protein_coding	63274399	63277748	4	1
ENSMUSG00000106648	RAPAvsCTRL	1.58189	0.0866236	0.445973	=	-1.91385	-0.36842		Gm43176	predicted gene 43176 [Source:MGI Symbol;Acc:MGI:5663313]	TEC	52296927	52299915	5	-1
ENSMUSG00000029723	RAPAvsCTRL	1.57007	3.96204e-05	0.0322136	++	1.1059	2.63321	78829	Tsc22d4	TSC22 domain family, member 4 [Source:MGI Symbol;Acc:MGI:1926079]	protein_coding	137743992	137766712	5	1
ENSMUSG00000087445	RAPAvsCTRL	1.5684	0.0130113	0.234277	=	-1.64423	-0.456367		Gm14286	predicted gene 14286 [Source:MGI Symbol;Acc:MGI:3650190]	lncRNA	157386186	157387389	2	-1
ENSMUSG00000031362	RAPAvsCTRL	1.56123	0.0284843	0.311028	=	-0.978677	0.308208	72891	Xlr4c	X-linked lymphocyte-regulated 4C [Source:MGI Symbol;Acc:MGI:3574099]	protein_coding	72277294	72286736	X	-1
ENSMUSG00000118217	RAPAvsCTRL	1.55767	0.0822362	0.438603	=	-0.406316	0.884447		Gm6951	predicted gene 6951 [Source:MGI Symbol;Acc:MGI:3643963]	unprocessed_pseudogene	44240956	44249885	19	1
ENSMUSG00000018868	RAPAvsCTRL	1.55654	0.174626	0.576983	=	-0.917235	0.330384	75772	Pnpla5	patatin-like phospholipase domain containing 5 [Source:MGI Symbol;Acc:MGI:1923022]	protein_coding	83996557	84007376	15	-1
ENSMUSG00000109925	RAPAvsCTRL	1.55425	0.0184845	0.266423	=	0.971947	2.7718		Gm45315	predicted gene 45315 [Source:MGI Symbol;Acc:MGI:5791151]	processed_pseudogene	12531456	12531788	7	1
ENSMUSG00000105681	RAPAvsCTRL	1.54633	0.0178111	0.261188	=	-1.59609	-0.371761		Gm43428	predicted gene 43428 [Source:MGI Symbol;Acc:MGI:5663565]	TEC	135577874	135581718	3	1
ENSMUSG00000106164	RAPAvsCTRL	1.54163	0.187491	0.591745	=	-2.33345	-1.5029		9430085M18Rik	RIKEN cDNA 9430085M18 gene [Source:MGI Symbol;Acc:MGI:1924611]	lncRNA	101851452	101853716	5	1
ENSMUSG00000115144	RAPAvsCTRL	1.5409	0.00712145	0.199911	=	-1.30017	-0.0296759		Gm7968	predicted gene 7968 [Source:MGI Symbol;Acc:MGI:3644983]	TEC	35589460	35591784	15	1
ENSMUSG00000103546	RAPAvsCTRL	1.53841	0.0613488	0.39207	=	-2.04802	-0.8339		Gm37666	predicted gene, 37666 [Source:MGI Symbol;Acc:MGI:5610894]	TEC	68843956	68844821	2	1
ENSMUSG00000029822	RAPAvsCTRL	1.53742	0.00660547	0.195587	=	1.00861	2.87773	71720	Osbpl3	oxysterol binding protein-like 3 [Source:MGI Symbol;Acc:MGI:1918970]	protein_coding	50270310	50433181	6	-1
ENSMUSG00000040124	RAPAvsCTRL	1.5346	8.61857e-05	0.040688	++	-0.0501649	1.41993	98376	Gorab	golgin, RAB6-interacting [Source:MGI Symbol;Acc:MGI:2138271]	protein_coding	163212477	163231238	1	-1
ENSMUSG00000112937	RAPAvsCTRL	1.53195	0.360304	0.733386	=	-2.7832	-2.05839		Gm17746	predicted gene, 17746 [Source:MGI Symbol;Acc:MGI:5009824]	lncRNA	25179173	25184930	12	1
ENSMUSG00000022132	RAPAvsCTRL	1.52773	0.161191	0.558504	=	-2.16147	-1.14046	58187	Cldn10	claudin 10 [Source:MGI Symbol;Acc:MGI:1913101]	protein_coding	119025320	119112901	14	1
ENSMUSG00000003452	RAPAvsCTRL	1.52549	0.00818733	0.212636	=	-1.69937	-0.0512326	12121	Bicd1	BICD cargo adaptor 1 [Source:MGI Symbol;Acc:MGI:1101760]	protein_coding	149310384	149464827	6	1
ENSMUSG00000068466	RAPAvsCTRL	1.52145	0.00918006	0.215806	=	1.51271	3.18437		Gm5518	predicted gene 5518 [Source:MGI Symbol;Acc:MGI:3648673]	processed_pseudogene	29137518	29138162	19	1
ENSMUSG00000003555	RAPAvsCTRL	1.5144	0.0017535	0.133819	=	0.642151	2.0872	13074	Cyp17a1	cytochrome P450, family 17, subfamily a, polypeptide 1 [Source:MGI Symbol;Acc:MGI:88586]	protein_coding	46655604	46661611	19	-1
ENSMUSG00000034037	RAPAvsCTRL	1.51285	0.00245862	0.142785	=	-1.03385	0.325038	232237	Fgd5	FYVE, RhoGEF and PH domain containing 5 [Source:MGI Symbol;Acc:MGI:2443369]	protein_coding	91955859	92052985	6	1
ENSMUSG00000105846	RAPAvsCTRL	1.51002	0.0190195	0.271296	=	-1.39355	-0.109932		Gm43258	predicted gene 43258 [Source:MGI Symbol;Acc:MGI:5663395]	lncRNA	104057072	104059021	3	-1
ENSMUSG00000042408	RAPAvsCTRL	1.50405	0.00289926	0.154293	=	-1.37939	-0.259581	100177	Zmym6	zinc finger, MYM-type 6 [Source:MGI Symbol;Acc:MGI:106505]	protein_coding	126971176	127018165	4	1
ENSMUSG00000055782	RAPAvsCTRL	1.49838	0.037611	0.339788	=	-0.77676	0.672498	26874	Abcd2	ATP-binding cassette, sub-family D (ALD), member 2 [Source:MGI Symbol;Acc:MGI:1349467]	protein_coding	91030074	91076002	15	-1
ENSMUSG00000065212	RAPAvsCTRL	1.4906	0.388119	0.751468	=	-2.75881	-2.08241	115490485	Gm26264	predicted gene, 26264 [Source:MGI Symbol;Acc:MGI:5456041]	snRNA	81615292	81615450	6	1
ENSMUSG00000103291	RAPAvsCTRL	1.48953	0.0115388	0.227696	=	-0.973032	0.047091		Gm38235	predicted gene, 38235 [Source:MGI Symbol;Acc:MGI:5611463]	TEC	106147044	106151995	1	1
ENSMUSG00000022347	RAPAvsCTRL	1.48867	0.290911	0.686335	=	-2.33345	-1.35788	117586	A1bg	alpha-1-B glycoprotein [Source:MGI Symbol;Acc:MGI:2152878]	protein_coding	60768708	60794861	15	-1
ENSMUSG00000113637	RAPAvsCTRL	1.47727	0.00995816	0.220904	=	5.02619	6.16827		Gm7049	predicted gene 7049 [Source:MGI Symbol;Acc:MGI:3646400]	processed_pseudogene	62960890	62962601	13	1
ENSMUSG00000109199	RAPAvsCTRL	1.47385	0.0545156	0.382299	=	-1.26251	-0.18064		Gm44996	predicted gene 44996 [Source:MGI Symbol;Acc:MGI:5753572]	TEC	89037552	89040531	7	-1
ENSMUSG00000065822	RAPAvsCTRL	1.46707	0.00374906	0.164095	=	-0.938683	0.393181	449630	Snord15a	small nucleolar RNA, C/D box 15A [Source:MGI Symbol;Acc:MGI:3645887]	snoRNA	99131992	99132139	7	-1
ENSMUSG00000104737	RAPAvsCTRL	1.46079	0.0264051	0.302378	=	-1.382	-0.252208		Gm42937	predicted gene 42937 [Source:MGI Symbol;Acc:MGI:5663074]	lncRNA	101487620	101488371	3	-1
ENSMUSG00000024664	RAPAvsCTRL	1.45367	0.0143659	0.244096	=	-1.41013	-0.030449	60527	Fads3	fatty acid desaturase 3 [Source:MGI Symbol;Acc:MGI:1928740]	protein_coding	10018933	10037474	19	1
ENSMUSG00000022673	RAPAvsCTRL	1.45068	0.0129862	0.234277	=	-0.0106427	1.16511	17217	Mcm4	minichromosome maintenance complex component 4 [Source:MGI Symbol;Acc:MGI:103199]	protein_coding	15441761	15455264	16	-1
ENSMUSG00000113611	RAPAvsCTRL	1.44922	0.00420965	0.168329	=	-0.62311	0.718581		Gm47750	predicted gene, 47750 [Source:MGI Symbol;Acc:MGI:6096894]	processed_pseudogene	26200315	26200512	12	1
ENSMUSG00000040380	RAPAvsCTRL	1.44185	0.0590425	0.387832	=	-1.73611	-0.555253	56410	Cbln3	cerebellin 3 precursor protein [Source:MGI Symbol;Acc:MGI:1889286]	protein_coding	56116370	56121849	14	-1
ENSMUSG00000019942	RAPAvsCTRL	1.44112	0.0921806	0.45861	=	-1.14833	0.209023	12534	Cdk1	cyclin-dependent kinase 1 [Source:MGI Symbol;Acc:MGI:88351]	protein_coding	69170976	69188768	10	-1
ENSMUSG00000083304	RAPAvsCTRL	1.43685	0.00400435	0.164095	=	1.20027	2.47398		Mup-ps15	major urinary protein, pseudogene 15 [Source:MGI Symbol;Acc:MGI:3652152]	unprocessed_pseudogene	61617078	61619781	4	1
ENSMUSG00000073840	RAPAvsCTRL	1.43626	0.0120569	0.23096	=	0.849769	2.25347		Mup-ps2	major urinary protein, pseudogene 2 [Source:MGI Symbol;Acc:MGI:3651073]	unprocessed_pseudogene	60155274	60157966	4	1
ENSMUSG00000001761	RAPAvsCTRL	1.43568	0.0141682	0.242801	=	-0.575754	0.8431	319757	Smo	smoothened, frizzled class receptor [Source:MGI Symbol;Acc:MGI:108075]	protein_coding	29735502	29761364	6	1
ENSMUSG00000025003	RAPAvsCTRL	1.43345	0.00067573	0.106345	=	3.87597	5.3595	13098	Cyp2c39	cytochrome P450, family 2, subfamily c, polypeptide 39 [Source:MGI Symbol;Acc:MGI:1306818]	protein_coding	39499306	39556973	19	1
ENSMUSG00000038663	RAPAvsCTRL	1.42888	0.139887	0.53308	=	-1.19512	0.0251135	244091	Fsd2	fibronectin type III and SPRY domain containing 2 [Source:MGI Symbol;Acc:MGI:2444310]	protein_coding	81183056	81216692	7	-1
ENSMUSG00000106290	RAPAvsCTRL	1.42276	0.0539785	0.381537	=	-1.12173	0.131297		Gm43429	predicted gene 43429 [Source:MGI Symbol;Acc:MGI:5663566]	TEC	135566109	135568359	3	1
ENSMUSG00000113416	RAPAvsCTRL	1.42115	0.0223477	0.286893	=	0.985581	2.3397		Gm49328	predicted gene, 49328 [Source:MGI Symbol;Acc:MGI:6121513]	unprocessed_pseudogene	18074068	18077468	12	1
ENSMUSG00000027670	RAPAvsCTRL	1.4184	0.00396852	0.164095	=	-1.37123	-0.127583	74614	Ocstamp	osteoclast stimulatory transmembrane protein [Source:MGI Symbol;Acc:MGI:1921864]	protein_coding	165235680	165242325	2	-1
ENSMUSG00000080832	RAPAvsCTRL	1.41745	0.00243596	0.142033	=	-0.686441	0.622425		M6pr-ps	mannose-6-phosphate receptor, pseudogene [Source:MGI Symbol;Acc:MGI:96905]	processed_pseudogene	99407866	99408695	3	1
ENSMUSG00000112863	RAPAvsCTRL	1.40568	0.0294427	0.314638	=	-1.67242	-0.69821		Gm19181	predicted gene, 19181 [Source:MGI Symbol;Acc:MGI:5011366]	processed_pseudogene	106896905	106897844	10	-1
ENSMUSG00000038540	RAPAvsCTRL	1.40521	0.34579	0.724449	=	-2.28399	-1.67625	233424	Tmc3	transmembrane channel-like gene family 3 [Source:MGI Symbol;Acc:MGI:2669033]	protein_coding	83234135	83274822	7	1
ENSMUSG00000105837	RAPAvsCTRL	1.40467	0.037212	0.339116	=	2.94295	4.09311		Gm35986	predicted gene, 35986 [Source:MGI Symbol;Acc:MGI:5595145]	lncRNA	129321116	129326037	3	-1
ENSMUSG00000042129	RAPAvsCTRL	1.39788	0.00467693	0.172135	=	3.16501	4.50174	213391	Rassf4	Ras association (RalGDS/AF-6) domain family member 4 [Source:MGI Symbol;Acc:MGI:2386853]	protein_coding	116609969	116650913	6	-1
ENSMUSG00000082065	RAPAvsCTRL	1.39772	0.00869992	0.215029	=	0.877921	2.11621		Mup-ps14	major urinary protein, pseudogene 14 [Source:MGI Symbol;Acc:MGI:3651980]	unprocessed_pseudogene	61526529	61529220	4	1
ENSMUSG00000096950	RAPAvsCTRL	1.39634	0.0647713	0.398745	=	-1.99326	-1.09006	671336	Gm9530	predicted gene 9530 [Source:MGI Symbol;Acc:MGI:3779939]	lncRNA	154939193	154959012	1	-1
ENSMUSG00000060317	RAPAvsCTRL	1.39487	0.000115092	0.0510414	=	4.21484	5.70277	209186	Acnat2	acyl-coenzyme A amino acid N-acyltransferase 2 [Source:MGI Symbol;Acc:MGI:2444345]	protein_coding	49379840	49408151	4	-1
ENSMUSG00000117597	RAPAvsCTRL	1.39425	0.00618629	0.193459	=	-1.17303	-0.0792056		Gm50078	predicted gene, 50078 [Source:MGI Symbol;Acc:MGI:6275406]	TEC	9716439	9719169	18	1
ENSMUSG00000067768	RAPAvsCTRL	1.38155	0.0307166	0.320641	=	0.469778	1.91104	27083	Xlr4b	X-linked lymphocyte-regulated 4B [Source:MGI Symbol;Acc:MGI:1350975]	protein_coding	72257939	72266059	X	1
ENSMUSG00000096652	RAPAvsCTRL	1.38007	0.00704132	0.199911	=	0.786842	2.16788		Mup-ps9	major urinary protein, pseudogene 9 [Source:MGI Symbol;Acc:MGI:3649622]	unprocessed_pseudogene	61119062	61121770	4	1
ENSMUSG00000068394	RAPAvsCTRL	1.37881	0.0016198	0.133819	=	1.23207	2.67705	99100	Cep152	centrosomal protein 152 [Source:MGI Symbol;Acc:MGI:2139083]	protein_coding	125405008	125467033	2	-1
ENSMUSG00000049832	RAPAvsCTRL	1.37839	0.0329797	0.32645	=	-1.33757	-0.207306		Rbx1-ps	ring-box 1, pseudogene [Source:MGI Symbol;Acc:MGI:3710517]	processed_pseudogene	36246516	36246842	17	-1
ENSMUSG00000056812	RAPAvsCTRL	1.3761	0.105466	0.481734	=	-1.85546	-1.02373	20451	St8sia3	ST8 alpha-N-acetyl-neuraminide alpha-2,8-sialyltransferase 3 [Source:MGI Symbol;Acc:MGI:106019]	protein_coding	64387430	64412682	18	1
ENSMUSG00000108431	RAPAvsCTRL	1.3735	0.291381	0.686335	=	-3.00277	-2.59828		Gm42375	predicted gene, 42375 [Source:MGI Symbol;Acc:MGI:5625260]	lncRNA	26003846	26006711	7	-1
ENSMUSG00000073197	RAPAvsCTRL	1.3705	0.189217	0.592976	=	-1.77669	0.339364	236366	5730507C01Rik	RIKEN cDNA 5730507C01 gene [Source:MGI Symbol;Acc:MGI:1917882]	protein_coding	18564511	18585255	12	1
ENSMUSG00000113581	RAPAvsCTRL	1.36837	0.141749	0.535079	=	-1.74818	-0.791116	353504	Dio3os	deiodinase, iodothyronine type III, opposite strand [Source:MGI Symbol;Acc:MGI:2664395]	lncRNA	110241819	110244606	12	-1
ENSMUSG00000087692	RAPAvsCTRL	1.36837	0.0368942	0.338517	=	-1.65651	-0.217542		Gm11940	predicted gene 11940 [Source:MGI Symbol;Acc:MGI:3702271]	lncRNA	99278166	99278723	11	1
ENSMUSG00000052407	RAPAvsCTRL	1.36829	0.0218485	0.284225	=	0.041596	1.24921	320226	Ccdc171	coiled-coil domain containing 171 [Source:MGI Symbol;Acc:MGI:1922152]	protein_coding	83443782	83782907	4	1
ENSMUSG00000024029	RAPAvsCTRL	1.36747	0.249762	0.650057	=	1.69274	1.48321	21786	Tff3	trefoil factor 3, intestinal [Source:MGI Symbol;Acc:MGI:104638]	protein_coding	31344280	31348620	17	-1
ENSMUSG00000038930	RAPAvsCTRL	1.36687	0.0113971	0.227554	=	-0.095484	1.43179	269955	Rccd1	RCC1 domain containing 1 [Source:MGI Symbol;Acc:MGI:2444156]	protein_coding	79942977	79974202	7	-1
ENSMUSG00000001228	RAPAvsCTRL	1.36666	0.314274	0.704539	=	-2.39374	-1.58884	18140	Uhrf1	ubiquitin-like, containing PHD and RING finger domains, 1 [Source:MGI Symbol;Acc:MGI:1338889]	protein_coding	56610321	56630486	17	1
ENSMUSG00000022456	RAPAvsCTRL	1.36605	0.0538832	0.381537	=	-1.59563	-0.0759174	24050	Septin3	septin 3 [Source:MGI Symbol;Acc:MGI:1345148]	protein_coding	82153003	82178775	15	1
ENSMUSG00000082173	RAPAvsCTRL	1.36163	0.0156052	0.251909	=	0.873308	2.23091		Mup-ps10	major urinary protein, pseudogene 10 [Source:MGI Symbol;Acc:MGI:3649623]	unprocessed_pseudogene	61199576	61202292	4	1
ENSMUSG00000039911	RAPAvsCTRL	1.357	0.0533841	0.380512	=	-0.279465	0.960692	74646	Spsb1	splA/ryanodine receptor domain and SOCS box containing 1 [Source:MGI Symbol;Acc:MGI:1921896]	protein_coding	149980740	150039500	4	-1
ENSMUSG00000026042	RAPAvsCTRL	1.35329	0.0306355	0.320382	=	-1.59504	-0.512842	12832	Col5a2	collagen, type V, alpha 2 [Source:MGI Symbol;Acc:MGI:88458]	protein_coding	45413481	45542442	1	-1
ENSMUSG00000082575	RAPAvsCTRL	1.35318	0.0502431	0.372258	=	-1.17546	-0.259431		Eef2-ps2	eukaryotic translation elongation factor 2, pseudogene 2 [Source:MGI Symbol;Acc:MGI:3650664]	processed_pseudogene	142968594	142969938	4	-1
ENSMUSG00000083431	RAPAvsCTRL	1.35026	0.00241891	0.141603	=	-1.10435	0.0577673		Gm13437	predicted gene 13437 [Source:MGI Symbol;Acc:MGI:3652333]	processed_pseudogene	36964034	36972467	2	-1
ENSMUSG00000040412	RAPAvsCTRL	1.35001	0.097653	0.468882	=	-2.40978	-1.43522	229722	Elapor1	endosome-lysosome associated apoptosis and autophagy regulator 1 [Source:MGI Symbol;Acc:MGI:1923930]	protein_coding	108363010	108443852	3	-1
ENSMUSG00000084038	RAPAvsCTRL	1.34755	0.0979993	0.469774	=	-1.7246	-0.71731		Gm11295	predicted gene 11295 [Source:MGI Symbol;Acc:MGI:3651595]	processed_pseudogene	22466524	22467718	13	1
ENSMUSG00000091405	RAPAvsCTRL	1.34595	0.1467	0.542708	=	-1.7585	-0.85253	97122	H4c14	H4 clustered histone 14 [Source:MGI Symbol;Acc:MGI:2140113]	protein_coding	96168998	96170627	3	-1
ENSMUSG00000026979	RAPAvsCTRL	1.34579	0.0258512	0.301809	=	-0.439868	0.61076	215632	Psd4	pleckstrin and Sec7 domain containing 4 [Source:MGI Symbol;Acc:MGI:2674093]	protein_coding	24257592	24304966	2	1
ENSMUSG00000054027	RAPAvsCTRL	1.34312	3.22762e-05	0.0313068	+	1.94874	3.29998	103466	Nt5dc3	5'-nucleotidase domain containing 3 [Source:MGI Symbol;Acc:MGI:3513266]	protein_coding	86614869	86674253	10	1
ENSMUSG00000030641	RAPAvsCTRL	1.34275	0.147432	0.544418	=	-1.87896	-0.896865	74041	Ddias	DNA damage-induced apoptosis suppressor [Source:MGI Symbol;Acc:MGI:1921291]	protein_coding	92506733	92523455	7	-1
ENSMUSG00000032271	RAPAvsCTRL	1.33677	0.206658	0.612216	=	0.751036	1.59752	18113	Nnmt	nicotinamide N-methyltransferase [Source:MGI Symbol;Acc:MGI:1099443]	protein_coding	48503177	48516453	9	-1
ENSMUSG00000024056	RAPAvsCTRL	1.33618	0.236174	0.639264	=	-2.01654	-1.59787	67052	Ndc80	NDC80 kinetochore complex component [Source:MGI Symbol;Acc:MGI:1914302]	protein_coding	71803095	71833852	17	-1
ENSMUSG00000115431	RAPAvsCTRL	1.32983	0.0286333	0.31201	=	-0.255472	1.75334		Gm3219	predicted pseudogene 3219 [Source:MGI Symbol;Acc:MGI:3781398]	processed_pseudogene	34067238	34067540	14	1
ENSMUSG00000102700	RAPAvsCTRL	1.32595	0.0489691	0.370987	=	-1.6273	-0.463257		Gm38312	predicted gene, 38312 [Source:MGI Symbol;Acc:MGI:5611540]	TEC	89024795	89026540	1	1
ENSMUSG00000097203	RAPAvsCTRL	1.32304	0.00354568	0.163068	=	-0.26544	1.08127		4732419C18Rik	RIKEN cDNA 4732419C18 gene [Source:MGI Symbol;Acc:MGI:3045379]	lncRNA	124471370	124481465	8	-1
ENSMUSG00000064193	RAPAvsCTRL	1.31926	3.41539e-05	0.0313068	+	0.874964	2.13544		Gm4735	predicted gene 4735 [Source:MGI Symbol;Acc:MGI:3645521]	processed_pseudogene	80667485	80668786	2	1
ENSMUSG00000062991	RAPAvsCTRL	1.31483	0.105498	0.481734	=	-1.5821	-0.835067	211323	Nrg1	neuregulin 1 [Source:MGI Symbol;Acc:MGI:96083]	protein_coding	32304579	33374825	8	-1
ENSMUSG00000095836	RAPAvsCTRL	1.31451	0.144419	0.539727	=	-1.75304	-0.814879		Gm21960	predicted gene, 21960 [Source:MGI Symbol;Acc:MGI:5439429]	processed_pseudogene	96320226	96320677	3	-1
ENSMUSG00000024301	RAPAvsCTRL	1.31144	0.0315551	0.323867	=	-1.32829	-0.189539	16580	Kifc5b	kinesin family member C5B [Source:MGI Symbol;Acc:MGI:2137414]	protein_coding	27136065	27151557	17	1
ENSMUSG00000096891	RAPAvsCTRL	1.31076	0.00697163	0.199277	=	1.34509	2.6498		Mup-ps8	major urinary protein, pseudogene 8 [Source:MGI Symbol;Acc:MGI:3780197]	unprocessed_pseudogene	60712811	60715525	4	1
ENSMUSG00000084411	RAPAvsCTRL	1.31069	0.0325729	0.32645	=	-1.90322	-0.90115		Gm11510	predicted gene 11510 [Source:MGI Symbol;Acc:MGI:3650711]	processed_pseudogene	88323812	88324340	11	-1
ENSMUSG00000113852	RAPAvsCTRL	1.30739	0.00291046	0.154328	=	-0.191213	0.950843		Gm48062	predicted gene, 48062 [Source:MGI Symbol;Acc:MGI:6097387]	TEC	98760707	98763328	12	1
ENSMUSG00000117879	RAPAvsCTRL	1.30356	0.0593651	0.388377	=	2.36708	3.75812		2310015A16Rik	RIKEN cDNA 2310015A16 gene [Source:MGI Symbol;Acc:MGI:1916811]	lncRNA	32126853	32128003	17	-1
ENSMUSG00000021208	RAPAvsCTRL	1.30262	0.154255	0.551742	=	-0.278789	0.751968	217845	Ifi27l2b	interferon, alpha-inducible protein 27 like 2B [Source:MGI Symbol;Acc:MGI:1916390]	protein_coding	103417157	103423482	12	-1
ENSMUSG00000078521	RAPAvsCTRL	1.30132	0.0418267	0.351801	=	-0.813292	0.311436	69885	Aunip	aurora kinase A and ninein interacting protein [Source:MGI Symbol;Acc:MGI:1917135]	protein_coding	134238310	134251238	4	1
ENSMUSG00000108912	RAPAvsCTRL	1.29522	0.0766416	0.423987	=	-1.80475	-0.898173		E230020D15Rik	RIKEN cDNA E230020D15 gene [Source:MGI Symbol;Acc:MGI:2442650]	TEC	8679175	8685073	8	-1
ENSMUSG00000006218	RAPAvsCTRL	1.29432	0.00602305	0.193459	=	-0.915894	0.193301	277743	Fam131c	family with sequence similarity 131, member C [Source:MGI Symbol;Acc:MGI:2685539]	protein_coding	141095531	141111486	4	1
ENSMUSG00000043719	RAPAvsCTRL	1.29377	0.0364663	0.336285	=	-1.12655	-0.0169199	245026	Col6a6	collagen, type VI, alpha 6 [Source:MGI Symbol;Acc:MGI:2444259]	protein_coding	105565008	105705359	9	-1
ENSMUSG00000057234	RAPAvsCTRL	1.28858	0.00730877	0.201768	=	-0.692388	0.285524	76894	Mettl15	methyltransferase like 15 [Source:MGI Symbol;Acc:MGI:1924144]	protein_coding	108922642	109111093	2	-1
ENSMUSG00000045273	RAPAvsCTRL	1.28121	0.232835	0.636684	=	-1.54799	-0.58456	26886	Cenph	centromere protein H [Source:MGI Symbol;Acc:MGI:1349448]	protein_coding	100896182	100912407	13	-1
ENSMUSG00000023067	RAPAvsCTRL	1.28118	0.0676952	0.40451	=	3.0954	4.94564	12575	Cdkn1a	cyclin-dependent kinase inhibitor 1A (P21) [Source:MGI Symbol;Acc:MGI:104556]	protein_coding	29309950	29319701	17	1
ENSMUSG00000116626	RAPAvsCTRL	1.2807	0.0217891	0.28421	=	-0.81997	0.314407		Gm49705	predicted gene, 49705 [Source:MGI Symbol;Acc:MGI:6215167]	TEC	31579784	31585002	16	1
ENSMUSG00000037725	RAPAvsCTRL	1.27722	0.283512	0.68218	=	-2.45147	-1.72915	80986	Ckap2	cytoskeleton associated protein 2 [Source:MGI Symbol;Acc:MGI:1931797]	protein_coding	22658176	22675835	8	-1
ENSMUSG00000100774	RAPAvsCTRL	1.27187	0.0149519	0.24822	=	2.50989	3.66672		Gm7329	predicted gene 7329 [Source:MGI Symbol;Acc:MGI:3646271]	processed_pseudogene	65134386	65134595	1	1
ENSMUSG00000108763	RAPAvsCTRL	1.27174	0.0248556	0.299025	=	-0.953724	0.169526	102639802	Gm36028	predicted gene, 36028 [Source:MGI Symbol;Acc:MGI:5595187]	protein_coding	37671275	37681508	16	-1
ENSMUSG00000054702	RAPAvsCTRL	1.26741	0.0649232	0.398745	=	-1.2731	-0.232459	252903	Ap1s3	adaptor-related protein complex AP-1, sigma 3 [Source:MGI Symbol;Acc:MGI:1891304]	protein_coding	79584593	79649689	1	-1
ENSMUSG00000032066	RAPAvsCTRL	1.26588	0.000659515	0.106345	=	0.677017	1.86398	170752	Bco2	beta-carotene oxygenase 2 [Source:MGI Symbol;Acc:MGI:2177469]	protein_coding	50444387	50466481	9	-1
ENSMUSG00000056737	RAPAvsCTRL	1.26456	0.2461	0.647667	=	-1.79125	-0.589585	12332	Capg	capping protein (actin filament), gelsolin-like [Source:MGI Symbol;Acc:MGI:1098259]	protein_coding	72521374	72539966	6	1
ENSMUSG00000011034	RAPAvsCTRL	1.26	0.0368273	0.338123	=	-1.29819	-0.267081	20537	Slc5a1	solute carrier family 5 (sodium/glucose cotransporter), member 1 [Source:MGI Symbol;Acc:MGI:107678]	protein_coding	33261563	33320214	5	1
ENSMUSG00000106831	RAPAvsCTRL	1.25766	0.0199153	0.27445	=	-1.0656	0.174393		Ube2n-ps1	ubiquitin-conjugating enzyme E2N, pseudogene 1 [Source:MGI Symbol;Acc:MGI:894296]	processed_pseudogene	76380459	76380917	5	-1
ENSMUSG00000018845	RAPAvsCTRL	1.2529	0.000889871	0.116279	=	-0.650386	0.464673	217012	Unc45b	unc-45 myosin chaperone B [Source:MGI Symbol;Acc:MGI:2443377]	protein_coding	82801376	82834229	11	1
ENSMUSG00000049285	RAPAvsCTRL	1.25284	0.0014151	0.126645	=	-0.66723	0.465047	330216	Mblac1	metallo-beta-lactamase domain containing 1 [Source:MGI Symbol;Acc:MGI:2679717]	protein_coding	138192576	138193883	5	1
ENSMUSG00000102982	RAPAvsCTRL	1.25244	0.00460386	0.171941	=	1.01707	2.3049		Gm38319	predicted gene, 38319 [Source:MGI Symbol;Acc:MGI:5611547]	TEC	13711707	13712972	1	-1
ENSMUSG00000061080	RAPAvsCTRL	1.25025	0.061028	0.391216	=	-1.87743	-0.927239	268890	Lsamp	limbic system-associated membrane protein [Source:MGI Symbol;Acc:MGI:1261760]	protein_coding	39804723	42002042	16	1
ENSMUSG00000116226	RAPAvsCTRL	1.24959	0.0384027	0.339796	=	-1.39493	-0.285826		Gm49502	predicted gene, 49502 [Source:MGI Symbol;Acc:MGI:6155188]	TEC	82069717	82071826	15	1
ENSMUSG00000026358	RAPAvsCTRL	1.24825	0.0718969	0.415565	=	-1.02067	-0.230719	50778	Rgs1	regulator of G-protein signaling 1 [Source:MGI Symbol;Acc:MGI:1354694]	protein_coding	144118034	144124980	1	-1
ENSMUSG00000094743	RAPAvsCTRL	1.24627	0.00945468	0.217781	=	1.72246	2.97055		Mup-ps7	major urinary protein, pseudogene 7 [Source:MGI Symbol;Acc:MGI:3651245]	unprocessed_pseudogene	60633682	60636430	4	1
ENSMUSG00000035948	RAPAvsCTRL	1.24577	0.00519499	0.181987	=	2.40858	3.55591	380660	Acss3	acyl-CoA synthetase short-chain family member 3 [Source:MGI Symbol;Acc:MGI:2685720]	protein_coding	106769378	106959529	10	-1
ENSMUSG00000079110	RAPAvsCTRL	1.24357	0.25449	0.655138	=	-1.84943	-1.17144	12335	Capn3	calpain 3 [Source:MGI Symbol;Acc:MGI:107437]	protein_coding	120294053	120335399	2	1
ENSMUSG00000118155	RAPAvsCTRL	1.24217	0.039236	0.342447	=	2.93149	3.95293		Gm50136	predicted gene, 50136 [Source:MGI Symbol;Acc:MGI:6302882]	lncRNA	23038818	23041396	19	1
ENSMUSG00000059248	RAPAvsCTRL	1.23467	0.00125145	0.122248	=	0.446132	1.62445	53860	Septin9	septin 9 [Source:MGI Symbol;Acc:MGI:1858222]	protein_coding	117090487	117253151	11	1
ENSMUSG00000027111	RAPAvsCTRL	1.23146	0.00380868	0.164095	=	1.69566	2.70272	16403	Itga6	integrin alpha 6 [Source:MGI Symbol;Acc:MGI:96605]	protein_coding	71575960	71688760	2	1
ENSMUSG00000000031	RAPAvsCTRL	1.23072	0.508864	0.818352	=	-2.08173	-1.3298	14955	H19	H19, imprinted maternally expressed transcript [Source:MGI Symbol;Acc:MGI:95891]	lncRNA	142129266	142131880	7	-1
ENSMUSG00000028807	RAPAvsCTRL	1.22928	0.061106	0.391544	=	-1.09764	0.00939656	73680	Zbtb8a	zinc finger and BTB domain containing 8a [Source:MGI Symbol;Acc:MGI:1920930]	protein_coding	129247421	129271909	4	-1
ENSMUSG00000032080	RAPAvsCTRL	1.22785	0.0369859	0.338517	=	5.88636	6.73833	11808	Apoa4	apolipoprotein A-IV [Source:MGI Symbol;Acc:MGI:88051]	protein_coding	46151994	46154757	9	1
ENSMUSG00000021699	RAPAvsCTRL	1.22782	0.0101347	0.221791	=	-0.269353	0.79484	238871	Pde4d	phosphodiesterase 4D, cAMP specific [Source:MGI Symbol;Acc:MGI:99555]	protein_coding	108586482	110089995	13	1
ENSMUSG00000075307	RAPAvsCTRL	1.22769	0.444021	0.782373	=	-2.72996	-1.9031	228003	Klhl41	kelch-like 41 [Source:MGI Symbol;Acc:MGI:2683854]	protein_coding	69500464	69514574	2	1
ENSMUSG00000107549	RAPAvsCTRL	1.22497	0.0638592	0.396934	=	-1.39244	-0.386578		Gm43961	predicted gene, 43961 [Source:MGI Symbol;Acc:MGI:5690353]	TEC	7853871	7855742	6	1
ENSMUSG00000080928	RAPAvsCTRL	1.22388	0.00226343	0.139665	=	1.96372	3.19941		Hmgb1-ps6	high mobility group box 1, pseudogene 6 [Source:MGI Symbol;Acc:MGI:3776507]	processed_pseudogene	31810071	31810686	16	-1
ENSMUSG00000050945	RAPAvsCTRL	1.2226	0.00949891	0.217781	=	-1.07711	0.00118023	240186	Zfp438	zinc finger protein 438 [Source:MGI Symbol;Acc:MGI:2444919]	protein_coding	5210029	5334807	18	-1
ENSMUSG00000032135	RAPAvsCTRL	1.21854	0.0127342	0.234277	=	0.240537	1.25143	84004	Mcam	melanoma cell adhesion molecule [Source:MGI Symbol;Acc:MGI:1933966]	protein_coding	44045766	44054024	9	1
ENSMUSG00000113610	RAPAvsCTRL	1.21637	0.0192966	0.271427	=	-1.16951	-0.16827		Gm47132	predicted gene, 47132 [Source:MGI Symbol;Acc:MGI:6095886]	TEC	99342855	99343507	12	-1
ENSMUSG00000078685	RAPAvsCTRL	1.21466	0.0095762	0.217781	=	1.52711	2.72857		Mup-ps4	major urinary protein, pseudogene 4 [Source:MGI Symbol;Acc:MGI:3782916]	unprocessed_pseudogene	60393361	60396063	4	1
ENSMUSG00000105326	RAPAvsCTRL	1.21219	0.0476549	0.368231	=	-1.20393	-0.189539		6030400A10Rik	RIKEN cDNA 6030400A10 gene [Source:MGI Symbol;Acc:MGI:1924319]	TEC	43422500	43423711	5	1
ENSMUSG00000048538	RAPAvsCTRL	1.21047	0.0130314	0.234277	=	0.25147	1.39929		Gm9826	predicted gene 9826 [Source:MGI Symbol;Acc:MGI:3642725]	processed_pseudogene	7247963	7249261	1	1
ENSMUSG00000034205	RAPAvsCTRL	1.20831	0.0559775	0.383489	=	-1.16459	-0.305267	94352	Loxl2	lysyl oxidase-like 2 [Source:MGI Symbol;Acc:MGI:2137913]	protein_coding	69846517	69933283	14	1
ENSMUSG00000064600	RAPAvsCTRL	1.20825	0.0274467	0.30705	=	-0.588919	0.343925	115486823	Gm25636	predicted gene, 25636 [Source:MGI Symbol;Acc:MGI:5455413]	snoRNA	109622417	109622549	7	1
ENSMUSG00000081488	RAPAvsCTRL	1.20065	0.0541004	0.381537	=	-0.344846	0.574667		Gm15368	predicted gene 15368 [Source:MGI Symbol;Acc:MGI:3707462]	unprocessed_pseudogene	88114384	88115241	1	1
ENSMUSG00000109822	RAPAvsCTRL	1.20062	0.16016	0.557683	=	-1.96973	-1.15579		Gm8556	predicted gene 8556 [Source:MGI Symbol;Acc:MGI:3649082]	processed_pseudogene	102169553	102170216	7	-1
ENSMUSG00000072809	RAPAvsCTRL	1.1998	0.00387923	0.164095	=	-0.941589	0.138236		9330160F10Rik	RIKEN cDNA 9330160F10 gene [Source:MGI Symbol;Acc:MGI:3693095]	lncRNA	68948544	68951309	11	-1
ENSMUSG00000103137	RAPAvsCTRL	1.1994	0.0434495	0.354845	=	-0.773456	0.799995		Gm37981	predicted gene, 37981 [Source:MGI Symbol;Acc:MGI:5611209]	processed_pseudogene	171506904	171507438	1	-1
ENSMUSG00000079685	RAPAvsCTRL	1.19915	0.175982	0.577403	=	-1.79781	-0.923464	77777	Ulbp1	UL16 binding protein 1 [Source:MGI Symbol;Acc:MGI:1925027]	protein_coding	7390362	7423638	10	-1
ENSMUSG00000029370	RAPAvsCTRL	1.19689	0.0110942	0.225237	=	-0.860032	0.235454	73246	Rassf6	Ras association (RalGDS/AF-6) domain family member 6 [Source:MGI Symbol;Acc:MGI:1920496]	protein_coding	90750935	90788516	5	-1
ENSMUSG00000081254	RAPAvsCTRL	1.1942	0.000383392	0.0858545	=	1.25245	2.42017		Gm12112	predicted gene 12112 [Source:MGI Symbol;Acc:MGI:3650115]	processed_pseudogene	32860373	32860603	11	1
ENSMUSG00000095891	RAPAvsCTRL	1.18842	0.167376	0.56783	=	-1.59924	-0.569106		Gm10717	predicted gene 10717 [Source:MGI Symbol;Acc:MGI:3642031]	protein_coding	3025417	3033289	9	1
ENSMUSG00000083239	RAPAvsCTRL	1.18686	0.0324164	0.326437	=	-1.08731	-0.0960196		Mup-ps1	major urinary protein, pseudogene 1 [Source:MGI Symbol;Acc:MGI:3651069]	unprocessed_pseudogene	60085840	60088577	4	1
ENSMUSG00000108732	RAPAvsCTRL	1.18634	0.0668474	0.403095	=	-1.92428	-1.00604		2310043P16Rik	RIKEN cDNA 2310043P16 gene [Source:MGI Symbol;Acc:MGI:1917385]	TEC	34089157	34093037	7	1
ENSMUSG00000083019	RAPAvsCTRL	1.1853	0.00846762	0.215029	=	-0.361815	0.749751		Gm6222	predicted pseudogene 6222 [Source:MGI Symbol;Acc:MGI:3648722]	transcribed_processed_pseudogene	102806523	102807151	X	-1
ENSMUSG00000100287	RAPAvsCTRL	1.18342	0.116559	0.499401	=	-1.77401	-0.847405		Gm28068	predicted gene 28068 [Source:MGI Symbol;Acc:MGI:5578774]	lncRNA	74879152	74896259	15	1
ENSMUSG00000087606	RAPAvsCTRL	1.1828	0.00158324	0.132431	=	1.08021	2.17146		Gm16121	predicted gene 16121 [Source:MGI Symbol;Acc:MGI:3802131]	lncRNA	140086954	140093346	5	1
ENSMUSG00000008153	RAPAvsCTRL	1.18061	0.0490015	0.370987	=	1.42369	2.11641	232370	Clstn3	calsyntenin 3 [Source:MGI Symbol;Acc:MGI:2178323]	protein_coding	124407540	124441753	6	-1
ENSMUSG00000028524	RAPAvsCTRL	1.17981	0.0674251	0.404067	=	-1.3638	-0.456751	73094	Sgip1	SH3-domain GRB2-like (endophilin) interacting protein 1 [Source:MGI Symbol;Acc:MGI:1920344]	protein_coding	102598494	102830825	4	1
ENSMUSG00000028238	RAPAvsCTRL	1.17856	0.145446	0.541293	=	-0.558613	0.439195	242341	Atp6v0d2	ATPase, H+ transporting, lysosomal V0 subunit D2 [Source:MGI Symbol;Acc:MGI:1924415]	protein_coding	19876841	19922605	4	-1
ENSMUSG00000109170	RAPAvsCTRL	1.17788	0.377425	0.742707	=	-2.61255	-1.99552		Gm45086	predicted gene 45086 [Source:MGI Symbol;Acc:MGI:5753662]	lncRNA	48374128	48376570	7	-1
ENSMUSG00000021065	RAPAvsCTRL	1.17317	0.00119315	0.122248	=	0.255064	1.41193	53618	Fut8	fucosyltransferase 8 [Source:MGI Symbol;Acc:MGI:1858901]	protein_coding	77284899	77523112	12	1
ENSMUSG00000102415	RAPAvsCTRL	1.16939	0.0350574	0.332374	=	-0.864405	0.159738		A430110C17Rik	RIKEN cDNA A430110C17 gene [Source:MGI Symbol;Acc:MGI:2444994]	TEC	136374738	136379085	5	-1
ENSMUSG00000026705	RAPAvsCTRL	1.16777	2.60069e-05	0.0313068	+	1.27812	2.4113	226541	Klhl20	kelch-like 20 [Source:MGI Symbol;Acc:MGI:2444855]	protein_coding	160915945	160959081	1	-1
ENSMUSG00000061482	RAPAvsCTRL	1.16551	0.116176	0.499337	=	-1.05551	-0.0427342	319156	H4c4	H4 clustered histone 4 [Source:MGI Symbol;Acc:MGI:2448423]	protein_coding	23765581	23766718	13	1
ENSMUSG00000097497	RAPAvsCTRL	1.16376	0.0323212	0.326068	=	-1.25405	-0.270918		Gm26652	predicted gene, 26652 [Source:MGI Symbol;Acc:MGI:5477146]	lncRNA	19091028	19104095	X	-1
ENSMUSG00000113196	RAPAvsCTRL	1.15888	0.0459422	0.361925	=	-0.815296	0.21119		D230049E03Rik	RIKEN cDNA D230049E03 gene [Source:MGI Symbol;Acc:MGI:2443283]	TEC	98732364	98736614	12	1
ENSMUSG00000102662	RAPAvsCTRL	1.15867	0.184172	0.586969	=	-1.9528	-1.27357		Gm38377	predicted gene, 38377 [Source:MGI Symbol;Acc:MGI:5611605]	TEC	68848440	68852211	2	1
ENSMUSG00000078956	RAPAvsCTRL	1.1581	0.0114715	0.227689	=	-0.731042	0.34537		Gm14221	predicted gene 14221 [Source:MGI Symbol;Acc:MGI:3650696]	lncRNA	160410299	160461891	2	-1
ENSMUSG00000020330	RAPAvsCTRL	1.15481	0.226944	0.629517	=	-1.67025	-0.74319	15366	Hmmr	hyaluronan mediated motility receptor (RHAMM) [Source:MGI Symbol;Acc:MGI:104667]	protein_coding	40592222	40624249	11	-1
ENSMUSG00000080810	RAPAvsCTRL	1.15427	0.0128387	0.234277	=	-0.0186704	1.16265		Gm11737	predicted gene 11737 [Source:MGI Symbol;Acc:MGI:3650525]	processed_pseudogene	118095538	118096005	11	-1
ENSMUSG00000107813	RAPAvsCTRL	1.15398	0.0207069	0.277768	=	-0.651098	0.365182		Gm44434	predicted gene, 44434 [Source:MGI Symbol;Acc:MGI:5690826]	TEC	52576486	52580230	6	-1
ENSMUSG00000110384	RAPAvsCTRL	1.1524	0.105381	0.481734	=	-0.147173	0.974978		Gm45301	predicted gene 45301 [Source:MGI Symbol;Acc:MGI:5791137]	lncRNA	35874625	35876660	8	-1
ENSMUSG00000042029	RAPAvsCTRL	1.15112	0.211304	0.616489	=	-1.36099	-0.131643	76044	Ncapg2	non-SMC condensin II complex, subunit G2 [Source:MGI Symbol;Acc:MGI:1923294]	protein_coding	116369022	116427351	12	1
ENSMUSG00000022434	RAPAvsCTRL	1.14755	0.00238634	0.141192	=	-0.585571	0.539831	73225	Fam118a	family with sequence similarity 118, member A [Source:MGI Symbol;Acc:MGI:1920475]	protein_coding	84913149	84947031	15	1
ENSMUSG00000015812	RAPAvsCTRL	1.14527	0.00158248	0.132431	=	0.273759	1.3221	14714	Gnrh1	gonadotropin releasing hormone 1 [Source:MGI Symbol;Acc:MGI:95789]	protein_coding	67982630	67986888	14	1
ENSMUSG00000112955	RAPAvsCTRL	1.14249	0.0525413	0.377555	=	-0.71979	0.266938		Gm48889	predicted gene, 48889 [Source:MGI Symbol;Acc:MGI:6098650]	TEC	9462553	9465196	13	1
ENSMUSG00000068876	RAPAvsCTRL	1.14211	0.000125662	0.0525446	=	2.06705	3.20306	70737	Cgn	cingulin [Source:MGI Symbol;Acc:MGI:1927237]	protein_coding	94667376	94693826	3	-1
ENSMUSG00000079018	RAPAvsCTRL	1.14044	0.0936875	0.461345	=	-0.136325	1.27514	17067	Ly6c1	lymphocyte antigen 6 complex, locus C1 [Source:MGI Symbol;Acc:MGI:96882]	protein_coding	74915867	74920679	15	-1
ENSMUSG00000106139	RAPAvsCTRL	1.13999	0.0424612	0.353467	=	-1.25351	-0.250823	102632621	Gm30648	predicted gene, 30648 [Source:MGI Symbol;Acc:MGI:5589807]	lncRNA	133905709	133918999	3	1
ENSMUSG00000028970	RAPAvsCTRL	1.13843	0.118246	0.501886	=	0.0576212	1.26213	18669	Abcb1b	ATP-binding cassette, sub-family B (MDR/TAP), member 1B [Source:MGI Symbol;Acc:MGI:97568]	protein_coding	8848147	8916315	5	1
ENSMUSG00000028519	RAPAvsCTRL	1.13716	0.148462	0.545575	=	-1.41526	-0.374283	13131	Dab1	disabled 1 [Source:MGI Symbol;Acc:MGI:108554]	protein_coding	103476556	104602041	4	1
ENSMUSG00000052565	RAPAvsCTRL	1.13698	0.311286	0.701362	=	-1.68835	-1.06821	14957	H1f3	H1.3 linker histone, cluster member [Source:MGI Symbol;Acc:MGI:107502]	protein_coding	23737436	23744860	13	1
ENSMUSG00000064923	RAPAvsCTRL	1.13697	0.37247	0.739504	=	-2.11388	-1.2126	115490033	Gm22042	predicted gene, 22042 [Source:MGI Symbol;Acc:MGI:5451819]	snRNA	51812483	51812647	4	-1
ENSMUSG00000036916	RAPAvsCTRL	1.1368	0.001148	0.122248	=	0.480414	1.57877	208968	Zfp280c	zinc finger protein 280C [Source:MGI Symbol;Acc:MGI:2387585]	protein_coding	47630502	47683381	X	-1
ENSMUSG00000003824	RAPAvsCTRL	1.13456	0.0915461	0.457622	=	-1.1719	-0.118814	71846	Syce2	synaptonemal complex central element protein 2 [Source:MGI Symbol;Acc:MGI:1919096]	protein_coding	85598740	85614850	8	1
ENSMUSG00000100807	RAPAvsCTRL	1.13443	0.018045	0.263036	=	-0.791148	0.337033		Gm29521	predicted gene 29521 [Source:MGI Symbol;Acc:MGI:5580227]	lncRNA	101647568	101739688	9	-1
ENSMUSG00000093660	RAPAvsCTRL	1.13397	0.398654	0.757346	=	-2.25771	-1.53422	115489624	Gm26505	predicted gene, 26505 [Source:MGI Symbol;Acc:MGI:5456282]	snRNA	113118618	113118783	2	1
ENSMUSG00000003848	RAPAvsCTRL	1.13042	0.0402094	0.346563	=	-1.14346	-0.206468	67619	Nob1	NIN1/RPN12 binding protein 1 homolog [Source:MGI Symbol;Acc:MGI:1914869]	protein_coding	108139118	108151683	8	-1
ENSMUSG00000025784	RAPAvsCTRL	1.12995	0.213642	0.616891	=	-2.16147	-1.3327	21922	Clec3b	C-type lectin domain family 3, member b [Source:MGI Symbol;Acc:MGI:104540]	protein_coding	122980011	122986497	9	1
ENSMUSG00000104043	RAPAvsCTRL	1.12667	0.0292917	0.314638	=	-0.469856	0.608233		Gm6525	predicted pseudogene 6525 [Source:MGI Symbol;Acc:MGI:3648757]	protein_coding	84081411	84082439	3	1
ENSMUSG00000115381	RAPAvsCTRL	1.12436	0.12172	0.508716	=	-1.6273	-0.859787		Gm49266	predicted gene, 49266 [Source:MGI Symbol;Acc:MGI:6118744]	TEC	26743318	26746223	15	-1
ENSMUSG00000116560	RAPAvsCTRL	1.12384	0.00567895	0.188876	=	0.071239	1.14301	100040500	Gm2808	predicted gene 2808 [Source:MGI Symbol;Acc:MGI:3780977]	unprocessed_pseudogene	6779190	6796112	17	-1
ENSMUSG00000026355	RAPAvsCTRL	1.12179	0.102279	0.476138	=	0.730624	1.81965	17219	Mcm6	minichromosome maintenance complex component 6 [Source:MGI Symbol;Acc:MGI:1298227]	protein_coding	128259327	128287401	1	-1
ENSMUSG00000022322	RAPAvsCTRL	1.12129	0.313788	0.704121	=	-1.75474	-1.00757	20419	Shcbp1	Shc SH2-domain binding protein 1 [Source:MGI Symbol;Acc:MGI:1338802]	protein_coding	4785976	4829567	8	-1
ENSMUSG00000040998	RAPAvsCTRL	1.12086	0.187675	0.591745	=	0.241417	0.801981	114249	Npnt	nephronectin [Source:MGI Symbol;Acc:MGI:2148811]	protein_coding	132587506	132656052	3	-1
ENSMUSG00000026605	RAPAvsCTRL	1.12073	0.158604	0.556501	=	-0.35211	0.470656	108000	Cenpf	centromere protein F [Source:MGI Symbol;Acc:MGI:1313302]	protein_coding	189372803	189420283	1	-1
ENSMUSG00000029675	RAPAvsCTRL	1.1206	0.198832	0.603196	=	-1.61085	-0.323727	13717	Eln	elastin [Source:MGI Symbol;Acc:MGI:95317]	protein_coding	134731447	134776177	5	-1
ENSMUSG00000074472	RAPAvsCTRL	1.11983	0.0588051	0.387787	=	-0.00928089	1.07181	619310	Zfp872	zinc finger protein 872 [Source:MGI Symbol;Acc:MGI:3588272]	protein_coding	22099386	22113419	9	1
ENSMUSG00000091438	RAPAvsCTRL	1.1187	0.131678	0.523385	=	-1.39666	-0.269807		Gm17088	predicted gene 17088 [Source:MGI Symbol;Acc:MGI:4937915]	lncRNA	134145842	134148970	6	-1
ENSMUSG00000104546	RAPAvsCTRL	1.11649	0.0253652	0.301449	=	-1.22241	-0.130355		Gm43858	predicted gene 43858 [Source:MGI Symbol;Acc:MGI:5663995]	TEC	152091897	152093674	3	1
ENSMUSG00000068085	RAPAvsCTRL	1.11607	0.0239835	0.296953	=	0.392082	1.41943	545123	Cyp2d11	cytochrome P450, family 2, subfamily d, polypeptide 11 [Source:MGI Symbol;Acc:MGI:88603]	protein_coding	82273355	82278223	15	-1
ENSMUSG00000084116	RAPAvsCTRL	1.11485	0.00453826	0.171772	=	0.00645305	1.04584		Gm12460	predicted gene 12460 [Source:MGI Symbol;Acc:MGI:3650440]	processed_pseudogene	51190107	51190463	4	1
ENSMUSG00000110295	RAPAvsCTRL	1.11162	0.00150801	0.131368	=	0.75589	1.84579		Gm45319	predicted gene 45319 [Source:MGI Symbol;Acc:MGI:5791155]	processed_pseudogene	101502166	101502483	7	1
ENSMUSG00000049804	RAPAvsCTRL	1.11145	0.0492716	0.371135	=	-0.902567	0.0755245	100503043	Armcx4	armadillo repeat containing, X-linked 4 [Source:MGI Symbol;Acc:MGI:2147887]	protein_coding	133587268	133597506	X	1
ENSMUSG00000004552	RAPAvsCTRL	1.11049	0.226064	0.628136	=	1.13625	2.99783	13034	Ctse	cathepsin E [Source:MGI Symbol;Acc:MGI:107361]	protein_coding	131566044	131603243	1	1
ENSMUSG00000074649	RAPAvsCTRL	1.11016	0.00738403	0.201991	=	2.04424	3.18609	613262	BC029722	cDNA sequence BC029722 [Source:MGI Symbol;Acc:MGI:3584273]	protein_coding	155659650	155661346	2	-1
ENSMUSG00000028339	RAPAvsCTRL	1.10813	0.00406652	0.164402	=	-0.200053	0.798172	12819	Col15a1	collagen, type XV, alpha 1 [Source:MGI Symbol;Acc:MGI:88449]	protein_coding	47208161	47313167	4	1
ENSMUSG00000105229	RAPAvsCTRL	1.10753	0.0739168	0.418805	=	-1.33757	-0.458595		Gm43149	predicted gene 43149 [Source:MGI Symbol;Acc:MGI:5663286]	lncRNA	103673011	103674432	3	-1
ENSMUSG00000067608	RAPAvsCTRL	1.10628	0.0229485	0.290762	=	-0.870952	0.107956		Pcna-ps2	proliferating cell nuclear antigen pseudogene 2 [Source:MGI Symbol;Acc:MGI:97505]	processed_pseudogene	9260744	9261524	19	1
ENSMUSG00000113151	RAPAvsCTRL	1.10554	0.0568435	0.384616	=	-1.29727	-0.447662		Gm48690	predicted gene, 48690 [Source:MGI Symbol;Acc:MGI:6098319]	processed_pseudogene	62532918	62533230	13	1
ENSMUSG00000062012	RAPAvsCTRL	1.10137	0.0729562	0.417704	=	-1.46005	-0.419461	22654	Zfp13	zinc finger protein 13 [Source:MGI Symbol;Acc:MGI:99159]	protein_coding	23794818	23818461	17	-1
ENSMUSG00000038803	RAPAvsCTRL	1.10048	0.00892867	0.215029	=	0.42371	1.39418	67695	Ost4	oligosaccharyltransferase complex subunit 4 (non-catalytic) [Source:MGI Symbol;Acc:MGI:1914945]	protein_coding	31063229	31065132	5	-1
ENSMUSG00000081614	RAPAvsCTRL	1.10032	0.0130467	0.234277	=	-0.575469	0.395021		Gm9436	predicted gene 9436 [Source:MGI Symbol;Acc:MGI:3645165]	processed_pseudogene	17540669	17542523	X	-1
ENSMUSG00000069083	RAPAvsCTRL	1.10005	0.041702	0.351358	=	-0.904238	-0.0882319		Gm10259	predicted pseudogene 10259 [Source:MGI Symbol;Acc:MGI:3704211]	processed_pseudogene	25265180	25266769	3	-1
ENSMUSG00000025001	RAPAvsCTRL	1.099	0.117821	0.501689	=	0.233649	1.30175	15201	Hells	helicase, lymphoid specific [Source:MGI Symbol;Acc:MGI:106209]	protein_coding	38919359	38959495	19	1
ENSMUSG00000108249	RAPAvsCTRL	1.09645	0.0634572	0.396758	=	-0.147697	0.93798		Gm43960	predicted gene, 43960 [Source:MGI Symbol;Acc:MGI:5690352]	processed_pseudogene	10804828	10809847	6	1
ENSMUSG00000117294	RAPAvsCTRL	1.0961	0.0869386	0.447065	=	1.52734	2.4715		Gm49839	predicted gene, 49839 [Source:MGI Symbol;Acc:MGI:6270508]	TEC	28676458	28680069	17	-1
ENSMUSG00000100025	RAPAvsCTRL	1.09468	0.00464318	0.172135	=	1.00484	2.17625		Gm8141	predicted gene 8141 [Source:MGI Symbol;Acc:MGI:3647473]	processed_pseudogene	109760754	109762476	1	1
ENSMUSG00000039131	RAPAvsCTRL	1.09399	0.140432	0.53308	=	-1.3915	-0.753175	54120	Gipc2	GIPC PDZ domain containing family, member 2 [Source:MGI Symbol;Acc:MGI:1889209]	protein_coding	151799170	151871867	3	-1
ENSMUSG00000074469	RAPAvsCTRL	1.09345	0.215304	0.617429	=	-2.11146	-1.5763	100038554	Gm15348	predicted gene 15348 [Source:MGI Symbol;Acc:MGI:3642533]	lncRNA	12756944	12769127	8	-1
ENSMUSG00000042489	RAPAvsCTRL	1.09259	0.203341	0.608235	=	-1.5465	-0.780914	269582	Clspn	claspin [Source:MGI Symbol;Acc:MGI:2445153]	protein_coding	126450728	126487696	4	1
ENSMUSG00000051579	RAPAvsCTRL	1.0903	0.0184784	0.266423	=	1.57591	2.57343	66684	Tceal8	transcription elongation factor A (SII)-like 8 [Source:MGI Symbol;Acc:MGI:1913934]	protein_coding	135069733	135073091	X	-1
ENSMUSG00000022146	RAPAvsCTRL	1.09007	0.0392482	0.342447	=	-1.12655	-0.283663	18414	Osmr	oncostatin M receptor [Source:MGI Symbol;Acc:MGI:1330819]	protein_coding	6843058	6904450	15	-1
ENSMUSG00000083754	RAPAvsCTRL	1.08972	0.0478577	0.369214	=	-0.795821	0.410276		Gm7803	predicted gene 7803 [Source:MGI Symbol;Acc:MGI:3646089]	processed_pseudogene	49414395	49415409	X	-1
ENSMUSG00000030254	RAPAvsCTRL	1.08944	0.0459598	0.361925	=	-0.348308	0.538895	58186	Rad18	RAD18 E3 ubiquitin protein ligase [Source:MGI Symbol;Acc:MGI:1890476]	protein_coding	112596811	112673647	6	-1
ENSMUSG00000067203	RAPAvsCTRL	1.08615	0.0915645	0.457622	=	2.67606	4.474		H2-K2	histocompatibility 2, K region locus 2 [Source:MGI Symbol;Acc:MGI:95906]	transcribed_unprocessed_pseudogene	34193633	34197801	17	-1
ENSMUSG00000010760	RAPAvsCTRL	1.08586	0.196692	0.600833	=	-0.686441	-0.0772186	22113	Phlda2	pleckstrin homology like domain, family A, member 2 [Source:MGI Symbol;Acc:MGI:1202307]	protein_coding	143055282	143056887	7	-1
ENSMUSG00000101236	RAPAvsCTRL	1.08326	0.070852	0.412786	=	-1.68582	-0.839093		Gm6750	predicted gene 6750 [Source:MGI Symbol;Acc:MGI:3779628]	processed_pseudogene	116471236	116471503	12	-1
ENSMUSG00000005410	RAPAvsCTRL	1.08279	0.155717	0.553673	=	1.64543	2.65362	17218	Mcm5	minichromosome maintenance complex component 5 [Source:MGI Symbol;Acc:MGI:103197]	protein_coding	75836197	75855067	8	1
ENSMUSG00000028024	RAPAvsCTRL	1.0821	0.0144619	0.244644	=	1.22532	2.26157	13809	Enpep	glutamyl aminopeptidase [Source:MGI Symbol;Acc:MGI:106645]	protein_coding	129062824	129126369	3	-1
ENSMUSG00000024742	RAPAvsCTRL	1.08156	0.0591118	0.387938	=	-0.677101	0.463431	14156	Fen1	flap structure specific endonuclease 1 [Source:MGI Symbol;Acc:MGI:102779]	protein_coding	10176496	10181533	19	-1
ENSMUSG00000071073	RAPAvsCTRL	1.07808	0.123564	0.512649	=	-0.68689	0.218108	224813	Lrrc73	leucine rich repeat containing 73 [Source:MGI Symbol;Acc:MGI:2684934]	protein_coding	46564457	46568241	17	1
ENSMUSG00000115570	RAPAvsCTRL	1.07731	0.0144832	0.244644	=	-0.968921	0.0100302		Gm48986	predicted gene, 48986 [Source:MGI Symbol;Acc:MGI:6118332]	TEC	47729025	47730240	14	1
ENSMUSG00000104874	RAPAvsCTRL	1.07389	0.020193	0.275599	=	-0.577533	0.332731		Gm43387	predicted gene 43387 [Source:MGI Symbol;Acc:MGI:5663524]	lncRNA	103689230	103690295	3	-1
ENSMUSG00000085334	RAPAvsCTRL	1.07288	0.163161	0.561657	=	-1.50302	-0.274656		Gm12940	predicted gene 12940 [Source:MGI Symbol;Acc:MGI:3702626]	lncRNA	126927524	126943191	4	1
ENSMUSG00000081332	RAPAvsCTRL	1.07193	0.353193	0.729154	=	-1.18103	-0.705499		Gm12664	predicted gene 12664 [Source:MGI Symbol;Acc:MGI:3651281]	processed_pseudogene	16593009	16593921	11	-1
ENSMUSG00000067321	RAPAvsCTRL	1.06792	0.0646226	0.398331	=	-1.56536	-0.73474		Gm7931	predicted pseudogene 7931 [Source:MGI Symbol;Acc:MGI:3643448]	processed_pseudogene	46571686	46571956	5	1
ENSMUSG00000102776	RAPAvsCTRL	1.06666	0.12915	0.520238	=	-1.47459	-0.620347		Gm38162	predicted gene, 38162 [Source:MGI Symbol;Acc:MGI:5611390]	TEC	66814670	66819266	1	1
ENSMUSG00000019966	RAPAvsCTRL	1.06661	0.0406186	0.348084	=	0.892695	1.95041	17311	Kitl	kit ligand [Source:MGI Symbol;Acc:MGI:96974]	protein_coding	99851492	99936278	10	1
ENSMUSG00000093916	RAPAvsCTRL	1.06536	0.303396	0.694632	=	0.333178	1.26088		Gm379	predicted gene 379 [Source:MGI Symbol;Acc:MGI:2685225]	transcribed_processed_pseudogene	107588109	107708497	X	-1
ENSMUSG00000019845	RAPAvsCTRL	1.06442	0.0825301	0.438891	=	-0.849901	0.0725673	71924	Tube1	tubulin, epsilon 1 [Source:MGI Symbol;Acc:MGI:1919174]	protein_coding	39009972	39028538	10	1
ENSMUSG00000038241	RAPAvsCTRL	1.06428	0.0116175	0.228219	=	0.628266	1.65118	16328	Cep250	centrosomal protein 250 [Source:MGI Symbol;Acc:MGI:108084]	protein_coding	155798378	155840820	2	1
ENSMUSG00000106092	RAPAvsCTRL	1.06373	0.271487	0.670924	=	-1.46005	-0.442266		Gm43072	predicted gene 43072 [Source:MGI Symbol;Acc:MGI:5663209]	TEC	129331790	129333460	3	1
ENSMUSG00000073867	RAPAvsCTRL	1.06078	0.00181348	0.133819	=	1.30414	2.33324		AA474408	expressed sequence AA474408 [Source:MGI Symbol;Acc:MGI:3034216]	TEC	109657194	109660532	7	-1
ENSMUSG00000050395	RAPAvsCTRL	1.05971	0.41588	0.766132	=	-2.15528	-1.62417	326623	Tnfsf15	tumor necrosis factor (ligand) superfamily, member 15 [Source:MGI Symbol;Acc:MGI:2180140]	protein_coding	63642840	63663350	4	-1
ENSMUSG00000059552	RAPAvsCTRL	1.05896	0.00882205	0.215029	=	0.031683	1.03056	22059	Trp53	transformation related protein 53 [Source:MGI Symbol;Acc:MGI:98834]	protein_coding	69471185	69482699	11	1
ENSMUSG00000022863	RAPAvsCTRL	1.05725	0.054537	0.382299	=	0.713265	1.23192	12228	Btg3	BTG anti-proliferation factor 3 [Source:MGI Symbol;Acc:MGI:109532]	protein_coding	78129525	78174080	16	-1
ENSMUSG00000026077	RAPAvsCTRL	1.05693	0.483038	0.804958	=	-2.59773	-2.35824	18143	Npas2	neuronal PAS domain protein 2 [Source:MGI Symbol;Acc:MGI:109232]	protein_coding	39232812	39402317	1	1
ENSMUSG00000088308	RAPAvsCTRL	1.05684	0.183647	0.586431	=	-1.5584	-0.985859	115488238	Gm24507	predicted gene, 24507 [Source:MGI Symbol;Acc:MGI:5454284]	snoRNA	90247100	90247233	13	1
ENSMUSG00000037455	RAPAvsCTRL	1.05614	0.0333268	0.327341	=	-0.704731	0.218951	76306	Slc18b1	solute carrier family 18, subfamily B, member 1 [Source:MGI Symbol;Acc:MGI:1923556]	protein_coding	23672884	23703866	10	1
ENSMUSG00000027496	RAPAvsCTRL	1.0526	0.210354	0.616037	=	-1.36514	-0.407973	20878	Aurka	aurora kinase A [Source:MGI Symbol;Acc:MGI:894678]	protein_coding	172198110	172212455	2	-1
ENSMUSG00000103313	RAPAvsCTRL	1.05169	0.0206185	0.277091	=	0.0627891	1.09997		Gm38357	predicted gene, 38357 [Source:MGI Symbol;Acc:MGI:5611585]	TEC	51139338	51141801	3	1
ENSMUSG00000037892	RAPAvsCTRL	1.0515	0.0206097	0.277091	=	-0.835284	0.125245	73173	Pcdh18	protocadherin 18 [Source:MGI Symbol;Acc:MGI:1920423]	protein_coding	49697745	49711774	3	-1
ENSMUSG00000031594	RAPAvsCTRL	1.05062	0.0256443	0.301449	=	5.9956	7.26504	234199	Fgl1	fibrinogen-like protein 1 [Source:MGI Symbol;Acc:MGI:102795]	protein_coding	41644471	41668193	8	-1
ENSMUSG00000107835	RAPAvsCTRL	1.05045	0.0914739	0.457622	=	-1.08726	-0.274353		Gm43999	predicted gene, 43999 [Source:MGI Symbol;Acc:MGI:5690391]	TEC	88719709	88722597	6	1
ENSMUSG00000002835	RAPAvsCTRL	1.04927	0.0849727	0.442836	=	-0.132158	0.855364	27221	Chaf1a	chromatin assembly factor 1, subunit A (p150) [Source:MGI Symbol;Acc:MGI:1351331]	protein_coding	56347439	56379289	17	1
ENSMUSG00000039601	RAPAvsCTRL	1.04911	0.0693285	0.408564	=	-0.390051	0.126942	53901	Rcan2	regulator of calcineurin 2 [Source:MGI Symbol;Acc:MGI:1858219]	protein_coding	44112242	44350407	17	1
ENSMUSG00000116812	RAPAvsCTRL	1.04902	0.016375	0.255216	=	-0.00317715	1.00872		Gm2792	predicted gene 2792 [Source:MGI Symbol;Acc:MGI:3780960]	unprocessed_pseudogene	6389879	6412123	17	-1
ENSMUSG00000022843	RAPAvsCTRL	1.04752	0.18256	0.585178	=	-1.09716	-0.304116	12724	Clcn2	chloride channel, voltage-sensitive 2 [Source:MGI Symbol;Acc:MGI:105061]	protein_coding	20521714	20536496	16	-1
ENSMUSG00000018293	RAPAvsCTRL	1.04476	0.043612	0.355486	=	-0.332764	0.793979	18643	Pfn1	profilin 1 [Source:MGI Symbol;Acc:MGI:97549]	protein_coding	70542676	70545470	11	-1
ENSMUSG00000039738	RAPAvsCTRL	1.04304	0.0429317	0.353467	=	-0.879843	0.0793091	52864	Slx4	SLX4 structure-specific endonuclease subunit homolog (S. cerevisiae) [Source:MGI Symbol;Acc:MGI:106299]	protein_coding	3796969	3821634	16	-1
ENSMUSG00000099413	RAPAvsCTRL	1.04233	0.121765	0.508716	=	-0.336108	0.573782	100045066	Gm17767	predicted gene, 17767 [Source:MGI Symbol;Acc:MGI:5009931]	lncRNA	51546245	51635877	1	-1
ENSMUSG00000111942	RAPAvsCTRL	1.03948	0.037752	0.339788	=	0.53695	1.47005		Gm5182	predicted gene 5182 [Source:MGI Symbol;Acc:MGI:3649174]	processed_pseudogene	10202142	10208233	12	1
ENSMUSG00000030650	RAPAvsCTRL	1.03905	0.273835	0.672969	=	-2.11146	-1.4046	74424	Tmc5	transmembrane channel-like gene family 5 [Source:MGI Symbol;Acc:MGI:1921674]	protein_coding	118196520	118274309	7	1
ENSMUSG00000047022	RAPAvsCTRL	1.03839	0.00107633	0.122248	=	0.82596	1.87171	73490	Mipol1	mirror-image polydactyly 1 [Source:MGI Symbol;Acc:MGI:1920740]	protein_coding	57277213	57543985	12	1
ENSMUSG00000056758	RAPAvsCTRL	1.03701	0.164665	0.563972	=	-1.11473	-0.407174	15364	Hmga2	high mobility group AT-hook 2 [Source:MGI Symbol;Acc:MGI:101761]	protein_coding	120197180	120312374	10	-1
ENSMUSG00000073835	RAPAvsCTRL	1.03573	0.0150142	0.24822	=	-0.960582	-0.0968796		Mup-ps12	major urinary protein, pseudogene 12 [Source:MGI Symbol;Acc:MGI:3783148]	unprocessed_pseudogene	61370481	61373189	4	1
ENSMUSG00000117352	RAPAvsCTRL	1.0334	0.0540632	0.381537	=	-1.05218	-0.226919		Gm50029	predicted gene, 50029 [Source:MGI Symbol;Acc:MGI:6275332]	processed_pseudogene	78416437	78417006	17	1
ENSMUSG00000092680	RAPAvsCTRL	1.03141	0.152744	0.550457	=	-0.788125	0.25619	100216533	Snord55	small nucleolar RNA, C/D box 55 [Source:MGI Symbol;Acc:MGI:3819543]	snoRNA	117012967	117013045	4	-1
ENSMUSG00000097691	RAPAvsCTRL	1.03107	0.0852856	0.443394	=	2.05897	2.97883	77699	9030616G12Rik	RIKEN cDNA 9030616G12 gene [Source:MGI Symbol;Acc:MGI:1924949]	lncRNA	128807066	128813984	10	1
ENSMUSG00000043773	RAPAvsCTRL	1.0307	0.0370186	0.338604	=	0.386009	1.43834	69430	1700048O20Rik	RIKEN cDNA 1700048O20 gene [Source:MGI Symbol;Acc:MGI:1920637]	lncRNA	121766289	121776082	9	1
ENSMUSG00000034278	RAPAvsCTRL	1.0293	0.157211	0.555195	=	-1.67025	-0.876024	69408	Dnajc17	DnaJ heat shock protein family (Hsp40) member C17 [Source:MGI Symbol;Acc:MGI:1916658]	protein_coding	119002981	119039276	2	-1
ENSMUSG00000081220	RAPAvsCTRL	1.02709	0.300817	0.692841	=	-0.832736	0.765797		Gm14542	predicted gene 14542 [Source:MGI Symbol;Acc:MGI:3705745]	processed_pseudogene	36298907	36300978	X	-1
ENSMUSG00000105881	RAPAvsCTRL	1.02701	0.0125027	0.233687	=	-0.430757	0.551529		4932422M17Rik	RIKEN cDNA 4932422M17 gene [Source:MGI Symbol;Acc:MGI:1921616]	lncRNA	123276994	123279632	5	1
ENSMUSG00000073436	RAPAvsCTRL	1.02686	0.00695514	0.199195	=	-0.115372	1.01168	193838	Eme2	essential meiotic structure-specific endonuclease subunit 2 [Source:MGI Symbol;Acc:MGI:1919889]	protein_coding	25107460	25114061	17	-1
ENSMUSG00000025909	RAPAvsCTRL	1.02513	0.0220452	0.286021	=	-0.451546	0.494352	71096	Sntg1	syntrophin, gamma 1 [Source:MGI Symbol;Acc:MGI:1918346]	protein_coding	8431699	9370103	1	-1
ENSMUSG00000085028	RAPAvsCTRL	1.02406	0.00746744	0.203512	=	0.404956	1.36195	329584	Slc2a4rg-ps	Slc2a4 regulator, pseudogene [Source:MGI Symbol;Acc:MGI:3651388]	transcribed_unitary_pseudogene	181026043	181029379	2	1
ENSMUSG00000106874	RAPAvsCTRL	1.02382	0.0107042	0.223157	=	0.908007	1.76138		Gm20186	predicted gene, 20186 [Source:MGI Symbol;Acc:MGI:5012371]	lncRNA	18845909	18848206	6	-1
ENSMUSG00000062515	RAPAvsCTRL	1.02312	0.0749936	0.420833	=	0.498567	1.43309	11770	Fabp4	fatty acid binding protein 4, adipocyte [Source:MGI Symbol;Acc:MGI:88038]	protein_coding	10269148	10273636	3	-1
ENSMUSG00000098973	RAPAvsCTRL	1.02183	0.0396754	0.344294	=	0.241568	1.30074	102465959	Mir6236	microRNA 6236 [Source:MGI Symbol;Acc:MGI:5530929]	miRNA	110110355	110110477	9	1
ENSMUSG00000103624	RAPAvsCTRL	1.01909	0.0352601	0.333158	=	-0.616269	0.44938		Gm3081	predicted gene 3081 [Source:MGI Symbol;Acc:MGI:3781258]	TEC	100759144	100762168	9	1
ENSMUSG00000026213	RAPAvsCTRL	1.01819	0.010997	0.225055	=	-0.396425	0.566718	71728	Stk11ip	serine/threonine kinase 11 interacting protein [Source:MGI Symbol;Acc:MGI:1918978]	protein_coding	75498173	75513979	1	1
ENSMUSG00000107620	RAPAvsCTRL	1.01745	0.220107	0.622225	=	-1.99326	-1.29314		Gm44256	predicted gene, 44256 [Source:MGI Symbol;Acc:MGI:5690648]	TEC	3386061	3386395	7	1
ENSMUSG00000059022	RAPAvsCTRL	1.01187	0.0988871	0.471251	=	-0.519015	0.287618	333088	Kcp	kielin/chordin-like protein [Source:MGI Symbol;Acc:MGI:2141640]	protein_coding	29473161	29507951	6	-1
ENSMUSG00000087701	RAPAvsCTRL	1.01165	0.139333	0.532938	=	-0.71265	0.321713		Gm13493	predicted gene 13493 [Source:MGI Symbol;Acc:MGI:3650824]	processed_pseudogene	51761138	51761630	2	-1
ENSMUSG00000067786	RAPAvsCTRL	1.00915	0.449581	0.785551	=	-1.96128	-1.27885	18111	Nnat	neuronatin [Source:MGI Symbol;Acc:MGI:104716]	protein_coding	157401998	157404442	2	1
ENSMUSG00000089967	RAPAvsCTRL	1.00771	0.0507615	0.37265	=	-0.647476	0.354199		Gm16550	predicted gene 16550 [Source:MGI Symbol;Acc:MGI:4414970]	processed_pseudogene	164976393	164976518	1	-1
ENSMUSG00000100747	RAPAvsCTRL	1.00663	0.151329	0.549204	=	-1.67288	-1.0443		1700084E18Rik	RIKEN cDNA 1700084E18 gene [Source:MGI Symbol;Acc:MGI:1914600]	lncRNA	30126807	30128235	2	-1
ENSMUSG00000017146	RAPAvsCTRL	1.00594	0.0559118	0.383489	=	0.0388912	0.980212	12189	Brca1	breast cancer 1, early onset [Source:MGI Symbol;Acc:MGI:104537]	protein_coding	101379590	101442781	11	-1
ENSMUSG00000002831	RAPAvsCTRL	1.00523	0.0972291	0.468025	=	-0.236436	0.725469	57435	Plin4	perilipin 4 [Source:MGI Symbol;Acc:MGI:1929709]	protein_coding	56407591	56416803	17	-1
ENSMUSG00000007950	RAPAvsCTRL	1.00448	0.0182482	0.264689	=	-0.744929	0.124261	64296	Abhd8	abhydrolase domain containing 8 [Source:MGI Symbol;Acc:MGI:1918946]	protein_coding	71909349	71916299	8	-1
ENSMUSG00000107109	RAPAvsCTRL	1.00328	0.0399347	0.344805	=	-0.56271	0.204338		Gm42571	predicted gene 42571 [Source:MGI Symbol;Acc:MGI:5662708]	TEC	73345297	73347760	5	-1
ENSMUSG00000027646	RAPAvsCTRL	1.00192	0.0522955	0.377017	=	-1.02801	-0.195527	20779	Src	Rous sarcoma oncogene [Source:MGI Symbol;Acc:MGI:98397]	protein_coding	157260364	157313782	2	1
ENSMUSG00000041096	RAPAvsCTRL	0.998941	0.0649683	0.398745	=	-1.15487	-0.203282	52808	Tspyl2	TSPY-like 2 [Source:MGI Symbol;Acc:MGI:106244]	protein_coding	151119848	151125421	X	-1
ENSMUSG00000034771	RAPAvsCTRL	0.996837	0.00389975	0.164095	=	0.251546	1.08271	21886	Tle2	transducin-like enhancer of split 2 [Source:MGI Symbol;Acc:MGI:104635]	protein_coding	81410395	81426679	10	1
ENSMUSG00000025723	RAPAvsCTRL	0.994514	0.0883376	0.45046	=	-1.17142	-0.366332	68039	Nmb	neuromedin B [Source:MGI Symbol;Acc:MGI:1915289]	protein_coding	80551975	80554824	7	-1
ENSMUSG00000042331	RAPAvsCTRL	0.994024	0.0543688	0.382007	=	-0.421687	0.480323	432572	Specc1	sperm antigen with calponin homology and coiled-coil domains 1 [Source:MGI Symbol;Acc:MGI:2442356]	protein_coding	61847589	62113839	11	1
ENSMUSG00000046410	RAPAvsCTRL	0.993793	0.130733	0.522183	=	-1.62249	-0.879469	52150	Kcnk6	potassium inwardly-rectifying channel, subfamily K, member 6 [Source:MGI Symbol;Acc:MGI:1891291]	protein_coding	28921351	28931940	7	-1
ENSMUSG00000057722	RAPAvsCTRL	0.993283	0.118264	0.501886	=	-0.755127	0.176068	16847	Lepr	leptin receptor [Source:MGI Symbol;Acc:MGI:104993]	protein_coding	101574601	101672549	4	1
ENSMUSG00000016918	RAPAvsCTRL	0.991261	0.076683	0.423987	=	-1.03356	-0.198799	240725	Sulf1	sulfatase 1 [Source:MGI Symbol;Acc:MGI:2138563]	protein_coding	12762501	12931416	1	1
ENSMUSG00000048327	RAPAvsCTRL	0.988461	0.431288	0.774467	=	-2.12853	-1.58797	70466	Ckap2l	cytoskeleton associated protein 2-like [Source:MGI Symbol;Acc:MGI:1917716]	protein_coding	129110130	129139132	2	-1
ENSMUSG00000005470	RAPAvsCTRL	0.987767	0.0828186	0.439516	=	-0.745797	0.123372	66929	Asf1b	anti-silencing function 1B histone chaperone [Source:MGI Symbol;Acc:MGI:1914179]	protein_coding	84682136	84696826	8	1
ENSMUSG00000102630	RAPAvsCTRL	0.986914	0.0482709	0.369479	=	-0.610866	0.473163		Gm37289	predicted gene, 37289 [Source:MGI Symbol;Acc:MGI:5610517]	TEC	12361906	12363307	2	-1
ENSMUSG00000097124	RAPAvsCTRL	0.98664	0.0192331	0.271427	=	0.443183	1.36858		A530020G20Rik	RIKEN cDNA A530020G20 gene [Source:MGI Symbol;Acc:MGI:2442825]	lncRNA	121325268	121329855	3	1
ENSMUSG00000022894	RAPAvsCTRL	0.984089	0.0019215	0.133819	=	1.27782	2.27686	23794	Adamts5	a disintegrin-like and metallopeptidase (reprolysin type) with thrombospondin type 1 motif, 5 (aggrecanase-2) [Source:MGI Symbol;Acc:MGI:1346321]	protein_coding	85653061	85698716	16	-1
ENSMUSG00000042116	RAPAvsCTRL	0.982299	0.0882006	0.450326	=	-0.711189	0.161642	246228	Vwa1	von Willebrand factor A domain containing 1 [Source:MGI Symbol;Acc:MGI:2179729]	protein_coding	155852606	155859155	4	-1
ENSMUSG00000082145	RAPAvsCTRL	0.979903	0.0532045	0.380013	=	-0.724275	-0.0491356		Gm12312	predicted gene 12312 [Source:MGI Symbol;Acc:MGI:3649321]	processed_pseudogene	70248964	70249607	11	1
ENSMUSG00000069910	RAPAvsCTRL	0.978575	0.287285	0.684766	=	-2.08173	-1.58797	70385	Spdl1	spindle apparatus coiled-coil protein 1 [Source:MGI Symbol;Acc:MGI:1917635]	protein_coding	34700017	34724468	11	-1
ENSMUSG00000021461	RAPAvsCTRL	0.97607	0.0402803	0.346766	=	-0.230941	0.410405	14088	Fancc	Fanconi anemia, complementation group C [Source:MGI Symbol;Acc:MGI:95480]	protein_coding	63432857	63645092	13	-1
ENSMUSG00000083097	RAPAvsCTRL	0.974753	0.0796391	0.431602	=	-1.03735	-0.420045		Gm14494	predicted gene 14494 [Source:MGI Symbol;Acc:MGI:3704210]	processed_pseudogene	153668091	153668525	2	1
ENSMUSG00000054764	RAPAvsCTRL	0.97417	0.0785011	0.429161	=	-0.65508	0.129431	17773	Mtnr1a	melatonin receptor 1A [Source:MGI Symbol;Acc:MGI:102967]	protein_coding	45522174	45541543	8	1
ENSMUSG00000029254	RAPAvsCTRL	0.973418	0.1089	0.487912	=	0.871424	1.4153	56792	Stap1	signal transducing adaptor family member 1 [Source:MGI Symbol;Acc:MGI:1926193]	protein_coding	86219605	86253984	5	1
ENSMUSG00000046743	RAPAvsCTRL	0.970306	0.0941828	0.462418	=	-1.17303	-0.359643	329628	Fat4	FAT atypical cadherin 4 [Source:MGI Symbol;Acc:MGI:3045256]	protein_coding	38941089	39066134	3	1
ENSMUSG00000075044	RAPAvsCTRL	0.969936	0.201236	0.606688	=	-1.50004	-0.899139	236293	Slc22a29	solute carrier family 22. member 29 [Source:MGI Symbol;Acc:MGI:3605624]	protein_coding	8137529	8196264	19	-1
ENSMUSG00000047534	RAPAvsCTRL	0.969458	0.208343	0.614242	=	-1.40795	-0.742129	217653	Mis18bp1	MIS18 binding protein 1 [Source:MGI Symbol;Acc:MGI:2145099]	protein_coding	65179508	65219378	12	-1
ENSMUSG00000041396	RAPAvsCTRL	0.969092	0.00630408	0.193824	=	0.115645	0.963051	69962	Mettl18	methyltransferase like 18 [Source:MGI Symbol;Acc:MGI:1917212]	protein_coding	163822458	163824812	1	1
ENSMUSG00000075602	RAPAvsCTRL	0.968549	0.347675	0.725995	=	3.52273	5.25642	110454	Ly6a	lymphocyte antigen 6 complex, locus A [Source:MGI Symbol;Acc:MGI:107527]	protein_coding	74866726	74869880	15	-1
ENSMUSG00000117929	RAPAvsCTRL	0.967178	0.0779587	0.427237	=	-0.426798	0.440183		Gm6663	predicted gene 6663 [Source:MGI Symbol;Acc:MGI:3643477]	processed_pseudogene	45203389	45204361	18	-1
ENSMUSG00000034437	RAPAvsCTRL	0.966589	0.00588542	0.19056	=	0.937723	1.86939		Gm9761	predicted gene 9761 [Source:MGI Symbol;Acc:MGI:3708640]	processed_pseudogene	116354584	116355075	3	-1
ENSMUSG00000041491	RAPAvsCTRL	0.966451	0.157327	0.555215	=	-1.82276	-0.820212	208518	Cep78	centrosomal protein 78 [Source:MGI Symbol;Acc:MGI:1924386]	protein_coding	15933137	15962353	19	-1
ENSMUSG00000092365	RAPAvsCTRL	0.964382	0.00818826	0.212636	=	1.0025	1.96997	100416360	BC023719	cDNA sequence BC023719 [Source:MGI Symbol;Acc:MGI:3574836]	lncRNA	36422318	36428013	17	1
ENSMUSG00000083064	RAPAvsCTRL	0.963863	0.101203	0.474949	=	-0.427959	0.452807		Gm7785	predicted gene 7785 [Source:MGI Symbol;Acc:MGI:3645449]	processed_pseudogene	91223767	91224658	1	1
ENSMUSG00000030814	RAPAvsCTRL	0.96311	0.0406475	0.348084	=	0.331726	1.39177	12055	Bcl7c	B cell CLL/lymphoma 7C [Source:MGI Symbol;Acc:MGI:1332237]	protein_coding	127260628	127308105	7	-1
ENSMUSG00000021003	RAPAvsCTRL	0.962498	0.00399753	0.164095	=	1.95265	2.82043	14420	Galc	galactosylceramidase [Source:MGI Symbol;Acc:MGI:95636]	protein_coding	98168553	98225718	12	-1
ENSMUSG00000042216	RAPAvsCTRL	0.962381	0.0635937	0.396825	=	-0.32168	0.449859	52850	Sgsm1	small G protein signaling modulator 1 [Source:MGI Symbol;Acc:MGI:107320]	protein_coding	113391086	113458652	5	-1
ENSMUSG00000022881	RAPAvsCTRL	0.961922	0.194262	0.598783	=	-0.724275	0.0635107	106344	Rfc4	replication factor C (activator 1) 4 [Source:MGI Symbol;Acc:MGI:2146571]	protein_coding	22932693	22946487	16	-1
ENSMUSG00000029730	RAPAvsCTRL	0.961746	0.011294	0.227043	=	2.53129	3.50703	17220	Mcm7	minichromosome maintenance complex component 7 [Source:MGI Symbol;Acc:MGI:1298398]	protein_coding	138162845	138170684	5	-1
ENSMUSG00000029727	RAPAvsCTRL	0.961095	0.150791	0.548962	=	4.96203	5.92043	13113	Cyp3a13	cytochrome P450, family 3, subfamily a, polypeptide 13 [Source:MGI Symbol;Acc:MGI:88610]	protein_coding	137891194	137919881	5	-1
ENSMUSG00000043484	RAPAvsCTRL	0.96093	0.0830471	0.439882	=	-0.800589	-0.0268234		Gm5867	predicted gene 5867 [Source:MGI Symbol;Acc:MGI:3644922]	processed_pseudogene	69618495	69619086	5	1
ENSMUSG00000111326	RAPAvsCTRL	0.96005	0.0101763	0.221791	=	1.76942	2.68068		Gm3953	predicted gene 3953 [Source:MGI Symbol;Acc:MGI:3782127]	processed_pseudogene	44575225	44576013	9	-1
ENSMUSG00000025395	RAPAvsCTRL	0.959355	0.0735969	0.418486	=	-0.542272	0.302024	19075	Prim1	DNA primase, p49 subunit [Source:MGI Symbol;Acc:MGI:97757]	protein_coding	127851037	127865906	10	1
ENSMUSG00000040102	RAPAvsCTRL	0.958108	0.0941954	0.462418	=	-0.590729	0.543522	232539	Klhl42	kelch-like 42 [Source:MGI Symbol;Acc:MGI:2444786]	protein_coding	146992877	147014276	6	1
ENSMUSG00000104785	RAPAvsCTRL	0.956381	0.128323	0.518978	=	0.661365	1.56229	102633249	Gm31121	predicted gene, 31121 [Source:MGI Symbol;Acc:MGI:5590280]	lncRNA	149268519	149366033	3	-1
ENSMUSG00000084104	RAPAvsCTRL	0.956213	0.038392	0.339796	=	0.17109	1.09025		Gm13578	predicted gene 13578 [Source:MGI Symbol;Acc:MGI:3649303]	processed_pseudogene	64698343	64698932	2	-1
ENSMUSG00000022723	RAPAvsCTRL	0.955395	0.027308	0.306482	=	2.73593	3.62262	224273	Crybg3	beta-gamma crystallin domain containing 3 [Source:MGI Symbol;Acc:MGI:2676311]	protein_coding	59311138	59421342	16	-1
ENSMUSG00000078773	RAPAvsCTRL	0.955348	0.127122	0.518476	=	-1.05305	-0.197411	623474	Rad54b	RAD54 homolog B (S. cerevisiae) [Source:MGI Symbol;Acc:MGI:3605986]	protein_coding	11558922	11615805	4	1
ENSMUSG00000025572	RAPAvsCTRL	0.954887	0.00370527	0.164095	=	1.001	1.9393	217353	Tmc6	transmembrane channel-like gene family 6 [Source:MGI Symbol;Acc:MGI:1098686]	protein_coding	117656814	117673024	11	-1
ENSMUSG00000038695	RAPAvsCTRL	0.95429	0.00414873	0.167263	=	1.5249	2.43596	66124	Josd2	Josephin domain containing 2 [Source:MGI Symbol;Acc:MGI:1913374]	protein_coding	44117404	44121086	7	1
ENSMUSG00000028456	RAPAvsCTRL	0.952193	0.038121	0.339788	=	0.896122	1.8018	22249	Unc13b	unc-13 homolog B [Source:MGI Symbol;Acc:MGI:1342278]	protein_coding	43058953	43264871	4	1
ENSMUSG00000058672	RAPAvsCTRL	0.947091	0.00844494	0.215029	=	4.23507	5.19083	22151	Tubb2a	tubulin, beta 2A class IIA [Source:MGI Symbol;Acc:MGI:107861]	protein_coding	34258257	34261990	13	-1
ENSMUSG00000082746	RAPAvsCTRL	0.94642	0.23291	0.63677	=	-1.37123	-0.670307		Rps12-ps1	ribosomal protein S12, pseudogene 1 [Source:MGI Symbol;Acc:MGI:1353638]	processed_pseudogene	102533123	102533523	X	1
ENSMUSG00000006567	RAPAvsCTRL	0.946072	0.00177905	0.133819	=	1.6771	2.60061	11979	Atp7b	ATPase, Cu++ transporting, beta polypeptide [Source:MGI Symbol;Acc:MGI:103297]	protein_coding	22482801	22550321	8	-1
ENSMUSG00000004931	RAPAvsCTRL	0.945491	0.333614	0.718323	=	-1.68948	-0.90692	57267	Apba3	amyloid beta (A4) precursor protein-binding, family A, member 3 [Source:MGI Symbol;Acc:MGI:1888527]	protein_coding	81102794	81109080	10	1
ENSMUSG00000082510	RAPAvsCTRL	0.944878	0.0743757	0.419793	=	-0.73787	0.219223		Gm11793	predicted gene 11793 [Source:MGI Symbol;Acc:MGI:3652124]	processed_pseudogene	120996973	120997953	11	-1
ENSMUSG00000103656	RAPAvsCTRL	0.944727	0.0316044	0.323867	=	0.57923	1.52948		Gm37205	predicted gene, 37205 [Source:MGI Symbol;Acc:MGI:5610433]	TEC	61693582	61696317	1	1
ENSMUSG00000029094	RAPAvsCTRL	0.943985	0.0137553	0.239153	=	0.318847	1.14325	70292	Afap1	actin filament associated protein 1 [Source:MGI Symbol;Acc:MGI:1917542]	protein_coding	36050663	36161267	5	1
ENSMUSG00000042659	RAPAvsCTRL	0.942385	0.0045789	0.171941	=	0.587317	1.52305	66412	Arrdc4	arrestin domain containing 4 [Source:MGI Symbol;Acc:MGI:1913662]	protein_coding	68386743	68398989	7	-1
ENSMUSG00000030826	RAPAvsCTRL	0.941176	0.0425303	0.353467	=	-0.48829	0.489428	12036	Bcat2	branched chain aminotransferase 2, mitochondrial [Source:MGI Symbol;Acc:MGI:1276534]	protein_coding	45219577	45239135	7	1
ENSMUSG00000067656	RAPAvsCTRL	0.940438	0.0385666	0.340835	=	0.0936309	0.813643	171405	Slc22a27	solute carrier family 22, member 27 [Source:MGI Symbol;Acc:MGI:3042283]	protein_coding	7841753	7943392	19	-1
ENSMUSG00000032598	RAPAvsCTRL	0.938153	0.0201218	0.274961	=	-0.711189	0.0242914	80987	Nckipsd	NCK interacting protein with SH3 domain [Source:MGI Symbol;Acc:MGI:1931834]	protein_coding	108685567	108696043	9	1
ENSMUSG00000044303	RAPAvsCTRL	0.93756	0.297152	0.689146	=	-1.05991	-1.02059	12578	Cdkn2a	cyclin dependent kinase inhibitor 2A [Source:MGI Symbol;Acc:MGI:104738]	protein_coding	89192708	89212890	4	-1
ENSMUSG00000063019	RAPAvsCTRL	0.936844	0.193978	0.598458	=	1.31867	2.08621	69161	Manbal	mannosidase, beta A, lysosomal-like [Source:MGI Symbol;Acc:MGI:1916411]	protein_coding	157209514	157238683	2	1
ENSMUSG00000045751	RAPAvsCTRL	0.935445	0.0803935	0.433355	=	0.148909	0.916599	212377	Mms22l	MMS22-like, DNA repair protein [Source:MGI Symbol;Acc:MGI:2684980]	protein_coding	24496451	24602950	4	1
ENSMUSG00000081568	RAPAvsCTRL	0.934139	0.00977392	0.218596	=	0.190047	1.09552		Gm15032	predicted gene 15032 [Source:MGI Symbol;Acc:MGI:3705393]	processed_pseudogene	141405488	141405898	X	-1
ENSMUSG00000114310	RAPAvsCTRL	0.933437	0.121359	0.508402	=	-0.872249	-0.0861887		Gm48602	predicted gene, 48602 [Source:MGI Symbol;Acc:MGI:6098182]	TEC	10698462	10701830	14	-1
ENSMUSG00000048445	RAPAvsCTRL	0.933321	0.00844723	0.215029	=	1.00741	2.02174	71276	Ccdc57	coiled-coil domain containing 57 [Source:MGI Symbol;Acc:MGI:1918526]	protein_coding	120717355	120823698	11	-1
ENSMUSG00000037313	RAPAvsCTRL	0.932853	0.0736815	0.418519	=	-0.394702	0.59238	21335	Tacc3	transforming, acidic coiled-coil containing protein 3 [Source:MGI Symbol;Acc:MGI:1341163]	protein_coding	33815472	33836339	5	1
ENSMUSG00000025384	RAPAvsCTRL	0.93266	0.000952775	0.121251	=	2.79716	3.71588	71885	Faap100	Fanconi anemia core complex associated protein 100 [Source:MGI Symbol;Acc:MGI:1919135]	protein_coding	120259881	120269590	11	-1
ENSMUSG00000040498	RAPAvsCTRL	0.932131	0.474861	0.800404	=	-1.02323	1.27347	70080	Igsf23	immunoglobulin superfamily, member 23 [Source:MGI Symbol;Acc:MGI:1917330]	protein_coding	19671230	19684681	7	-1
ENSMUSG00000107785	RAPAvsCTRL	0.929595	0.0206746	0.27759	=	-0.738575	0.0200726		Gm45083	predicted gene 45083 [Source:MGI Symbol;Acc:MGI:5753659]	lncRNA	117555676	117589531	6	-1
ENSMUSG00000064901	RAPAvsCTRL	0.928535	0.0241364	0.298341	=	-0.275774	0.453801	100302498	Snora21	small nucleolar RNA, H/ACA box 21 [Source:MGI Symbol;Acc:MGI:3819493]	snoRNA	97672465	97672601	11	-1
ENSMUSG00000023571	RAPAvsCTRL	0.926379	0.138994	0.532597	=	-1.52861	-0.524694	67389	C1qtnf12	C1q and tumor necrosis factor related 12 [Source:MGI Symbol;Acc:MGI:1914639]	protein_coding	156046775	156051086	4	1
ENSMUSG00000074802	RAPAvsCTRL	0.923895	0.017079	0.257078	=	1.40797	2.33061	237436	Gas2l3	growth arrest-specific 2 like 3 [Source:MGI Symbol;Acc:MGI:1918780]	protein_coding	89244685	89279829	10	-1
ENSMUSG00000039865	RAPAvsCTRL	0.923762	0.00307013	0.156012	=	0.860565	1.75726	213603	Slc44a3	solute carrier family 44, member 3 [Source:MGI Symbol;Acc:MGI:2384860]	protein_coding	121253177	121326053	3	-1
ENSMUSG00000094568	RAPAvsCTRL	0.922731	0.0103655	0.221941	=	-0.505414	0.358148		Smarce1-ps1	SWI/SNF related, matrix associated, actin dependent regulator of chromatin, subfamily e, member 1, pseodogene 1 [Source:MGI Symbol;Acc:MGI:3037673]	processed_pseudogene	42110630	42111706	8	-1
ENSMUSG00000034853	RAPAvsCTRL	0.921528	0.175447	0.577403	=	-0.618863	0.00864873	329910	Acot11	acyl-CoA thioesterase 11 [Source:MGI Symbol;Acc:MGI:1913736]	protein_coding	106601752	106662195	4	-1
ENSMUSG00000005268	RAPAvsCTRL	0.921214	0.0101992	0.221791	=	5.82096	6.84687	19116	Prlr	prolactin receptor [Source:MGI Symbol;Acc:MGI:97763]	protein_coding	10177324	10349266	15	1
ENSMUSG00000028551	RAPAvsCTRL	0.921135	0.204592	0.609785	=	-1.7632	-1.17686	12580	Cdkn2c	cyclin dependent kinase inhibitor 2C [Source:MGI Symbol;Acc:MGI:105388]	protein_coding	109518073	109524386	4	-1
ENSMUSG00000004098	RAPAvsCTRL	0.920083	0.101558	0.475311	=	1.61625	2.47128	53867	Col5a3	collagen, type V, alpha 3 [Source:MGI Symbol;Acc:MGI:1858212]	protein_coding	20681346	20726363	9	-1
ENSMUSG00000093178	RAPAvsCTRL	0.919555	0.0643004	0.398046	=	0.970314	1.84864		Snord87	small nucleolar RNA, C/D box 87 [Source:MGI Symbol;Acc:MGI:2387894]	snoRNA	10012688	10012774	1	-1
ENSMUSG00000026078	RAPAvsCTRL	0.919315	0.00342785	0.162524	=	0.32899	1.20757	68833	Pdcl3	phosducin-like 3 [Source:MGI Symbol;Acc:MGI:1916083]	protein_coding	39024689	39036319	1	1
ENSMUSG00000063193	RAPAvsCTRL	0.916266	0.146914	0.54309	=	-0.820078	-0.0652388	217304	Cd300lb	CD300 molecule like family member B [Source:MGI Symbol;Acc:MGI:2685099]	protein_coding	114813607	114825212	11	-1
ENSMUSG00000073460	RAPAvsCTRL	0.915068	0.0876249	0.449016	=	0.810282	1.46042	240023	Pnldc1	poly(A)-specific ribonuclease (PARN)-like domain containing 1 [Source:MGI Symbol;Acc:MGI:2685159]	protein_coding	13107616	13129117	17	-1
ENSMUSG00000041859	RAPAvsCTRL	0.914149	0.100257	0.474075	=	1.63682	2.51165	17215	Mcm3	minichromosome maintenance complex component 3 [Source:MGI Symbol;Acc:MGI:101845]	protein_coding	20873192	20890536	1	-1
ENSMUSG00000108626	RAPAvsCTRL	0.91389	0.415402	0.766132	=	-2.08187	-2.02988		Gm40457	predicted gene, 40457 [Source:MGI Symbol;Acc:MGI:5623342]	lncRNA	128089669	128101911	7	-1
ENSMUSG00000042041	RAPAvsCTRL	0.913268	0.0755317	0.42223	=	1.67919	2.40244	69861	2010003K11Rik	RIKEN cDNA 2010003K11 gene [Source:MGI Symbol;Acc:MGI:1917111]	protein_coding	4546816	4548611	19	-1
ENSMUSG00000025014	RAPAvsCTRL	0.913037	0.130063	0.521357	=	1.10422	1.76186	21673	Dntt	deoxynucleotidyltransferase, terminal [Source:MGI Symbol;Acc:MGI:98659]	protein_coding	41017714	41047964	19	1
ENSMUSG00000087613	RAPAvsCTRL	0.912364	0.183745	0.586431	=	-1.2918	-0.573623		Gm13855	predicted gene 13855 [Source:MGI Symbol;Acc:MGI:3652198]	lncRNA	34156167	34163327	6	1
ENSMUSG00000104761	RAPAvsCTRL	0.911258	0.15307	0.550798	=	-1.42063	-0.746488		Gm43511	predicted gene 43511 [Source:MGI Symbol;Acc:MGI:5663648]	TEC	100946615	100948911	5	1
ENSMUSG00000029059	RAPAvsCTRL	0.91027	0.00279624	0.151566	=	2.62566	3.41809	66469	Prxl2b	peroxiredoxin like 2B [Source:MGI Symbol;Acc:MGI:1913719]	protein_coding	154979961	154983592	4	-1
ENSMUSG00000026657	RAPAvsCTRL	0.910109	0.00109543	0.122248	=	1.83098	2.70839	209630	Frmd4a	FERM domain containing 4A [Source:MGI Symbol;Acc:MGI:1919850]	protein_coding	4022528	4618854	2	1
ENSMUSG00000097073	RAPAvsCTRL	0.90989	0.0648105	0.398745	=	-0.646579	0.0190365	320692	9430037G07Rik	RIKEN cDNA 9430037G07 gene [Source:MGI Symbol;Acc:MGI:2444544]	lncRNA	88477378	88481569	9	-1
ENSMUSG00000111709	RAPAvsCTRL	0.909544	0.0504839	0.37265	=	3.56775	4.38849	100042295	Gm3776	predicted gene 3776 [Source:MGI Symbol;Acc:MGI:3826440]	protein_coding	78164411	78176448	9	1
ENSMUSG00000032849	RAPAvsCTRL	0.908744	0.0170917	0.257078	=	1.4398	2.16617	239273	Abcc4	ATP-binding cassette, sub-family C (CFTR/MRP), member 4 [Source:MGI Symbol;Acc:MGI:2443111]	protein_coding	118720104	118943631	14	-1
ENSMUSG00000114255	RAPAvsCTRL	0.907167	0.327619	0.713433	=	1.268	2.25848		Gm10734	predicted gene 10734 [Source:MGI Symbol;Acc:MGI:3642559]	lncRNA	115226037	115227523	13	1
ENSMUSG00000024556	RAPAvsCTRL	0.906952	0.0743781	0.419793	=	-0.650023	0.249021	107029	Me2	malic enzyme 2, NAD(+)-dependent, mitochondrial [Source:MGI Symbol;Acc:MGI:2147351]	protein_coding	73902974	73948520	18	-1
ENSMUSG00000074639	RAPAvsCTRL	0.906576	0.000384	0.0858545	=	4.20268	5.02876	216454	Rdh16f2	RDH16 family member 2 [Source:MGI Symbol;Acc:MGI:3583955]	protein_coding	127702343	127713186	10	1
ENSMUSG00000038379	RAPAvsCTRL	0.905815	0.346632	0.725227	=	-1.02067	-0.31503	22137	Ttk	Ttk protein kinase [Source:MGI Symbol;Acc:MGI:1194921]	protein_coding	83716742	83754442	9	1
ENSMUSG00000103937	RAPAvsCTRL	0.905271	0.0244575	0.298927	=	-0.352107	0.465824		Gm37186	predicted gene, 37186 [Source:MGI Symbol;Acc:MGI:5610414]	TEC	3988640	3991500	16	-1
ENSMUSG00000030867	RAPAvsCTRL	0.90434	0.319812	0.70822	=	-1.33162	-0.818925	18817	Plk1	polo like kinase 1 [Source:MGI Symbol;Acc:MGI:97621]	protein_coding	121758662	121769096	7	1
ENSMUSG00000069270	RAPAvsCTRL	0.902875	0.145387	0.541273	=	-0.70284	0.0356603	319164	H2ac6	H2A clustered histone 6 [Source:MGI Symbol;Acc:MGI:2448287]	protein_coding	23865450	23867931	13	-1
ENSMUSG00000046159	RAPAvsCTRL	0.902765	0.127025	0.51844	=	1.25304	2.09433	12671	Chrm3	cholinergic receptor, muscarinic 3, cardiac [Source:MGI Symbol;Acc:MGI:88398]	protein_coding	9925522	10410883	13	-1
ENSMUSG00000039485	RAPAvsCTRL	0.902732	0.348951	0.726584	=	-1.85546	-1.41585	72480	Tspyl4	TSPY-like 4 [Source:MGI Symbol;Acc:MGI:106393]	protein_coding	34173438	34177316	10	1
ENSMUSG00000030664	RAPAvsCTRL	0.901949	0.0731468	0.41798	=	-1.08653	-0.500847	68469	Sox6os	SRY (sex determining region Y)-box 6, opposite strand [Source:MGI Symbol;Acc:MGI:1915719]	lncRNA	115631214	115631785	7	1
ENSMUSG00000070315	RAPAvsCTRL	0.901444	0.000307159	0.0816589	=	3.38117	4.26766	78934	4930581F22Rik	RIKEN cDNA 4930581F22 gene [Source:MGI Symbol;Acc:MGI:1926184]	lncRNA	35028024	35042218	9	1
ENSMUSG00000031762	RAPAvsCTRL	0.90046	0.452404	0.787848	=	2.55079	2.72416	17750	Mt2	metallothionein 2 [Source:MGI Symbol;Acc:MGI:97172]	protein_coding	94899292	94900196	8	1
ENSMUSG00000072421	RAPAvsCTRL	0.90033	0.135309	0.528756	=	-1.68582	-0.969158		Gm10357	predicted gene 10357 [Source:MGI Symbol;Acc:MGI:3641865]	processed_pseudogene	8339886	8340149	13	-1
ENSMUSG00000030279	RAPAvsCTRL	0.9001	0.02086	0.278713	=	0.0234658	0.8695	74741	C2cd5	C2 calcium-dependent domain containing 5 [Source:MGI Symbol;Acc:MGI:1921991]	protein_coding	142956646	143045867	6	-1
ENSMUSG00000019577	RAPAvsCTRL	0.899917	0.326238	0.712889	=	-2.08864	-1.57819	27273	Pdk4	pyruvate dehydrogenase kinase, isoenzyme 4 [Source:MGI Symbol;Acc:MGI:1351481]	protein_coding	5483351	5496309	6	-1
ENSMUSG00000052798	RAPAvsCTRL	0.899749	0.04991	0.371155	=	-0.56302	0.27387	103468	Nup107	nucleoporin 107 [Source:MGI Symbol;Acc:MGI:2143854]	protein_coding	117586526	117628610	10	-1
ENSMUSG00000101823	RAPAvsCTRL	0.898966	0.133896	0.527616	=	0.206703	1.06917		Gm29438	predicted gene 29438 [Source:MGI Symbol;Acc:MGI:5580144]	TEC	72081185	72083797	6	1
ENSMUSG00000030131	RAPAvsCTRL	0.898451	0.00578969	0.190346	=	7.9425	8.80515	17837	Mug2	murinoglobulin 2 [Source:MGI Symbol;Acc:MGI:99836]	protein_coding	121983720	122062924	6	1
ENSMUSG00000033854	RAPAvsCTRL	0.898212	0.247356	0.648845	=	-0.485399	0.376185	72258	Kcnk10	potassium channel, subfamily K, member 10 [Source:MGI Symbol;Acc:MGI:1919508]	protein_coding	98395696	98544569	12	-1
ENSMUSG00000030786	RAPAvsCTRL	0.898125	0.0849416	0.442836	=	-0.0879278	0.608685	16409	Itgam	integrin alpha M [Source:MGI Symbol;Acc:MGI:96607]	protein_coding	127661812	127717663	7	1
ENSMUSG00000067869	RAPAvsCTRL	0.897623	2.22813e-05	0.0313068	=	4.55261	5.4538		Tcea1-ps1	transcription elongation factor A (SII) 1, pseudogene 1 [Source:MGI Symbol;Acc:MGI:1861432]	processed_pseudogene	90766818	90767721	15	1
ENSMUSG00000018865	RAPAvsCTRL	0.897424	0.722642	0.917661	=	-2.97002	-2.74673	29859	Sult4a1	sulfotransferase family 4A, member 1 [Source:MGI Symbol;Acc:MGI:1888971]	protein_coding	83960298	83989955	15	-1
ENSMUSG00000066057	RAPAvsCTRL	0.897246	0.161089	0.5585	=	-1.20203	-0.334037	100038746	Gm1976	predicted gene 1976 [Source:MGI Symbol;Acc:MGI:3780145]	lncRNA	95067372	95142227	17	-1
ENSMUSG00000029469	RAPAvsCTRL	0.894508	0.00142784	0.126645	=	1.40439	2.26506	12589	Ift81	intraflagellar transport 81 [Source:MGI Symbol;Acc:MGI:1098597]	protein_coding	122688267	122752581	5	-1
ENSMUSG00000104214	RAPAvsCTRL	0.892841	0.0954852	0.465487	=	-0.487746	0.306426		Gm36638	predicted gene, 36638 [Source:MGI Symbol;Acc:MGI:5595797]	TEC	101886228	101888396	13	-1
ENSMUSG00000039239	RAPAvsCTRL	0.892124	0.052523	0.377555	=	-0.0930237	0.505158	21808	Tgfb2	transforming growth factor, beta 2 [Source:MGI Symbol;Acc:MGI:98726]	protein_coding	186354989	186438186	1	-1
ENSMUSG00000012483	RAPAvsCTRL	0.890698	0.0650792	0.398745	=	-0.440354	0.401143	68240	Rpa3	replication protein A3 [Source:MGI Symbol;Acc:MGI:1915490]	protein_coding	8255936	8259173	6	-1
ENSMUSG00000094242	RAPAvsCTRL	0.890614	0.0874049	0.448523	=	-0.451728	0.207432		Gm5456	predicted gene 5456 [Source:MGI Symbol;Acc:MGI:3643775]	processed_pseudogene	15227488	15228331	14	-1
ENSMUSG00000113517	RAPAvsCTRL	0.888105	0.0805636	0.433952	=	-0.639633	0.208792		Gm47905	predicted gene, 47905 [Source:MGI Symbol;Acc:MGI:6097146]	TEC	4147498	4150831	13	1
ENSMUSG00000021047	RAPAvsCTRL	0.885464	0.11978	0.505652	=	-1.28997	-0.318615	664883	Nova1	NOVA alternative splicing regulator 1 [Source:MGI Symbol;Acc:MGI:104297]	protein_coding	46741300	46865712	12	-1
ENSMUSG00000068959	RAPAvsCTRL	0.885308	0.136212	0.529473	=	-1.59609	-0.906711	70227	Zfp619	zinc finger protein 619 [Source:MGI Symbol;Acc:MGI:1917477]	protein_coding	39167190	39189844	7	1
ENSMUSG00000019737	RAPAvsCTRL	0.884903	0.251224	0.651545	=	-0.13149	0.426974	233066	Syne4	spectrin repeat containing, nuclear envelope family member 4 [Source:MGI Symbol;Acc:MGI:2141950]	protein_coding	30014232	30018471	7	1
ENSMUSG00000030978	RAPAvsCTRL	0.883967	0.0188743	0.269752	=	1.10618	1.97201	20133	Rrm1	ribonucleotide reductase M1 [Source:MGI Symbol;Acc:MGI:98180]	protein_coding	102090902	102118978	7	1
ENSMUSG00000041827	RAPAvsCTRL	0.88327	0.0791107	0.431045	=	0.696168	1.53694	231655	Oasl1	2'-5' oligoadenylate synthetase-like 1 [Source:MGI Symbol;Acc:MGI:2180849]	protein_coding	115061299	115075974	5	1
ENSMUSG00000094320	RAPAvsCTRL	0.883113	0.0323489	0.326068	=	0.08143	0.984922		Chchd2-ps	coiled-coil-helix-coiled-coil-helix domain containing 2, pseudogene [Source:MGI Symbol;Acc:MGI:3649942]	processed_pseudogene	148152488	148152949	4	-1
ENSMUSG00000028322	RAPAvsCTRL	0.88181	0.0534019	0.380512	=	-0.410455	0.498364	66362	Exosc3	exosome component 3 [Source:MGI Symbol;Acc:MGI:1913612]	protein_coding	45316613	45342732	4	-1
ENSMUSG00000079101	RAPAvsCTRL	0.881678	0.100662	0.474075	=	-0.503891	0.166412	100040682	Esd-ps	esterase D/formylglutathione hydrolase, pseudogene [Source:MGI Symbol;Acc:MGI:3781082]	processed_pseudogene	19417274	19418120	14	1
ENSMUSG00000040675	RAPAvsCTRL	0.881504	0.182286	0.585178	=	-0.621494	0.406839	270685	Mthfd1l	methylenetetrahydrofolate dehydrogenase (NADP+ dependent) 1-like [Source:MGI Symbol;Acc:MGI:1924836]	protein_coding	3923118	4117081	10	1
ENSMUSG00000037071	RAPAvsCTRL	0.880488	0.246772	0.648485	=	11.1434	11.824	20249	Scd1	stearoyl-Coenzyme A desaturase 1 [Source:MGI Symbol;Acc:MGI:98239]	protein_coding	44382894	44396318	19	-1
ENSMUSG00000055320	RAPAvsCTRL	0.879905	3.47106e-05	0.0313068	=	2.18544	3.07328	21676	Tead1	TEA domain family member 1 [Source:MGI Symbol;Acc:MGI:101876]	protein_coding	112278525	112506014	7	1
ENSMUSG00000089768	RAPAvsCTRL	0.879507	0.699301	0.911333	=	-2.99441	-2.69493	666244	Tmsb15b1	thymosin beta 15b1 [Source:MGI Symbol;Acc:MGI:3843059]	protein_coding	135874771	135877623	X	-1
ENSMUSG00000084793	RAPAvsCTRL	0.879288	0.361114	0.733417	=	-1.82903	-1.14724		Gm2568	predicted gene 2568 [Source:MGI Symbol;Acc:MGI:3780735]	processed_pseudogene	57565829	57567410	12	-1
ENSMUSG00000028990	RAPAvsCTRL	0.879252	0.00187123	0.133819	=	0.814793	1.66284	69151	Lzic	leucine zipper and CTNNBIP1 domain containing [Source:MGI Symbol;Acc:MGI:1916401]	protein_coding	149569686	149581125	4	1
ENSMUSG00000021908	RAPAvsCTRL	0.879242	0.0339256	0.329686	=	0.439071	1.35024		Ncoa4-ps	nuclear receptor coactivator 4, pseudogene [Source:MGI Symbol;Acc:MGI:3648259]	processed_pseudogene	119224713	119226590	12	1
ENSMUSG00000048078	RAPAvsCTRL	0.878336	0.233858	0.637339	=	-1.08776	-0.329143	23966	Tenm4	teneurin transmembrane protein 4 [Source:MGI Symbol;Acc:MGI:2447063]	protein_coding	95820453	96560300	7	1
ENSMUSG00000057836	RAPAvsCTRL	0.874411	0.183957	0.586431	=	4.04814	4.68554	22445	Xlr3a	X-linked lymphocyte-regulated 3A [Source:MGI Symbol;Acc:MGI:109506]	protein_coding	72129899	72140701	X	-1
ENSMUSG00000042985	RAPAvsCTRL	0.874245	0.0736905	0.418519	=	-0.560573	0.0575263	100647	Upk3b	uroplakin 3B [Source:MGI Symbol;Acc:MGI:2140882]	protein_coding	136067350	136075341	5	1
ENSMUSG00000042942	RAPAvsCTRL	0.872552	0.239147	0.641319	=	-1.67736	-0.989338	381157	Greb1l	growth regulation by estrogen in breast cancer-like [Source:MGI Symbol;Acc:MGI:3576497]	protein_coding	10325177	10562940	18	1
ENSMUSG00000038508	RAPAvsCTRL	0.87177	0.00813354	0.212636	=	2.59002	3.47533	23886	Gdf15	growth differentiation factor 15 [Source:MGI Symbol;Acc:MGI:1346047]	protein_coding	71082043	71085106	8	-1
ENSMUSG00000112424	RAPAvsCTRL	0.871407	0.102952	0.478167	=	-0.931042	-0.22189		Gm6494	predicted gene 6494 [Source:MGI Symbol;Acc:MGI:3644988]	processed_pseudogene	58593092	58595389	10	1
ENSMUSG00000055612	RAPAvsCTRL	0.870327	0.2066	0.612186	=	-1.75717	-1.04908	66953	Cdca7	cell division cycle associated 7 [Source:MGI Symbol;Acc:MGI:1914203]	protein_coding	72306503	72317237	2	1
ENSMUSG00000006057	RAPAvsCTRL	0.868336	0.00822206	0.212636	=	5.28882	6.15237	11951	Atp5g1	ATP synthase, H+ transporting, mitochondrial F0 complex, subunit C1 (subunit 9) [Source:MGI Symbol;Acc:MGI:107653]	protein_coding	95959678	95966496	11	-1
ENSMUSG00000082625	RAPAvsCTRL	0.866657	0.047648	0.368231	=	0.0575851	1.00028		Gm15204	predicted gene 15204 [Source:MGI Symbol;Acc:MGI:3648402]	processed_pseudogene	161134592	161136872	X	1
ENSMUSG00000081176	RAPAvsCTRL	0.866032	0.160016	0.557572	=	-0.431647	0.374		H3f3a-ps2	H3.3 histone A, pseudogene 2 [Source:MGI Symbol;Acc:MGI:1101758]	processed_pseudogene	90911077	90911487	16	-1
ENSMUSG00000074183	RAPAvsCTRL	0.865391	0.0643299	0.398046	=	3.73235	4.52576	14857	Gsta1	glutathione S-transferase, alpha 1 (Ya) [Source:MGI Symbol;Acc:MGI:1095417]	protein_coding	78137938	78149966	9	1
ENSMUSG00000032418	RAPAvsCTRL	0.864856	0.066534	0.402688	=	7.33349	8.05341	17436	Me1	malic enzyme 1, NADP(+)-dependent, cytosolic [Source:MGI Symbol;Acc:MGI:97043]	protein_coding	86463424	86578006	9	-1
ENSMUSG00000022704	RAPAvsCTRL	0.86279	0.0767145	0.423987	=	-0.993274	-0.228069	106248	Qtrt2	queuine tRNA-ribosyltransferase accessory subunit 2 [Source:MGI Symbol;Acc:MGI:1922194]	protein_coding	43681770	43747172	16	-1
ENSMUSG00000106798	RAPAvsCTRL	0.861783	0.107564	0.485417	=	-0.918117	-0.299483		Gm43275	predicted gene 43275 [Source:MGI Symbol;Acc:MGI:5663412]	TEC	118756359	118757378	5	1
ENSMUSG00000052783	RAPAvsCTRL	0.861776	0.070415	0.41188	=	0.107662	0.853304	14772	Grk4	G protein-coupled receptor kinase 4 [Source:MGI Symbol;Acc:MGI:95801]	protein_coding	34817723	34912649	5	1
ENSMUSG00000112744	RAPAvsCTRL	0.860725	0.0646738	0.398359	=	0.0223168	0.820281		Gm48880	predicted gene, 48880 [Source:MGI Symbol;Acc:MGI:6098634]	TEC	95148732	95150715	10	-1
ENSMUSG00000069668	RAPAvsCTRL	0.858439	0.879628	0.96782	=	-3.00277	-2.73465	57430	Sult3a1	sulfotransferase family 3A, member 1 [Source:MGI Symbol;Acc:MGI:1931469]	protein_coding	33733717	33755528	10	1
ENSMUSG00000031609	RAPAvsCTRL	0.858382	0.172376	0.574389	=	-1.0406	-0.539691	60406	Sap30	sin3 associated polypeptide [Source:MGI Symbol;Acc:MGI:1929129]	protein_coding	57935741	57940894	8	-1
ENSMUSG00000094737	RAPAvsCTRL	0.857829	0.0902398	0.455871	=	-0.503891	0.143006		Gm17045	predicted gene 17045 [Source:MGI Symbol;Acc:MGI:4937872]	processed_pseudogene	16433963	16434806	14	-1
ENSMUSG00000021009	RAPAvsCTRL	0.857516	0.00427365	0.169959	=	2.15665	2.9837	24000	Ptpn21	protein tyrosine phosphatase, non-receptor type 21 [Source:MGI Symbol;Acc:MGI:1344406]	protein_coding	98643000	98703664	12	-1
ENSMUSG00000031434	RAPAvsCTRL	0.856024	0.00392066	0.164095	=	1.2477	2.044	75746	Morc4	microrchidia 4 [Source:MGI Symbol;Acc:MGI:1922996]	protein_coding	138722381	138772426	X	-1
ENSMUSG00000027871	RAPAvsCTRL	0.854209	0.642153	0.890531	=	-2.97002	-2.82791	15492	Hsd3b1	hydroxy-delta-5-steroid dehydrogenase, 3 beta- and steroid delta-isomerase 1 [Source:MGI Symbol;Acc:MGI:96233]	protein_coding	98759510	98767110	3	-1
ENSMUSG00000054065	RAPAvsCTRL	0.854042	0.0363501	0.336069	=	1.41839	2.26843	56460	Pkp3	plakophilin 3 [Source:MGI Symbol;Acc:MGI:1891830]	protein_coding	140658131	140670423	7	1
ENSMUSG00000038751	RAPAvsCTRL	0.852815	0.0515262	0.373865	=	0.671534	1.4791	20459	Ptk6	PTK6 protein tyrosine kinase 6 [Source:MGI Symbol;Acc:MGI:99683]	protein_coding	180835514	180844582	2	-1
ENSMUSG00000114607	RAPAvsCTRL	0.852699	0.0475324	0.367697	=	-0.428903	0.313928		Gm8990	predicted gene 8990 [Source:MGI Symbol;Acc:MGI:3647409]	processed_pseudogene	108445736	108447284	13	-1
ENSMUSG00000022057	RAPAvsCTRL	0.851342	0.245767	0.647606	=	0.282	0.678388	58860	Adamdec1	ADAM-like, decysin 1 [Source:MGI Symbol;Acc:MGI:1917650]	protein_coding	68800829	68819544	14	-1
ENSMUSG00000097177	RAPAvsCTRL	0.850626	0.0289262	0.312863	=	0.153982	0.938951	319673	9330159M07Rik	RIKEN cDNA 9330159M07 gene [Source:MGI Symbol;Acc:MGI:2442519]	lncRNA	88722289	88740923	9	-1
ENSMUSG00000087700	RAPAvsCTRL	0.849376	0.361094	0.733417	=	-1.49123	-0.547492		Gm15283	predicted gene 15283 [Source:MGI Symbol;Acc:MGI:3705161]	lncRNA	73889813	73996588	12	-1
ENSMUSG00000021287	RAPAvsCTRL	0.848238	0.0852244	0.443233	=	-0.979339	-0.0585409	74335	Xrcc3	X-ray repair complementing defective repair in Chinese hamster cells 3 [Source:MGI Symbol;Acc:MGI:1921585]	protein_coding	111769626	111780307	12	-1
ENSMUSG00000102484	RAPAvsCTRL	0.84729	0.146624	0.542609	=	-1.59504	-0.916396		Gm37923	predicted gene, 37923 [Source:MGI Symbol;Acc:MGI:5611151]	lncRNA	165919984	165920144	1	1
ENSMUSG00000084771	RAPAvsCTRL	0.846673	0.192159	0.596194	=	-1.10949	-0.348432	331547	A230072E10Rik	RIKEN cDNA A230072E10 gene [Source:MGI Symbol;Acc:MGI:3603753]	lncRNA	150074970	150127842	X	-1
ENSMUSG00000115852	RAPAvsCTRL	0.846595	0.000633725	0.106345	=	1.58913	2.40729		Gm52969	predicted gene, 52969 [Source:MGI Symbol;Acc:MGI:6388851]	transcribed_processed_pseudogene	23941449	24201140	16	-1
ENSMUSG00000099746	RAPAvsCTRL	0.84652	0.216376	0.618489	=	-1.21761	-0.518086		Ppnr	per-pentamer repeat gene [Source:MGI Symbol;Acc:MGI:1349458]	lncRNA	55830104	55834329	19	1
ENSMUSG00000081660	RAPAvsCTRL	0.845793	0.199904	0.604211	=	-1.11473	-0.329088		Gm11787	predicted gene 11787 [Source:MGI Symbol;Acc:MGI:3702103]	unprocessed_pseudogene	3496978	3516515	4	-1
ENSMUSG00000096842	RAPAvsCTRL	0.844402	0.00101	0.122248	=	2.52379	3.36603		Gm10736	predicted gene 10736 [Source:MGI Symbol;Acc:MGI:3704412]	processed_pseudogene	111730068	111730145	13	-1
ENSMUSG00000057286	RAPAvsCTRL	0.844049	0.246737	0.648485	=	-2.07746	-1.29692	20446	St6galnac2	ST6 (alpha-N-acetyl-neuraminyl-2,3-beta-galactosyl-1,3)-N-acetylgalactosaminide alpha-2,6-sialyltransferase 2 [Source:MGI Symbol;Acc:MGI:107553]	protein_coding	116566129	116585694	11	-1
ENSMUSG00000095061	RAPAvsCTRL	0.842826	0.320459	0.708234	=	0.323709	0.786529	381994	E030018B13Rik	RIKEN cDNA E030018B13 gene [Source:MGI Symbol;Acc:MGI:2686543]	protein_coding	63566605	63570287	7	1
ENSMUSG00000055116	RAPAvsCTRL	0.842017	0.0526183	0.377555	=	1.99067	3.17924	11865	Arntl	aryl hydrocarbon receptor nuclear translocator-like [Source:MGI Symbol;Acc:MGI:1096381]	protein_coding	112806672	112913333	7	1
ENSMUSG00000063704	RAPAvsCTRL	0.841401	0.129751	0.520961	=	-0.181685	0.781781	332110	Mapk15	mitogen-activated protein kinase 15 [Source:MGI Symbol;Acc:MGI:2652894]	protein_coding	75865618	75871003	15	1
ENSMUSG00000040265	RAPAvsCTRL	0.84137	0.404889	0.759507	=	-1.78824	-1.11192	103967	Dnm3	dynamin 3 [Source:MGI Symbol;Acc:MGI:1341299]	protein_coding	161810022	162305603	1	-1
ENSMUSG00000093924	RAPAvsCTRL	0.840849	0.14653	0.542522	=	-0.995431	-0.199082		Gm12623	predicted gene 12623 [Source:MGI Symbol;Acc:MGI:3650566]	processed_pseudogene	60464393	60466375	11	-1
ENSMUSG00000094566	RAPAvsCTRL	0.840849	0.14653	0.542522	=	-0.995431	-0.199082		Gm12620	predicted gene 12620 [Source:MGI Symbol;Acc:MGI:3649879]	processed_pseudogene	60573005	60574990	11	-1
ENSMUSG00000103094	RAPAvsCTRL	0.840794	0.0123506	0.232328	=	0.243863	1.0957		Gm37558	predicted gene, 37558 [Source:MGI Symbol;Acc:MGI:5610786]	TEC	69027075	69030057	3	-1
ENSMUSG00000116083	RAPAvsCTRL	0.84006	0.216887	0.6192	=	-0.695496	0.118142		Gm5469	predicted gene 5469 [Source:MGI Symbol;Acc:MGI:3645122]	processed_pseudogene	41785472	41786547	15	1
ENSMUSG00000033813	RAPAvsCTRL	0.839894	1.93418e-05	0.0313068	=	4.68563	5.52626	21399	Tcea1	transcription elongation factor A (SII) 1 [Source:MGI Symbol;Acc:MGI:1196624]	protein_coding	4928037	4968132	1	1
ENSMUSG00000023886	RAPAvsCTRL	0.839822	0.205329	0.610588	=	0.169215	0.906441	64074	Smoc2	SPARC related modular calcium binding 2 [Source:MGI Symbol;Acc:MGI:1929881]	protein_coding	14499768	14625052	17	1
ENSMUSG00000018566	RAPAvsCTRL	0.838889	0.339174	0.721918	=	1.34725	2.24878	20528	Slc2a4	solute carrier family 2 (facilitated glucose transporter), member 4 [Source:MGI Symbol;Acc:MGI:95758]	protein_coding	69833365	69839014	11	-1
ENSMUSG00000118145	RAPAvsCTRL	0.837931	0.177366	0.578211	=	-1.59504	-0.912848		Gm6724	predicted gene 6724 [Source:MGI Symbol;Acc:MGI:3648052]	processed_pseudogene	35103522	35103788	18	-1
ENSMUSG00000116972	RAPAvsCTRL	0.836005	0.0143218	0.243721	=	1.52852	2.37736		Gm6278	predicted gene 6278 [Source:MGI Symbol;Acc:MGI:3644862]	processed_pseudogene	85441140	85441911	16	1
ENSMUSG00000101262	RAPAvsCTRL	0.834958	0.0327918	0.32645	=	0.127606	0.966052		Gm8326	predicted gene 8326 [Source:MGI Symbol;Acc:MGI:3644839]	processed_pseudogene	46453662	46456092	1	1
ENSMUSG00000059179	RAPAvsCTRL	0.833559	0.0225359	0.287795	=	0.251047	1.02452		Gm8991	predicted pseudogene 8991 [Source:MGI Symbol;Acc:MGI:3644227]	processed_pseudogene	16934994	16936068	5	-1
ENSMUSG00000003849	RAPAvsCTRL	0.833247	0.046655	0.365327	=	-0.464884	0.363718	18104	Nqo1	NAD(P)H dehydrogenase, quinone 1 [Source:MGI Symbol;Acc:MGI:103187]	protein_coding	108114857	108129838	8	-1
ENSMUSG00000087132	RAPAvsCTRL	0.833246	0.20201	0.607566	=	-1.20678	-0.74259		A930001C03Rik	RIKEN cDNA A930001C03 gene [Source:MGI Symbol;Acc:MGI:2441838]	lncRNA	4489031	4499001	19	1
ENSMUSG00000104830	RAPAvsCTRL	0.832017	0.0722171	0.416429	=	-0.742673	-0.010168		5830487J09Rik	RIKEN cDNA 5830487J09 gene [Source:MGI Symbol;Acc:MGI:1923368]	lncRNA	123504535	123506982	5	1
ENSMUSG00000057897	RAPAvsCTRL	0.831923	0.471405	0.79861	=	-0.122932	0.889593	12323	Camk2b	calcium/calmodulin-dependent protein kinase II, beta [Source:MGI Symbol;Acc:MGI:88257]	protein_coding	5919644	6016362	11	-1
ENSMUSG00000051343	RAPAvsCTRL	0.831685	0.0723562	0.416569	=	-0.721038	0.253759	52055	Rab11fip5	RAB11 family interacting protein 5 (class I) [Source:MGI Symbol;Acc:MGI:1098586]	protein_coding	85311944	85351616	6	-1
ENSMUSG00000087177	RAPAvsCTRL	0.830757	0.0544233	0.382007	=	-0.540853	0.14704	327744	E130307A14Rik	RIKEN cDNA E130307A14 gene [Source:MGI Symbol;Acc:MGI:3036287]	lncRNA	39497408	39608003	10	-1
ENSMUSG00000081992	RAPAvsCTRL	0.83033	0.0283228	0.310723	=	0.0199336	0.921778		Gm13408	predicted gene 13408 [Source:MGI Symbol;Acc:MGI:3649613]	processed_pseudogene	34455011	34455808	2	1
ENSMUSG00000047419	RAPAvsCTRL	0.830111	0.823258	0.950563	=	-3.00277	-2.88655	76469	Cmya5	cardiomyopathy associated 5 [Source:MGI Symbol;Acc:MGI:1923719]	protein_coding	93177221	93281232	13	-1
ENSMUSG00000038884	RAPAvsCTRL	0.829852	0.0150841	0.24822	=	2.11904	2.9362	319278	Shfl	shiftless antiviral inhibitor of ribosomal frameshifting [Source:MGI Symbol;Acc:MGI:2441788]	protein_coding	20779938	20785603	9	1
ENSMUSG00000065847	RAPAvsCTRL	0.829752	0.0179904	0.262764	=	-0.217327	0.529799	115489822	Gm25188	predicted gene, 25188 [Source:MGI Symbol;Acc:MGI:5454965]	snoRNA	86007841	86007962	3	1
ENSMUSG00000021214	RAPAvsCTRL	0.828002	0.671324	0.899467	=	-3.00277	-2.88655	105349	Akr1c18	aldo-keto reductase family 1, member C18 [Source:MGI Symbol;Acc:MGI:2145420]	protein_coding	4182614	4200653	13	-1
ENSMUSG00000038135	RAPAvsCTRL	0.827791	0.165217	0.564326	=	-0.665756	0.0723976	214301	Crygn	crystallin, gamma N [Source:MGI Symbol;Acc:MGI:2449167]	protein_coding	24956001	24963006	5	-1
ENSMUSG00000037787	RAPAvsCTRL	0.826096	0.00017589	0.0627842	=	2.524	3.39669	68020	Coa8	cytochrome c oxidase assembly factor 8 [Source:MGI Symbol;Acc:MGI:1915270]	protein_coding	111679695	111721487	12	1
ENSMUSG00000024855	RAPAvsCTRL	0.823849	0.0474173	0.367697	=	-0.487409	0.331515	107975	Pacs1	phosphofurin acidic cluster sorting protein 1 [Source:MGI Symbol;Acc:MGI:1277113]	protein_coding	5183186	5323147	19	-1
ENSMUSG00000111264	RAPAvsCTRL	0.823194	0.0226189	0.287956	=	0.0488939	0.873138		E030022I16Rik	RIKEN cDNA E030022I16 gene [Source:MGI Symbol;Acc:MGI:2444690]	TEC	44529550	44532315	9	1
ENSMUSG00000032648	RAPAvsCTRL	0.822977	0.397709	0.757092	=	-1.26019	-0.621338	19309	Pygm	muscle glycogen phosphorylase [Source:MGI Symbol;Acc:MGI:97830]	protein_coding	6434429	6448489	19	1
ENSMUSG00000044757	RAPAvsCTRL	0.821616	0.00514018	0.181987	=	1.24429	2.03886		Gm6430	predicted gene 6430 [Source:MGI Symbol;Acc:MGI:3648857]	processed_pseudogene	96952406	96953653	1	1
ENSMUSG00000034684	RAPAvsCTRL	0.821162	0.00899276	0.215029	=	0.256753	1.01814	20350	Sema3f	sema domain, immunoglobulin domain (Ig), short basic domain, secreted, (semaphorin) 3F [Source:MGI Symbol;Acc:MGI:1096347]	protein_coding	107558699	107587674	9	-1
ENSMUSG00000038271	RAPAvsCTRL	0.820641	0.0821271	0.438603	=	-0.70837	-0.0657381	320678	Iffo1	intermediate filament family orphan 1 [Source:MGI Symbol;Acc:MGI:2444516]	protein_coding	125122204	125138745	6	1
ENSMUSG00000085311	RAPAvsCTRL	0.819812	0.0919704	0.45813	=	-0.692792	0.181036		Gm15445	predicted gene 15445 [Source:MGI Symbol;Acc:MGI:3707341]	lncRNA	135080701	135081544	1	1
ENSMUSG00000083258	RAPAvsCTRL	0.818092	0.213875	0.616891	=	-1.13335	-0.318789		Gm5939	predicted pseudogene 5939 [Source:MGI Symbol;Acc:MGI:3648845]	processed_pseudogene	77899014	77901887	X	-1
ENSMUSG00000104887	RAPAvsCTRL	0.817315	0.147982	0.545489	=	2.10373	2.99632		Gm43158	predicted gene 43158 [Source:MGI Symbol;Acc:MGI:5663295]	unprocessed_pseudogene	121918755	122021019	3	-1
ENSMUSG00000079067	RAPAvsCTRL	0.817308	0.170699	0.572344	=	-1.56066	-0.835043		Hmgn2-ps1	high mobility group nucleosomal binding domain 2, pseudogene 1 [Source:MGI Symbol;Acc:MGI:3783162]	processed_pseudogene	84271172	84271450	5	1
ENSMUSG00000024174	RAPAvsCTRL	0.814924	0.106034	0.482253	=	-0.47034	0.253759	72836	Pot1b	protection of telomeres 1B [Source:MGI Symbol;Acc:MGI:1920086]	protein_coding	55958951	56019628	17	-1
ENSMUSG00000025375	RAPAvsCTRL	0.814843	0.0272155	0.306482	=	3.40021	4.19903	11302	Aatk	apoptosis-associated tyrosine kinase [Source:MGI Symbol;Acc:MGI:1197518]	protein_coding	119898139	119937993	11	-1
ENSMUSG00000049971	RAPAvsCTRL	0.814282	0.0405828	0.348084	=	3.20389	4.11569	319804	Glt1d1	glycosyltransferase 1 domain containing 1 [Source:MGI Symbol;Acc:MGI:2442755]	protein_coding	127709326	127786438	5	1
ENSMUSG00000078190	RAPAvsCTRL	0.812808	0.171891	0.573748	=	-0.791498	-0.302455	474332	Dnm3os	dynamin 3, opposite strand [Source:MGI Symbol;Acc:MGI:3052332]	lncRNA	162045192	162053119	1	1
ENSMUSG00000095385	RAPAvsCTRL	0.811145	0.0596472	0.38871	=	2.49584	3.42993	235302	D630033O11Rik	RIKEN cDNA D630033O11 gene [Source:MGI Symbol;Acc:MGI:2685434]	lncRNA	43154896	43191373	9	1
ENSMUSG00000036057	RAPAvsCTRL	0.809367	0.0797364	0.431716	=	-0.279465	0.517684	104831	Ptpn23	protein tyrosine phosphatase, non-receptor type 23 [Source:MGI Symbol;Acc:MGI:2144837]	protein_coding	110214150	110237281	9	-1
ENSMUSG00000114045	RAPAvsCTRL	0.808667	0.139123	0.532597	=	-0.890673	-0.212847		Gm34220	predicted gene, 34220 [Source:MGI Symbol;Acc:MGI:5593379]	TEC	108755961	108758669	12	-1
ENSMUSG00000031584	RAPAvsCTRL	0.808565	7.40494e-05	0.038704	=	3.00885	3.81246	14782	Gsr	glutathione reductase [Source:MGI Symbol;Acc:MGI:95804]	protein_coding	34142551	34188191	8	1
ENSMUSG00000022324	RAPAvsCTRL	0.807261	0.150185	0.548549	=	-1.15616	-0.566179	17181	Matn2	matrilin 2 [Source:MGI Symbol;Acc:MGI:109613]	protein_coding	34306823	34436419	15	1
ENSMUSG00000033707	RAPAvsCTRL	0.805984	0.265884	0.665846	=	0.633529	1.34338	378937	Lrrc24	leucine rich repeat containing 24 [Source:MGI Symbol;Acc:MGI:3605040]	protein_coding	76599476	76606373	15	-1
ENSMUSG00000020070	RAPAvsCTRL	0.804292	0.000774441	0.108867	=	2.14198	2.92292	70432	Rufy2	RUN and FYVE domain-containing 2 [Source:MGI Symbol;Acc:MGI:1917682]	protein_coding	62816002	62852989	10	1
ENSMUSG00000033396	RAPAvsCTRL	0.803881	0.0013424	0.126452	=	1.6657	2.42476	214585	Spg11	SPG11, spatacsin vesicle trafficking associated [Source:MGI Symbol;Acc:MGI:2444989]	protein_coding	121884001	121948867	2	-1
ENSMUSG00000028832	RAPAvsCTRL	0.80388	0.165558	0.564617	=	0.538614	1.28703	16765	Stmn1	stathmin 1 [Source:MGI Symbol;Acc:MGI:96739]	protein_coding	134195631	134201154	4	1
ENSMUSG00000044505	RAPAvsCTRL	0.803166	0.0208263	0.278605	=	1.05494	1.86452	320747	Lingo4	leucine rich repeat and Ig domain containing 4 [Source:MGI Symbol;Acc:MGI:2444651]	protein_coding	94305824	94311808	3	1
ENSMUSG00000036957	RAPAvsCTRL	0.802249	0.132143	0.52438	=	-0.971616	-0.0677655	233067	Lrfn3	leucine rich repeat and fibronectin type III domain containing 3 [Source:MGI Symbol;Acc:MGI:2442512]	protein_coding	30054914	30062197	7	-1
ENSMUSG00000036246	RAPAvsCTRL	0.801677	0.0415964	0.351277	=	-0.50841	0.161503	78816	Gmip	Gem-interacting protein [Source:MGI Symbol;Acc:MGI:1926066]	protein_coding	70261329	70274520	8	1
ENSMUSG00000025889	RAPAvsCTRL	0.801559	0.0753617	0.421605	=	0.422822	1.23016	20617	Snca	synuclein, alpha [Source:MGI Symbol;Acc:MGI:1277151]	protein_coding	60708559	60806839	6	-1
ENSMUSG00000073878	RAPAvsCTRL	0.800773	0.352711	0.728887	=	-1.45596	-0.737967	100504346	Gm13304	predicted gene 13304 [Source:MGI Symbol;Acc:MGI:3710514]	protein_coding	42114817	42115917	4	1
ENSMUSG00000094065	RAPAvsCTRL	0.800773	0.352711	0.728887	=	-1.45596	-0.737967	100862177	Ccl21d	chemokine (C-C motif) ligand 21D [Source:MGI Symbol;Acc:MGI:5434896]	protein_coding	41903610	41904743	4	1
ENSMUSG00000095675	RAPAvsCTRL	0.800773	0.352711	0.728887	=	-1.45596	-0.737967	100042493	Ccl21b	chemokine (C-C motif) ligand 21B (leucine) [Source:MGI Symbol;Acc:MGI:1349182]	protein_coding	42255693	42256825	4	1
ENSMUSG00000096596	RAPAvsCTRL	0.800773	0.352711	0.728887	=	-1.45596	-0.737967	100504239	Gm10591	predicted gene 10591 [Source:MGI Symbol;Acc:MGI:3711256]	protein_coding	42612121	42613253	4	1
ENSMUSG00000094955	RAPAvsCTRL	0.800596	0.00100129	0.122248	=	2.83554	3.62963		Gm3699	predicted gene 3699 [Source:MGI Symbol;Acc:MGI:3781875]	processed_pseudogene	43332423	43332497	10	-1
ENSMUSG00000025153	RAPAvsCTRL	0.800285	0.129015	0.520238	=	7.6216	8.44457	14104	Fasn	fatty acid synthase [Source:MGI Symbol;Acc:MGI:95485]	protein_coding	120696672	120715373	11	-1
ENSMUSG00000103432	RAPAvsCTRL	0.799205	0.0167187	0.256027	=	0.933355	1.65261		6720464F23Rik	RIKEN cDNA 6720464F23 gene [Source:MGI Symbol;Acc:MGI:2444677]	TEC	160436525	160440020	1	-1
ENSMUSG00000004895	RAPAvsCTRL	0.798701	0.0595641	0.38864	=	-0.0943913	0.667186	94315	Prcc	papillary renal cell carcinoma (translocation-associated) [Source:MGI Symbol;Acc:MGI:2137738]	protein_coding	87766210	87792915	3	-1
ENSMUSG00000004891	RAPAvsCTRL	0.797448	0.225637	0.627449	=	-0.750127	-0.27398	18008	Nes	nestin [Source:MGI Symbol;Acc:MGI:101784]	protein_coding	87878385	87887758	3	1
ENSMUSG00000044583	RAPAvsCTRL	0.796567	0.286576	0.68459	=	-1.86503	-1.30508	170743	Tlr7	toll-like receptor 7 [Source:MGI Symbol;Acc:MGI:2176882]	protein_coding	166087925	166113554	X	-1
ENSMUSG00000041237	RAPAvsCTRL	0.796345	0.0582748	0.38649	=	5.31324	5.97339	18770	Pklr	pyruvate kinase liver and red blood cell [Source:MGI Symbol;Acc:MGI:97604]	protein_coding	89043449	89054091	3	1
ENSMUSG00000069733	RAPAvsCTRL	0.794826	0.588361	0.863971	=	-1.6825	-1.8175	381534	Ube2u	ubiquitin-conjugating enzyme E2U (putative) [Source:MGI Symbol;Acc:MGI:3588216]	protein_coding	100336046	100407344	4	1
ENSMUSG00000044349	RAPAvsCTRL	0.794509	0.181543	0.584443	=	2.4504	3.29991	319317	Snhg11	small nucleolar RNA host gene 11 [Source:MGI Symbol;Acc:MGI:2441845]	protein_coding	158217558	158228071	2	1
ENSMUSG00000100457	RAPAvsCTRL	0.793714	0.378956	0.743992	=	-0.993274	-0.462969	319596	D830032E09Rik	RIKEN cDNA D830032E09 gene [Source:MGI Symbol;Acc:MGI:2442347]	lncRNA	107844989	107956067	1	1
ENSMUSG00000055200	RAPAvsCTRL	0.792306	0.00240224	0.141192	=	2.23391	3.10825	170742	Sertad3	SERTA domain containing 3 [Source:MGI Symbol;Acc:MGI:2180697]	protein_coding	27173193	27176789	7	1
ENSMUSG00000037138	RAPAvsCTRL	0.791411	0.345788	0.724449	=	-1.67979	-1.47695	16764	Aff3	AF4/FMR2 family, member 3 [Source:MGI Symbol;Acc:MGI:106927]	protein_coding	38216407	38704036	1	-1
ENSMUSG00000036641	RAPAvsCTRL	0.790857	0.0433688	0.354384	=	0.756585	1.52636	227933	Ccdc148	coiled-coil domain containing 148 [Source:MGI Symbol;Acc:MGI:3039583]	protein_coding	58711082	58991027	2	-1
ENSMUSG00000029174	RAPAvsCTRL	0.790443	0.0502491	0.372258	=	-0.039439	0.674082	57915	Tbc1d1	TBC1 domain family, member 1 [Source:MGI Symbol;Acc:MGI:1889508]	protein_coding	64313648	64508829	5	1
ENSMUSG00000093978	RAPAvsCTRL	0.790133	0.171224	0.572601	=	-0.995431	-0.243984		Gm12612	predicted gene 12612 [Source:MGI Symbol;Acc:MGI:3650136]	processed_pseudogene	60559966	60561951	11	-1
ENSMUSG00000094278	RAPAvsCTRL	0.790133	0.171224	0.572601	=	-0.995431	-0.243984		Gm12626	predicted gene 12626 [Source:MGI Symbol;Acc:MGI:3650563]	processed_pseudogene	60521873	60523855	11	-1
ENSMUSG00000105861	RAPAvsCTRL	0.789969	0.140353	0.53308	=	-0.995497	-0.362954		Gm43508	predicted gene 43508 [Source:MGI Symbol;Acc:MGI:5663645]	TEC	44781261	44785043	5	-1
ENSMUSG00000109841	RAPAvsCTRL	0.789854	0.34009	0.722059	=	-0.349017	-0.0758319	100503619	E330011O21Rik	RIKEN cDNA E330011O21 gene [Source:MGI Symbol;Acc:MGI:3759668]	lncRNA	78047749	78099375	16	-1
ENSMUSG00000022092	RAPAvsCTRL	0.788986	0.181958	0.585008	=	-0.800982	0.00825843	19057	Ppp3cc	protein phosphatase 3, catalytic subunit, gamma isoform [Source:MGI Symbol;Acc:MGI:107162]	protein_coding	70455314	70526920	14	-1
ENSMUSG00000040943	RAPAvsCTRL	0.788272	6.55617e-05	0.0369037	=	3.50948	4.29033	214133	Tet2	tet methylcytosine dioxygenase 2 [Source:MGI Symbol;Acc:MGI:2443298]	protein_coding	133169440	133250900	3	-1
ENSMUSG00000060989	RAPAvsCTRL	0.78738	0.0524652	0.377555	=	-0.319356	0.386108		Gm11847	predicted gene 11847 [Source:MGI Symbol;Acc:MGI:3651787]	processed_pseudogene	12232833	12233951	4	1
ENSMUSG00000077167	RAPAvsCTRL	0.786035	0.215368	0.617429	=	2.8692	3.5443	115487534	Gm24119	predicted gene, 24119 [Source:MGI Symbol;Acc:MGI:5453896]	snoRNA	90954153	90954398	10	-1
ENSMUSG00000030330	RAPAvsCTRL	0.785338	0.0569355	0.384616	=	0.272955	0.917252	28019	Ing4	inhibitor of growth family, member 4 [Source:MGI Symbol;Acc:MGI:107307]	protein_coding	125016723	125026228	6	1
ENSMUSG00000022360	RAPAvsCTRL	0.785296	0.0135171	0.236805	=	2.50208	3.26712	70472	Atad2	ATPase family, AAA domain containing 2 [Source:MGI Symbol;Acc:MGI:1917722]	protein_coding	57957440	57998478	15	-1
ENSMUSG00000062794	RAPAvsCTRL	0.784789	0.269818	0.669513	=	-0.794789	0.305752	235048	Zfp599	zinc finger protein 599 [Source:MGI Symbol;Acc:MGI:2679006]	protein_coding	22158726	22171191	9	-1
ENSMUSG00000108528	RAPAvsCTRL	0.784428	0.000245827	0.0743505	=	3.59884	4.39921		Gm8319	predicted gene 8319 [Source:MGI Symbol;Acc:MGI:3646693]	processed_pseudogene	95852103	95852743	7	-1
ENSMUSG00000093392	RAPAvsCTRL	0.783519	0.0618077	0.392693	=	0.987779	1.76598		Gm6061	predicted gene 6061 [Source:MGI Symbol;Acc:MGI:3648621]	transcribed_processed_pseudogene	122050377	122050868	3	1
ENSMUSG00000105529	RAPAvsCTRL	0.782791	0.00386901	0.164095	=	1.58601	2.33187		Gm9480	predicted gene 9480 [Source:MGI Symbol;Acc:MGI:3779890]	processed_pseudogene	146401974	146402589	3	1
ENSMUSG00000004038	RAPAvsCTRL	0.782786	0.0207728	0.278143	=	4.61062	5.32746	14864	Gstm3	glutathione S-transferase, mu 3 [Source:MGI Symbol;Acc:MGI:106026]	protein_coding	107871012	107876599	3	-1
ENSMUSG00000101464	RAPAvsCTRL	0.782664	0.0487522	0.370836	=	-0.24922	0.521475		Gm7436	predicted gene 7436 [Source:MGI Symbol;Acc:MGI:3646488]	processed_pseudogene	105422636	105423026	9	-1
ENSMUSG00000068735	RAPAvsCTRL	0.781693	0.0355768	0.334227	=	-0.41025	0.301961	277414	Trp53i11	transformation related protein 53 inducible protein 11 [Source:MGI Symbol;Acc:MGI:2670995]	protein_coding	93017893	93032104	2	1
ENSMUSG00000074179	RAPAvsCTRL	0.781043	0.0705632	0.412252	=	3.27354	4.00959	100042314	Gsta5	glutathione S-transferase alpha 5 [Source:MGI Symbol;Acc:MGI:3704339]	protein_coding	78197205	78212807	9	1
ENSMUSG00000103658	RAPAvsCTRL	0.780682	0.0044618	0.171772	=	1.06114	1.81551		Gm37201	predicted gene, 37201 [Source:MGI Symbol;Acc:MGI:5610429]	processed_pseudogene	108037478	108038000	9	1
ENSMUSG00000022364	RAPAvsCTRL	0.780484	0.0328528	0.32645	=	1.92944	2.61133	210544	Tbc1d31	TBC1 domain family, member 31 [Source:MGI Symbol;Acc:MGI:2684931]	protein_coding	57775595	57833463	15	1
ENSMUSG00000042510	RAPAvsCTRL	0.779267	0.0883043	0.450447	=	-0.959358	-0.21742	212439	AA986860	expressed sequence AA986860 [Source:MGI Symbol;Acc:MGI:2138143]	protein_coding	130659713	130672359	1	1
ENSMUSG00000042419	RAPAvsCTRL	0.777813	0.0030503	0.155544	=	1.48144	2.22682	18038	Nfkbil1	nuclear factor of kappa light polypeptide gene enhancer in B cells inhibitor like 1 [Source:MGI Symbol;Acc:MGI:1340031]	protein_coding	35439151	35454768	17	-1
ENSMUSG00000077704	RAPAvsCTRL	0.777796	0.00145763	0.128509	=	7.31322	8.1078		Snord89	small nucleolar RNA, C/D box 89 [Source:MGI Symbol;Acc:MGI:3819562]	snoRNA	39587826	39587935	1	-1
ENSMUSG00000024696	RAPAvsCTRL	0.776824	0.086158	0.444927	=	-0.847449	-0.0798127	107321	Lpxn	leupaxin [Source:MGI Symbol;Acc:MGI:2147677]	protein_coding	12773557	12811171	19	1
ENSMUSG00000060183	RAPAvsCTRL	0.776233	0.0395106	0.343678	=	1.8557	2.64224		Cxcl11	chemokine (C-X-C motif) ligand 11 [Source:MGI Symbol;Acc:MGI:1860203]	polymorphic_pseudogene	92507403	92513344	5	-1
ENSMUSG00000048550	RAPAvsCTRL	0.776229	0.003243	0.159112	=	1.26193	2.07305	208967	Thnsl1	threonine synthase-like 1 (bacterial) [Source:MGI Symbol;Acc:MGI:2139347]	protein_coding	21210535	21219820	2	1
ENSMUSG00000041035	RAPAvsCTRL	0.775511	0.00719682	0.201003	=	2.79072	3.61298	226162	Gm17018	predicted gene 17018 [Source:MGI Symbol;Acc:MGI:4820566]	protein_coding	45549054	45568202	19	1
ENSMUSG00000109325	RAPAvsCTRL	0.775286	0.168581	0.570183	=	-0.197655	0.474954		Krt8-ps	keratin 8, pseudogene [Source:MGI Symbol;Acc:MGI:3779503]	processed_pseudogene	23056550	23057494	7	1
ENSMUSG00000021221	RAPAvsCTRL	0.77446	0.084703	0.442836	=	-1.05883	-0.389497	70127	Dpf3	D4, zinc and double PHD fingers, family 3 [Source:MGI Symbol;Acc:MGI:1917377]	protein_coding	83260519	83534490	12	-1
ENSMUSG00000041921	RAPAvsCTRL	0.773676	0.108552	0.48787	=	0.854908	1.54024	66559	Metap1d	methionyl aminopeptidase type 1D (mitochondrial) [Source:MGI Symbol;Acc:MGI:1913809]	protein_coding	71283620	71355538	2	1
ENSMUSG00000084289	RAPAvsCTRL	0.773592	0.0121842	0.231868	=	1.27874	2.03357		Fth1-ps	ferritin heavy polypeptide 1, pseudogene [Source:MGI Symbol;Acc:MGI:3647597]	processed_pseudogene	89788152	89788668	X	-1
ENSMUSG00000064435	RAPAvsCTRL	0.77355	0.0964655	0.46728	=	2.01132	2.60469	115487647	Gm25588	predicted gene, 25588 [Source:MGI Symbol;Acc:MGI:5455365]	snoRNA	153315825	153315964	1	1
ENSMUSG00000103222	RAPAvsCTRL	0.77308	0.0359672	0.335628	=	2.52242	3.29184		Gm37729	predicted gene, 37729 [Source:MGI Symbol;Acc:MGI:5610957]	TEC	160813328	160814499	1	1
ENSMUSG00000110099	RAPAvsCTRL	0.772856	0.0513459	0.373556	=	0.449833	1.13172		Gm45344	predicted gene 45344 [Source:MGI Symbol;Acc:MGI:5791180]	processed_pseudogene	100987334	100987674	7	1
ENSMUSG00000024501	RAPAvsCTRL	0.772247	0.0365166	0.336325	=	0.454547	1.23087	22240	Dpysl3	dihydropyrimidinase-like 3 [Source:MGI Symbol;Acc:MGI:1349762]	protein_coding	43454049	43571351	18	-1
ENSMUSG00000113918	RAPAvsCTRL	0.771406	0.222195	0.62463	=	0.208653	0.943681	625237	Gm6566	predicted gene 6566 [Source:MGI Symbol;Acc:MGI:3647745]	lncRNA	87196249	87202260	12	-1
ENSMUSG00000116637	RAPAvsCTRL	0.770119	0.243141	0.644645	=	-1.51379	-0.428737		Gm8130	predicted gene 8130 [Source:MGI Symbol;Acc:MGI:3647919]	processed_pseudogene	22869032	22869601	16	1
ENSMUSG00000109472	RAPAvsCTRL	0.770024	0.0633869	0.396758	=	-0.378248	0.42147		Gm18943	predicted gene, 18943 [Source:MGI Symbol;Acc:MGI:5011128]	processed_pseudogene	98896812	98898027	7	-1
ENSMUSG00000062312	RAPAvsCTRL	0.769838	0.153261	0.550798	=	-0.849828	-0.167219	13866	Erbb2	erb-b2 receptor tyrosine kinase 2 [Source:MGI Symbol;Acc:MGI:95410]	protein_coding	98303296	98328542	11	1
ENSMUSG00000104044	RAPAvsCTRL	0.769823	0.022189	0.286504	=	0.414334	1.14088		Gm37566	predicted gene, 37566 [Source:MGI Symbol;Acc:MGI:5610794]	TEC	105636298	105640652	1	1
ENSMUSG00000112822	RAPAvsCTRL	0.769806	0.0271547	0.306482	=	0.0292465	0.712294		A130012E19Rik	RIKEN cDNA A130012E19 gene [Source:MGI Symbol;Acc:MGI:2443640]	TEC	115230655	115233789	10	1
ENSMUSG00000031520	RAPAvsCTRL	0.768567	0.0540937	0.381537	=	0.680737	1.44102	22341	Vegfc	vascular endothelial growth factor C [Source:MGI Symbol;Acc:MGI:109124]	protein_coding	54530641	54640131	8	1
ENSMUSG00000110556	RAPAvsCTRL	0.768355	0.0233777	0.292436	=	0.702475	1.46145		Gm45762	predicted gene 45762 [Source:MGI Symbol;Acc:MGI:5804877]	TEC	96502540	96505158	8	-1
ENSMUSG00000104383	RAPAvsCTRL	0.768324	0.264641	0.664327	=	-1.32281	-0.686765		Gm37553	predicted gene, 37553 [Source:MGI Symbol;Acc:MGI:5610781]	TEC	100970176	100971777	9	1
ENSMUSG00000027800	RAPAvsCTRL	0.768246	0.0745235	0.419966	=	0.480061	1.19386	17112	Tm4sf1	transmembrane 4 superfamily member 1 [Source:MGI Symbol;Acc:MGI:104678]	protein_coding	57193032	57209409	3	-1
ENSMUSG00000102841	RAPAvsCTRL	0.768016	0.133028	0.525897	=	-0.396152	0.17006		Gm38036	predicted gene, 38036 [Source:MGI Symbol;Acc:MGI:5611264]	TEC	194359310	194362873	1	1
ENSMUSG00000031004	RAPAvsCTRL	0.767411	0.23443	0.638149	=	0.296331	0.79477	17345	Mki67	antigen identified by monoclonal antibody Ki 67 [Source:MGI Symbol;Acc:MGI:106035]	protein_coding	135291513	135318090	7	-1
ENSMUSG00000107586	RAPAvsCTRL	0.76724	0.0339486	0.329686	=	0.00739943	0.750779		Gm44283	predicted gene, 44283 [Source:MGI Symbol;Acc:MGI:5690675]	TEC	37905230	37909179	2	-1
ENSMUSG00000102145	RAPAvsCTRL	0.766995	0.455432	0.789743	=	-1.5479	-1.34162		Gm38056	predicted gene, 38056 [Source:MGI Symbol;Acc:MGI:5611284]	TEC	55480063	55485089	1	1
ENSMUSG00000015944	RAPAvsCTRL	0.76619	0.057702	0.386328	=	0.109283	0.820312	80909	Castor2	cytosolic arginine sensor for mTORC1 subunit 2 [Source:MGI Symbol;Acc:MGI:1933384]	protein_coding	134128550	134173182	5	1
ENSMUSG00000025893	RAPAvsCTRL	0.765654	0.017536	0.260812	=	0.433067	1.11334	69149	Kbtbd3	kelch repeat and BTB (POZ) domain containing 3 [Source:MGI Symbol;Acc:MGI:1916399]	protein_coding	4309833	4331732	9	1
ENSMUSG00000025002	RAPAvsCTRL	0.764843	0.344218	0.724193	=	-0.66008	-0.0842857	72082	Cyp2c55	cytochrome P450, family 2, subfamily c, polypeptide 55 [Source:MGI Symbol;Acc:MGI:1919332]	protein_coding	38995463	39031137	19	1
ENSMUSG00000114749	RAPAvsCTRL	0.763836	0.108962	0.487961	=	-0.570266	0.068838		Gm48442	predicted gene, 48442 [Source:MGI Symbol;Acc:MGI:6097951]	TEC	12089825	12092076	14	1
ENSMUSG00000024713	RAPAvsCTRL	0.762569	0.000285564	0.0783814	=	2.21919	2.98056	18552	Pcsk5	proprotein convertase subtilisin/kexin type 5 [Source:MGI Symbol;Acc:MGI:97515]	protein_coding	17409683	17814996	19	-1
ENSMUSG00000038768	RAPAvsCTRL	0.761182	0.015649	0.251968	=	4.69058	5.45795	619326	9130409I23Rik	RIKEN cDNA 9130409I23 gene [Source:MGI Symbol;Acc:MGI:3588271]	protein_coding	180878802	180888232	1	1
ENSMUSG00000005233	RAPAvsCTRL	0.760421	0.0401135	0.346084	=	3.13961	3.86727	66442	Spc25	SPC25, NDC80 kinetochore complex component, homolog (S. cerevisiae) [Source:MGI Symbol;Acc:MGI:1913692]	protein_coding	69024239	69036538	2	-1
ENSMUSG00000003190	RAPAvsCTRL	0.759867	0.241506	0.642974	=	-1.92428	-1.38003	75736	Bcl2l12	BCL2-like 12 (proline rich) [Source:MGI Symbol;Acc:MGI:1922986]	protein_coding	44640646	44648136	7	-1
ENSMUSG00000097797	RAPAvsCTRL	0.759531	0.0915497	0.457622	=	-1.1116	-0.574986		Gm26901	predicted gene, 26901 [Source:MGI Symbol;Acc:MGI:5477395]	lncRNA	7419630	7468093	1	-1
ENSMUSG00000022849	RAPAvsCTRL	0.759024	0.107487	0.485325	=	-0.66723	-0.0541622	66667	Hspbap1	Hspb associated protein 1 [Source:MGI Symbol;Acc:MGI:1913917]	protein_coding	35590745	35648847	16	1
ENSMUSG00000117241	RAPAvsCTRL	0.758923	0.0137593	0.239153	=	0.538229	1.28003		Gm9214	predicted gene 9214 [Source:MGI Symbol;Acc:MGI:3644936]	processed_pseudogene	53666955	53668917	17	1
ENSMUSG00000028212	RAPAvsCTRL	0.758922	0.178634	0.580054	=	0.692817	1.43406	12448	Ccne2	cyclin E2 [Source:MGI Symbol;Acc:MGI:1329034]	protein_coding	11191351	11204779	4	1
ENSMUSG00000063902	RAPAvsCTRL	0.758509	0.0143772	0.244096	=	1.43179	2.17761		Gm7964	predicted gene 7964 [Source:MGI Symbol;Acc:MGI:3646150]	processed_pseudogene	83405112	83406489	7	1
ENSMUSG00000074607	RAPAvsCTRL	0.758159	0.140433	0.53308	=	-0.739813	-0.106303	269389	Tox2	TOX high mobility group box family member 2 [Source:MGI Symbol;Acc:MGI:3611233]	protein_coding	163045045	163166090	2	1
ENSMUSG00000040612	RAPAvsCTRL	0.757639	0.221216	0.623245	=	4.13982	4.82503	100039795	Ildr2	immunoglobulin-like domain containing receptor 2 [Source:MGI Symbol;Acc:MGI:1196370]	protein_coding	166081708	166144392	1	1
ENSMUSG00000106676	RAPAvsCTRL	0.757251	0.131838	0.52388	=	-0.582199	0.00419405		Gm42895	predicted gene 42895 [Source:MGI Symbol;Acc:MGI:5663032]	TEC	33016059	33019054	6	-1
ENSMUSG00000027469	RAPAvsCTRL	0.756151	0.335529	0.719502	=	-0.95473	-0.394717	72119	Tpx2	TPX2, microtubule-associated [Source:MGI Symbol;Acc:MGI:1919369]	protein_coding	152689884	152737241	2	1
ENSMUSG00000024165	RAPAvsCTRL	0.755935	0.0561956	0.383489	=	0.117954	1.01291	52009	Jpt2	Jupiter microtubule associated homolog 2 [Source:MGI Symbol;Acc:MGI:1196260]	protein_coding	25156393	25179663	17	-1
ENSMUSG00000081159	RAPAvsCTRL	0.755792	0.089438	0.453229	=	0.510545	1.22383		Gm6023	predicted gene 6023 [Source:MGI Symbol;Acc:MGI:3645815]	processed_pseudogene	35477177	35477782	X	-1
ENSMUSG00000024766	RAPAvsCTRL	0.755281	0.09825	0.469898	=	-0.116308	0.728184	381236	Lipo3	lipase, member O3 [Source:MGI Symbol;Acc:MGI:2147592]	protein_coding	33532560	33739351	19	-1
ENSMUSG00000030068	RAPAvsCTRL	0.754283	0.0277283	0.308128	=	-0.0778132	0.584396		Gm20696	predicted gene 20696 [Source:MGI Symbol;Acc:MGI:5313143]	protein_coding	99234445	99643758	6	-1
ENSMUSG00000085204	RAPAvsCTRL	0.753166	0.0520946	0.376155	=	-0.762162	-0.0894468		Gm15327	predicted gene 15327 [Source:MGI Symbol;Acc:MGI:3705295]	lncRNA	111945675	111947573	13	1
ENSMUSG00000027378	RAPAvsCTRL	0.753104	0.0122934	0.231868	=	-0.154442	0.525399	53885	Nphp1	nephronophthisis 1 (juvenile) homolog (human) [Source:MGI Symbol;Acc:MGI:1858233]	protein_coding	127582652	127630817	2	-1
ENSMUSG00000053168	RAPAvsCTRL	0.751987	0.0113347	0.22716	=	3.8236	4.58745	105892	9030619P08Rik	RIKEN cDNA 9030619P08 gene [Source:MGI Symbol;Acc:MGI:3612405]	transcribed_unprocessed_pseudogene	75299455	75303678	15	-1
ENSMUSG00000064719	RAPAvsCTRL	0.751866	0.0867449	0.446382	=	-0.295448	0.519581	115487843	Gm25930	predicted gene, 25930 [Source:MGI Symbol;Acc:MGI:5455707]	snRNA	53281229	53281335	11	1
ENSMUSG00000034173	RAPAvsCTRL	0.751774	0.0703464	0.411808	=	0.525545	1.13927	71970	Zbed5	zinc finger, BED type containing 5 [Source:MGI Symbol;Acc:MGI:1919220]	protein_coding	129924564	129932464	5	1
ENSMUSG00000019768	RAPAvsCTRL	0.749658	0.00313156	0.15724	=	3.44283	4.14728	13982	Esr1	estrogen receptor 1 (alpha) [Source:MGI Symbol;Acc:MGI:1352467]	protein_coding	4561593	4955614	10	1
ENSMUSG00000100033	RAPAvsCTRL	0.749479	0.00211578	0.13608	=	3.96446	4.69526		Gm8337	predicted gene 8337 [Source:MGI Symbol;Acc:MGI:3644012]	processed_pseudogene	47696852	47698789	1	1
ENSMUSG00000038122	RAPAvsCTRL	0.748992	0.00195707	0.133819	=	1.39404	2.09204	544696	Tbc1d32	TBC1 domain family, member 32 [Source:MGI Symbol;Acc:MGI:2442827]	protein_coding	55890389	56104785	10	-1
ENSMUSG00000041324	RAPAvsCTRL	0.747745	0.10849	0.48787	=	3.65639	4.39345	16323	Inhba	inhibin beta-A [Source:MGI Symbol;Acc:MGI:96570]	protein_coding	16186436	16206206	13	1
ENSMUSG00000002668	RAPAvsCTRL	0.747724	0.35108	0.727976	=	-1.96961	-1.20768	70785	Dennd1c	DENN/MADD domain containing 1C [Source:MGI Symbol;Acc:MGI:1918035]	protein_coding	57372905	57385514	17	-1
ENSMUSG00000043909	RAPAvsCTRL	0.747599	0.0186624	0.268032	=	3.454	4.26585	27223	Trp53bp1	transformation related protein 53 binding protein 1 [Source:MGI Symbol;Acc:MGI:1351320]	protein_coding	121023762	121101888	2	-1
ENSMUSG00000057499	RAPAvsCTRL	0.747569	0.105633	0.481901	=	-0.336613	0.264746		Gm6177	predicted gene 6177 [Source:MGI Symbol;Acc:MGI:3643753]	processed_pseudogene	160720690	160721154	1	1
ENSMUSG00000026927	RAPAvsCTRL	0.746394	0.00425315	0.169604	=	1.88201	2.5906	68112	Entr1	endosome associated trafficking regulator 1 [Source:MGI Symbol;Acc:MGI:1915362]	protein_coding	26272814	26279328	2	-1
ENSMUSG00000049929	RAPAvsCTRL	0.745939	0.177067	0.577658	=	-1.21164	-0.720557	78134	Lpar4	lysophosphatidic acid receptor 4 [Source:MGI Symbol;Acc:MGI:1925384]	protein_coding	105964231	105977506	X	1
ENSMUSG00000108813	RAPAvsCTRL	0.744167	0.0875761	0.449016	=	-0.381848	0.271793		Rpl19-ps9	ribosomal protein L19, pseudogene 9 [Source:MGI Symbol;Acc:MGI:3643398]	processed_pseudogene	71660282	71660869	6	1
ENSMUSG00000069125	RAPAvsCTRL	0.743965	0.104598	0.47972	=	-0.304213	0.384191		Rps24-ps2	ribosomal protein S24, pseudogene 2 [Source:MGI Symbol;Acc:MGI:3649025]	processed_pseudogene	3856958	3857352	3	1
ENSMUSG00000068220	RAPAvsCTRL	0.742829	0.0507063	0.37265	=	1.93839	2.47168	16852	Lgals1	lectin, galactose binding, soluble 1 [Source:MGI Symbol;Acc:MGI:96777]	protein_coding	78810925	78814665	15	1
ENSMUSG00000033308	RAPAvsCTRL	0.742434	0.000544808	0.0960634	=	6.47664	7.20404	99586	Dpyd	dihydropyrimidine dehydrogenase [Source:MGI Symbol;Acc:MGI:2139667]	protein_coding	118355778	119226573	3	1
ENSMUSG00000030309	RAPAvsCTRL	0.742231	0.168954	0.571314	=	-1.21097	-0.537018	232560	Caprin2	caprin family member 2 [Source:MGI Symbol;Acc:MGI:2448541]	protein_coding	148743990	148797735	6	-1
ENSMUSG00000032561	RAPAvsCTRL	0.742121	0.357526	0.732164	=	-1.51448	-0.973737	56318	Acpp	acid phosphatase, prostate [Source:MGI Symbol;Acc:MGI:1928480]	protein_coding	104165450	104214947	9	-1
ENSMUSG00000060680	RAPAvsCTRL	0.742016	0.152313	0.549876	=	-1.21604	-0.559886		Gm8894	predicted gene 8894 [Source:MGI Symbol;Acc:MGI:3643084]	processed_pseudogene	55657581	55658246	14	-1
ENSMUSG00000064581	RAPAvsCTRL	0.741615	0.199551	0.603518	=	2.10912	2.71881	115485933	Gm25133	predicted gene, 25133 [Source:MGI Symbol;Acc:MGI:5454910]	snoRNA	96826263	96826392	14	1
ENSMUSG00000025870	RAPAvsCTRL	0.741187	0.156481	0.554638	=	0.0927049	0.723822	56795	Arl10	ADP-ribosylation factor-like 10 [Source:MGI Symbol;Acc:MGI:1930788]	protein_coding	54722828	54728941	13	1
ENSMUSG00000070419	RAPAvsCTRL	0.740753	0.0928758	0.459735	=	0.59844	1.29736	622127	Cyp3a57	cytochrome P450, family 3, subfamily a, polypeptide 57 [Source:MGI Symbol;Acc:MGI:3646373]	protein_coding	145282089	145327736	5	1
ENSMUSG00000037379	RAPAvsCTRL	0.740453	0.0803169	0.433102	=	-0.138748	0.555339	100689	Spon2	spondin 2, extracellular matrix protein [Source:MGI Symbol;Acc:MGI:1923724]	protein_coding	33355528	33375799	5	-1
ENSMUSG00000051278	RAPAvsCTRL	0.740422	0.381849	0.745658	=	-1.05838	-0.506328	71643	Zgrf1	zinc finger, GRF-type containing 1 [Source:MGI Symbol;Acc:MGI:1918893]	protein_coding	127347138	127411672	3	1
ENSMUSG00000061119	RAPAvsCTRL	0.740135	0.0542676	0.38183	=	0.393809	1.02893	72461	Prcp	prolylcarboxypeptidase (angiotensinase C) [Source:MGI Symbol;Acc:MGI:1919711]	protein_coding	92523678	92583791	7	1
ENSMUSG00000095115	RAPAvsCTRL	0.739709	0.000538357	0.0960634	=	2.56008	3.30683	319622	Itpripl2	inositol 1,4,5-triphosphate receptor interacting protein-like 2 [Source:MGI Symbol;Acc:MGI:2442416]	protein_coding	118084334	118091198	7	-1
ENSMUSG00000109576	RAPAvsCTRL	0.739085	0.308855	0.700892	=	-1.72174	-1.23735		Gm44704	predicted gene 44704 [Source:MGI Symbol;Acc:MGI:5753280]	TEC	88864316	88866305	7	-1
ENSMUSG00000117822	RAPAvsCTRL	0.739041	0.00121216	0.122248	=	3.98271	4.71331		Eef1a1-ps1	eukaryotic translation elongation factor 1 alpha 1, pseudogene 1 [Source:MGI Symbol;Acc:MGI:2388571]	processed_pseudogene	17903987	17905373	19	1
ENSMUSG00000070985	RAPAvsCTRL	0.738863	0.00531368	0.182121	=	1.18277	1.95207	230161	Acnat1	acyl-coenzyme A amino acid N-acyltransferase 1 [Source:MGI Symbol;Acc:MGI:2140197]	protein_coding	49447105	49473912	4	-1
ENSMUSG00000034780	RAPAvsCTRL	0.738788	0.065459	0.398887	=	3.95407	4.51957	26877	B3galt1	UDP-Gal:betaGlcNAc beta 1,3-galactosyltransferase, polypeptide 1 [Source:MGI Symbol;Acc:MGI:1349403]	protein_coding	67396215	67953033	2	1
ENSMUSG00000111740	RAPAvsCTRL	0.737598	0.0332545	0.327289	=	0.22386	0.900566		Gm49783	predicted gene, 49783 [Source:MGI Symbol;Acc:MGI:6215303]	TEC	92553370	92559550	10	-1
ENSMUSG00000009633	RAPAvsCTRL	0.73658	0.189049	0.592976	=	2.16162	2.83967	14373	G0s2	G0/G1 switch gene 2 [Source:MGI Symbol;Acc:MGI:1316737]	protein_coding	192954469	192955525	1	-1
ENSMUSG00000060128	RAPAvsCTRL	0.735482	0.000225416	0.0733104	=	3.71577	4.45453		Gm2710	predicted gene 2710 [Source:MGI Symbol;Acc:MGI:3780879]	processed_pseudogene	172496601	172497203	1	-1
ENSMUSG00000018427	RAPAvsCTRL	0.735443	0.00628193	0.193755	=	4.12955	4.91707	77864	Ypel2	yippee like 2 [Source:MGI Symbol;Acc:MGI:1925114]	protein_coding	86827251	86884533	11	-1
ENSMUSG00000021057	RAPAvsCTRL	0.735072	0.0966141	0.467601	=	-0.621228	-0.0514786	238276	Akap5	A kinase (PRKA) anchor protein 5 [Source:MGI Symbol;Acc:MGI:2685104]	protein_coding	76371665	76380927	12	1
ENSMUSG00000049090	RAPAvsCTRL	0.734794	0.00253017	0.144645	=	5.8286	6.57706	225791	Zadh2	zinc binding alcohol dehydrogenase, domain containing 2 [Source:MGI Symbol;Acc:MGI:2444835]	protein_coding	84106188	84115653	18	1
ENSMUSG00000071714	RAPAvsCTRL	0.734595	0.362944	0.734693	=	-1.85546	-1.48509	12984	Csf2rb2	colony stimulating factor 2 receptor, beta 2, low-affinity (granulocyte-macrophage) [Source:MGI Symbol;Acc:MGI:1339760]	protein_coding	78166707	78189921	15	-1
ENSMUSG00000023919	RAPAvsCTRL	0.733982	0.0620961	0.393069	=	1.06044	1.83745	83815	Cenpq	centromere protein Q [Source:MGI Symbol;Acc:MGI:1933744]	protein_coding	41233942	41245938	17	-1
ENSMUSG00000043415	RAPAvsCTRL	0.733874	0.0243216	0.298927	=	1.4522	2.20319	71198	Otud1	OTU domain containing 1 [Source:MGI Symbol;Acc:MGI:1918448]	protein_coding	19662563	19665394	2	1
ENSMUSG00000106631	RAPAvsCTRL	0.733864	0.127759	0.518709	=	-1.03385	-0.379324		Gm42669	predicted gene 42669 [Source:MGI Symbol;Acc:MGI:5662806]	protein_coding	107655487	107728462	5	1
ENSMUSG00000019808	RAPAvsCTRL	0.733202	0.0328856	0.32645	=	0.791996	1.39619	66757	Adat2	adenosine deaminase, tRNA-specific 2 [Source:MGI Symbol;Acc:MGI:1914007]	protein_coding	13428638	13439120	10	1
ENSMUSG00000058818	RAPAvsCTRL	0.733144	0.185437	0.588693	=	0.686832	1.39866	18733	Pirb	paired Ig-like receptor B [Source:MGI Symbol;Acc:MGI:894311]	protein_coding	3714408	3723390	7	-1
ENSMUSG00000026504	RAPAvsCTRL	0.731975	0.00119753	0.122248	=	1.58541	2.25639	76816	Sdccag8	serologically defined colon cancer antigen 8 [Source:MGI Symbol;Acc:MGI:1924066]	protein_coding	176642226	176848003	1	1
ENSMUSG00000047414	RAPAvsCTRL	0.730886	0.0688124	0.407556	=	0.43934	0.996963	399558	Flrt2	fibronectin leucine rich transmembrane protein 2 [Source:MGI Symbol;Acc:MGI:3603594]	protein_coding	95659000	95751989	12	1
ENSMUSG00000082348	RAPAvsCTRL	0.730627	0.00431993	0.170608	=	1.35939	2.05649		Gm12807	predicted gene 12807 [Source:MGI Symbol;Acc:MGI:3650599]	processed_pseudogene	110369968	110370929	4	-1
ENSMUSG00000103976	RAPAvsCTRL	0.730502	0.00864821	0.215029	=	0.647661	1.33554		Gm37677	predicted gene, 37677 [Source:MGI Symbol;Acc:MGI:5610905]	TEC	134747654	134755287	1	-1
ENSMUSG00000020811	RAPAvsCTRL	0.728439	0.284757	0.682848	=	-1.39772	-0.616644	216881	Wscd1	WSC domain containing 1 [Source:MGI Symbol;Acc:MGI:2448493]	protein_coding	71640746	71680473	11	1
ENSMUSG00000024795	RAPAvsCTRL	0.727552	0.228509	0.631463	=	0.349193	0.94321	240641	Kif20b	kinesin family member 20B [Source:MGI Symbol;Acc:MGI:2444576]	protein_coding	34899761	34953145	19	1
ENSMUSG00000112825	RAPAvsCTRL	0.727147	0.0321065	0.325934	=	0.760637	1.40906		Gm9118	predicted gene 9118 [Source:MGI Symbol;Acc:MGI:3648185]	processed_pseudogene	56373437	56374190	10	1
ENSMUSG00000031024	RAPAvsCTRL	0.726532	0.0328274	0.32645	=	2.0392	2.87435	76954	Denn2b	DENN domain containing 2B [Source:MGI Symbol;Acc:MGI:108517]	protein_coding	109123118	109302812	7	-1
ENSMUSG00000075463	RAPAvsCTRL	0.725304	0.0190689	0.271427	=	0.359761	1.05866	105245866	4930594M22Rik	RIKEN cDNA 4930594M22 gene [Source:MGI Symbol;Acc:MGI:1925478]	lncRNA	123150442	123174881	14	1
ENSMUSG00000096054	RAPAvsCTRL	0.72513	0.000877364	0.116279	=	3.89919	4.62091	64009	Syne1	spectrin repeat containing, nuclear envelope 1 [Source:MGI Symbol;Acc:MGI:1927152]	protein_coding	4970917	5501482	10	-1
ENSMUSG00000050248	RAPAvsCTRL	0.724992	0.213871	0.616891	=	-0.746932	-0.0317421	68525	Evc2	EvC ciliary complex subunit 2 [Source:MGI Symbol;Acc:MGI:1915775]	protein_coding	37495843	37582399	5	1
ENSMUSG00000049625	RAPAvsCTRL	0.724075	0.364371	0.734693	=	-1.39102	-0.96453	212937	Tifab	TRAF-interacting protein with forkhead-associated domain, family member B [Source:MGI Symbol;Acc:MGI:2385852]	protein_coding	56321517	56326698	13	-1
ENSMUSG00000109297	RAPAvsCTRL	0.722948	0.350749	0.7276	=	-0.711189	-0.617234		Gm31522	predicted gene, 31522 [Source:MGI Symbol;Acc:MGI:5590681]	lncRNA	81873945	81910793	11	-1
ENSMUSG00000115662	RAPAvsCTRL	0.722821	0.00612304	0.193459	=	4.1595	4.85948		Gm7232	predicted gene 7232 [Source:MGI Symbol;Acc:MGI:3645247]	processed_pseudogene	92839894	92841833	14	-1
ENSMUSG00000024843	RAPAvsCTRL	0.722117	0.032501	0.32645	=	4.4619	5.28188	12660	Chka	choline kinase alpha [Source:MGI Symbol;Acc:MGI:107760]	protein_coding	3901773	3944369	19	1
ENSMUSG00000052821	RAPAvsCTRL	0.721247	0.128765	0.519427	=	-0.592159	-0.100516	58861	Cysltr1	cysteinyl leukotriene receptor 1 [Source:MGI Symbol;Acc:MGI:1926218]	protein_coding	105617952	105647285	X	-1
ENSMUSG00000004561	RAPAvsCTRL	0.721079	0.136892	0.530284	=	-0.365656	0.321486	52535	Mettl17	methyltransferase like 17 [Source:MGI Symbol;Acc:MGI:1098577]	protein_coding	52122299	52130496	14	1
ENSMUSG00000091223	RAPAvsCTRL	0.720228	0.0100232	0.220918	=	0.681542	1.36462		Gm8775	predicted gene 8775 [Source:MGI Symbol;Acc:MGI:3646219]	processed_pseudogene	4276778	4278104	3	1
ENSMUSG00000102935	RAPAvsCTRL	0.720171	0.121017	0.508057	=	-0.5867	0.0579798		Gm38355	predicted gene, 38355 [Source:MGI Symbol;Acc:MGI:5611583]	TEC	85147552	85149121	12	-1
ENSMUSG00000034893	RAPAvsCTRL	0.719733	0.105379	0.481734	=	-0.390051	0.1824	338337	Cog3	component of oligomeric golgi complex 3 [Source:MGI Symbol;Acc:MGI:2450151]	protein_coding	75939790	75991998	14	-1
ENSMUSG00000038569	RAPAvsCTRL	0.719728	0.138958	0.532597	=	-0.767231	-0.23606	231724	Rad9b	RAD9 checkpoint clamp component B [Source:MGI Symbol;Acc:MGI:2385231]	protein_coding	122461286	122492296	5	-1
ENSMUSG00000107605	RAPAvsCTRL	0.719726	0.244102	0.645771	=	-1.24679	-0.871687		Gm44117	predicted gene, 44117 [Source:MGI Symbol;Acc:MGI:5690509]	lncRNA	90436693	90438450	6	-1
ENSMUSG00000039994	RAPAvsCTRL	0.719605	0.191554	0.595452	=	-0.124104	0.598428	21853	Timeless	timeless circadian clock 1 [Source:MGI Symbol;Acc:MGI:1321393]	protein_coding	128067934	128088810	10	1
ENSMUSG00000114540	RAPAvsCTRL	0.719344	0.116125	0.499337	=	0.449833	1.10382		Gm6421	predicted pseudogene 6421 [Source:MGI Symbol;Acc:MGI:3647311]	processed_pseudogene	117494748	117495156	13	-1
ENSMUSG00000039164	RAPAvsCTRL	0.719124	0.0593879	0.388377	=	0.235669	0.842548	71254	Naif1	nuclear apoptosis inducing factor 1 [Source:MGI Symbol;Acc:MGI:1918504]	protein_coding	32340469	32346965	2	1
ENSMUSG00000039835	RAPAvsCTRL	0.718776	0.0262806	0.302361	=	0.336671	1.03754	215819	Nhsl1	NHS-like 1 [Source:MGI Symbol;Acc:MGI:106390]	protein_coding	18194733	18409640	10	1
ENSMUSG00000021018	RAPAvsCTRL	0.718715	0.0558994	0.383489	=	-0.00436512	0.650072	245841	Polr2h	polymerase (RNA) II (DNA directed) polypeptide H [Source:MGI Symbol;Acc:MGI:2384309]	protein_coding	20536415	20541017	16	1
ENSMUSG00000066456	RAPAvsCTRL	0.718539	0.158893	0.556834	=	-0.816034	-0.0635907	94353	Hmgn3	high mobility group nucleosomal binding domain 3 [Source:MGI Symbol;Acc:MGI:2138069]	protein_coding	82992001	83028738	9	-1
ENSMUSG00000096967	RAPAvsCTRL	0.718401	0.0494612	0.371155	=	0.49204	1.25915		Gm26621	predicted gene, 26621 [Source:MGI Symbol;Acc:MGI:5477115]	lncRNA	68206564	68209279	15	-1
ENSMUSG00000031503	RAPAvsCTRL	0.717966	0.0601174	0.389839	=	1.97258	2.66228	12827	Col4a2	collagen, type IV, alpha 2 [Source:MGI Symbol;Acc:MGI:88455]	protein_coding	11362805	11499287	8	1
ENSMUSG00000058446	RAPAvsCTRL	0.717607	0.00120218	0.122248	=	3.97568	4.73812	387524	Znrf2	zinc and ring finger 2 [Source:MGI Symbol;Acc:MGI:1196246]	protein_coding	54793901	54870485	6	1
ENSMUSG00000064338	RAPAvsCTRL	0.71675	0.0629617	0.395656	=	0.760518	1.54088		mt-Tv	mitochondrially encoded tRNA valine [Source:MGI Symbol;Acc:MGI:102472]	Mt_tRNA	1025	1093	MT	1
ENSMUSG00000004356	RAPAvsCTRL	0.716579	0.00240102	0.141192	=	3.25665	3.9045	70683	Utp20	UTP20 small subunit processome component [Source:MGI Symbol;Acc:MGI:1917933]	protein_coding	88582469	88662666	10	-1
ENSMUSG00000081706	RAPAvsCTRL	0.716515	0.0684764	0.406223	=	-0.545104	0.0726896		Gm7927	predicted gene 7927 [Source:MGI Symbol;Acc:MGI:3646072]	processed_pseudogene	54891119	54891998	X	-1
ENSMUSG00000042115	RAPAvsCTRL	0.716363	0.0493533	0.371155	=	0.0855044	0.756175	213417	Klhdc8a	kelch domain containing 8A [Source:MGI Symbol;Acc:MGI:2442630]	protein_coding	132226364	132235095	1	1
ENSMUSG00000027961	RAPAvsCTRL	0.715984	0.398685	0.757346	=	-0.784659	-1.00913	109245	Lrrc39	leucine rich repeat containing 39 [Source:MGI Symbol;Acc:MGI:1924557]	protein_coding	116356622	116376783	3	1
ENSMUSG00000020654	RAPAvsCTRL	0.715619	0.404351	0.759438	=	-1.61918	-1.54823	104111	Adcy3	adenylate cyclase 3 [Source:MGI Symbol;Acc:MGI:99675]	protein_coding	4183103	4263525	12	1
ENSMUSG00000104704	RAPAvsCTRL	0.715454	0.0376528	0.339788	=	0.0508201	0.716509		Gm43133	predicted gene 43133 [Source:MGI Symbol;Acc:MGI:5663270]	TEC	123699588	123700050	5	-1
ENSMUSG00000108614	RAPAvsCTRL	0.715304	0.0961526	0.466905	=	0.125708	0.674043		2610306O10Rik	RIKEN cDNA 2610306O10 gene [Source:MGI Symbol;Acc:MGI:1917710]	TEC	128140656	128141267	7	1
ENSMUSG00000091028	RAPAvsCTRL	0.714746	0.561815	0.84848	=	-2.03483	-1.34647		Gm10722	predicted gene 10722 [Source:MGI Symbol;Acc:MGI:3642024]	protein_coding	3000922	3002330	9	1
ENSMUSG00000091952	RAPAvsCTRL	0.714146	0.143087	0.537621	=	-0.152663	0.410007		Gm17709	predicted gene, 17709 [Source:MGI Symbol;Acc:MGI:4937343]	processed_pseudogene	122699466	122700561	8	-1
ENSMUSG00000026874	RAPAvsCTRL	0.713887	0.0510778	0.373388	=	7.09407	7.83807	15139	Hc	hemolytic complement [Source:MGI Symbol;Acc:MGI:96031]	protein_coding	34873343	34951450	2	-1
ENSMUSG00000052726	RAPAvsCTRL	0.712809	0.389461	0.752147	=	-0.965102	-0.499681	240776	Kcnt2	potassium channel, subfamily T, member 2 [Source:MGI Symbol;Acc:MGI:3036273]	protein_coding	140173896	140539805	1	1
ENSMUSG00000032661	RAPAvsCTRL	0.712784	0.590466	0.86512	=	-2.2487	-1.76466	246727	Oas3	2'-5' oligoadenylate synthetase 3 [Source:MGI Symbol;Acc:MGI:2180850]	protein_coding	120891163	120915726	5	-1
ENSMUSG00000065232	RAPAvsCTRL	0.711382	0.26188	0.662178	=	-0.893942	-0.168964	115488085	Gm22973	predicted gene, 22973 [Source:MGI Symbol;Acc:MGI:5452750]	snRNA	59087121	59087311	12	1
ENSMUSG00000015027	RAPAvsCTRL	0.710716	0.101528	0.475311	=	2.23203	2.91268	50917	Galns	galactosamine (N-acetyl)-6-sulfate sulfatase [Source:MGI Symbol;Acc:MGI:1355303]	protein_coding	123304981	123338202	8	-1
ENSMUSG00000023806	RAPAvsCTRL	0.709618	0.0282702	0.310653	=	1.26911	1.87392	100037282	Rsph3b	radial spoke 3B homolog (Chlamydomonas) [Source:MGI Symbol;Acc:MGI:3630308]	protein_coding	7171812	7216081	17	-1
ENSMUSG00000035067	RAPAvsCTRL	0.709233	0.0821575	0.438603	=	0.463973	1.23902	219149	Xkr6	X-linked Kx blood group related 6 [Source:MGI Symbol;Acc:MGI:2447765]	protein_coding	63843952	64058258	14	1
ENSMUSG00000006471	RAPAvsCTRL	0.709099	0.0620722	0.393069	=	-0.521837	0.0778394	78797	Ndor1	NADPH dependent diflavin oxidoreductase 1 [Source:MGI Symbol;Acc:MGI:1926047]	protein_coding	25134833	25146034	2	-1
ENSMUSG00000041229	RAPAvsCTRL	0.709003	0.00112758	0.122248	=	1.77448	2.45999	320595	Phf8	PHD finger protein 8 [Source:MGI Symbol;Acc:MGI:2444341]	protein_coding	150303668	150416855	X	1
ENSMUSG00000025758	RAPAvsCTRL	0.706264	0.137685	0.531387	=	-0.496215	0.26116	20873	Plk4	polo like kinase 4 [Source:MGI Symbol;Acc:MGI:101783]	protein_coding	40754454	40771318	3	1
ENSMUSG00000065738	RAPAvsCTRL	0.706061	0.326815	0.713233	=	-0.812977	-0.482064	115489817	Gm24494	predicted gene, 24494 [Source:MGI Symbol;Acc:MGI:5454271]	snoRNA	153617247	153617327	3	-1
ENSMUSG00000015090	RAPAvsCTRL	0.70554	0.286549	0.68459	=	0.639256	0.867717	19215	Ptgds	prostaglandin D2 synthase (brain) [Source:MGI Symbol;Acc:MGI:99261]	protein_coding	25356721	25360058	2	-1
ENSMUSG00000054545	RAPAvsCTRL	0.705523	0.0794757	0.431248	=	-0.121679	0.500007	94284	Ugt1a6a	UDP glucuronosyltransferase 1 family, polypeptide A6A [Source:MGI Symbol;Acc:MGI:2137698]	protein_coding	88062531	88146719	1	1
ENSMUSG00000102153	RAPAvsCTRL	0.70488	0.212035	0.616489	=	-0.81534	-0.462419		Gm37474	predicted gene, 37474 [Source:MGI Symbol;Acc:MGI:5610702]	TEC	32436441	32438254	9	-1
ENSMUSG00000104060	RAPAvsCTRL	0.704778	0.23791	0.640785	=	-1.09597	-0.368846		Gm37954	predicted gene, 37954 [Source:MGI Symbol;Acc:MGI:5611182]	TEC	131304199	131306269	1	-1
ENSMUSG00000057738	RAPAvsCTRL	0.70471	1.4489e-05	0.0313068	=	3.54355	4.24639	20740	Sptan1	spectrin alpha, non-erythrocytic 1 [Source:MGI Symbol;Acc:MGI:98386]	protein_coding	29855572	29921463	2	1
ENSMUSG00000022021	RAPAvsCTRL	0.704688	0.46953	0.797942	=	-1.51871	-1.11192	56419	Diaph3	diaphanous related formin 3 [Source:MGI Symbol;Acc:MGI:1927222]	protein_coding	86892803	87378671	14	-1
ENSMUSG00000030177	RAPAvsCTRL	0.704664	0.0143992	0.244186	=	1.47734	2.16301	67200	Ccdc77	coiled-coil domain containing 77 [Source:MGI Symbol;Acc:MGI:1914450]	protein_coding	120301284	120341335	6	-1
ENSMUSG00000027331	RAPAvsCTRL	0.703826	0.510803	0.819176	=	-1.50671	-0.909041	51944	Knstrn	kinetochore-localized astrin/SPAG5 binding [Source:MGI Symbol;Acc:MGI:1289298]	protein_coding	118644484	118684438	2	1
ENSMUSG00000066842	RAPAvsCTRL	0.703623	0.0772083	0.425911	=	0.336889	1.03939	545370	Hmcn1	hemicentin 1 [Source:MGI Symbol;Acc:MGI:2685047]	protein_coding	150438275	150869186	1	-1
ENSMUSG00000068011	RAPAvsCTRL	0.703353	3.5972e-05	0.0313068	=	3.63181	4.32206	70291	Mkrn2os	makorin, ring finger protein 2, opposite strand [Source:MGI Symbol;Acc:MGI:1917541]	protein_coding	115560505	115569537	6	-1
ENSMUSG00000022802	RAPAvsCTRL	0.70333	0.0781019	0.427374	=	0.13305	0.881061	239833	Lmln	leishmanolysin-like (metallopeptidase M8 family) [Source:MGI Symbol;Acc:MGI:2444736]	protein_coding	32882891	32948065	16	1
ENSMUSG00000084241	RAPAvsCTRL	0.703225	0.133582	0.526854	=	-0.643194	-0.0181477		Gm13416	predicted gene 13416 [Source:MGI Symbol;Acc:MGI:3652158]	processed_pseudogene	24482914	24484525	2	-1
ENSMUSG00000103132	RAPAvsCTRL	0.703155	0.140201	0.53308	=	0.152234	0.806909		Gm37978	predicted gene, 37978 [Source:MGI Symbol;Acc:MGI:5611206]	TEC	28568071	28570985	6	1
ENSMUSG00000001349	RAPAvsCTRL	0.70304	0.513948	0.821408	=	-1.66958	-1.03005	12797	Cnn1	calponin 1 [Source:MGI Symbol;Acc:MGI:104979]	protein_coding	22010512	22020926	9	1
ENSMUSG00000118345	RAPAvsCTRL	0.702656	0.105893	0.482253	=	-0.000351296	0.646039		Gm7105	predicted gene 7105 [Source:MGI Symbol;Acc:MGI:3644446]	processed_pseudogene	8233588	8234951	19	-1
ENSMUSG00000041219	RAPAvsCTRL	0.702358	0.357739	0.732164	=	-1.443	-0.465301	228482	Arhgap11a	Rho GTPase activating protein 11A [Source:MGI Symbol;Acc:MGI:2444300]	protein_coding	113661837	113679006	2	-1
ENSMUSG00000035266	RAPAvsCTRL	0.701771	0.0948532	0.463793	=	-0.228513	0.371488	191578	Helq	helicase, POLQ-like [Source:MGI Symbol;Acc:MGI:2176740]	protein_coding	100910011	100946464	5	-1
ENSMUSG00000089706	RAPAvsCTRL	0.701767	0.256953	0.657527	=	-1.07764	-0.616644	78603	B230216N24Rik	RIKEN cDNA B230216N24 gene [Source:MGI Symbol;Acc:MGI:1925853]	lncRNA	97958841	97985405	1	-1
ENSMUSG00000083545	RAPAvsCTRL	0.701343	0.0356902	0.33461	=	0.358664	1.03232		Gm13320	predicted gene 13320 [Source:MGI Symbol;Acc:MGI:3649935]	TEC	14194434	14194574	2	-1
ENSMUSG00000006517	RAPAvsCTRL	0.701166	0.0766021	0.423987	=	5.31632	5.98957	192156	Mvd	mevalonate (diphospho) decarboxylase [Source:MGI Symbol;Acc:MGI:2179327]	protein_coding	123160340	123170161	8	-1
ENSMUSG00000014503	RAPAvsCTRL	0.700218	0.422087	0.769654	=	-1.96745	-1.60519	53871	Pkd2l2	polycystic kidney disease 2-like 2 [Source:MGI Symbol;Acc:MGI:1858231]	protein_coding	34541542	34577169	18	1
ENSMUSG00000114194	RAPAvsCTRL	0.700145	0.0339332	0.329686	=	0.493956	1.13103		Gm3800	predicted gene 3800 [Source:MGI Symbol;Acc:MGI:3781973]	processed_pseudogene	65461572	65462125	13	1
ENSMUSG00000030554	RAPAvsCTRL	0.69963	0.162567	0.560595	=	0.309363	0.747928	233335	Synm	synemin, intermediate filament protein [Source:MGI Symbol;Acc:MGI:2661187]	protein_coding	67379908	67409490	7	-1
ENSMUSG00000038831	RAPAvsCTRL	0.699398	0.0812465	0.435706	=	0.391986	1.0948	241308	Ralgps1	Ral GEF with PH domain and SH3 binding motif 1 [Source:MGI Symbol;Acc:MGI:1922008]	protein_coding	33023429	33261498	2	-1
ENSMUSG00000102471	RAPAvsCTRL	0.698291	0.328198	0.713433	=	-0.97585	-0.451378		Gm5100	predicted gene 5100 [Source:MGI Symbol;Acc:MGI:3644919]	processed_pseudogene	39636585	39637173	1	-1
ENSMUSG00000035357	RAPAvsCTRL	0.697252	0.0589838	0.387832	=	0.298991	0.946413	55983	Pdzrn3	PDZ domain containing RING finger 3 [Source:MGI Symbol;Acc:MGI:1933157]	protein_coding	101126570	101354858	6	-1
ENSMUSG00000073471	RAPAvsCTRL	0.696506	0.0260665	0.301809	=	1.26172	1.87051	66832	Rsph3a	radial spoke 3A homolog (Chlamydomonas) [Source:MGI Symbol;Acc:MGI:1914082]	protein_coding	8164446	8198656	17	1
ENSMUSG00000105728	RAPAvsCTRL	0.694489	0.0221252	0.286298	=	1.38919	2.07909		Gm42819	predicted gene 42819 [Source:MGI Symbol;Acc:MGI:5662956]	TEC	97938003	97943123	3	1
ENSMUSG00000107742	RAPAvsCTRL	0.694131	0.214526	0.617163	=	-1.09308	-0.604052		9530085L11Rik	RIKEN cDNA 9530085L11 gene [Source:MGI Symbol;Acc:MGI:2443889]	TEC	13335352	13337466	8	-1
ENSMUSG00000097863	RAPAvsCTRL	0.693765	0.433521	0.776095	=	-1.90868	-1.46515		1010001B22Rik	RIKEN cDNA 1010001B22 gene [Source:MGI Symbol;Acc:MGI:1922653]	lncRNA	110143377	110144264	5	-1
ENSMUSG00000022414	RAPAvsCTRL	0.69364	0.218316	0.620984	=	-1.25562	-0.720846	66513	Tab1	TGF-beta activated kinase 1/MAP3K7 binding protein 1 [Source:MGI Symbol;Acc:MGI:1913763]	protein_coding	80017328	80045908	15	1
ENSMUSG00000046876	RAPAvsCTRL	0.693304	0.019156	0.271427	=	4.00113	4.65466	20238	Atxn1	ataxin 1 [Source:MGI Symbol;Acc:MGI:104783]	protein_coding	45703231	46118484	13	-1
ENSMUSG00000030031	RAPAvsCTRL	0.692997	0.250117	0.6505	=	-0.841996	-0.28414	243574	Kbtbd8	kelch repeat and BTB (POZ) domain containing 8 [Source:MGI Symbol;Acc:MGI:2661430]	protein_coding	95094221	95106771	6	1
ENSMUSG00000104459	RAPAvsCTRL	0.692905	0.0494951	0.371155	=	0.17884	0.809019		Gm37824	predicted gene, 37824 [Source:MGI Symbol;Acc:MGI:5611052]	TEC	13009176	13012411	2	1
ENSMUSG00000089726	RAPAvsCTRL	0.691731	0.0711507	0.413379	=	1.20885	1.9051		Mir17hg	Mir17 host gene (non-protein coding) [Source:MGI Symbol;Acc:MGI:1923207]	lncRNA	115280311	115284159	14	1
ENSMUSG00000113476	RAPAvsCTRL	0.691412	0.124147	0.513389	=	-0.713579	0.155824		Gm48309	predicted gene, 48309 [Source:MGI Symbol;Acc:MGI:6097758]	TEC	13473261	13475718	12	-1
ENSMUSG00000105842	RAPAvsCTRL	0.691177	0.0378337	0.339788	=	1.09095	1.80312		Gm43329	predicted gene 43329 [Source:MGI Symbol;Acc:MGI:5663466]	lncRNA	105674282	105677513	3	-1
ENSMUSG00000043065	RAPAvsCTRL	0.690653	0.0276081	0.308128	=	0.626392	1.32973	212514	Spice1	spindle and centriole associated protein 1 [Source:MGI Symbol;Acc:MGI:1196252]	protein_coding	44167484	44208860	16	1
ENSMUSG00000028550	RAPAvsCTRL	0.690539	0.023237	0.292118	=	0.620127	1.24973	242557	Atg4c	autophagy related 4C, cysteine peptidase [Source:MGI Symbol;Acc:MGI:2651854]	protein_coding	99082171	99148024	4	1
ENSMUSG00000073985	RAPAvsCTRL	0.690315	0.156173	0.553753	=	-0.511558	0.0826613		Gm10602	predicted gene 10602 [Source:MGI Symbol;Acc:MGI:3708759]	lncRNA	101485710	101491978	7	1
ENSMUSG00000005667	RAPAvsCTRL	0.689661	0.0943285	0.462418	=	0.963375	1.54926	17768	Mthfd2	methylenetetrahydrofolate dehydrogenase (NAD+ dependent), methenyltetrahydrofolate cyclohydrolase [Source:MGI Symbol;Acc:MGI:1338850]	protein_coding	83282673	83302890	6	-1
ENSMUSG00000082454	RAPAvsCTRL	0.689453	0.00764068	0.206312	=	2.35839	3.04173		Gm12183	predicted gene 12183 [Source:MGI Symbol;Acc:MGI:3652175]	processed_pseudogene	48642694	48644541	11	-1
ENSMUSG00000086688	RAPAvsCTRL	0.689183	0.00955504	0.217781	=	1.66988	2.36533		Gm11560	predicted gene 11560 [Source:MGI Symbol;Acc:MGI:3652066]	processed_pseudogene	99822988	99823935	11	1
ENSMUSG00000113510	RAPAvsCTRL	0.687852	0.0355123	0.334227	=	0.204612	0.846198		Gm7239	predicted gene 7239 [Source:MGI Symbol;Acc:MGI:3645538]	processed_pseudogene	40933754	40934613	12	-1
ENSMUSG00000001802	RAPAvsCTRL	0.687689	0.039891	0.344631	=	1.50536	2.18905	435965	Lrp3	low density lipoprotein receptor-related protein 3 [Source:MGI Symbol;Acc:MGI:3584516]	protein_coding	34899452	34914923	7	-1
ENSMUSG00000103220	RAPAvsCTRL	0.686247	0.114822	0.497514	=	0.445329	1.06798		Gm37728	predicted gene, 37728 [Source:MGI Symbol;Acc:MGI:5610956]	TEC	31122063	31124354	6	-1
ENSMUSG00000052684	RAPAvsCTRL	0.685125	0.0851439	0.44313	=	2.9594	3.66957	16476	Jun	jun proto-oncogene [Source:MGI Symbol;Acc:MGI:96646]	protein_coding	94937271	94940459	4	-1
ENSMUSG00000041147	RAPAvsCTRL	0.683378	0.0346948	0.331868	=	1.65409	2.33233	12190	Brca2	breast cancer 2, early onset [Source:MGI Symbol;Acc:MGI:109337]	protein_coding	150446095	150493794	5	1
ENSMUSG00000006538	RAPAvsCTRL	0.681348	0.283358	0.682176	=	-1.03333	-0.240635	16147	Ihh	Indian hedgehog [Source:MGI Symbol;Acc:MGI:96533]	protein_coding	74984474	74990831	1	-1
ENSMUSG00000097277	RAPAvsCTRL	0.680064	0.0295343	0.314653	=	0.165962	0.842052	100504421	2900076A07Rik	RIKEN cDNA 2900076A07 gene [Source:MGI Symbol;Acc:MGI:1920242]	lncRNA	81173298	81181246	7	1
ENSMUSG00000026494	RAPAvsCTRL	0.679823	0.238293	0.640785	=	-0.630903	-0.105497	269152	Kif26b	kinesin family member 26B [Source:MGI Symbol;Acc:MGI:2447076]	protein_coding	178356690	178766765	1	1
ENSMUSG00000048439	RAPAvsCTRL	0.679705	0.0518331	0.374997	=	-0.507777	0.0756755	231042	Nupl2	nucleoporin like 2 [Source:MGI Symbol;Acc:MGI:2387631]	protein_coding	24369961	24389011	5	1
ENSMUSG00000019773	RAPAvsCTRL	0.679659	0.320949	0.708366	=	-1.08726	-0.674468	67141	Fbxo5	F-box protein 5 [Source:MGI Symbol;Acc:MGI:1914391]	protein_coding	5749160	5755600	10	-1
ENSMUSG00000033581	RAPAvsCTRL	0.67935	0.137	0.530303	=	0.342238	0.813242	319765	Igf2bp2	insulin-like growth factor 2 mRNA binding protein 2 [Source:MGI Symbol;Acc:MGI:1890358]	protein_coding	21877759	21982049	16	-1
ENSMUSG00000079224	RAPAvsCTRL	0.678317	0.00894573	0.215029	=	1.60542	2.26111		Gm6565	predicted gene 6565 [Source:MGI Symbol;Acc:MGI:3644755]	processed_pseudogene	100581644	100582081	6	1
ENSMUSG00000115124	RAPAvsCTRL	0.677533	0.126465	0.517802	=	-0.217177	0.394677		Gm49201	predicted gene, 49201 [Source:MGI Symbol;Acc:MGI:6118649]	lncRNA	33952576	33953685	14	-1
ENSMUSG00000112774	RAPAvsCTRL	0.677452	0.241779	0.643353	=	0.542297	1.32085		Gm36041	predicted gene, 36041 [Source:MGI Symbol;Acc:MGI:5595200]	lncRNA	122222797	122270938	10	1
ENSMUSG00000024807	RAPAvsCTRL	0.676236	0.0555035	0.383489	=	2.075	2.69203	74126	Syvn1	synovial apoptosis inhibitor 1, synoviolin [Source:MGI Symbol;Acc:MGI:1921376]	protein_coding	6096606	6103742	19	1
ENSMUSG00000083287	RAPAvsCTRL	0.676139	0.0717276	0.41502	=	2.8515	3.49834		Idi1-ps1	isopentenyl-diphosphate delta isomerase, pseudogene 1 [Source:MGI Symbol;Acc:MGI:3649894]	processed_pseudogene	53586133	53586816	2	-1
ENSMUSG00000082320	RAPAvsCTRL	0.675959	0.0364203	0.336072	=	0.422933	1.10799		Gm11877	predicted gene 11877 [Source:MGI Symbol;Acc:MGI:3652029]	processed_pseudogene	19298333	19299184	4	1
ENSMUSG00000034881	RAPAvsCTRL	0.67591	0.340454	0.722059	=	-1.39766	-0.880421	21390	Tbxa2r	thromboxane A2 receptor [Source:MGI Symbol;Acc:MGI:98496]	protein_coding	81164565	81171006	10	1
ENSMUSG00000105304	RAPAvsCTRL	0.675438	0.049688	0.371155	=	0.549049	1.16375		Gm43696	predicted gene 43696 [Source:MGI Symbol;Acc:MGI:5663833]	lncRNA	104377976	104384046	3	-1
ENSMUSG00000047746	RAPAvsCTRL	0.675419	0.250663	0.651003	=	-0.297031	0.214469	207215	Fbxo40	F-box protein 40 [Source:MGI Symbol;Acc:MGI:2443753]	protein_coding	36783822	36810829	16	-1
ENSMUSG00000029017	RAPAvsCTRL	0.675235	0.0177109	0.261188	=	2.49125	3.15969	73078	Pmpcb	peptidase (mitochondrial processing) beta [Source:MGI Symbol;Acc:MGI:1920328]	protein_coding	21942139	21962150	5	1
ENSMUSG00000113440	RAPAvsCTRL	0.675151	0.193024	0.597611	=	-1.08162	-0.462801		Gm46404	predicted gene, 46404 [Source:MGI Symbol;Acc:MGI:5826041]	lncRNA	23625992	23630105	13	-1
ENSMUSG00000111434	RAPAvsCTRL	0.675096	0.0312563	0.323505	=	1.96876	2.59951		Gm47121	predicted gene, 47121 [Source:MGI Symbol;Acc:MGI:6095868]	lncRNA	121971515	121972774	9	1
ENSMUSG00000044617	RAPAvsCTRL	0.67403	0.131601	0.523221	=	-0.91576	-0.382895	320080	Zbtb39	zinc finger and BTB domain containing 39 [Source:MGI Symbol;Acc:MGI:2443316]	protein_coding	127575407	127583218	10	1
ENSMUSG00000079139	RAPAvsCTRL	0.673864	0.00138999	0.126645	=	2.60996	3.27299		Gm4204	predicted gene 4204 [Source:MGI Symbol;Acc:MGI:3782381]	processed_pseudogene	135159733	135160963	1	1
ENSMUSG00000049811	RAPAvsCTRL	0.673052	0.0854288	0.443743	=	-0.38399	0.221793	73873	Fam161a	family with sequence similarity 161, member A [Source:MGI Symbol;Acc:MGI:1921123]	protein_coding	22957531	22980788	11	1
ENSMUSG00000093858	RAPAvsCTRL	0.672401	0.0142684	0.243661	=	2.34675	3.00616		Gm19967	predicted gene, 19967 [Source:MGI Symbol;Acc:MGI:5012152]	lncRNA	70755486	70763580	11	1
ENSMUSG00000074247	RAPAvsCTRL	0.672332	0.00650218	0.195587	=	1.63216	2.31343	66498	Dda1	DET1 and DDB1 associated 1 [Source:MGI Symbol;Acc:MGI:1913748]	protein_coding	71921843	71928742	8	1
ENSMUSG00000102259	RAPAvsCTRL	0.672303	0.221306	0.623327	=	0.678787	1.36345		Gm38230	predicted gene, 38230 [Source:MGI Symbol;Acc:MGI:5611458]	TEC	86566103	86567261	9	-1
ENSMUSG00000053332	RAPAvsCTRL	0.672053	0.00022398	0.0733104	=	6.10854	6.7815	14455	Gas5	growth arrest specific 5 [Source:MGI Symbol;Acc:MGI:95659]	lncRNA	160861992	160866109	1	1
ENSMUSG00000029090	RAPAvsCTRL	0.671099	0.00595097	0.191834	=	3.14013	3.80104	70693	Adgra3	adhesion G protein-coupled receptor A3 [Source:MGI Symbol;Acc:MGI:1917943]	protein_coding	50117298	50216348	5	-1
ENSMUSG00000117856	RAPAvsCTRL	0.670929	0.0753337	0.421605	=	-0.00944193	0.713925		Gm6937	predicted pseudogene 6937 [Source:MGI Symbol;Acc:MGI:3647230]	processed_pseudogene	42148108	42149150	19	1
ENSMUSG00000061894	RAPAvsCTRL	0.670634	0.132286	0.524661	=	-0.0661238	0.544402	269585	Zscan20	zinc finger and SCAN domains 20 [Source:MGI Symbol;Acc:MGI:2679268]	protein_coding	128477332	128503891	4	-1
ENSMUSG00000035270	RAPAvsCTRL	0.669676	0.0747905	0.420248	=	0.737711	1.30467	224224	Impg2	interphotoreceptor matrix proteoglycan 2 [Source:MGI Symbol;Acc:MGI:3044955]	protein_coding	56024676	56094119	16	1
ENSMUSG00000029149	RAPAvsCTRL	0.669531	0.192722	0.597054	=	-0.404155	0.166865	69815	Krtcap3	keratinocyte associated protein 3 [Source:MGI Symbol;Acc:MGI:1917065]	protein_coding	31409035	31410546	5	1
ENSMUSG00000024816	RAPAvsCTRL	0.668598	0.0316571	0.323867	=	1.94987	2.6295	67457	Frmd8	FERM domain containing 8 [Source:MGI Symbol;Acc:MGI:1914707]	protein_coding	5899730	5925302	19	-1
ENSMUSG00000074418	RAPAvsCTRL	0.667344	0.39826	0.757346	=	-0.603721	-0.305937		Gm15930	predicted gene 15930 [Source:MGI Symbol;Acc:MGI:3805554]	unprocessed_pseudogene	3759904	3767029	7	-1
ENSMUSG00000000148	RAPAvsCTRL	0.666001	0.197535	0.601961	=	-0.735932	-0.203967	231841	Brat1	BRCA1-associated ATM activator 1 [Source:MGI Symbol;Acc:MGI:1891679]	protein_coding	140690766	140705134	5	1
ENSMUSG00000027175	RAPAvsCTRL	0.665979	0.0691477	0.408212	=	0.407581	0.864069	320554	Tcp11l1	t-complex 11 like 1 [Source:MGI Symbol;Acc:MGI:2444263]	protein_coding	104487633	104542514	2	-1
ENSMUSG00000105970	RAPAvsCTRL	0.665349	0.059258	0.388377	=	0.772323	1.41206		Gm43360	predicted gene 43360 [Source:MGI Symbol;Acc:MGI:5663497]	TEC	122630085	122632971	5	-1
ENSMUSG00000029250	RAPAvsCTRL	0.664653	0.00347033	0.162524	=	4.55723	5.28404	231329	Polr2b	polymerase (RNA) II (DNA directed) polypeptide B [Source:MGI Symbol;Acc:MGI:2388280]	protein_coding	77457994	77497171	5	1
ENSMUSG00000025964	RAPAvsCTRL	0.664266	0.0104601	0.221941	=	1.98303	2.63923	23792	Adam23	a disintegrin and metallopeptidase domain 23 [Source:MGI Symbol;Acc:MGI:1345162]	protein_coding	63485050	63635435	1	1
ENSMUSG00000051517	RAPAvsCTRL	0.664133	0.293255	0.687116	=	-1.4058	-0.872003	230098	Arhgef39	Rho guanine nucleotide exchange factor (GEF) 39 [Source:MGI Symbol;Acc:MGI:3036286]	protein_coding	43496142	43499695	4	-1
ENSMUSG00000074384	RAPAvsCTRL	0.664104	0.288891	0.685238	=	-1.36262	-0.695798	621080	AI429214	expressed sequence AI429214 [Source:MGI Symbol;Acc:MGI:2142538]	protein_coding	37460758	37462687	8	1
ENSMUSG00000027286	RAPAvsCTRL	0.66336	0.117426	0.500452	=	-0.502246	0.0731939	66606	Lrrc57	leucine rich repeat containing 57 [Source:MGI Symbol;Acc:MGI:1913856]	protein_coding	120434719	120440001	2	-1
ENSMUSG00000029482	RAPAvsCTRL	0.663223	0.142781	0.537122	=	5.396	6.09522	78894	Aacs	acetoacetyl-CoA synthetase [Source:MGI Symbol;Acc:MGI:1926144]	protein_coding	125552878	125594474	5	1
ENSMUSG00000018983	RAPAvsCTRL	0.663137	0.186292	0.590184	=	0.370951	1.15162	242705	E2f2	E2F transcription factor 2 [Source:MGI Symbol;Acc:MGI:1096341]	protein_coding	135899705	135923368	4	1
ENSMUSG00000048782	RAPAvsCTRL	0.662922	0.0659187	0.400465	=	1.22583	1.83158	233752	Insc	INSC spindle orientation adaptor protein [Source:MGI Symbol;Acc:MGI:1917942]	protein_coding	114342929	114449618	7	1
ENSMUSG00000035367	RAPAvsCTRL	0.662573	0.00117322	0.122248	=	1.72957	2.35999	74386	Rmi1	RecQ mediated genome instability 1 [Source:MGI Symbol;Acc:MGI:1921636]	protein_coding	58550062	58558962	13	1
ENSMUSG00000033557	RAPAvsCTRL	0.661259	0.00248514	0.142912	=	2.60818	3.25626	215015	Fam20b	FAM20B, glycosaminoglycan xylosylkinase [Source:MGI Symbol;Acc:MGI:2443990]	protein_coding	156506102	156546656	1	-1
ENSMUSG00000083557	RAPAvsCTRL	0.66102	0.116815	0.499611	=	0.265693	0.928245		Gm6877	predicted pseudogene 6877 [Source:MGI Symbol;Acc:MGI:3644703]	processed_pseudogene	33681224	33682324	8	-1
ENSMUSG00000040562	RAPAvsCTRL	0.660586	0.0273889	0.30705	=	5.26498	5.93233	14863	Gstm2	glutathione S-transferase, mu 2 [Source:MGI Symbol;Acc:MGI:95861]	protein_coding	107889018	107893769	3	-1
ENSMUSG00000106959	RAPAvsCTRL	0.660078	0.165757	0.564617	=	-0.270914	0.35341		Gm42548	predicted gene 42548 [Source:MGI Symbol;Acc:MGI:5662685]	TEC	28233080	28237012	6	-1
ENSMUSG00000039873	RAPAvsCTRL	0.659896	0.308025	0.699557	=	-1.02644	-0.554916	415115	Neurl2	neuralized E3 ubiquitin protein ligase 2 [Source:MGI Symbol;Acc:MGI:3043305]	protein_coding	164672652	164675376	2	-1
ENSMUSG00000004446	RAPAvsCTRL	0.659794	0.0124762	0.233585	=	1.71958	2.34948	12122	Bid	BH3 interacting domain death agonist [Source:MGI Symbol;Acc:MGI:108093]	protein_coding	120868891	120893814	6	-1
ENSMUSG00000018830	RAPAvsCTRL	0.659682	0.198364	0.602919	=	0.5595	1.20317	17880	Myh11	myosin, heavy polypeptide 11, smooth muscle [Source:MGI Symbol;Acc:MGI:102643]	protein_coding	14012399	14109236	16	-1
ENSMUSG00000019920	RAPAvsCTRL	0.659575	0.0451794	0.359383	=	0.900129	1.62596	110829	Lims1	LIM and senescent cell antigen-like domains 1 [Source:MGI Symbol;Acc:MGI:1195263]	protein_coding	58159288	58260513	10	1
ENSMUSG00000097321	RAPAvsCTRL	0.659573	0.0930407	0.460007	=	1.06272	1.70916	625175	1700028E10Rik	RIKEN cDNA 1700028E10 gene [Source:MGI Symbol;Acc:MGI:1916713]	lncRNA	151292140	151355583	5	1
ENSMUSG00000027580	RAPAvsCTRL	0.659439	0.0724121	0.416569	=	1.8806	2.52484	229003	Helz2	helicase with zinc finger 2, transcriptional coactivator [Source:MGI Symbol;Acc:MGI:2385169]	protein_coding	180869408	180883820	2	-1
ENSMUSG00000094777	RAPAvsCTRL	0.659103	0.136021	0.529155	=	1.74502	2.36284	319171	H2ac24	H2A clustered histone 24 [Source:MGI Symbol;Acc:MGI:3710573]	protein_coding	22017196	22017677	13	-1
ENSMUSG00000089993	RAPAvsCTRL	0.659013	0.00509466	0.181412	=	3.64888	4.301		Gm5822	predicted gene 5822 [Source:MGI Symbol;Acc:MGI:3648836]	processed_pseudogene	28839730	28841107	19	-1
ENSMUSG00000105261	RAPAvsCTRL	0.658651	0.0799758	0.432377	=	2.71036	3.33933		Gm43333	predicted gene 43333 [Source:MGI Symbol;Acc:MGI:5663470]	TEC	104217930	104220191	5	-1
ENSMUSG00000093930	RAPAvsCTRL	0.65672	0.0761354	0.42334	=	7.79993	8.39613	208715	Hmgcs1	3-hydroxy-3-methylglutaryl-Coenzyme A synthase 1 [Source:MGI Symbol;Acc:MGI:107592]	protein_coding	120151915	120169796	13	1
ENSMUSG00000072893	RAPAvsCTRL	0.656573	0.135604	0.528765	=	-0.276891	0.453856		4933439C10Rik	RIKEN cDNA 4933439C10 gene [Source:MGI Symbol;Acc:MGI:1921726]	lncRNA	59396488	59404473	11	1
ENSMUSG00000048280	RAPAvsCTRL	0.656551	0.0445333	0.357708	=	1.11309	1.74903	408068	Zfp738	zinc finger protein 738 [Source:MGI Symbol;Acc:MGI:3040706]	protein_coding	67806804	67835190	13	-1
ENSMUSG00000023073	RAPAvsCTRL	0.65616	0.0708192	0.412759	=	4.82884	5.48074	20494	Slc10a2	solute carrier family 10, member 2 [Source:MGI Symbol;Acc:MGI:1201406]	protein_coding	5133219	5155351	8	-1
ENSMUSG00000101304	RAPAvsCTRL	0.655231	0.287214	0.684766	=	-1.23055	-0.7995	69631	Plet1os	placenta expressed transcript 1, opposite strand [Source:MGI Symbol;Acc:MGI:1916881]	lncRNA	50400095	50419123	9	-1
ENSMUSG00000036023	RAPAvsCTRL	0.654797	0.0208991	0.278813	=	1.20515	1.81027	11546	Parp2	poly (ADP-ribose) polymerase family, member 2 [Source:MGI Symbol;Acc:MGI:1341112]	protein_coding	51045298	51058758	14	1
ENSMUSG00000037474	RAPAvsCTRL	0.65414	0.441021	0.780792	=	-1.25073	-0.375581	76843	Dtl	denticleless E3 ubiquitin protein ligase [Source:MGI Symbol;Acc:MGI:1924093]	protein_coding	191269468	191307656	1	-1
ENSMUSG00000054135	RAPAvsCTRL	0.654042	0.227163	0.629528	=	-1.58727	-1.00347		A430110L20Rik	RIKEN cDNA A430110L20 gene [Source:MGI Symbol;Acc:MGI:3036249]	lncRNA	181053551	181056063	1	1
ENSMUSG00000021994	RAPAvsCTRL	0.653682	0.0515745	0.37403	=	1.48508	2.18121	22418	Wnt5a	wingless-type MMTV integration site family, member 5A [Source:MGI Symbol;Acc:MGI:98958]	protein_coding	28226707	28249405	14	1
ENSMUSG00000031728	RAPAvsCTRL	0.653095	0.0639365	0.396992	=	0.328086	0.939893	75871	Zfp821	zinc finger protein 821 [Source:MGI Symbol;Acc:MGI:1923121]	protein_coding	110432178	110451564	8	1
ENSMUSG00000060371	RAPAvsCTRL	0.653052	0.0106715	0.223157	=	2.55099	3.19546	140904	Caln1	calneuron 1 [Source:MGI Symbol;Acc:MGI:2155987]	protein_coding	130398296	130876253	5	1
ENSMUSG00000109719	RAPAvsCTRL	0.652812	0.0880133	0.450326	=	-0.745797	-0.17854		Gm45266	predicted gene 45266 [Source:MGI Symbol;Acc:MGI:5791102]	TEC	27658868	27661040	8	-1
ENSMUSG00000083378	RAPAvsCTRL	0.652381	0.018033	0.263036	=	1.24364	1.89048		Gm13196	predicted gene 13196 [Source:MGI Symbol;Acc:MGI:3651918]	processed_pseudogene	4705049	4705427	2	1
ENSMUSG00000074646	RAPAvsCTRL	0.652227	0.300758	0.692841	=	-1.44453	-0.533061	320095	6430550D23Rik	RIKEN cDNA 6430550D23 gene [Source:MGI Symbol;Acc:MGI:2443361]	protein_coding	155815199	155849897	2	-1
ENSMUSG00000032420	RAPAvsCTRL	0.652048	0.0470928	0.366905	=	2.58546	3.30915	23959	Nt5e	5' nucleotidase, ecto [Source:MGI Symbol;Acc:MGI:99782]	protein_coding	88209250	88254145	9	1
ENSMUSG00000046687	RAPAvsCTRL	0.651057	0.0305649	0.320199	=	2.73891	3.39547		Gm5424	predicted gene 5424 [Source:MGI Symbol;Acc:MGI:3643173]	processed_pseudogene	61906902	61908141	10	1
ENSMUSG00000028885	RAPAvsCTRL	0.650106	0.388223	0.751468	=	-1.72566	-1.13036	100340	Smpdl3b	sphingomyelin phosphodiesterase, acid-like 3B [Source:MGI Symbol;Acc:MGI:1916022]	protein_coding	132460277	132484563	4	-1
ENSMUSG00000110298	RAPAvsCTRL	0.649971	0.364008	0.734693	=	-1.32233	-0.8615		Gm8189	predicted gene 8189 [Source:MGI Symbol;Acc:MGI:3779786]	transcribed_unprocessed_pseudogene	8450677	8519162	19	-1
ENSMUSG00000032290	RAPAvsCTRL	0.649703	0.00816864	0.212636	=	1.21852	1.82364	56294	Ptpn9	protein tyrosine phosphatase, non-receptor type 9 [Source:MGI Symbol;Acc:MGI:1928376]	protein_coding	56902207	56970091	9	1
ENSMUSG00000086012	RAPAvsCTRL	0.649029	0.177972	0.578955	=	-0.726136	-0.0967275		Gm15902	predicted gene 15902 [Source:MGI Symbol;Acc:MGI:3802133]	lncRNA	45006430	45017661	12	-1
ENSMUSG00000030170	RAPAvsCTRL	0.648937	0.0352673	0.333158	=	1.07338	1.72495	22419	Wnt5b	wingless-type MMTV integration site family, member 5B [Source:MGI Symbol;Acc:MGI:98959]	protein_coding	119409492	119521308	6	-1
ENSMUSG00000056820	RAPAvsCTRL	0.648886	0.0417003	0.351358	=	1.58034	2.26282	53424	Tsnax	translin-associated factor X [Source:MGI Symbol;Acc:MGI:1855672]	protein_coding	125739736	125760931	8	1
ENSMUSG00000117252	RAPAvsCTRL	0.648559	0.0763353	0.423651	=	0.122267	0.786267		Gm9514	predicted gene 9514 [Source:MGI Symbol;Acc:MGI:3779924]	processed_pseudogene	22403745	22405089	17	-1
ENSMUSG00000096105	RAPAvsCTRL	0.648277	0.212469	0.616489	=	3.76649	4.22446		Bhmt-ps1	betaine-homocysteine methyltransferase, pseudogene 1 [Source:MGI Symbol;Acc:MGI:1888909]	processed_pseudogene	26368984	26370207	4	-1
ENSMUSG00000021013	RAPAvsCTRL	0.648201	0.166558	0.56635	=	0.821763	1.49289	76260	Ttc8	tetratricopeptide repeat domain 8 [Source:MGI Symbol;Acc:MGI:1923510]	protein_coding	98886833	98949497	12	1
ENSMUSG00000027164	RAPAvsCTRL	0.647716	0.0155098	0.251909	=	1.46038	2.11883	22034	Traf6	TNF receptor-associated factor 6 [Source:MGI Symbol;Acc:MGI:108072]	protein_coding	101508774	101532014	2	1
ENSMUSG00000024960	RAPAvsCTRL	0.647513	0.00118629	0.122248	=	2.26762	2.91538	18797	Plcb3	phospholipase C, beta 3 [Source:MGI Symbol;Acc:MGI:104778]	protein_coding	6929693	6953838	19	-1
ENSMUSG00000086212	RAPAvsCTRL	0.647438	0.266225	0.666348	=	-0.779174	-0.0126015	100503869	Mkln1os	muskelin 1, intracellular mediator containing kelch motifs, opposite strand [Source:MGI Symbol;Acc:MGI:3651306]	lncRNA	31343820	31375708	6	-1
ENSMUSG00000006276	RAPAvsCTRL	0.647368	0.00132154	0.12641	=	1.98494	2.61846	13859	Eps15l1	epidermal growth factor receptor pathway substrate 15-like 1 [Source:MGI Symbol;Acc:MGI:104582]	protein_coding	73094843	73175304	8	-1
ENSMUSG00000089161	RAPAvsCTRL	0.647153	0.0907988	0.457275	=	1.36689	2.07086	115488218	Gm24130	predicted gene, 24130 [Source:MGI Symbol;Acc:MGI:5453907]	snoRNA	65306072	65306222	13	1
ENSMUSG00000090124	RAPAvsCTRL	0.646799	0.0105483	0.222653	=	2.19004	2.83027	394432	Ugt1a7c	UDP glucuronosyltransferase 1 family, polypeptide A7C [Source:MGI Symbol;Acc:MGI:3032636]	protein_coding	88022784	88147724	1	1
ENSMUSG00000034785	RAPAvsCTRL	0.646224	0.414905	0.766132	=	1.3837	1.99836	13370	Dio1	deiodinase, iodothyronine, type I [Source:MGI Symbol;Acc:MGI:94896]	protein_coding	107148662	107164366	4	-1
ENSMUSG00000046761	RAPAvsCTRL	0.6461	0.0255625	0.301449	=	0.641394	1.26391	105732	Fam83h	family with sequence similarity 83, member H [Source:MGI Symbol;Acc:MGI:2145900]	protein_coding	75872942	75886185	15	-1
ENSMUSG00000047228	RAPAvsCTRL	0.646083	0.162519	0.560595	=	4.60363	5.22461	232400	A2ml1	alpha-2-macroglobulin like 1 [Source:MGI Symbol;Acc:MGI:3039594]	protein_coding	128516784	128558571	6	-1
ENSMUSG00000038024	RAPAvsCTRL	0.64552	0.00106608	0.122248	=	1.75927	2.40845	329877	Dennd4c	DENN/MADD domain containing 4C [Source:MGI Symbol;Acc:MGI:1914769]	protein_coding	86666792	86768840	4	1
ENSMUSG00000037541	RAPAvsCTRL	0.645028	0.138052	0.53184	=	0.966978	1.53659	210274	Shank2	SH3 and multiple ankyrin repeat domains 2 [Source:MGI Symbol;Acc:MGI:2671987]	protein_coding	143555665	143978231	7	1
ENSMUSG00000081359	RAPAvsCTRL	0.644728	0.0215651	0.283308	=	0.762433	1.38839		Cox20b	cytochrome c oxidase assembly protein 20B [Source:MGI Symbol;Acc:MGI:3783125]	processed_pseudogene	100229474	100229826	7	1
ENSMUSG00000117771	RAPAvsCTRL	0.644506	0.0548816	0.382607	=	1.55116	2.19127		Gm25432	predicted gene, 25432 [Source:MGI Symbol;Acc:MGI:5455209]	processed_pseudogene	5486026	5486753	19	1
ENSMUSG00000042348	RAPAvsCTRL	0.643945	0.0260666	0.301809	=	1.02941	1.64319	218639	Arl15	ADP-ribosylation factor-like 15 [Source:MGI Symbol;Acc:MGI:2442308]	protein_coding	113931041	114293997	13	1
ENSMUSG00000034522	RAPAvsCTRL	0.643118	0.0637832	0.396882	=	1.46055	1.91157	380912	Zfp395	zinc finger protein 395 [Source:MGI Symbol;Acc:MGI:2682318]	protein_coding	65595838	65636379	14	1
ENSMUSG00000105957	RAPAvsCTRL	0.642635	0.340824	0.722059	=	-0.868705	-0.295667		Gm43254	predicted gene 43254 [Source:MGI Symbol;Acc:MGI:5663391]	lncRNA	133013279	133015769	3	-1
ENSMUSG00000090357	RAPAvsCTRL	0.642474	0.295472	0.687944	=	-0.951756	-0.365578		Gm17077	predicted gene 17077 [Source:MGI Symbol;Acc:MGI:4937904]	lncRNA	30655250	30657429	7	1
ENSMUSG00000029096	RAPAvsCTRL	0.642442	0.363826	0.734693	=	-0.820955	-0.495593	78558	Htra3	HtrA serine peptidase 3 [Source:MGI Symbol;Acc:MGI:1925808]	protein_coding	35809367	35837126	5	-1
ENSMUSG00000015377	RAPAvsCTRL	0.642294	0.234357	0.638149	=	-0.977325	-0.372792	69440	Dennd6b	DENN/MADD domain containing 6B [Source:MGI Symbol;Acc:MGI:1916690]	protein_coding	89066416	89080699	15	-1
ENSMUSG00000047881	RAPAvsCTRL	0.641065	0.0109092	0.224627	=	3.08159	3.71542	100532	Rell1	RELT-like 1 [Source:MGI Symbol;Acc:MGI:2140767]	protein_coding	64066240	64126240	5	-1
ENSMUSG00000109642	RAPAvsCTRL	0.641012	0.204734	0.609785	=	-1.00092	-0.452976		Gm45289	predicted gene 45289 [Source:MGI Symbol;Acc:MGI:5791125]	TEC	92219647	92222223	8	1
ENSMUSG00000052920	RAPAvsCTRL	0.640398	0.13105	0.522734	=	-0.222255	0.373116	19091	Prkg1	protein kinase, cGMP-dependent, type I [Source:MGI Symbol;Acc:MGI:108174]	protein_coding	30541889	31742433	19	-1
ENSMUSG00000020462	RAPAvsCTRL	0.640242	0.00646039	0.195347	=	2.89136	3.47746	216618	Cfap36	cilia and flagella associated protein 36 [Source:MGI Symbol;Acc:MGI:1913994]	protein_coding	29171532	29197409	11	-1
ENSMUSG00000111345	RAPAvsCTRL	0.640164	0.152136	0.549876	=	-0.398288	0.217213		Gm48562	predicted gene, 48562 [Source:MGI Symbol;Acc:MGI:6098119]	TEC	44664401	44665148	9	-1
ENSMUSG00000103272	RAPAvsCTRL	0.639899	0.0701635	0.41123	=	0.170623	0.771275		Gm37914	predicted gene, 37914 [Source:MGI Symbol;Acc:MGI:5611142]	TEC	86048605	86051283	1	1
ENSMUSG00000116846	RAPAvsCTRL	0.639684	0.36957	0.737337	=	-1.16361	-0.433555		1810044K17Rik	RIKEN cDNA 1810044K17 gene [Source:MGI Symbol;Acc:MGI:1924010]	lncRNA	93165127	93165917	16	1
ENSMUSG00000094248	RAPAvsCTRL	0.639397	0.151666	0.549721	=	1.7592	2.35546	665433	H2ac23	H2A clustered histone 23 [Source:MGI Symbol;Acc:MGI:2448302]	protein_coding	21994635	21995114	13	1
ENSMUSG00000002635	RAPAvsCTRL	0.638449	0.0923273	0.458815	=	-0.526572	0.0596094	68079	Pdcd2l	programmed cell death 2-like [Source:MGI Symbol;Acc:MGI:1915329]	protein_coding	33883924	33896086	7	-1
ENSMUSG00000055312	RAPAvsCTRL	0.63839	0.0385274	0.340694	=	2.35213	3.00425	74088	Them7	thioesterase superfamily member 7 [Source:MGI Symbol;Acc:MGI:1921338]	protein_coding	105054665	105210141	2	1
ENSMUSG00000106534	RAPAvsCTRL	0.637888	0.0548696	0.382607	=	0.250541	0.861488		Gm6366	predicted gene 6366 [Source:MGI Symbol;Acc:MGI:3646411]	processed_pseudogene	89647011	89647836	5	-1
ENSMUSG00000097222	RAPAvsCTRL	0.637867	0.179825	0.582396	=	0.111574	0.678689	68434	Gata6os	GATA binding protein 6, opposite strand [Source:MGI Symbol;Acc:MGI:1915684]	lncRNA	10987944	11052567	18	-1
ENSMUSG00000068964	RAPAvsCTRL	0.637775	0.0235243	0.293675	=	1.38998	2.01082		Gm6361	predicted gene 6361 [Source:MGI Symbol;Acc:MGI:3646180]	processed_pseudogene	31446529	31446963	15	-1
ENSMUSG00000036989	RAPAvsCTRL	0.637509	0.0596544	0.38871	=	0.722796	1.35297	55992	Trim3	tripartite motif-containing 3 [Source:MGI Symbol;Acc:MGI:1860040]	protein_coding	105253670	105282778	7	-1
ENSMUSG00000058613	RAPAvsCTRL	0.637142	0.246854	0.648485	=	1.23247	2.13701		Cyp2d41-ps	cytochrome P450, family 2, subfamily d, member 41, pseudogene [Source:MGI Symbol;Acc:MGI:3645691]	unprocessed_pseudogene	82662132	82666311	15	-1
ENSMUSG00000064653	RAPAvsCTRL	0.63641	0.170091	0.571759	=	-0.558092	-0.120743	115488246	Gm26129	predicted gene, 26129 [Source:MGI Symbol;Acc:MGI:5455906]	snRNA	14262024	14262130	13	1
ENSMUSG00000093277	RAPAvsCTRL	0.635874	0.219817	0.622225	=	-0.833177	-0.247024	115489602	Gm26236	predicted gene, 26236 [Source:MGI Symbol;Acc:MGI:5456013]	snoRNA	32565121	32565257	2	1
ENSMUSG00000092805	RAPAvsCTRL	0.635387	0.0473807	0.367697	=	1.54585	2.17309		Gm26461	predicted gene, 26461 [Source:MGI Symbol;Acc:MGI:5456238]	misc_RNA	88435289	88435578	9	1
ENSMUSG00000032609	RAPAvsCTRL	0.635264	0.0243813	0.298927	=	0.592431	1.18787	78267	Klhdc8b	kelch domain containing 8B [Source:MGI Symbol;Acc:MGI:1925517]	protein_coding	108324835	108338780	9	-1
ENSMUSG00000043987	RAPAvsCTRL	0.634319	0.0147751	0.247124	=	1.61384	2.23031	214552	Cep164	centrosomal protein 164 [Source:MGI Symbol;Acc:MGI:2384878]	protein_coding	45678244	45739989	9	-1
ENSMUSG00000030407	RAPAvsCTRL	0.634085	0.0314282	0.323867	=	1.19455	1.78358	67369	Qpctl	glutaminyl-peptide cyclotransferase-like [Source:MGI Symbol;Acc:MGI:1914619]	protein_coding	18873627	18883216	7	-1
ENSMUSG00000023015	RAPAvsCTRL	0.632805	0.195811	0.599961	=	-0.716841	-0.137531	26934	Racgap1	Rac GTPase-activating protein 1 [Source:MGI Symbol;Acc:MGI:1349423]	protein_coding	99518377	99549537	15	-1
ENSMUSG00000049191	RAPAvsCTRL	0.632693	0.386414	0.749939	=	-1.67288	-1.1972	331474	Rtl5	retrotransposon Gag like 5 [Source:MGI Symbol;Acc:MGI:3045324]	protein_coding	101110150	101114910	X	-1
ENSMUSG00000026836	RAPAvsCTRL	0.631803	0.0505514	0.37265	=	0.367902	0.988313	11477	Acvr1	activin A receptor, type 1 [Source:MGI Symbol;Acc:MGI:87911]	protein_coding	58278656	58457169	2	-1
ENSMUSG00000116423	RAPAvsCTRL	0.631222	0.0318676	0.325005	=	0.389404	0.980576		Gm7085	predicted gene 7085 [Source:MGI Symbol;Acc:MGI:3642962]	processed_pseudogene	15269868	15270626	16	1
ENSMUSG00000079507	RAPAvsCTRL	0.630797	0.328107	0.713433	=	0.782789	1.38302	15006	H2-Q1	histocompatibility 2, Q region locus 1 [Source:MGI Symbol;Acc:MGI:95928]	protein_coding	35539381	35544075	17	1
ENSMUSG00000084819	RAPAvsCTRL	0.630283	0.394043	0.754738	=	-0.407657	0.137384		Gm11967	predicted gene 11967 [Source:MGI Symbol;Acc:MGI:3650297]	lncRNA	5865315	5866731	11	1
ENSMUSG00000105071	RAPAvsCTRL	0.63027	0.0997737	0.473618	=	-0.526572	0.0260198		Gm43336	predicted gene 43336 [Source:MGI Symbol;Acc:MGI:5663473]	TEC	114038456	114042959	5	-1
ENSMUSG00000101784	RAPAvsCTRL	0.629797	0.318798	0.707661	=	-0.589197	0.0576469		Gm7553	predicted gene 7553 [Source:MGI Symbol;Acc:MGI:3826364]	processed_pseudogene	82981203	82982628	1	-1
ENSMUSG00000074227	RAPAvsCTRL	0.629538	0.026256	0.302326	=	1.242	1.85175	20733	Spint2	serine protease inhibitor, Kunitz type 2 [Source:MGI Symbol;Acc:MGI:1338031]	protein_coding	28955748	28981337	7	-1
ENSMUSG00000039109	RAPAvsCTRL	0.629521	0.449645	0.785551	=	-1.59609	-1.69203	74145	F13a1	coagulation factor XIII, A1 subunit [Source:MGI Symbol;Acc:MGI:1921395]	protein_coding	37051152	37234220	13	-1
ENSMUSG00000031953	RAPAvsCTRL	0.62886	0.157036	0.555195	=	-0.196767	0.334992	66817	Tmem170	transmembrane protein 170 [Source:MGI Symbol;Acc:MGI:106426]	protein_coding	112589670	112603382	8	-1
ENSMUSG00000044433	RAPAvsCTRL	0.628549	0.00680965	0.198251	=	1.74168	2.33177	69697	Camsap3	calmodulin regulated spectrin-associated protein family, member 3 [Source:MGI Symbol;Acc:MGI:1916947]	protein_coding	3637293	3659075	8	1
ENSMUSG00000042851	RAPAvsCTRL	0.628535	0.088189	0.450326	=	0.413665	1.00567	78751	Zc3h6	zinc finger CCCH type containing 6 [Source:MGI Symbol;Acc:MGI:1926001]	protein_coding	128809322	128860483	2	1
ENSMUSG00000035476	RAPAvsCTRL	0.628388	0.0525986	0.377555	=	1.07108	1.67439	66724	Tab3	TGF-beta activated kinase 1/MAP3K7 binding protein 3 [Source:MGI Symbol;Acc:MGI:1913974]	protein_coding	84617628	84678075	X	1
ENSMUSG00000044646	RAPAvsCTRL	0.628045	0.366495	0.735553	=	-1.17056	-0.553576	207259	Zbtb7c	zinc finger and BTB domain containing 7C [Source:MGI Symbol;Acc:MGI:2443302]	protein_coding	75953249	76281635	18	1
ENSMUSG00000031399	RAPAvsCTRL	0.627279	0.0106704	0.223157	=	1.52038	2.15448	66294	Fam3a	family with sequence similarity 3, member A [Source:MGI Symbol;Acc:MGI:1913544]	protein_coding	73428325	73436878	X	-1
ENSMUSG00000037991	RAPAvsCTRL	0.627244	0.578099	0.857713	=	-1.45596	-1.19737	223970	Rmi2	RecQ mediated genome instability 2 [Source:MGI Symbol;Acc:MGI:2685383]	protein_coding	10652923	10710830	16	1
ENSMUSG00000035126	RAPAvsCTRL	0.627124	0.25239	0.652289	=	-1.25878	-0.615496	242584	Dnai4	dynein axonemal intermediate chain 4 [Source:MGI Symbol;Acc:MGI:2385328]	protein_coding	102895262	102971752	4	-1
ENSMUSG00000081805	RAPAvsCTRL	0.626863	0.197286	0.601642	=	-0.931622	-0.383955		Gm14335	predicted gene 14335 [Source:MGI Symbol;Acc:MGI:3801741]	processed_pseudogene	115615211	115616020	6	-1
ENSMUSG00000060380	RAPAvsCTRL	0.626826	0.25787	0.658769	=	-0.947909	-0.364792		C030014I23Rik	RIKEN cDNA C030014I23 gene [Source:MGI Symbol;Acc:MGI:1924631]	lncRNA	44379641	44393477	9	1
ENSMUSG00000091277	RAPAvsCTRL	0.626168	0.0124813	0.233585	=	2.21853	2.85842		Gm1818	predicted gene 1818 [Source:MGI Symbol;Acc:MGI:3037676]	unprocessed_pseudogene	48602091	48606668	12	-1
ENSMUSG00000028019	RAPAvsCTRL	0.626165	0.0880554	0.450326	=	1.16155	1.81634	54635	Pdgfc	platelet-derived growth factor, C polypeptide [Source:MGI Symbol;Acc:MGI:1859631]	protein_coding	80943723	81121347	3	1
ENSMUSG00000067149	RAPAvsCTRL	0.625077	0.247376	0.648845	=	2.22535	2.77251	16069	Jchain	immunoglobulin joining chain [Source:MGI Symbol;Acc:MGI:96493]	protein_coding	88667668	88675750	5	-1
ENSMUSG00000096887	RAPAvsCTRL	0.623439	0.0217344	0.283749	=	4.06214	4.67629	100463512	Gm20594	predicted gene, 20594 [Source:MGI Symbol;Acc:MGI:5295700]	protein_coding	79794899	79795347	6	1
ENSMUSG00000047281	RAPAvsCTRL	0.623113	0.429141	0.773215	=	-1.45337	-0.825593	55948	Sfn	stratifin [Source:MGI Symbol;Acc:MGI:1891831]	protein_coding	133327867	133329479	4	-1
ENSMUSG00000085615	RAPAvsCTRL	0.622008	0.21925	0.621967	=	-0.671127	-0.13753		A330035P11Rik	RIKEN cDNA A330035P11 gene [Source:MGI Symbol;Acc:MGI:2442610]	lncRNA	122340842	122344386	14	-1
ENSMUSG00000094530	RAPAvsCTRL	0.621575	0.0459294	0.361925	=	0.58047	1.12586		Gm21399	predicted gene, 21399 [Source:MGI Symbol;Acc:MGI:5434754]	processed_pseudogene	129979479	129980075	8	1
ENSMUSG00000053846	RAPAvsCTRL	0.62157	0.216111	0.618289	=	1.35056	1.98299	16891	Lipg	lipase, endothelial [Source:MGI Symbol;Acc:MGI:1341803]	protein_coding	75072393	75094334	18	-1
ENSMUSG00000063739	RAPAvsCTRL	0.621254	0.284486	0.682719	=	-0.756345	-0.0925455	243302	Gm4963	predicted gene 4963 [Source:MGI Symbol;Acc:MGI:3645168]	processed_pseudogene	137991309	137991686	5	-1
ENSMUSG00000101567	RAPAvsCTRL	0.621115	0.0952588	0.464859	=	0.110067	0.673068		Txn-ps1	thioredoxin, pseudogene 1 [Source:MGI Symbol;Acc:MGI:98875]	processed_pseudogene	44503083	44503391	1	-1
ENSMUSG00000002249	RAPAvsCTRL	0.620682	0.00926493	0.216601	=	1.63492	2.2533	21678	Tead3	TEA domain family member 3 [Source:MGI Symbol;Acc:MGI:109241]	protein_coding	28550645	28569791	17	-1
ENSMUSG00000111515	RAPAvsCTRL	0.61996	0.0104487	0.221941	=	1.74666	2.36806		Gm5055	predicted gene 5055 [Source:MGI Symbol;Acc:MGI:3645061]	processed_pseudogene	40399016	40399596	9	1
ENSMUSG00000034101	RAPAvsCTRL	0.619861	0.212643	0.616489	=	1.00716	1.85928	12388	Ctnnd1	catenin (cadherin associated protein), delta 1 [Source:MGI Symbol;Acc:MGI:105100]	protein_coding	84430415	84481109	2	-1
ENSMUSG00000092274	RAPAvsCTRL	0.619775	0.00970906	0.218267	=	5.0556	5.67257	66961	Neat1	nuclear paraspeckle assembly transcript 1 (non-protein coding) [Source:MGI Symbol;Acc:MGI:1914211]	lncRNA	5874736	5895506	19	-1
ENSMUSG00000111209	RAPAvsCTRL	0.619704	0.340539	0.722059	=	-0.881978	-0.421821		Gm7529	predicted gene 7529 [Source:MGI Symbol;Acc:MGI:3645973]	processed_pseudogene	10734645	10736541	9	1
ENSMUSG00000034039	RAPAvsCTRL	0.619629	0.535966	0.834898	=	-1.64423	-1.32298	114662	Prss29	protease, serine 29 [Source:MGI Symbol;Acc:MGI:2149952]	protein_coding	25537628	25541658	17	1
ENSMUSG00000024268	RAPAvsCTRL	0.619572	0.194865	0.599507	=	-0.575165	-0.0503896	108013	Celf4	CUGBP, Elav-like family member 4 [Source:MGI Symbol;Acc:MGI:1932407]	protein_coding	25610689	25887214	18	-1
ENSMUSG00000054150	RAPAvsCTRL	0.619187	0.198322	0.602919	=	-0.148856	0.252158	212073	Syne3	spectrin repeat containing, nuclear envelope family member 3 [Source:MGI Symbol;Acc:MGI:2442408]	protein_coding	104896192	104976068	12	-1
ENSMUSG00000038705	RAPAvsCTRL	0.618825	0.144775	0.539832	=	0.35207	0.785862	229004	Gmeb2	glucocorticoid modulatory element binding protein 2 [Source:MGI Symbol;Acc:MGI:2652836]	protein_coding	180893242	180929828	2	-1
ENSMUSG00000089714	RAPAvsCTRL	0.618411	0.309279	0.701104	=	-0.621276	-0.106924		Gm16092	predicted gene 16092 [Source:MGI Symbol;Acc:MGI:3841241]	lncRNA	85438854	85454882	1	-1
ENSMUSG00000053192	RAPAvsCTRL	0.618323	0.297464	0.689264	=	-0.742673	-0.238683	56772	Mllt11	myeloid/lymphoid or mixed-lineage leukemia; translocated to, 11 [Source:MGI Symbol;Acc:MGI:1929671]	protein_coding	95126446	95139482	3	-1
ENSMUSG00000042111	RAPAvsCTRL	0.617422	0.0292051	0.314162	=	2.26619	2.91151	69668	Ccdc115	coiled-coil domain containing 115 [Source:MGI Symbol;Acc:MGI:1916918]	protein_coding	34475751	34478753	1	-1
ENSMUSG00000026708	RAPAvsCTRL	0.617319	0.0150124	0.24822	=	2.6933	3.34858	70454	Cenpl	centromere protein L [Source:MGI Symbol;Acc:MGI:1917704]	protein_coding	160898283	160914294	1	1
ENSMUSG00000048592	RAPAvsCTRL	0.617052	0.0774673	0.42669	=	0.280266	0.867999		Gm5946	predicted gene 5946 [Source:MGI Symbol;Acc:MGI:3644989]	transcribed_processed_pseudogene	149003712	149009017	X	-1
ENSMUSG00000023345	RAPAvsCTRL	0.617013	0.188125	0.592138	=	0.2612	0.754939	70235	Poc1a	POC1 centriolar protein A [Source:MGI Symbol;Acc:MGI:1917485]	protein_coding	106158260	106227720	9	1
ENSMUSG00000033712	RAPAvsCTRL	0.616776	0.0710213	0.413264	=	0.0875499	0.668187	219158	Ccar2	cell cycle activator and apoptosis regulator 2 [Source:MGI Symbol;Acc:MGI:2444228]	protein_coding	70375613	70391260	14	-1
ENSMUSG00000049739	RAPAvsCTRL	0.616697	0.0617776	0.392693	=	0.845175	1.43848	233905	Zfp646	zinc finger protein 646 [Source:MGI Symbol;Acc:MGI:3665412]	protein_coding	127475393	127485168	7	1
ENSMUSG00000072694	RAPAvsCTRL	0.616295	0.0126848	0.234277	=	2.16033	2.76894	66236	1500011B03Rik	RIKEN cDNA 1500011B03 gene [Source:MGI Symbol;Acc:MGI:1913486]	protein_coding	114946257	114961529	5	-1
ENSMUSG00000092560	RAPAvsCTRL	0.615655	0.0756603	0.422368	=	0.677206	1.29745		Gm8750	predicted pseudogene 8750 [Source:MGI Symbol;Acc:MGI:3647542]	processed_pseudogene	35619775	35622703	17	1
ENSMUSG00000000759	RAPAvsCTRL	0.615538	0.0131855	0.234277	=	1.40486	2.01559	259279	Tubgcp3	tubulin, gamma complex associated protein 3 [Source:MGI Symbol;Acc:MGI:2183752]	protein_coding	12664277	12722248	8	-1
ENSMUSG00000089774	RAPAvsCTRL	0.615316	0.0104655	0.221941	=	3.05282	3.65468	53881	Slc5a3	solute carrier family 5 (inositol transporters), member 3 [Source:MGI Symbol;Acc:MGI:1858226]	protein_coding	91855210	91884361	16	1
ENSMUSG00000055733	RAPAvsCTRL	0.614087	0.202784	0.608235	=	-0.367535	0.159615	54561	Nap1l3	nucleosome assembly protein 1-like 3 [Source:MGI Symbol;Acc:MGI:1859565]	protein_coding	121304262	121307098	X	-1
ENSMUSG00000064364	RAPAvsCTRL	0.613877	0.0294536	0.314638	=	1.85368	2.51556		mt-Th	mitochondrially encoded tRNA histidine [Source:MGI Symbol;Acc:MGI:102485]	Mt_tRNA	11546	11612	MT	1
ENSMUSG00000028696	RAPAvsCTRL	0.613841	0.0409022	0.349448	=	0.643179	1.22167	16351	Ipp	IAP promoted placental gene [Source:MGI Symbol;Acc:MGI:96581]	protein_coding	116364746	116395440	4	1
ENSMUSG00000081453	RAPAvsCTRL	0.613498	0.00494297	0.178618	=	4.76499	5.37451		Gm6767	predicted gene 6767 [Source:MGI Symbol;Acc:MGI:3645053]	processed_pseudogene	51182815	51184195	16	-1
ENSMUSG00000024036	RAPAvsCTRL	0.613477	0.293007	0.687116	=	0.315686	0.896203	224674	Slc37a1	solute carrier family 37 (glycerol-3-phosphate transporter), member 1 [Source:MGI Symbol;Acc:MGI:2446181]	protein_coding	31505766	31569713	17	1
ENSMUSG00000090015	RAPAvsCTRL	0.613099	0.0214464	0.283197	=	0.937175	1.52164	100642166	Gm15446	predicted gene 15446 [Source:MGI Symbol;Acc:MGI:3709333]	protein_coding	110071266	110091802	5	1
ENSMUSG00000056529	RAPAvsCTRL	0.612869	0.334353	0.718963	=	-1.02935	-0.366156	19204	Ptafr	platelet-activating factor receptor [Source:MGI Symbol;Acc:MGI:106066]	protein_coding	132291378	132309994	4	1
ENSMUSG00000095455	RAPAvsCTRL	0.612764	0.421741	0.769311	=	-0.907855	-0.519148		Mup-ps3	major urinary protein, pseudogene 3 [Source:MGI Symbol;Acc:MGI:3650796]	unprocessed_pseudogene	60237345	60244027	4	1
ENSMUSG00000062758	RAPAvsCTRL	0.612434	0.443718	0.782198	=	-1.36563	-0.846651		Gm16477	predicted pseudogene 16477 [Source:MGI Symbol;Acc:MGI:3646779]	processed_pseudogene	131215917	131216717	7	-1
ENSMUSG00000087231	RAPAvsCTRL	0.611748	0.175717	0.577403	=	-0.56256	0.135977	320172	E230016M11Rik	RIKEN cDNA E230016M11 gene [Source:MGI Symbol;Acc:MGI:2443524]	lncRNA	67013583	67057638	6	1
ENSMUSG00000066258	RAPAvsCTRL	0.611607	0.0766947	0.423987	=	-0.0468723	0.531061	76681	Trim12a	tripartite motif-containing 12A [Source:MGI Symbol;Acc:MGI:1923931]	protein_coding	103949101	103964673	7	-1
ENSMUSG00000117619	RAPAvsCTRL	0.611249	0.354474	0.729946	=	-1.19118	-0.530084		Gm50079	predicted gene, 50079 [Source:MGI Symbol;Acc:MGI:6275408]	TEC	9818784	9820462	18	1
ENSMUSG00000027715	RAPAvsCTRL	0.610746	0.631091	0.885693	=	-1.7585	-1.48509	12428	Ccna2	cyclin A2 [Source:MGI Symbol;Acc:MGI:108069]	protein_coding	36619014	36626299	3	-1
ENSMUSG00000021665	RAPAvsCTRL	0.610742	0.0600988	0.389839	=	0.784216	1.38257	15212	Hexb	hexosaminidase B [Source:MGI Symbol;Acc:MGI:96074]	protein_coding	97312839	97334865	13	-1
ENSMUSG00000005204	RAPAvsCTRL	0.61047	0.104993	0.481083	=	0.42288	0.989044	80886	Senp3	SUMO/sentrin specific peptidase 3 [Source:MGI Symbol;Acc:MGI:2158736]	protein_coding	69563941	69572910	11	-1
ENSMUSG00000103823	RAPAvsCTRL	0.610017	0.0173641	0.259309	=	2.24074	2.84111		Gm7899	predicted gene 7899 [Source:MGI Symbol;Acc:MGI:3645044]	processed_pseudogene	41930587	41932483	3	-1
ENSMUSG00000100826	RAPAvsCTRL	0.609561	0.016532	0.255449	=	1.14105	1.76459	16353	Snhg14	small nucleolar RNA host gene 14 [Source:MGI Symbol;Acc:MGI:1289201]	lncRNA	58957672	59625507	7	-1
ENSMUSG00000118607	RAPAvsCTRL	0.609075	0.245198	0.647216	=	0.655021	1.05816	101055758	Gm7592	predicted gene 7592 [Source:MGI Symbol;Acc:MGI:3644077]	protein_coding	85454323	85479899	1	1
ENSMUSG00000031799	RAPAvsCTRL	0.609069	0.219666	0.622225	=	2.5653	3.13179	326618	Tpm4	tropomyosin 4 [Source:MGI Symbol;Acc:MGI:2449202]	protein_coding	72884018	72906986	8	1
ENSMUSG00000044566	RAPAvsCTRL	0.609035	0.0932413	0.460387	=	0.234996	0.791122	71213	Cage1	cancer antigen 1 [Source:MGI Symbol;Acc:MGI:1918463]	protein_coding	38190028	38221045	13	-1
ENSMUSG00000029507	RAPAvsCTRL	0.608749	0.0192166	0.271427	=	0.734523	1.33015	56361	Pus1	pseudouridine synthase 1 [Source:MGI Symbol;Acc:MGI:1929237]	protein_coding	110921533	110928525	5	-1
ENSMUSG00000118499	RAPAvsCTRL	0.608517	0.159649	0.557572	=	-0.614424	-0.0136139		Gm31332	predicted gene, 31332 [Source:MGI Symbol;Acc:MGI:5590491]	processed_pseudogene	3488515	3488889	12	1
ENSMUSG00000028755	RAPAvsCTRL	0.608489	0.0244979	0.298927	=	2.16491	2.73905	72269	Cda	cytidine deaminase [Source:MGI Symbol;Acc:MGI:1919519]	protein_coding	138065735	138095303	4	-1
ENSMUSG00000098412	RAPAvsCTRL	0.60848	0.028024	0.308834	=	1.63791	2.21317		Gm7870	predicted gene 7870 [Source:MGI Symbol;Acc:MGI:3647802]	processed_pseudogene	72116837	72117452	9	1
ENSMUSG00000047150	RAPAvsCTRL	0.607865	0.733557	0.920904	=	-1.22107	0.0487284	75462	1700001C19Rik	RIKEN cDNA 1700001C19 gene [Source:MGI Symbol;Acc:MGI:1922712]	protein_coding	47723659	47748301	17	-1
ENSMUSG00000034371	RAPAvsCTRL	0.607797	0.0197305	0.273702	=	6.46279	6.97875	225913	Tkfc	triokinase, FMN cyclase [Source:MGI Symbol;Acc:MGI:2385084]	protein_coding	10565155	10583018	19	-1
ENSMUSG00000027905	RAPAvsCTRL	0.607575	0.0421502	0.352899	=	0.678158	1.30035	53975	Ddx20	DEAD box helicase 20 [Source:MGI Symbol;Acc:MGI:1858415]	protein_coding	105585586	105594890	3	-1
ENSMUSG00000084260	RAPAvsCTRL	0.607429	0.0424419	0.353467	=	1.78963	2.3592		Gm12844	predicted gene 12844 [Source:MGI Symbol;Acc:MGI:3651053]	processed_pseudogene	117585915	117586496	4	-1
ENSMUSG00000101609	RAPAvsCTRL	0.606847	0.000445845	0.0858545	=	5.42341	6.03559		Kcnq1ot1	KCNQ1 overlapping transcript 1 [Source:MGI Symbol;Acc:MGI:1926855]	lncRNA	142757195	142850286	7	-1
ENSMUSG00000090925	RAPAvsCTRL	0.606621	0.446604	0.784269	=	5.01798	6.08319	69862	1810064F22Rik	RIKEN cDNA 1810064F22 gene [Source:MGI Symbol;Acc:MGI:1917112]	lncRNA	22108259	22125156	9	-1
ENSMUSG00000041959	RAPAvsCTRL	0.605896	0.0454656	0.360059	=	4.8283	5.35251	20194	S100a10	S100 calcium binding protein A10 (calpactin) [Source:MGI Symbol;Acc:MGI:1339468]	protein_coding	93462387	93471950	3	1
ENSMUSG00000030870	RAPAvsCTRL	0.60538	0.00126132	0.122248	=	2.4226	3.01439	28018	Ubfd1	ubiquitin family domain containing 1 [Source:MGI Symbol;Acc:MGI:107301]	protein_coding	121666398	121681417	7	1
ENSMUSG00000099583	RAPAvsCTRL	0.604904	0.574626	0.855509	=	-0.989664	-0.850082	319149	H3c4	H3 clustered histone 4 [Source:MGI Symbol;Acc:MGI:2448322]	protein_coding	23759937	23761185	13	1
ENSMUSG00000005682	RAPAvsCTRL	0.603491	0.0811963	0.43565	=	0.229762	0.861295	103135	Pan2	PAN2 poly(A) specific ribonuclease subunit [Source:MGI Symbol;Acc:MGI:1918984]	protein_coding	128139204	128157227	10	1
ENSMUSG00000063558	RAPAvsCTRL	0.603339	0.00213253	0.136286	=	4.86713	5.46984	11761	Aox1	aldehyde oxidase 1 [Source:MGI Symbol;Acc:MGI:88035]	protein_coding	58069090	58145572	1	1
ENSMUSG00000092746	RAPAvsCTRL	0.602442	0.387922	0.751356	=	-0.287183	0.26201		Rn7s6	7S RNA 6 [Source:MGI Symbol;Acc:MGI:97956]	misc_RNA	69493323	69493613	6	1
ENSMUSG00000041471	RAPAvsCTRL	0.602305	0.00870483	0.215029	=	5.75511	6.39217	75698	Shld2	shieldin complex subunit 2 [Source:MGI Symbol;Acc:MGI:1922948]	protein_coding	33958990	34032450	14	-1
ENSMUSG00000058152	RAPAvsCTRL	0.602033	0.0956268	0.465878	=	0.414648	1.01216	78923	Chsy3	chondroitin sulfate synthase 3 [Source:MGI Symbol;Acc:MGI:1926173]	protein_coding	59308473	59669071	18	1
ENSMUSG00000000120	RAPAvsCTRL	0.601936	0.174773	0.577135	=	-0.276958	0.407538	18053	Ngfr	nerve growth factor receptor (TNFR superfamily, member 16) [Source:MGI Symbol;Acc:MGI:97323]	protein_coding	95459644	95478561	11	-1
ENSMUSG00000040270	RAPAvsCTRL	0.60191	0.0643207	0.398046	=	1.91643	2.49742	12014	Bach2	BTB and CNC homology, basic leucine zipper transcription factor 2 [Source:MGI Symbol;Acc:MGI:894679]	protein_coding	32238804	32586108	4	1
ENSMUSG00000044609	RAPAvsCTRL	0.60174	0.181417	0.584408	=	0.00539706	0.731693		Gm9294	predicted pseudogene 9294 [Source:MGI Symbol;Acc:MGI:3648888]	processed_pseudogene	42603024	42603812	7	-1
ENSMUSG00000004768	RAPAvsCTRL	0.601565	0.0739154	0.418805	=	0.834248	1.49413	19335	Rab23	RAB23, member RAS oncogene family [Source:MGI Symbol;Acc:MGI:99833]	protein_coding	33758968	33781645	1	1
ENSMUSG00000040374	RAPAvsCTRL	0.600953	0.00158229	0.132431	=	2.26572	2.84762	19302	Pex2	peroxisomal biogenesis factor 2 [Source:MGI Symbol;Acc:MGI:107486]	protein_coding	5625248	5641299	3	-1
ENSMUSG00000002297	RAPAvsCTRL	0.600709	0.228196	0.631095	=	1.34024	2.11725	27214	Dbf4	DBF4 zinc finger [Source:MGI Symbol;Acc:MGI:1351328]	protein_coding	8446973	8472716	5	-1
ENSMUSG00000103391	RAPAvsCTRL	0.600659	0.144549	0.539797	=	0.284205	0.807235		Gm38302	predicted gene, 38302 [Source:MGI Symbol;Acc:MGI:5611530]	TEC	160431685	160433760	1	-1
ENSMUSG00000091705	RAPAvsCTRL	0.600621	0.247503	0.649025	=	0.43127	1.09699	15013	H2-Q2	histocompatibility 2, Q region locus 2 [Source:MGI Symbol;Acc:MGI:95931]	protein_coding	35561218	35565738	17	1
ENSMUSG00000050240	RAPAvsCTRL	0.600039	0.0802406	0.43285	=	-0.213134	0.408043	58180	Hic2	hypermethylated in cancer 2 [Source:MGI Symbol;Acc:MGI:1929869]	protein_coding	17051436	17081294	16	1
ENSMUSG00000001672	RAPAvsCTRL	0.599927	0.202066	0.60761	=	0.279954	0.902396	73608	Marveld3	MARVEL (membrane-associating) domain containing 3 [Source:MGI Symbol;Acc:MGI:1920858]	protein_coding	110674546	110688835	8	-1
ENSMUSG00000021569	RAPAvsCTRL	0.599879	0.383101	0.746178	=	-0.671048	-0.14589	69716	Trip13	thyroid hormone receptor interactor 13 [Source:MGI Symbol;Acc:MGI:1916966]	protein_coding	74059466	74085903	13	-1
ENSMUSG00000105434	RAPAvsCTRL	0.599866	0.0364031	0.336072	=	1.9348	2.53073		Gm43359	predicted gene 43359 [Source:MGI Symbol;Acc:MGI:5663496]	TEC	122620863	122623062	5	-1
ENSMUSG00000070332	RAPAvsCTRL	0.599412	0.171975	0.573789	=	-1.23338	-0.883229	432613	Trim80	tripartite motif-containing 80 [Source:MGI Symbol;Acc:MGI:3588186]	protein_coding	115331371	115339096	11	1
ENSMUSG00000026039	RAPAvsCTRL	0.598592	0.547142	0.8419	=	-0.962755	-0.709165	68549	Sgo2a	shugoshin 2A [Source:MGI Symbol;Acc:MGI:1098767]	protein_coding	58035130	58065058	1	1
ENSMUSG00000070808	RAPAvsCTRL	0.598078	0.311718	0.701589	=	-0.677101	-0.12862	243842	Bicra	BRD4 interacting chromatin remodeling complex associated protein [Source:MGI Symbol;Acc:MGI:2154263]	protein_coding	15704597	15781846	7	-1
ENSMUSG00000030711	RAPAvsCTRL	0.597888	0.00852464	0.215029	=	6.05847	6.7142	20887	Sult1a1	sulfotransferase family 1A, phenol-preferring, member 1 [Source:MGI Symbol;Acc:MGI:102896]	protein_coding	126272037	126275604	7	-1
ENSMUSG00000026890	RAPAvsCTRL	0.597798	0.0454612	0.360059	=	1.95894	2.49425	16874	Lhx6	LIM homeobox protein 6 [Source:MGI Symbol;Acc:MGI:1306803]	protein_coding	35971965	35995420	2	-1
ENSMUSG00000041729	RAPAvsCTRL	0.597465	0.303616	0.694632	=	-1.1116	-0.783861	235431	Coro2b	coronin, actin binding protein, 2B [Source:MGI Symbol;Acc:MGI:2444283]	protein_coding	62326774	62444326	9	-1
ENSMUSG00000031400	RAPAvsCTRL	0.597238	0.357206	0.732164	=	-1.15616	-0.763295	14381	G6pdx	glucose-6-phosphate dehydrogenase X-linked [Source:MGI Symbol;Acc:MGI:105979]	protein_coding	73453089	73472800	X	-1
ENSMUSG00000106110	RAPAvsCTRL	0.59719	0.298321	0.689938	=	-1.068	-0.428661		Gm43571	predicted gene 43571 [Source:MGI Symbol;Acc:MGI:5663708]	TEC	121853172	121856269	5	1
ENSMUSG00000106992	RAPAvsCTRL	0.596992	0.248555	0.649617	=	-1.03667	-0.39397		Gm43167	predicted gene 43167 [Source:MGI Symbol;Acc:MGI:5663304]	TEC	74590161	74591766	5	-1
ENSMUSG00000102559	RAPAvsCTRL	0.596797	0.249299	0.649922	=	-0.537479	0.0276643		Gm37570	predicted gene, 37570 [Source:MGI Symbol;Acc:MGI:5610798]	TEC	66804785	66807890	1	-1
ENSMUSG00000091697	RAPAvsCTRL	0.596731	0.0386677	0.34111	=	1.06842	1.65908		Eif3s6-ps2	eukaryotic translation initiation factor 3, subunit 6, pseudogene 2 [Source:MGI Symbol;Acc:MGI:103204]	processed_pseudogene	90328992	90330314	18	-1
ENSMUSG00000031709	RAPAvsCTRL	0.596416	0.503636	0.816429	=	-1.70162	-1.0214	71310	Tbc1d9	TBC1 domain family, member 9 [Source:MGI Symbol;Acc:MGI:1918560]	protein_coding	83891981	83999563	8	1
ENSMUSG00000021811	RAPAvsCTRL	0.596161	0.0104528	0.221941	=	2.26994	2.86655	108671	Dnajc9	DnaJ heat shock protein family (Hsp40) member C9 [Source:MGI Symbol;Acc:MGI:1915326]	protein_coding	20434706	20438978	14	-1
ENSMUSG00000032939	RAPAvsCTRL	0.595232	0.0441575	0.356545	=	1.61156	2.19121	71805	Nup93	nucleoporin 93 [Source:MGI Symbol;Acc:MGI:1919055]	protein_coding	94941192	95043855	8	1
ENSMUSG00000074743	RAPAvsCTRL	0.594804	0.156586	0.554809	=	0.0623553	0.604712	21824	Thbd	thrombomodulin [Source:MGI Symbol;Acc:MGI:98736]	protein_coding	148246386	148250108	2	-1
ENSMUSG00000020037	RAPAvsCTRL	0.594174	0.416106	0.766132	=	-0.596529	0.0598312	71137	Rfx4	regulatory factor X, 4 (influences HLA class II expression) [Source:MGI Symbol;Acc:MGI:1918387]	protein_coding	84591926	84742402	10	1
ENSMUSG00000030424	RAPAvsCTRL	0.593039	0.157907	0.555921	=	-0.129146	0.1939	233147	Zfp939	zinc finger protein 939 [Source:MGI Symbol;Acc:MGI:3036240]	transcribed_unprocessed_pseudogene	39098942	39126837	7	1
ENSMUSG00000000440	RAPAvsCTRL	0.593	0.307143	0.698639	=	-0.489415	-0.11856	19016	Pparg	peroxisome proliferator activated receptor gamma [Source:MGI Symbol;Acc:MGI:97747]	protein_coding	115337912	115467360	6	1
ENSMUSG00000020492	RAPAvsCTRL	0.592827	0.202979	0.608235	=	-0.462527	0.126463	66140	Ska2	spindle and kinetochore associated complex subunit 2 [Source:MGI Symbol;Acc:MGI:1913390]	protein_coding	87000060	87015461	11	1
ENSMUSG00000096215	RAPAvsCTRL	0.592254	0.18631	0.590184	=	1.69246	2.28667	432995	Smim22	small integral membrane protein 22 [Source:MGI Symbol;Acc:MGI:3643379]	protein_coding	4825152	4826173	16	1
ENSMUSG00000000142	RAPAvsCTRL	0.592119	0.241113	0.642974	=	-0.776404	-0.203282	12006	Axin2	axin 2 [Source:MGI Symbol;Acc:MGI:1270862]	protein_coding	108811175	108841609	11	1
ENSMUSG00000107096	RAPAvsCTRL	0.591556	0.292542	0.687116	=	-0.849901	-0.347681		Gm43597	predicted gene 43597 [Source:MGI Symbol;Acc:MGI:5663734]	lncRNA	150523397	150530468	5	-1
ENSMUSG00000112922	RAPAvsCTRL	0.590287	0.0816645	0.436987	=	1.17447	1.66199		Gm47572	predicted gene, 47572 [Source:MGI Symbol;Acc:MGI:6096602]	TEC	81992935	81996295	10	1
ENSMUSG00000041354	RAPAvsCTRL	0.589613	0.0670324	0.40338	=	0.681067	1.23316	19732	Rgl2	ral guanine nucleotide dissociation stimulator-like 2 [Source:MGI Symbol;Acc:MGI:107483]	protein_coding	34148517	34156661	17	1
ENSMUSG00000089417	RAPAvsCTRL	0.589579	0.205385	0.610588	=	-0.610144	-0.269694	115489854	Gm22009	predicted gene, 22009 [Source:MGI Symbol;Acc:MGI:5451786]	scaRNA	68992438	68992780	3	-1
ENSMUSG00000085787	RAPAvsCTRL	0.589159	0.0315695	0.323867	=	1.10077	1.68921		Gm13092	predicted gene 13092 [Source:MGI Symbol;Acc:MGI:3649661]	processed_pseudogene	150399634	150399893	4	-1
ENSMUSG00000085303	RAPAvsCTRL	0.58881	0.148916	0.546212	=	-0.397102	0.136817		Gm16751	predicted gene, 16751 [Source:MGI Symbol;Acc:MGI:4439675]	lncRNA	160682756	160729948	2	-1
ENSMUSG00000001870	RAPAvsCTRL	0.588639	0.164802	0.563994	=	0.25137	0.718089	268977	Ltbp1	latent transforming growth factor beta binding protein 1 [Source:MGI Symbol;Acc:MGI:109151]	protein_coding	75312563	75699507	17	1
ENSMUSG00000115276	RAPAvsCTRL	0.588265	0.209035	0.615117	=	0.104848	0.886914		9930017N22Rik	RIKEN cDNA 9930017N22 gene [Source:MGI Symbol;Acc:MGI:2443961]	TEC	34127090	34130834	15	1
ENSMUSG00000013275	RAPAvsCTRL	0.5882	0.251184	0.651545	=	-0.621276	-0.109346	98396	Slc41a1	solute carrier family 41, member 1 [Source:MGI Symbol;Acc:MGI:2444823]	protein_coding	131755231	131776603	1	1
ENSMUSG00000031214	RAPAvsCTRL	0.587946	0.0913472	0.457622	=	-0.0559727	0.477237	94190	Ophn1	oligophrenin 1 [Source:MGI Symbol;Acc:MGI:2151070]	protein_coding	97597883	97934631	X	-1
ENSMUSG00000004099	RAPAvsCTRL	0.587121	0.0348175	0.332374	=	2.29229	2.8411	13433	Dnmt1	DNA methyltransferase (cytosine-5) 1 [Source:MGI Symbol;Acc:MGI:94912]	protein_coding	20818505	20871184	9	-1
ENSMUSG00000083325	RAPAvsCTRL	0.586972	0.197248	0.601642	=	-0.407657	0.0441209		Gm14121	predicted gene 14121 [Source:MGI Symbol;Acc:MGI:3651769]	transcribed_processed_pseudogene	150341386	150342765	2	-1
ENSMUSG00000021116	RAPAvsCTRL	0.586946	0.00198571	0.133819	=	3.28327	3.86846	13665	Eif2s1	eukaryotic translation initiation factor 2, subunit 1 alpha [Source:MGI Symbol;Acc:MGI:95299]	protein_coding	78908593	78933784	12	1
ENSMUSG00000106739	RAPAvsCTRL	0.586867	0.0796554	0.431602	=	1.1024	1.70991		Gm43499	predicted gene 43499 [Source:MGI Symbol;Acc:MGI:5663636]	TEC	72967311	72969417	5	-1
ENSMUSG00000105374	RAPAvsCTRL	0.586494	0.0906644	0.456912	=	-0.134649	0.36442		Gm42551	predicted gene 42551 [Source:MGI Symbol;Acc:MGI:5662688]	TEC	43405528	43407100	5	1
ENSMUSG00000114104	RAPAvsCTRL	0.586016	0.134374	0.528085	=	-0.0123367	0.509893		Gm47585	predicted gene, 47585 [Source:MGI Symbol;Acc:MGI:6096625]	TEC	63421414	63423725	13	1
ENSMUSG00000033697	RAPAvsCTRL	0.585991	0.266908	0.667043	=	-0.824487	-0.308042	223666	Arhgap39	Rho GTPase activating protein 39 [Source:MGI Symbol;Acc:MGI:107858]	protein_coding	76608185	76702370	15	-1
ENSMUSG00000036334	RAPAvsCTRL	0.585974	0.260514	0.661114	=	-0.664185	-0.283119	242050	Igsf10	immunoglobulin superfamily, member 10 [Source:MGI Symbol;Acc:MGI:1923481]	protein_coding	59224156	59251815	3	-1
ENSMUSG00000027438	RAPAvsCTRL	0.58557	0.0691743	0.408212	=	2.0499	2.70007	17957	Napb	N-ethylmaleimide sensitive fusion protein attachment protein beta [Source:MGI Symbol;Acc:MGI:104562]	protein_coding	148535905	148574387	2	-1
ENSMUSG00000091721	RAPAvsCTRL	0.585449	0.101317	0.475096	=	1.71274	2.25083	433653	Gimd1	GIMAP family P-loop NTPase domain containing 1 [Source:MGI Symbol;Acc:MGI:3647547]	protein_coding	132335581	132351112	3	1
ENSMUSG00000114707	RAPAvsCTRL	0.585169	0.104534	0.47972	=	-0.105006	0.430744		Gm47558	predicted gene, 47558 [Source:MGI Symbol;Acc:MGI:6096579]	TEC	114418204	114420917	13	-1
ENSMUSG00000105461	RAPAvsCTRL	0.585016	0.125474	0.515384	=	1.10097	1.70371		Gm4742	predicted gene 4742 [Source:MGI Symbol;Acc:MGI:3645661]	processed_pseudogene	52606375	52607145	14	-1
ENSMUSG00000070802	RAPAvsCTRL	0.584644	0.365937	0.734841	=	-0.627705	-0.151202	434128	Pnmal2	PNMA-like 2 [Source:MGI Symbol;Acc:MGI:3645856]	protein_coding	16678607	16682753	7	1
ENSMUSG00000024831	RAPAvsCTRL	0.584558	0.169727	0.571628	=	-0.581135	-0.0317813	20589	Ighmbp2	immunoglobulin mu binding protein 2 [Source:MGI Symbol;Acc:MGI:99954]	protein_coding	3309076	3333017	19	-1
ENSMUSG00000087213	RAPAvsCTRL	0.584455	0.056261	0.383489	=	1.88362	2.44919	69941	2810408I11Rik	RIKEN cDNA 2810408I11 gene [Source:MGI Symbol;Acc:MGI:1917191]	lncRNA	64719030	64729818	1	-1
ENSMUSG00000103760	RAPAvsCTRL	0.584396	0.272364	0.671439	=	-0.58922	-0.0478299		Gm8009	predicted gene 8009 [Source:MGI Symbol;Acc:MGI:3648650]	processed_pseudogene	35009146	35009581	1	1
ENSMUSG00000098404	RAPAvsCTRL	0.584272	0.00385192	0.164095	=	2.32698	2.89921		Mrip-ps	Mom radiation induced polyposis, pseudogene [Source:MGI Symbol;Acc:MGI:3645947]	unprocessed_pseudogene	15022176	15023115	7	-1
ENSMUSG00000074357	RAPAvsCTRL	0.583489	0.189142	0.592976	=	0.15102	0.690811		AA386476	expressed sequence AA386476 [Source:MGI Symbol;Acc:MGI:3034595]	lncRNA	48128426	48138274	8	1
ENSMUSG00000042246	RAPAvsCTRL	0.583255	0.352616	0.728887	=	1.06134	1.60045	209760	Tmc7	transmembrane channel-like gene family 7 [Source:MGI Symbol;Acc:MGI:2443317]	protein_coding	118135064	118183959	7	-1
ENSMUSG00000050243	RAPAvsCTRL	0.582988	0.00523745	0.181987	=	2.46276	3.0454		Gm5446	predicted gene 5446 [Source:MGI Symbol;Acc:MGI:3644854]	processed_pseudogene	20179191	20179974	13	-1
ENSMUSG00000035226	RAPAvsCTRL	0.582598	0.636063	0.887382	=	-1.06696	-0.580847	241770	Rims4	regulating synaptic membrane exocytosis 4 [Source:MGI Symbol;Acc:MGI:2674366]	protein_coding	163701671	163760603	2	-1
ENSMUSG00000026107	RAPAvsCTRL	0.581998	0.0387731	0.341495	=	2.61253	3.24795	109019	Nabp1	nucleic acid binding protein 1 [Source:MGI Symbol;Acc:MGI:1923258]	protein_coding	51505021	51517584	1	-1
ENSMUSG00000076609	RAPAvsCTRL	0.58188	0.185573	0.588964	=	4.29238	4.90041		Igkc	immunoglobulin kappa constant [Source:MGI Symbol;Acc:MGI:96495]	IG_C_gene	70703419	70703950	6	1
ENSMUSG00000113529	RAPAvsCTRL	0.581368	0.340452	0.722059	=	-0.775358	-0.443997		Gm47484	predicted gene, 47484 [Source:MGI Symbol;Acc:MGI:6096460]	lncRNA	84360628	84363850	12	-1
ENSMUSG00000031451	RAPAvsCTRL	0.581187	0.212747	0.616544	=	1.46308	1.95334	14456	Gas6	growth arrest specific 6 [Source:MGI Symbol;Acc:MGI:95660]	protein_coding	13515374	13544490	8	-1
ENSMUSG00000061356	RAPAvsCTRL	0.580804	0.4147	0.766132	=	0.883072	1.15551	100503545	Nuggc	nuclear GTPase, germinal center associated [Source:MGI Symbol;Acc:MGI:2685446]	protein_coding	65835995	65885980	14	1
ENSMUSG00000064347	RAPAvsCTRL	0.580757	0.018896	0.269798	=	4.63719	5.26631		mt-Ta	mitochondrially encoded tRNA alanine [Source:MGI Symbol;Acc:MGI:102491]	Mt_tRNA	5018	5086	MT	-1
ENSMUSG00000019194	RAPAvsCTRL	0.580572	0.0835334	0.440719	=	0.916119	1.44322	20266	Scn1b	sodium channel, voltage-gated, type I, beta [Source:MGI Symbol;Acc:MGI:98247]	protein_coding	30815949	30826428	7	-1
ENSMUSG00000102856	RAPAvsCTRL	0.580555	0.0349762	0.332374	=	0.359388	0.877814		Gm37084	predicted gene, 37084 [Source:MGI Symbol;Acc:MGI:5610312]	TEC	131013989	131019886	1	-1
ENSMUSG00000025269	RAPAvsCTRL	0.58034	0.0409664	0.349588	=	1.09981	1.65083	77622	Apex2	apurinic/apyrimidinic endonuclease 2 [Source:MGI Symbol;Acc:MGI:1924872]	protein_coding	149302515	149372864	X	-1
ENSMUSG00000001440	RAPAvsCTRL	0.580246	0.00281396	0.151964	=	3.94532	4.51408	16211	Kpnb1	karyopherin (importin) beta 1 [Source:MGI Symbol;Acc:MGI:107532]	protein_coding	97050540	97078707	11	-1
ENSMUSG00000033382	RAPAvsCTRL	0.579834	0.015475	0.251909	=	2.44317	2.98333	75964	Trappc8	trafficking protein particle complex 8 [Source:MGI Symbol;Acc:MGI:2443008]	protein_coding	20950280	21029150	18	-1
ENSMUSG00000033706	RAPAvsCTRL	0.579469	0.0447493	0.358068	=	0.502994	1.07016	232187	Smyd5	SET and MYND domain containing 5 [Source:MGI Symbol;Acc:MGI:108048]	protein_coding	85408971	85423417	6	1
ENSMUSG00000092278	RAPAvsCTRL	0.579172	0.09887	0.471251	=	0.677206	1.26315		Gm8752	predicted pseudogene 8752 [Source:MGI Symbol;Acc:MGI:3647539]	processed_pseudogene	35664832	35667902	17	1
ENSMUSG00000051497	RAPAvsCTRL	0.579051	0.334562	0.719032	=	-0.0314422	0.508515	16517	Kcnj16	potassium inwardly-rectifying channel, subfamily J, member 16 [Source:MGI Symbol;Acc:MGI:1314842]	protein_coding	110858859	110918794	11	1
ENSMUSG00000067147	RAPAvsCTRL	0.578866	0.505121	0.817191	=	-1.50965	-1.02804		Rpl7a-ps11	ribosomal protein L7A, pseudogene 11 [Source:MGI Symbol;Acc:MGI:3644020]	processed_pseudogene	165637207	165638007	X	1
ENSMUSG00000043154	RAPAvsCTRL	0.578241	0.00947821	0.217781	=	3.37034	3.96813	235542	Ppp2r3a	protein phosphatase 2, regulatory subunit B'', alpha [Source:MGI Symbol;Acc:MGI:2442104]	protein_coding	100982283	101128994	9	-1
ENSMUSG00000086533	RAPAvsCTRL	0.578201	0.106333	0.483076	=	-0.180217	0.370655		Mypopos	Myb-related transcription factor, partner of profilin, opposite strand [Source:MGI Symbol;Acc:MGI:3826523]	lncRNA	18727159	18735147	7	-1
ENSMUSG00000066632	RAPAvsCTRL	0.578036	0.115323	0.498261	=	0.529721	1.15226		Pgk1-rs7	phosphoglycerate kinase-1, related sequence-7 [Source:MGI Symbol;Acc:MGI:97562]	processed_pseudogene	10948986	10950240	12	-1
ENSMUSG00000048621	RAPAvsCTRL	0.577174	0.590012	0.864969	=	-2.21903	-1.80785	622976	Gm6377	predicted gene 6377 [Source:MGI Symbol;Acc:MGI:3647255]	protein_coding	108240362	108244045	X	1
ENSMUSG00000113419	RAPAvsCTRL	0.576837	0.0666455	0.402769	=	0.308388	0.847367		Gm5789	predicted gene 5789 [Source:MGI Symbol;Acc:MGI:3779516]	processed_pseudogene	88033313	88034177	12	1
ENSMUSG00000029108	RAPAvsCTRL	0.576511	0.365786	0.734836	=	-0.436729	0.0114339	54216	Pcdh7	protocadherin 7 [Source:MGI Symbol;Acc:MGI:1860487]	protein_coding	57875309	58290572	5	1
ENSMUSG00000082029	RAPAvsCTRL	0.576114	0.148394	0.545575	=	-0.195761	0.331305		H3f3c	H3 histone, family 3C [Source:MGI Symbol;Acc:MGI:3650546]	processed_pseudogene	119496107	119496517	2	-1
ENSMUSG00000037852	RAPAvsCTRL	0.576069	0.449731	0.785551	=	-0.560947	-0.0142339	12876	Cpe	carboxypeptidase E [Source:MGI Symbol;Acc:MGI:101932]	protein_coding	65045576	65146088	8	-1
ENSMUSG00000002797	RAPAvsCTRL	0.575975	0.0342172	0.330759	=	2.69963	3.25404	110175	Ggct	gamma-glutamyl cyclotransferase [Source:MGI Symbol;Acc:MGI:95700]	protein_coding	54959565	54969935	6	-1
ENSMUSG00000052364	RAPAvsCTRL	0.575591	0.428926	0.772976	=	-1.15487	-0.561859		B630019K06Rik	RIKEN cDNA B630019K06 gene [Source:MGI Symbol;Acc:MGI:2147918]	protein_coding	8758621	8761203	X	1
ENSMUSG00000028007	RAPAvsCTRL	0.575513	0.00229799	0.140129	=	3.70108	4.27144	76561	Snx7	sorting nexin 7 [Source:MGI Symbol;Acc:MGI:1923811]	protein_coding	117575296	117662585	3	-1
ENSMUSG00000111291	RAPAvsCTRL	0.575413	0.355742	0.731117	=	-0.97585	-0.55373		Gm48604	predicted gene, 48604 [Source:MGI Symbol;Acc:MGI:6098186]	lncRNA	44201341	44203760	9	-1
ENSMUSG00000024042	RAPAvsCTRL	0.574705	0.0901328	0.455488	=	1.77958	2.40171	17691	Sik1	salt inducible kinase 1 [Source:MGI Symbol;Acc:MGI:104754]	protein_coding	32063224	32074778	17	-1
ENSMUSG00000045875	RAPAvsCTRL	0.574534	0.261053	0.661445	=	0.855109	1.23432	11549	Adra1a	adrenergic receptor, alpha 1a [Source:MGI Symbol;Acc:MGI:104773]	protein_coding	66872700	67008617	14	1
ENSMUSG00000082361	RAPAvsCTRL	0.574385	0.101221	0.474949	=	2.05063	2.53735	12223	Btc	betacellulin, epidermal growth factor family member [Source:MGI Symbol;Acc:MGI:99439]	protein_coding	91505120	91550853	5	-1
ENSMUSG00000001313	RAPAvsCTRL	0.574291	0.0278929	0.308701	=	3.22336	3.74489	11858	Rnd2	Rho family GTPase 2 [Source:MGI Symbol;Acc:MGI:1338755]	protein_coding	101355825	101362679	11	1
ENSMUSG00000000552	RAPAvsCTRL	0.573805	0.18712	0.591505	=	-0.152663	0.236356	29813	Zfp385a	zinc finger protein 385A [Source:MGI Symbol;Acc:MGI:1352495]	protein_coding	103222322	103248520	15	-1
ENSMUSG00000078350	RAPAvsCTRL	0.573677	0.117248	0.500418	=	1.88923	2.48382	68859	Smim1	small integral membrane protein 1 [Source:MGI Symbol;Acc:MGI:1916109]	protein_coding	154104927	154110687	4	-1
ENSMUSG00000037280	RAPAvsCTRL	0.572682	0.275005	0.673722	=	-0.999728	-0.499462	207839	Galnt6	polypeptide N-acetylgalactosaminyltransferase 6 [Source:MGI Symbol;Acc:MGI:1891640]	protein_coding	100589694	100627257	15	-1
ENSMUSG00000006678	RAPAvsCTRL	0.572417	0.100942	0.474213	=	2.30536	2.92976	18968	Pola1	polymerase (DNA directed), alpha 1 [Source:MGI Symbol;Acc:MGI:99660]	protein_coding	92348373	92675761	X	-1
ENSMUSG00000104903	RAPAvsCTRL	0.572102	0.227233	0.6296	=	-0.970712	-0.481408		Gm43707	predicted gene 43707 [Source:MGI Symbol;Acc:MGI:5663844]	lncRNA	144199747	144202933	3	-1
ENSMUSG00000099779	RAPAvsCTRL	0.572002	0.309581	0.701197	=	-0.268361	0.286239		Gm8228	predicted gene 8228 [Source:MGI Symbol;Acc:MGI:3646986]	processed_pseudogene	84855106	84858568	9	-1
ENSMUSG00000115200	RAPAvsCTRL	0.571855	0.40882	0.763343	=	-1.27995	-0.595481		Gm46516	predicted gene, 46516 [Source:MGI Symbol;Acc:MGI:5826153]	lncRNA	55786798	55824302	15	1
ENSMUSG00000078700	RAPAvsCTRL	0.571734	0.426027	0.771034	=	-1.02582	-0.452976	319371	D030028A08Rik	RIKEN cDNA D030028A08 gene [Source:MGI Symbol;Acc:MGI:2441931]	lncRNA	96807096	96855886	11	1
ENSMUSG00000003559	RAPAvsCTRL	0.571527	0.0478565	0.369214	=	1.15332	1.69423	57344	As3mt	arsenite methyltransferase [Source:MGI Symbol;Acc:MGI:1929882]	protein_coding	46695897	46729538	19	1
ENSMUSG00000009905	RAPAvsCTRL	0.571124	0.00106242	0.122248	=	4.41287	4.97664	70750	Kdsr	3-ketodihydrosphingosine reductase [Source:MGI Symbol;Acc:MGI:1918000]	protein_coding	106648189	106687457	1	-1
ENSMUSG00000051396	RAPAvsCTRL	0.571121	0.137617	0.531373	=	0.596522	1.1631		Gm45902	predicted gene 45902 [Source:MGI Symbol;Acc:MGI:5805017]	protein_coding	3505564	3513827	2	-1
ENSMUSG00000024235	RAPAvsCTRL	0.568874	0.181841	0.584765	=	-0.614241	-0.138424	26410	Map3k8	mitogen-activated protein kinase kinase kinase 8 [Source:MGI Symbol;Acc:MGI:1346878]	protein_coding	4331327	4353015	18	-1
ENSMUSG00000026502	RAPAvsCTRL	0.567542	0.000411587	0.0858545	=	3.65409	4.21279	78825	Desi2	desumoylating isopeptidase 2 [Source:MGI Symbol;Acc:MGI:1926075]	protein_coding	178014983	178084867	1	1
ENSMUSG00000039662	RAPAvsCTRL	0.567374	0.015612	0.251909	=	1.29304	1.82059	57295	Icmt	isoprenylcysteine carboxyl methyltransferase [Source:MGI Symbol;Acc:MGI:1888594]	protein_coding	152381684	152391578	4	1
ENSMUSG00000026388	RAPAvsCTRL	0.567348	0.304987	0.695363	=	-1.10273	-0.275354	73103	3110009E18Rik	RIKEN cDNA 3110009E18 gene [Source:MGI Symbol;Acc:MGI:1920353]	protein_coding	120048917	120115919	1	1
ENSMUSG00000015094	RAPAvsCTRL	0.567274	0.273068	0.672369	=	-0.582361	-0.0391711	18146	Npdc1	neural proliferation, differentiation and control 1 [Source:MGI Symbol;Acc:MGI:1099802]	protein_coding	25289363	25299506	2	1
ENSMUSG00000032245	RAPAvsCTRL	0.567225	0.0475355	0.367697	=	0.368255	0.925758	76524	Cln6	ceroid-lipofuscinosis, neuronal 6 [Source:MGI Symbol;Acc:MGI:2159324]	protein_coding	62746067	62759288	9	1
ENSMUSG00000062098	RAPAvsCTRL	0.566863	0.0231415	0.291962	=	1.07164	1.57319	228662	Btbd3	BTB (POZ) domain containing 3 [Source:MGI Symbol;Acc:MGI:2385155]	protein_coding	138098485	138431212	2	1
ENSMUSG00000064355	RAPAvsCTRL	0.566482	0.24964	0.650052	=	-0.445098	0.122676		mt-Tk	mitochondrially encoded tRNA lysine [Source:MGI Symbol;Acc:MGI:102483]	Mt_tRNA	7700	7764	MT	1
ENSMUSG00000051586	RAPAvsCTRL	0.566147	0.00504924	0.180359	=	2.73646	3.30328	194401	Mical3	microtubule associated monooxygenase, calponin and LIM domain containing 3 [Source:MGI Symbol;Acc:MGI:2442733]	protein_coding	120908668	121107959	6	-1
ENSMUSG00000022304	RAPAvsCTRL	0.566119	0.0122405	0.231868	=	6.98539	7.55779	64705	Dpys	dihydropyrimidinase [Source:MGI Symbol;Acc:MGI:1928679]	protein_coding	39631883	39720866	15	-1
ENSMUSG00000091989	RAPAvsCTRL	0.566089	0.0204979	0.27674	=	1.4855	2.0327		Ndufab1-ps	NADH:ubiquinone oxidoreductase subunit AB1b [Source:MGI Symbol;Acc:MGI:4936891]	processed_pseudogene	80157535	80158002	7	1
ENSMUSG00000077391	RAPAvsCTRL	0.565796	0.413401	0.766132	=	-0.60077	-0.319663	115489055	Gm24336	predicted gene, 24336 [Source:MGI Symbol;Acc:MGI:5454113]	snoRNA	44102418	44102563	19	-1
ENSMUSG00000081888	RAPAvsCTRL	0.565628	0.317996	0.706883	=	-0.437106	0.0785598		Spcs2-ps	signal peptidase complex subunit 2, pseudogene [Source:MGI Symbol;Acc:MGI:3650451]	unprocessed_pseudogene	129220191	129221316	2	-1
ENSMUSG00000083076	RAPAvsCTRL	0.565595	0.147674	0.544658	=	0.541966	1.11496		Gm11408	predicted gene 11408 [Source:MGI Symbol;Acc:MGI:3651130]	processed_pseudogene	79921633	79922151	4	-1
ENSMUSG00000023272	RAPAvsCTRL	0.565331	0.166075	0.56497	=	3.45024	3.89901	76737	Creld2	cysteine-rich with EGF-like domains 2 [Source:MGI Symbol;Acc:MGI:1923987]	protein_coding	88703849	88710886	15	1
ENSMUSG00000015127	RAPAvsCTRL	0.564891	0.376726	0.742221	=	-1.30712	-0.792002	74154	Unkl	unkempt family like zinc finger [Source:MGI Symbol;Acc:MGI:1921404]	protein_coding	25407371	25453417	17	1
ENSMUSG00000086526	RAPAvsCTRL	0.564346	0.299926	0.69218	=	-0.49296	0.0260748		Gm12762	predicted gene 12762 [Source:MGI Symbol;Acc:MGI:3649976]	lncRNA	33929845	33933527	7	-1
ENSMUSG00000020121	RAPAvsCTRL	0.563863	0.160594	0.558013	=	0.353379	0.71384	117600	Srgap1	SLIT-ROBO Rho GTPase activating protein 1 [Source:MGI Symbol;Acc:MGI:2152936]	protein_coding	121616896	121883220	10	-1
ENSMUSG00000028256	RAPAvsCTRL	0.56369	0.00961552	0.217781	=	2.0419	2.61465	52184	Odf2l	outer dense fiber of sperm tails 2-like [Source:MGI Symbol;Acc:MGI:1098600]	protein_coding	144824349	144859676	3	1
ENSMUSG00000042272	RAPAvsCTRL	0.563578	0.149862	0.547898	=	0.790801	1.34399	228071	Sestd1	SEC14 and spectrin domains 1 [Source:MGI Symbol;Acc:MGI:1916262]	protein_coding	77010684	77110936	2	-1
ENSMUSG00000070997	RAPAvsCTRL	0.563359	0.0467227	0.365466	=	0.849576	1.3462		1700055D18Rik	RIKEN cDNA 1700055D18 gene [Source:MGI Symbol;Acc:MGI:1920655]	lncRNA	45011687	45015406	4	1
ENSMUSG00000104514	RAPAvsCTRL	0.563184	0.100116	0.474019	=	0.68362	1.27675		Gm37164	predicted gene, 37164 [Source:MGI Symbol;Acc:MGI:5610392]	processed_pseudogene	13734569	13735205	3	-1
ENSMUSG00000032773	RAPAvsCTRL	0.562907	0.743124	0.924247	=	-2.75046	-2.71071	12669	Chrm1	cholinergic receptor, muscarinic 1, CNS [Source:MGI Symbol;Acc:MGI:88396]	protein_coding	8641153	8660951	19	1
ENSMUSG00000090306	RAPAvsCTRL	0.562426	0.349944	0.727372	=	6.02955	6.66311	639769	Adh6-ps1	alcohol dehydrogenase 6 (class V), pseudogene 1 [Source:MGI Symbol;Acc:MGI:1918999]	transcribed_unprocessed_pseudogene	138079882	138100763	3	1
ENSMUSG00000030291	RAPAvsCTRL	0.562276	0.00341511	0.162524	=	3.08301	3.63742	108098	Med21	mediator complex subunit 21 [Source:MGI Symbol;Acc:MGI:1347064]	protein_coding	146544045	146552230	6	1
ENSMUSG00000019261	RAPAvsCTRL	0.562112	0.192473	0.596661	=	-0.273191	0.264818	270058	Map1s	microtubule-associated protein 1S [Source:MGI Symbol;Acc:MGI:2443304]	protein_coding	71358576	71370173	8	1
ENSMUSG00000046402	RAPAvsCTRL	0.561981	0.411056	0.765033	=	2.03736	2.35482	19659	Rbp1	retinol binding protein 1, cellular [Source:MGI Symbol;Acc:MGI:97876]	protein_coding	98305014	98328628	9	1
ENSMUSG00000071204	RAPAvsCTRL	0.561972	0.033836	0.329249	=	4.20864	4.74847	381806	Gm10319	predicted pseudogene 10319 [Source:MGI Symbol;Acc:MGI:3643520]	transcribed_unprocessed_pseudogene	122113587	122128975	6	1
ENSMUSG00000041633	RAPAvsCTRL	0.561918	0.0430874	0.353467	=	1.50808	2.07144	207474	Kctd12b	potassium channel tetramerisation domain containing 12b [Source:MGI Symbol;Acc:MGI:2444667]	protein_coding	152468150	152479387	X	-1
ENSMUSG00000022439	RAPAvsCTRL	0.561811	0.390663	0.752454	=	-0.846588	-0.658764	64099	Parvg	parvin, gamma [Source:MGI Symbol;Acc:MGI:2158329]	protein_coding	84208227	84227179	15	1
ENSMUSG00000029097	RAPAvsCTRL	0.561655	0.205326	0.610588	=	-0.625058	-0.203967	78890	Trmt44	tRNA methyltransferase 44 [Source:MGI Symbol;Acc:MGI:1926140]	protein_coding	35713547	35732414	5	-1
ENSMUSG00000027424	RAPAvsCTRL	0.561406	0.00476371	0.174525	=	1.91207	2.48545	74528	Mgme1	mitochondrial genome maintenance exonuclease 1 [Source:MGI Symbol;Acc:MGI:1921778]	protein_coding	144112583	144123147	2	1
ENSMUSG00000038827	RAPAvsCTRL	0.561369	0.15979	0.557572	=	0.43598	0.958952	230234	Abitram	actin binding transcription modulator [Source:MGI Symbol;Acc:MGI:2677850]	protein_coding	56802345	56809601	4	1
ENSMUSG00000061778	RAPAvsCTRL	0.56108	0.00350265	0.162524	=	2.72653	3.29976	76763	Mospd2	motile sperm domain containing 2 [Source:MGI Symbol;Acc:MGI:1924013]	protein_coding	163719165	163763371	X	-1
ENSMUSG00000078798	RAPAvsCTRL	0.560924	0.685137	0.906485	=	-2.85651	-2.59828	20859	Sult2a1	sulfotransferase family 2A, dehydroepiandrosterone (DHEA)-preferring, member 1 [Source:MGI Symbol;Acc:MGI:98430]	protein_coding	13530171	13571334	7	-1
ENSMUSG00000032091	RAPAvsCTRL	0.560387	0.348459	0.726444	=	2.01427	2.63803	214523	Tmprss4	transmembrane protease, serine 4 [Source:MGI Symbol;Acc:MGI:2384877]	protein_coding	45084024	45115390	9	-1
ENSMUSG00000053414	RAPAvsCTRL	0.560324	0.026163	0.301809	=	0.698701	1.19145	26559	Hunk	hormonally upregulated Neu-associated kinase [Source:MGI Symbol;Acc:MGI:1347352]	protein_coding	90182901	90296441	16	1
ENSMUSG00000051329	RAPAvsCTRL	0.560276	0.0594033	0.388377	=	0.891028	1.43682	59015	Nup160	nucleoporin 160 [Source:MGI Symbol;Acc:MGI:1926227]	protein_coding	90507559	90566672	2	1
ENSMUSG00000033066	RAPAvsCTRL	0.560192	0.139494	0.532996	=	0.249176	0.77145	14457	Gas7	growth arrest specific 7 [Source:MGI Symbol;Acc:MGI:1202388]	protein_coding	67345917	67579816	11	1
ENSMUSG00000093465	RAPAvsCTRL	0.559907	0.215556	0.617429	=	-0.347193	0.163358		Gm20682	predicted gene 20682 [Source:MGI Symbol;Acc:MGI:5313129]	lncRNA	99258867	99262879	12	-1
ENSMUSG00000105981	RAPAvsCTRL	0.559889	0.360223	0.733386	=	-1.04639	-0.593265		2810428J06Rik	RIKEN cDNA 2810428J06 gene [Source:MGI Symbol;Acc:MGI:1914308]	TEC	135130998	135133693	3	-1
ENSMUSG00000024833	RAPAvsCTRL	0.558634	0.126512	0.517802	=	-0.196767	0.341487	18969	Pola2	polymerase (DNA directed), alpha 2 [Source:MGI Symbol;Acc:MGI:99690]	protein_coding	5990570	6014230	19	-1
ENSMUSG00000027799	RAPAvsCTRL	0.558584	0.00783081	0.208358	=	2.79839	3.34676	26422	Nbea	neurobeachin [Source:MGI Symbol;Acc:MGI:1347075]	protein_coding	55532616	56091122	3	-1
ENSMUSG00000039943	RAPAvsCTRL	0.558276	0.0179716	0.262752	=	1.2978	1.81662	18798	Plcb4	phospholipase C, beta 4 [Source:MGI Symbol;Acc:MGI:107464]	protein_coding	135500931	135856513	2	1
ENSMUSG00000097047	RAPAvsCTRL	0.558141	0.223032	0.625062	=	-0.132373	0.393181	68531	1110020A21Rik	RIKEN cDNA 1110020A21 gene [Source:MGI Symbol;Acc:MGI:1915781]	lncRNA	85224610	85265138	17	-1
ENSMUSG00000026471	RAPAvsCTRL	0.558136	0.0555843	0.383489	=	1.85943	2.41128	15064	Mr1	major histocompatibility complex, class I-related [Source:MGI Symbol;Acc:MGI:1195463]	protein_coding	155003023	155022560	1	-1
ENSMUSG00000046782	RAPAvsCTRL	0.558099	0.228992	0.631823	=	-0.686564	-0.240292	70846	Ttc6	tetratricopeptide repeat domain 6 [Source:MGI Symbol;Acc:MGI:2684915]	protein_coding	57610899	57784714	12	1
ENSMUSG00000073437	RAPAvsCTRL	0.558018	0.190614	0.594436	=	-0.594435	-0.126727	654822	D330041H03Rik	RIKEN cDNA D330041H03 gene [Source:MGI Symbol;Acc:MGI:3603827]	lncRNA	24623623	24633516	17	-1
ENSMUSG00000033991	RAPAvsCTRL	0.557861	0.000492414	0.0900809	=	3.14229	3.69236	218343	Ttc37	tetratricopeptide repeat domain 37 [Source:MGI Symbol;Acc:MGI:2679923]	protein_coding	76246853	76338435	13	1
ENSMUSG00000043993	RAPAvsCTRL	0.557632	0.125047	0.514994	=	0.742608	1.28269		2900052L18Rik	RIKEN cDNA 2900052L18 gene [Source:MGI Symbol;Acc:MGI:1924085]	lncRNA	120120628	120122411	11	-1
ENSMUSG00000112806	RAPAvsCTRL	0.557595	0.0397815	0.344295	=	1.29783	1.84657		Gm48146	predicted gene, 48146 [Source:MGI Symbol;Acc:MGI:6097513]	TEC	62617536	62618966	10	-1
ENSMUSG00000081723	RAPAvsCTRL	0.55726	0.277485	0.675706	=	-0.756823	-0.333192		Gm15931	predicted gene 15931 [Source:MGI Symbol;Acc:MGI:3805553]	unprocessed_pseudogene	4277188	4285644	7	1
ENSMUSG00000113168	RAPAvsCTRL	0.557147	0.131427	0.523072	=	0.970472	1.59726		Gm7614	predicted gene 7614 [Source:MGI Symbol;Acc:MGI:3647732]	processed_pseudogene	20932668	20932995	13	1
ENSMUSG00000020648	RAPAvsCTRL	0.557142	0.0661324	0.401009	=	0.86118	1.3655	71916	Dus4l	dihydrouridine synthase 4-like (S. cerevisiae) [Source:MGI Symbol;Acc:MGI:1919166]	protein_coding	31690049	31704825	12	-1
ENSMUSG00000045411	RAPAvsCTRL	0.55642	0.15784	0.555921	=	0.241956	0.699111	668661	2410002F23Rik	RIKEN cDNA 2410002F23 gene [Source:MGI Symbol;Acc:MGI:1914226]	protein_coding	43896146	43901743	7	1
ENSMUSG00000020914	RAPAvsCTRL	0.555998	0.409613	0.763932	=	1.75269	2.12644	21973	Top2a	topoisomerase (DNA) II alpha [Source:MGI Symbol;Acc:MGI:98790]	protein_coding	98883769	98915015	11	-1
ENSMUSG00000024410	RAPAvsCTRL	0.555607	0.0938062	0.461464	=	0.27585	0.721836	76482	Rmc1	regulator of MON1-CCZ1 [Source:MGI Symbol;Acc:MGI:1916528]	protein_coding	12301774	12323715	18	1
ENSMUSG00000029869	RAPAvsCTRL	0.555507	0.57196	0.854138	=	-2.28023	-2.16122	13848	Ephb6	Eph receptor B6 [Source:MGI Symbol;Acc:MGI:1096338]	protein_coding	41582416	41597443	6	1
ENSMUSG00000089943	RAPAvsCTRL	0.555327	0.328124	0.713433	=	1.94767	2.48701	394433	Ugt1a5	UDP glucuronosyltransferase 1 family, polypeptide A5 [Source:MGI Symbol;Acc:MGI:3032634]	protein_coding	88093734	88146719	1	1
ENSMUSG00000082120	RAPAvsCTRL	0.555024	0.270372	0.670114	=	-0.611037	-0.113825		Gm15720	predicted gene 15720 [Source:MGI Symbol;Acc:MGI:3783164]	processed_pseudogene	146364824	146365105	6	-1
ENSMUSG00000029314	RAPAvsCTRL	0.554913	0.0932889	0.460467	=	2.00854	2.73053	231510	Gpat3	glycerol-3-phosphate acyltransferase 3 [Source:MGI Symbol;Acc:MGI:3603816]	protein_coding	100993579	101046968	5	1
ENSMUSG00000037426	RAPAvsCTRL	0.554837	0.0188723	0.269752	=	1.54233	2.08242	277854	Depdc5	DEP domain containing 5 [Source:MGI Symbol;Acc:MGI:2141101]	protein_coding	33021045	33151580	5	1
ENSMUSG00000021338	RAPAvsCTRL	0.554793	0.0420818	0.352528	=	2.05521	2.60022	68732	Carmil1	capping protein regulator and myosin 1 linker 1 [Source:MGI Symbol;Acc:MGI:1915982]	protein_coding	24196327	24464778	13	-1
ENSMUSG00000027356	RAPAvsCTRL	0.554658	0.636308	0.887466	=	-1.90322	-1.65795	241639	Fermt1	fermitin family member 1 [Source:MGI Symbol;Acc:MGI:2443583]	protein_coding	132746309	132787826	2	-1
ENSMUSG00000105263	RAPAvsCTRL	0.554517	0.368921	0.737062	=	-0.252734	0.18535		Gm42427	predicted gene 42427 [Source:MGI Symbol;Acc:MGI:5662564]	TEC	44295322	44300613	5	1
ENSMUSG00000034487	RAPAvsCTRL	0.553754	0.0100614	0.221426	=	2.02164	2.57701	68304	Poglut3	protein O-glucosyltransferase 3 [Source:MGI Symbol;Acc:MGI:1923765]	protein_coding	53295325	53313167	9	1
ENSMUSG00000117988	RAPAvsCTRL	0.55369	0.0477679	0.368909	=	1.1936	1.75542		Gm8663	predicted gene 8663 [Source:MGI Symbol;Acc:MGI:3648745]	processed_pseudogene	37376855	37377800	19	1
ENSMUSG00000040078	RAPAvsCTRL	0.553535	0.172	0.573789	=	0.488982	0.9916		Ptges3-ps	prostaglandin E synthase 3, pseudogene [Source:MGI Symbol;Acc:MGI:3704271]	processed_pseudogene	85820962	85821441	6	1
ENSMUSG00000039238	RAPAvsCTRL	0.553517	0.125091	0.514994	=	0.990259	1.57722	319530	Zfp750	zinc finger protein 750 [Source:MGI Symbol;Acc:MGI:2442210]	protein_coding	121401804	121410159	11	-1
ENSMUSG00000081121	RAPAvsCTRL	0.553384	0.0264591	0.302701	=	1.92039	2.47803		Gm12791	predicted gene 12791 [Source:MGI Symbol;Acc:MGI:3649397]	processed_pseudogene	101732544	101733198	4	1
ENSMUSG00000103002	RAPAvsCTRL	0.552938	0.323289	0.710085	=	-0.440354	0.0599436		Gm38075	predicted gene, 38075 [Source:MGI Symbol;Acc:MGI:5611303]	TEC	61844380	61845299	1	1
ENSMUSG00000030760	RAPAvsCTRL	0.552732	0.0055848	0.187462	=	2.3791	2.93	66190	Acer3	alkaline ceramidase 3 [Source:MGI Symbol;Acc:MGI:1913440]	protein_coding	97855596	97970415	7	-1
ENSMUSG00000041707	RAPAvsCTRL	0.55254	0.288107	0.684766	=	-0.574638	-0.177232	69069	Tmem273	transmembrane protein 273 [Source:MGI Symbol;Acc:MGI:1916319]	protein_coding	32507920	32539941	14	1
ENSMUSG00000005611	RAPAvsCTRL	0.551819	0.239271	0.641392	=	0.582824	1.03177	17540	Irag1	inositol 1,4,5-triphosphate receptor associated 1 [Source:MGI Symbol;Acc:MGI:1338023]	protein_coding	110467473	110581668	7	-1
ENSMUSG00000011254	RAPAvsCTRL	0.551813	0.245862	0.647623	=	-1.05308	-0.595573	66628	Thg1l	tRNA-histidine guanylyltransferase 1-like (S. cerevisiae) [Source:MGI Symbol;Acc:MGI:1913878]	protein_coding	45837670	45846321	11	-1
ENSMUSG00000033632	RAPAvsCTRL	0.551392	0.0362727	0.336069	=	1.02099	1.50063	225289	AW554918	expressed sequence AW554918 [Source:MGI Symbol;Acc:MGI:2147376]	protein_coding	25302056	25600378	18	1
ENSMUSG00000002578	RAPAvsCTRL	0.551192	0.46248	0.793516	=	0.103832	0.569905	22781	Ikzf4	IKAROS family zinc finger 4 [Source:MGI Symbol;Acc:MGI:1343139]	protein_coding	128466712	128505227	10	-1
ENSMUSG00000022428	RAPAvsCTRL	0.551093	0.0314813	0.323867	=	1.26146	1.80888	73739	Cby1	chibby family member 1, beta catenin antagonist [Source:MGI Symbol;Acc:MGI:1920989]	protein_coding	79543400	79551861	15	1
ENSMUSG00000031015	RAPAvsCTRL	0.551069	0.056882	0.384616	=	1.35081	1.95677	20947	Swap70	SWA-70 protein [Source:MGI Symbol;Acc:MGI:1298390]	protein_coding	109820918	109882713	7	1
ENSMUSG00000020620	RAPAvsCTRL	0.551007	0.00454225	0.171772	=	3.87557	4.42657	27404	Abca8b	ATP-binding cassette, sub-family A (ABC1), member 8b [Source:MGI Symbol;Acc:MGI:1351668]	protein_coding	109823016	109886671	11	-1
ENSMUSG00000030806	RAPAvsCTRL	0.550735	0.343388	0.72396	=	-0.730537	-0.275799	56216	Stx1b	syntaxin 1B [Source:MGI Symbol;Acc:MGI:1930705]	protein_coding	127403072	127423721	7	-1
ENSMUSG00000016128	RAPAvsCTRL	0.550669	0.00978302	0.218596	=	3.0725	3.61581	243362	Stard13	StAR-related lipid transfer (START) domain containing 13 [Source:MGI Symbol;Acc:MGI:2385331]	protein_coding	150960975	151157301	5	-1
ENSMUSG00000038615	RAPAvsCTRL	0.550625	0.0089003	0.215029	=	4.37405	4.89798	18023	Nfe2l1	nuclear factor, erythroid derived 2,-like 1 [Source:MGI Symbol;Acc:MGI:99421]	protein_coding	96708240	96720794	11	-1
ENSMUSG00000043535	RAPAvsCTRL	0.549565	5.34008e-05	0.0349942	=	3.59373	4.13954	269254	Setx	senataxin [Source:MGI Symbol;Acc:MGI:2443480]	protein_coding	29014193	29072483	2	1
ENSMUSG00000029521	RAPAvsCTRL	0.549539	0.293038	0.687116	=	-0.45717	0.176572	50883	Chek2	checkpoint kinase 2 [Source:MGI Symbol;Acc:MGI:1355321]	protein_coding	110987845	111022011	5	1
ENSMUSG00000114547	RAPAvsCTRL	0.549321	0.350573	0.727437	=	-0.939547	-0.492191		Gm3226	predicted gene 3226 [Source:MGI Symbol;Acc:MGI:3804968]	processed_pseudogene	112730277	112731618	13	-1
ENSMUSG00000022540	RAPAvsCTRL	0.549284	0.0948818	0.463793	=	0.957928	1.478	66049	Rogdi	rogdi homolog [Source:MGI Symbol;Acc:MGI:1913299]	protein_coding	4826594	4831417	16	-1
ENSMUSG00000001229	RAPAvsCTRL	0.549085	0.00580487	0.190346	=	2.6346	3.20685	224897	Dpp9	dipeptidylpeptidase 9 [Source:MGI Symbol;Acc:MGI:2443967]	protein_coding	56493807	56525905	17	-1
ENSMUSG00000037791	RAPAvsCTRL	0.548992	0.0103862	0.221941	=	1.60876	2.13448	268448	Phf12	PHD finger protein 12 [Source:MGI Symbol;Acc:MGI:1924057]	protein_coding	77873580	77921365	11	1
ENSMUSG00000026589	RAPAvsCTRL	0.548966	0.00179798	0.133819	=	3.0544	3.59012	89867	Sec16b	SEC16 homolog B (S. cerevisiae) [Source:MGI Symbol;Acc:MGI:2148802]	protein_coding	157334298	157395995	1	1
ENSMUSG00000102691	RAPAvsCTRL	0.548841	0.319	0.707895	=	-1.03457	-0.734178		Gm37780	predicted gene, 37780 [Source:MGI Symbol;Acc:MGI:5611008]	TEC	13166562	13168434	2	-1
ENSMUSG00000022241	RAPAvsCTRL	0.54866	0.0482633	0.369479	=	6.03253	6.61356	110960	Tars	threonyl-tRNA synthetase [Source:MGI Symbol;Acc:MGI:106314]	protein_coding	11382387	11399751	15	-1
ENSMUSG00000033278	RAPAvsCTRL	0.548493	0.182855	0.585178	=	0.196817	0.648881	19274	Ptprm	protein tyrosine phosphatase, receptor type, M [Source:MGI Symbol;Acc:MGI:102694]	protein_coding	66973942	67661452	17	-1
ENSMUSG00000091421	RAPAvsCTRL	0.548464	0.00446795	0.171772	=	6.06126	6.61615		Gm4202	predicted gene 4202 [Source:MGI Symbol;Acc:MGI:3782379]	processed_pseudogene	92596733	92597465	3	1
ENSMUSG00000115275	RAPAvsCTRL	0.548402	0.0857081	0.443801	=	1.52284	2.05327		9630050E16Rik	RIKEN cDNA 9630050E16 gene [Source:MGI Symbol;Acc:MGI:2443518]	TEC	45722102	45729542	14	-1
ENSMUSG00000064337	RAPAvsCTRL	0.547855	0.0107031	0.223157	=	15.404	15.9479		mt-Rnr1	mitochondrially encoded 12S rRNA [Source:MGI Symbol;Acc:MGI:102493]	Mt_rRNA	70	1024	MT	1
ENSMUSG00000075585	RAPAvsCTRL	0.547436	0.379023	0.743992	=	-1.15317	-0.772805		6330403L08Rik	RIKEN cDNA 6330403L08 gene [Source:MGI Symbol;Acc:MGI:1917994]	lncRNA	138980811	138986332	5	1
ENSMUSG00000026185	RAPAvsCTRL	0.547259	0.161452	0.558928	=	2.77186	3.31686	16011	Igfbp5	insulin-like growth factor binding protein 5 [Source:MGI Symbol;Acc:MGI:96440]	protein_coding	72897091	72914043	1	-1
ENSMUSG00000021943	RAPAvsCTRL	0.54707	0.0723091	0.416569	=	1.94394	2.46755	14560	Gdf10	growth differentiation factor 10 [Source:MGI Symbol;Acc:MGI:95684]	protein_coding	33645544	33659940	14	1
ENSMUSG00000049717	RAPAvsCTRL	0.546616	0.0619401	0.392757	=	0.875338	1.46983	319583	Lig4	ligase IV, DNA, ATP-dependent [Source:MGI Symbol;Acc:MGI:1335098]	protein_coding	10019049	10027686	8	-1
ENSMUSG00000044378	RAPAvsCTRL	0.546331	0.165969	0.564872	=	0.545457	1.04327	277898	Slc15a5	solute carrier family 15, member 5 [Source:MGI Symbol;Acc:MGI:3607714]	protein_coding	137960584	138056914	6	-1
ENSMUSG00000099891	RAPAvsCTRL	0.545966	0.120817	0.507845	=	0.562441	1.18846		Gm5575	predicted gene 5575 [Source:MGI Symbol;Acc:MGI:3647974]	processed_pseudogene	24414325	24414722	5	-1
ENSMUSG00000075028	RAPAvsCTRL	0.545553	0.315899	0.705735	=	-0.956275	-0.443762	100042784	Prdm11	PR domain containing 11 [Source:MGI Symbol;Acc:MGI:2685553]	protein_coding	92802363	92876512	2	-1
ENSMUSG00000022995	RAPAvsCTRL	0.545392	0.41325	0.766132	=	-1.05551	-0.411134	13800	Enah	ENAH actin regulator [Source:MGI Symbol;Acc:MGI:108360]	protein_coding	181723949	181847555	1	-1
ENSMUSG00000084178	RAPAvsCTRL	0.544821	0.00942612	0.217781	=	2.07354	2.6076		Gm11759	predicted gene 11759 [Source:MGI Symbol;Acc:MGI:3651480]	processed_pseudogene	145352114	145352577	2	-1
ENSMUSG00000113222	RAPAvsCTRL	0.544687	0.000289211	0.0783814	=	3.69064	4.23906		Gm48557	predicted gene, 48557 [Source:MGI Symbol;Acc:MGI:6098112]	processed_pseudogene	15915145	15915698	12	-1
ENSMUSG00000035900	RAPAvsCTRL	0.543639	0.286949	0.684766	=	-0.859107	-0.454613	223752	Gramd4	GRAM domain containing 4 [Source:MGI Symbol;Acc:MGI:2676308]	protein_coding	85941896	86021835	15	1
ENSMUSG00000111334	RAPAvsCTRL	0.543601	0.313109	0.703353	=	-0.617623	-0.13753		Gm30015	predicted gene, 30015 [Source:MGI Symbol;Acc:MGI:5589174]	lncRNA	43628138	43657397	9	-1
ENSMUSG00000032575	RAPAvsCTRL	0.543562	0.061496	0.392569	=	4.65962	5.0957	74840	Manf	mesencephalic astrocyte-derived neurotrophic factor [Source:MGI Symbol;Acc:MGI:1922090]	protein_coding	106715511	106769178	9	-1
ENSMUSG00000040738	RAPAvsCTRL	0.543479	0.0585131	0.387166	=	1.29599	1.78617	72656	Ints8	integrator complex subunit 8 [Source:MGI Symbol;Acc:MGI:1919906]	protein_coding	11199158	11254258	4	-1
ENSMUSG00000049109	RAPAvsCTRL	0.543454	0.540949	0.837312	=	-0.700192	-0.68427	210757	Themis	thymocyte selection associated [Source:MGI Symbol;Acc:MGI:2443552]	protein_coding	28544356	28759814	10	1
ENSMUSG00000022519	RAPAvsCTRL	0.543394	0.51106	0.819259	=	-1.47231	-1.02809	106393	Srl	sarcalumenin [Source:MGI Symbol;Acc:MGI:2146620]	protein_coding	4298080	4359680	16	-1
ENSMUSG00000117507	RAPAvsCTRL	0.542914	0.000374098	0.0858545	=	4.05607	4.59826		Gm50045	predicted gene, 50045 [Source:MGI Symbol;Acc:MGI:6275354]	processed_pseudogene	82499397	82500038	17	-1
ENSMUSG00000043881	RAPAvsCTRL	0.542876	0.034059	0.329865	=	1.79897	2.32227	211255	Kbtbd7	kelch repeat and BTB (POZ) domain containing 7 [Source:MGI Symbol;Acc:MGI:2685141]	protein_coding	79663951	79668476	14	1
ENSMUSG00000105597	RAPAvsCTRL	0.542562	0.135616	0.528765	=	-0.0278775	0.467016		4633401B06Rik	RIKEN cDNA 4633401B06 gene [Source:MGI Symbol;Acc:MGI:1918078]	TEC	121581149	121582221	3	-1
ENSMUSG00000021411	RAPAvsCTRL	0.542379	0.135268	0.528756	=	1.15137	1.66856	66895	Pxdc1	PX domain containing 1 [Source:MGI Symbol;Acc:MGI:1914145]	protein_coding	34811817	34837469	13	-1
ENSMUSG00000107009	RAPAvsCTRL	0.541375	0.329427	0.714443	=	-0.757009	-0.385086		6720475M21Rik	RIKEN cDNA 6720475M21 gene [Source:MGI Symbol;Acc:MGI:1925146]	TEC	74527824	74530576	5	-1
ENSMUSG00000042644	RAPAvsCTRL	0.541072	0.275746	0.673825	=	-0.920845	-0.322468	16440	Itpr3	inositol 1,4,5-triphosphate receptor 3 [Source:MGI Symbol;Acc:MGI:96624]	protein_coding	27276278	27341197	17	1
ENSMUSG00000026730	RAPAvsCTRL	0.540634	0.0177951	0.261188	=	3.48251	4.01169	19212	Pter	phosphotriesterase related [Source:MGI Symbol;Acc:MGI:107372]	protein_coding	12928852	13008266	2	1
ENSMUSG00000089988	RAPAvsCTRL	0.53933	0.285397	0.683283	=	-0.301219	0.169437		Gm16238	predicted gene 16238 [Source:MGI Symbol;Acc:MGI:3802104]	processed_pseudogene	127485584	127486169	3	-1
ENSMUSG00000023963	RAPAvsCTRL	0.538462	0.541719	0.83822	=	-0.0101247	0.470854	56050	Cyp39a1	cytochrome P450, family 39, subfamily a, polypeptide 1 [Source:MGI Symbol;Acc:MGI:1927096]	protein_coding	43978316	44062322	17	1
ENSMUSG00000047787	RAPAvsCTRL	0.538118	0.202228	0.607846	=	0.546652	1.10392	396184	Flrt1	fibronectin leucine rich transmembrane protein 1 [Source:MGI Symbol;Acc:MGI:3026647]	protein_coding	7069366	7083094	19	-1
ENSMUSG00000050410	RAPAvsCTRL	0.538009	0.475147	0.800404	=	-0.954623	-0.513437	106795	Tcf19	transcription factor 19 [Source:MGI Symbol;Acc:MGI:103180]	protein_coding	35823631	35827721	17	-1
ENSMUSG00000112734	RAPAvsCTRL	0.537736	0.0616214	0.392693	=	1.44184	1.9464		Gm47644	predicted gene, 47644 [Source:MGI Symbol;Acc:MGI:6096722]	lncRNA	53213849	53221181	10	-1
ENSMUSG00000026709	RAPAvsCTRL	0.537162	0.0270726	0.306188	=	2.02529	2.55645	226539	Dars2	aspartyl-tRNA synthetase 2 (mitochondrial) [Source:MGI Symbol;Acc:MGI:2442510]	protein_coding	160868171	160898228	1	-1
ENSMUSG00000077323	RAPAvsCTRL	0.537016	0.426742	0.771034	=	0.240367	0.614354		Rnu11	U11 small nuclear RNA [Source:MGI Symbol;Acc:MGI:2148804]	snRNA	131997391	131997524	4	-1
ENSMUSG00000093606	RAPAvsCTRL	0.536716	0.367298	0.735784	=	-0.403997	-0.120234	414095	B130034C11Rik	RIKEN cDNA B130034C11 gene [Source:MGI Symbol;Acc:MGI:3041186]	lncRNA	87292887	87300921	16	1
ENSMUSG00000081207	RAPAvsCTRL	0.536496	0.410988	0.765033	=	2.02132	2.27044	667278	Gm13775	predicted gene 13775 [Source:MGI Symbol;Acc:MGI:3712466]	lncRNA	61701360	61719523	4	1
ENSMUSG00000000317	RAPAvsCTRL	0.536449	0.337335	0.720399	=	-0.197057	0.126791	12029	Bcl6b	B cell CLL/lymphoma 6, member B [Source:MGI Symbol;Acc:MGI:1278332]	protein_coding	70114954	70120624	11	-1
ENSMUSG00000028850	RAPAvsCTRL	0.536434	0.244647	0.646691	=	-0.866448	-0.411134	242691	Gpatch3	G patch domain containing 3 [Source:MGI Symbol;Acc:MGI:2442492]	protein_coding	133302056	133311554	4	1
ENSMUSG00000086813	RAPAvsCTRL	0.53611	0.43271	0.775557	=	-0.584996	-0.0520907		Gm13657	predicted gene 13657 [Source:MGI Symbol;Acc:MGI:3650031]	lncRNA	75607532	75612650	2	1
ENSMUSG00000111605	RAPAvsCTRL	0.536073	0.0839588	0.441515	=	0.428062	0.893185		4632418H02Rik	RIKEN cDNA 4632418H02 gene [Source:MGI Symbol;Acc:MGI:1925515]	TEC	121956360	121959080	9	1
ENSMUSG00000107891	RAPAvsCTRL	0.536015	0.283193	0.68202	=	-0.497927	0.0347832		Gm5051	predicted gene 5051 [Source:MGI Symbol;Acc:MGI:3647306]	processed_pseudogene	140365897	140366381	6	1
ENSMUSG00000020010	RAPAvsCTRL	0.535813	0.124585	0.514298	=	2.46206	2.88209	26464	Vnn3	vanin 3 [Source:MGI Symbol;Acc:MGI:1347055]	protein_coding	23727360	23745741	10	1
ENSMUSG00000071506	RAPAvsCTRL	0.535578	0.693895	0.90913	=	-2.80894	-2.59828	109218	Tmem139	transmembrane protein 139 [Source:MGI Symbol;Acc:MGI:1924444]	protein_coding	42238893	42241489	6	1
ENSMUSG00000082585	RAPAvsCTRL	0.535438	0.000254016	0.0743505	=	4.51244	5.04616		Gm15387	predicted gene 15387 [Source:MGI Symbol;Acc:MGI:3705374]	processed_pseudogene	73965535	73966182	15	-1
ENSMUSG00000114501	RAPAvsCTRL	0.535383	0.0130793	0.234277	=	3.18468	3.69617		Gm48582	predicted gene, 48582 [Source:MGI Symbol;Acc:MGI:6098150]	TEC	60770781	60777209	13	1
ENSMUSG00000034194	RAPAvsCTRL	0.535068	0.00903618	0.215029	=	1.83756	2.35791	71843	R3hcc1	R3H domain and coiled-coil containing 1 [Source:MGI Symbol;Acc:MGI:1919093]	protein_coding	69934756	69945033	14	-1
ENSMUSG00000025823	RAPAvsCTRL	0.534468	0.0107939	0.224627	=	5.57246	6.09903	12304	Pdia4	protein disulfide isomerase associated 4 [Source:MGI Symbol;Acc:MGI:104864]	protein_coding	47773075	47790364	6	-1
ENSMUSG00000033364	RAPAvsCTRL	0.53436	0.00276659	0.151079	=	1.53302	2.05763	319651	Usp37	ubiquitin specific peptidase 37 [Source:MGI Symbol;Acc:MGI:2442483]	protein_coding	74474670	74583443	1	-1
ENSMUSG00000002365	RAPAvsCTRL	0.534244	0.0245966	0.298969	=	2.19379	2.70024	66616	Snx9	sorting nexin 9 [Source:MGI Symbol;Acc:MGI:1913866]	protein_coding	5891604	5982229	17	1
ENSMUSG00000038534	RAPAvsCTRL	0.533631	0.140635	0.53308	=	0.788046	1.28733	71240	Osbpl7	oxysterol binding protein-like 7 [Source:MGI Symbol;Acc:MGI:1918490]	protein_coding	96941454	96959730	11	1
ENSMUSG00000051452	RAPAvsCTRL	0.533171	0.123309	0.512386	=	2.50854	3.00622	628813	Gm11437	predicted gene 11437 [Source:MGI Symbol;Acc:MGI:3650287]	protein_coding	84039177	84058302	11	-1
ENSMUSG00000002679	RAPAvsCTRL	0.532971	0.0386638	0.34111	=	1.3458	1.89712	69792	Med6	mediator complex subunit 6 [Source:MGI Symbol;Acc:MGI:1917042]	protein_coding	81620331	81641782	12	-1
ENSMUSG00000113250	RAPAvsCTRL	0.531949	0.454381	0.789207	=	-0.706661	-0.123529		Gm48585	predicted gene, 48585 [Source:MGI Symbol;Acc:MGI:6098155]	TEC	100591044	100593052	12	-1
ENSMUSG00000037762	RAPAvsCTRL	0.531229	0.240075	0.641779	=	-0.0732873	0.430996	66859	Slc16a9	solute carrier family 16 (monocarboxylic acid transporters), member 9 [Source:MGI Symbol;Acc:MGI:1914109]	protein_coding	70080930	70121798	10	1
ENSMUSG00000030061	RAPAvsCTRL	0.530718	0.00205077	0.134953	=	2.363	2.88339	22200	Uba3	ubiquitin-like modifier activating enzyme 3 [Source:MGI Symbol;Acc:MGI:1341217]	protein_coding	97160631	97182608	6	-1
ENSMUSG00000023286	RAPAvsCTRL	0.530605	0.00895744	0.215029	=	3.3812	3.90519	140499	Ube2j2	ubiquitin-conjugating enzyme E2J 2 [Source:MGI Symbol;Acc:MGI:2153608]	protein_coding	156028288	156044061	4	1
ENSMUSG00000021741	RAPAvsCTRL	0.530588	0.0191469	0.271427	=	2.23814	2.75843		Gm5457	predicted pseudogene 5457 [Source:MGI Symbol;Acc:MGI:3646665]	processed_pseudogene	9601878	9602210	14	-1
ENSMUSG00000029471	RAPAvsCTRL	0.53011	0.036374	0.336069	=	3.47479	3.96539	207565	Camkk2	calcium/calmodulin-dependent protein kinase kinase 2, beta [Source:MGI Symbol;Acc:MGI:2444812]	protein_coding	122869233	122917472	5	-1
ENSMUSG00000084012	RAPAvsCTRL	0.529704	0.190347	0.594404	=	-0.428903	-0.0014911		Gm11956	predicted gene 11956 [Source:MGI Symbol;Acc:MGI:3649806]	processed_pseudogene	4180754	4181265	11	-1
ENSMUSG00000081953	RAPAvsCTRL	0.52964	0.0123495	0.232328	=	2.20548	2.73404		Gm12435	predicted gene 12435 [Source:MGI Symbol;Acc:MGI:3651950]	processed_pseudogene	48344215	48345230	4	-1
ENSMUSG00000074922	RAPAvsCTRL	0.529572	0.177979	0.578955	=	0.268705	0.954257	68034	Fam122a	family with sequence similarity 122, member A [Source:MGI Symbol;Acc:MGI:1915284]	protein_coding	24453866	24454720	19	-1
ENSMUSG00000090737	RAPAvsCTRL	0.529168	0.351257	0.728033	=	-0.813292	-0.409565		Gm6788	predicted gene 6788 [Source:MGI Symbol;Acc:MGI:3646480]	processed_pseudogene	28740561	28740830	19	-1
ENSMUSG00000031148	RAPAvsCTRL	0.52837	0.0581518	0.38649	=	1.06292	1.54421	209416	Gpkow	G patch domain and KOW motifs [Source:MGI Symbol;Acc:MGI:1859610]	protein_coding	7563370	7576501	X	1
ENSMUSG00000024924	RAPAvsCTRL	0.528313	0.23929	0.641392	=	0.808184	1.08375	22359	Vldlr	very low density lipoprotein receptor [Source:MGI Symbol;Acc:MGI:98935]	protein_coding	27193884	27231631	19	1
ENSMUSG00000047649	RAPAvsCTRL	0.527905	0.012925	0.234277	=	2.22635	2.78285	70333	Cd3eap	CD3E antigen, epsilon polypeptide associated protein [Source:MGI Symbol;Acc:MGI:1917583]	protein_coding	19089939	19093408	7	-1
ENSMUSG00000048732	RAPAvsCTRL	0.527786	0.248634	0.649617	=	-0.522109	-0.0619144	217194	Klhl11	kelch-like 11 [Source:MGI Symbol;Acc:MGI:2388648]	protein_coding	100353440	100363567	11	-1
ENSMUSG00000103085	RAPAvsCTRL	0.527454	0.0570025	0.384616	=	1.13689	1.63507		Gm38120	predicted gene, 38120 [Source:MGI Symbol;Acc:MGI:5611348]	TEC	13413787	13418428	1	-1
ENSMUSG00000038816	RAPAvsCTRL	0.527284	0.0671659	0.403519	=	0.897241	1.41801	54366	Ctnnal1	catenin (cadherin associated protein), alpha-like 1 [Source:MGI Symbol;Acc:MGI:1859649]	protein_coding	56810935	56865188	4	-1
ENSMUSG00000023088	RAPAvsCTRL	0.526802	0.364568	0.734708	=	-0.521434	-0.176463	17250	Abcc1	ATP-binding cassette, sub-family C (CFTR/MRP), member 1 [Source:MGI Symbol;Acc:MGI:102676]	protein_coding	14179422	14293601	16	1
ENSMUSG00000081459	RAPAvsCTRL	0.526166	0.0424162	0.353467	=	1.48825	1.97058		Llph-ps1	LLP homolog, pseudogene 1 [Source:MGI Symbol;Acc:MGI:3649506]	processed_pseudogene	116057760	116058149	4	-1
ENSMUSG00000056394	RAPAvsCTRL	0.526125	0.310869	0.701362	=	2.98806	3.4435	16881	Lig1	ligase I, DNA, ATP-dependent [Source:MGI Symbol;Acc:MGI:101789]	protein_coding	13011239	13045350	7	1
ENSMUSG00000099647	RAPAvsCTRL	0.525676	0.00322675	0.159002	=	2.90439	3.43243		Gm5776	predicted gene 5776 [Source:MGI Symbol;Acc:MGI:3647650]	processed_pseudogene	54061906	54062226	7	-1
ENSMUSG00000019470	RAPAvsCTRL	0.525668	0.107472	0.485325	=	0.374073	0.850525	67439	Xab2	XPA binding protein 2 [Source:MGI Symbol;Acc:MGI:1914689]	protein_coding	3658421	3671316	8	-1
ENSMUSG00000033032	RAPAvsCTRL	0.525476	0.266242	0.666348	=	-0.0179579	0.569292	106877	Afap1l1	actin filament associated protein 1-like 1 [Source:MGI Symbol;Acc:MGI:2147199]	protein_coding	61863332	61919773	18	-1
ENSMUSG00000021592	RAPAvsCTRL	0.525422	0.0373542	0.339116	=	2.82031	3.31729	77041	Arsk	arylsulfatase K [Source:MGI Symbol;Acc:MGI:1924291]	protein_coding	76208541	76246779	13	-1
ENSMUSG00000082520	RAPAvsCTRL	0.525384	0.204748	0.609785	=	0.85539	1.41594		Gm13349	predicted gene 13349 [Source:MGI Symbol;Acc:MGI:3649966]	processed_pseudogene	18343390	18343800	2	-1
ENSMUSG00000032456	RAPAvsCTRL	0.525194	0.250449	0.651003	=	-0.321775	0.212413	74080	Nmnat3	nicotinamide nucleotide adenylyltransferase 3 [Source:MGI Symbol;Acc:MGI:1921330]	protein_coding	98169488	98302491	9	1
ENSMUSG00000036764	RAPAvsCTRL	0.524729	0.148642	0.546027	=	0.644772	1.03644	30045	Dnajc12	DnaJ heat shock protein family (Hsp40) member C12 [Source:MGI Symbol;Acc:MGI:1353428]	protein_coding	63218222	63246355	10	1
ENSMUSG00000024067	RAPAvsCTRL	0.524693	0.0223997	0.287232	=	2.98016	3.48859	66310	Dpy30	dpy-30, histone methyltransferase complex regulatory subunit [Source:MGI Symbol;Acc:MGI:1913560]	protein_coding	74606469	74630939	17	-1
ENSMUSG00000116174	RAPAvsCTRL	0.524585	0.000399727	0.0858545	=	3.83702	4.37847		Gm10362	predicted gene 10362 [Source:MGI Symbol;Acc:MGI:3642619]	processed_pseudogene	73300208	73300759	15	-1
ENSMUSG00000110411	RAPAvsCTRL	0.524408	0.111992	0.493077	=	2.4263	2.92633		Gm45457	predicted gene 45457 [Source:MGI Symbol;Acc:MGI:5791293]	TEC	46232265	46235353	8	1
ENSMUSG00000113854	RAPAvsCTRL	0.524351	0.16112	0.5585	=	0.518119	0.956835		Gm2099	predicted gene 2099 [Source:MGI Symbol;Acc:MGI:3780266]	transcribed_processed_pseudogene	87952389	87955729	12	1
ENSMUSG00000082908	RAPAvsCTRL	0.524253	0.260947	0.66138	=	-0.121679	0.336912		Gm13736	predicted gene 13736 [Source:MGI Symbol;Acc:MGI:3650137]	processed_pseudogene	87356489	87356741	2	1
ENSMUSG00000027221	RAPAvsCTRL	0.524216	0.570782	0.853587	=	-1.58661	-1.09093	76969	Chst1	carbohydrate sulfotransferase 1 [Source:MGI Symbol;Acc:MGI:1924219]	protein_coding	92430052	92445595	2	1
ENSMUSG00000035783	RAPAvsCTRL	0.523657	0.292233	0.687079	=	0.380349	0.817945	11475	Acta2	actin, alpha 2, smooth muscle, aorta [Source:MGI Symbol;Acc:MGI:87909]	protein_coding	34218490	34232990	19	-1
ENSMUSG00000007080	RAPAvsCTRL	0.5236	0.361115	0.733417	=	-0.564903	-0.105875	18973	Pole	polymerase (DNA directed), epsilon [Source:MGI Symbol;Acc:MGI:1196391]	protein_coding	110434172	110485340	5	1
ENSMUSG00000059713	RAPAvsCTRL	0.523407	0.33396	0.71854	=	-0.691693	-0.158726	53902	Rcan3	regulator of calcineurin 3 [Source:MGI Symbol;Acc:MGI:1858220]	protein_coding	135139619	135161164	4	-1
ENSMUSG00000118087	RAPAvsCTRL	0.523284	0.213346	0.616891	=	0.0508201	0.538317	100503392	4833438C02Rik	RIKEN cDNA 4833438C02 gene [Source:MGI Symbol;Acc:MGI:2147599]	lncRNA	46292030	46294050	19	-1
ENSMUSG00000024687	RAPAvsCTRL	0.52253	0.00313728	0.15724	=	3.37898	3.89766	76303	Osbp	oxysterol binding protein [Source:MGI Symbol;Acc:MGI:97447]	protein_coding	11943305	11971476	19	1
ENSMUSG00000104973	RAPAvsCTRL	0.522457	0.151095	0.549204	=	0.697494	1.2411		A530041M06Rik	RIKEN cDNA A530041M06 gene [Source:MGI Symbol;Acc:MGI:3026943]	lncRNA	104406636	104408923	3	-1
ENSMUSG00000118516	RAPAvsCTRL	0.521925	0.0162179	0.255127	=	6.38504	6.9445		Cyp2d13	cytochrome P450, family 2, subfamily d, polypeptide 13 [Source:MGI Symbol;Acc:MGI:88605]	polymorphic_pseudogene	82520388	82526247	15	-1
ENSMUSG00000065208	RAPAvsCTRL	0.521261	0.191461	0.595452	=	2.51987	2.99595	115488691	Gm24616	predicted gene, 24616 [Source:MGI Symbol;Acc:MGI:5454393]	snoRNA	22930367	22930505	16	1
ENSMUSG00000112391	RAPAvsCTRL	0.521177	0.195737	0.599961	=	-0.0684466	0.417226		Gm48230	predicted gene, 48230 [Source:MGI Symbol;Acc:MGI:6097634]	TEC	78488369	78493520	12	1
ENSMUSG00000028973	RAPAvsCTRL	0.521137	0.0625415	0.394354	=	1.45034	1.99412	74610	Abcb8	ATP-binding cassette, sub-family B (MDR/TAP), member 8 [Source:MGI Symbol;Acc:MGI:1351667]	protein_coding	24598661	24615052	5	1
ENSMUSG00000049764	RAPAvsCTRL	0.520966	0.134382	0.528085	=	0.851431	1.38741	64453	Zfp280b	zinc finger protein 280B [Source:MGI Symbol;Acc:MGI:1927865]	protein_coding	75868484	75879068	10	1
ENSMUSG00000020917	RAPAvsCTRL	0.52089	0.284442	0.682719	=	5.35327	5.81882	104112	Acly	ATP citrate lyase [Source:MGI Symbol;Acc:MGI:103251]	protein_coding	100367179	100418826	11	-1
ENSMUSG00000045838	RAPAvsCTRL	0.520605	0.174565	0.576955	=	0.042908	0.4292	214239	Ccdc9b	coiled-coil domain containing 9B [Source:MGI Symbol;Acc:MGI:2685199]	protein_coding	118584639	118593142	2	-1
ENSMUSG00000100009	RAPAvsCTRL	0.52058	0.348899	0.726584	=	0.975288	1.4606		Gm7967	predicted gene 7967 [Source:MGI Symbol;Acc:MGI:3644984]	lncRNA	98517242	98535109	1	1
ENSMUSG00000062687	RAPAvsCTRL	0.520314	0.278764	0.677694	=	0.843405	1.45733	624855	Cks1brt	CDC28 protein kinase 1b, retrogene [Source:MGI Symbol;Acc:MGI:3643620]	protein_coding	85878553	85900251	8	1
ENSMUSG00000028114	RAPAvsCTRL	0.519745	0.00395492	0.164095	=	1.71944	2.23179	210529	Mettl14	methyltransferase like 14 [Source:MGI Symbol;Acc:MGI:2442926]	protein_coding	123161946	123179757	3	-1
ENSMUSG00000063889	RAPAvsCTRL	0.519248	0.0617931	0.392693	=	2.91604	3.43215	12916	Crem	cAMP responsive element modulator [Source:MGI Symbol;Acc:MGI:88495]	protein_coding	3266048	3337748	18	-1
ENSMUSG00000036376	RAPAvsCTRL	0.518669	0.100089	0.474019	=	0.954315	1.47837	30946	Abt1	activator of basal transcription 1 [Source:MGI Symbol;Acc:MGI:1353636]	protein_coding	23602531	23608036	13	-1
ENSMUSG00000075391	RAPAvsCTRL	0.518494	0.206967	0.612654	=	0.70157	1.17738		Glo1-ps	glyoxalase 1, pseudogene [Source:MGI Symbol;Acc:MGI:3649615]	processed_pseudogene	35230421	35230975	2	1
ENSMUSG00000019841	RAPAvsCTRL	0.518316	0.000748451	0.106345	=	4.10964	4.62184	19714	Rev3l	REV3 like, DNA directed polymerase zeta catalytic subunit [Source:MGI Symbol;Acc:MGI:1337131]	protein_coding	39608114	39751207	10	1
ENSMUSG00000027490	RAPAvsCTRL	0.518292	0.296509	0.689101	=	0.542583	1.07797	13555	E2f1	E2F transcription factor 1 [Source:MGI Symbol;Acc:MGI:101941]	protein_coding	154401327	154411812	2	-1
ENSMUSG00000036968	RAPAvsCTRL	0.518228	0.0394407	0.34358	=	2.03798	2.5514	66455	Cnpy4	canopy FGF signaling regulator 4 [Source:MGI Symbol;Acc:MGI:1913705]	protein_coding	138185747	138192180	5	1
ENSMUSG00000020532	RAPAvsCTRL	0.518192	0.130609	0.521835	=	4.9722	5.44862	107476	Acaca	acetyl-Coenzyme A carboxylase alpha [Source:MGI Symbol;Acc:MGI:108451]	protein_coding	84020498	84292477	11	1
ENSMUSG00000095588	RAPAvsCTRL	0.518001	0.0721546	0.416429	=	1.02755	1.57619		Gm12350	predicted gene 12350 [Source:MGI Symbol;Acc:MGI:3649478]	processed_pseudogene	34485832	34486293	4	1
ENSMUSG00000033147	RAPAvsCTRL	0.517991	0.188419	0.592138	=	2.24236	2.75812	242126	Slc22a15	solute carrier family 22 (organic anion/cation transporter), member 15 [Source:MGI Symbol;Acc:MGI:3607704]	protein_coding	101763092	101831769	3	-1
ENSMUSG00000107118	RAPAvsCTRL	0.517867	0.0776318	0.4268	=	0.584663	1.11621		Gm42986	predicted gene 42986 [Source:MGI Symbol;Acc:MGI:5663123]	TEC	129974421	129977805	5	1
ENSMUSG00000104388	RAPAvsCTRL	0.517479	0.109679	0.489077	=	1.1616	1.60498		Gm37033	predicted gene, 37033 [Source:MGI Symbol;Acc:MGI:5610261]	TEC	180185214	180192563	1	1
ENSMUSG00000037363	RAPAvsCTRL	0.517215	0.143288	0.53772	=	0.680828	1.22346	270035	Letm2	leucine zipper-EF-hand containing transmembrane protein 2 [Source:MGI Symbol;Acc:MGI:2444979]	protein_coding	26068506	26087598	8	-1
ENSMUSG00000061740	RAPAvsCTRL	0.51719	0.0491074	0.370987	=	7.45369	8.03091	56448	Cyp2d22	cytochrome P450, family 2, subfamily d, polypeptide 22 [Source:MGI Symbol;Acc:MGI:1929474]	protein_coding	82254728	82264461	15	-1
ENSMUSG00000085894	RAPAvsCTRL	0.51716	0.293992	0.687195	=	-0.364653	0.221793		Gm15832	predicted gene 15832 [Source:MGI Symbol;Acc:MGI:3834078]	lncRNA	39586651	39591083	1	-1
ENSMUSG00000021335	RAPAvsCTRL	0.516869	0.0708144	0.412759	=	2.22099	2.64234	20504	Slc17a1	solute carrier family 17 (sodium phosphate), member 1 [Source:MGI Symbol;Acc:MGI:103209]	protein_coding	24051733	24079713	13	1
ENSMUSG00000090451	RAPAvsCTRL	0.515931	0.000523847	0.0946482	=	3.89341	4.41531		Gm6133	predicted gene 6133 [Source:MGI Symbol;Acc:MGI:3647029]	protein_coding	78392969	78393916	18	1
ENSMUSG00000076218	RAPAvsCTRL	0.515576	0.214173	0.616891	=	-0.127981	0.106323	751529	Mir692-1	microRNA 692-1 [Source:MGI Symbol;Acc:MGI:3629930]	miRNA	7162628	7162736	17	-1
ENSMUSG00000081043	RAPAvsCTRL	0.515473	0.323706	0.710154	=	-0.745797	-0.506653		Gm11512	predicted gene 11512 [Source:MGI Symbol;Acc:MGI:3649366]	processed_pseudogene	90429310	90429972	11	-1
ENSMUSG00000105224	RAPAvsCTRL	0.515303	0.307345	0.698881	=	-0.648522	0.0375543		Gm3364	predicted gene 3364 [Source:MGI Symbol;Acc:MGI:3781542]	lncRNA	44858218	44864232	5	-1
ENSMUSG00000052794	RAPAvsCTRL	0.515051	0.119589	0.505542	=	-0.432562	-0.0176976	72254	1700030K09Rik	RIKEN cDNA 1700030K09 gene [Source:MGI Symbol;Acc:MGI:1919504]	protein_coding	73197724	73214845	8	1
ENSMUSG00000055254	RAPAvsCTRL	0.514946	0.497847	0.813806	=	1.97809	2.31078	18212	Ntrk2	neurotrophic tyrosine kinase, receptor, type 2 [Source:MGI Symbol;Acc:MGI:97384]	protein_coding	58954383	59281784	13	1
ENSMUSG00000022180	RAPAvsCTRL	0.513483	0.12959	0.520602	=	-0.186476	0.246855	50934	Slc7a8	solute carrier family 7 (cationic amino acid transporter, y+ system), member 8 [Source:MGI Symbol;Acc:MGI:1355323]	protein_coding	54959666	55019403	14	-1
ENSMUSG00000104802	RAPAvsCTRL	0.513295	0.103102	0.478443	=	1.53102	2.02872		Gm5869	predicted gene 5869 [Source:MGI Symbol;Acc:MGI:3648808]	processed_pseudogene	87145018	87146274	5	1
ENSMUSG00000064202	RAPAvsCTRL	0.513198	0.646409	0.891133	=	-1.08162	-0.582412	381218	Spata6l	spermatogenesis associated 6 like [Source:MGI Symbol;Acc:MGI:1918036]	protein_coding	28870442	28945200	19	-1
ENSMUSG00000015396	RAPAvsCTRL	0.513104	0.569895	0.853335	=	-1.33031	-1.06724	12522	Cd83	CD83 antigen [Source:MGI Symbol;Acc:MGI:1328316]	protein_coding	43938251	43956608	13	1
ENSMUSG00000037617	RAPAvsCTRL	0.512818	0.247089	0.648806	=	-0.325844	0.157748	26942	Spag1	sperm associated antigen 1 [Source:MGI Symbol;Acc:MGI:1349387]	protein_coding	36178245	36235767	15	1
ENSMUSG00000025041	RAPAvsCTRL	0.512678	0.0163621	0.255216	=	3.1761	3.67965	76952	Nt5c2	5'-nucleotidase, cytosolic II [Source:MGI Symbol;Acc:MGI:2178563]	protein_coding	46871756	47003592	19	-1
ENSMUSG00000025004	RAPAvsCTRL	0.512575	0.104072	0.47972	=	4.70059	5.20471	13099	Cyp2c40	cytochrome P450, family 2, subfamily c, polypeptide 40 [Source:MGI Symbol;Acc:MGI:1306815]	protein_coding	39755515	39801258	19	-1
ENSMUSG00000037656	RAPAvsCTRL	0.512336	0.13681	0.530108	=	1.28207	1.77348	20516	Slc20a2	solute carrier family 20, member 2 [Source:MGI Symbol;Acc:MGI:97851]	protein_coding	22966804	23059628	8	1
ENSMUSG00000036086	RAPAvsCTRL	0.512102	0.323138	0.710085	=	-0.0106427	0.406839	226409	Zranb3	zinc finger, RAN-binding domain containing 3 [Source:MGI Symbol;Acc:MGI:1918362]	protein_coding	127881921	128030784	1	-1
ENSMUSG00000092368	RAPAvsCTRL	0.511984	0.123987	0.513165	=	1.71187	2.34345		A930015D03Rik	RIKEN cDNA A930015D03 gene [Source:MGI Symbol;Acc:MGI:1925060]	lncRNA	36305345	36349327	17	1
ENSMUSG00000081058	RAPAvsCTRL	0.510832	0.462139	0.793516	=	0.768658	1.74017	97114	H3c15	H3 clustered histone 15 [Source:MGI Symbol;Acc:MGI:2448357]	protein_coding	96145424	96146443	3	-1
ENSMUSG00000104107	RAPAvsCTRL	0.510721	0.274108	0.673082	=	-0.671529	-0.167219		Gm37879	predicted gene, 37879 [Source:MGI Symbol;Acc:MGI:5611107]	TEC	71846873	71848867	9	-1
ENSMUSG00000050965	RAPAvsCTRL	0.510457	0.129585	0.520602	=	2.14279	2.75721	18750	Prkca	protein kinase C, alpha [Source:MGI Symbol;Acc:MGI:97595]	protein_coding	107824213	108234754	11	-1
ENSMUSG00000109555	RAPAvsCTRL	0.510224	0.352341	0.728887	=	-0.902177	-0.43384		Gm44891	predicted gene 44891 [Source:MGI Symbol;Acc:MGI:5753467]	TEC	131913585	131915807	7	-1
ENSMUSG00000022865	RAPAvsCTRL	0.510027	0.0224555	0.287395	=	4.86557	5.3732	13052	Cxadr	coxsackie virus and adenovirus receptor [Source:MGI Symbol;Acc:MGI:1201679]	protein_coding	78098377	78156662	16	1
ENSMUSG00000107320	RAPAvsCTRL	0.509564	0.109181	0.488493	=	0.812551	1.29899		Gm42549	predicted gene 42549 [Source:MGI Symbol;Acc:MGI:5662686]	TEC	28219166	28226169	6	-1
ENSMUSG00000031756	RAPAvsCTRL	0.508843	0.345145	0.724445	=	-0.614241	-0.269758	72155	Cenpn	centromere protein N [Source:MGI Symbol;Acc:MGI:1919405]	protein_coding	117648469	117668246	8	1
ENSMUSG00000042751	RAPAvsCTRL	0.508763	0.539747	0.836718	=	-1.65591	-1.80923	226518	Nmnat2	nicotinamide nucleotide adenylyltransferase 2 [Source:MGI Symbol;Acc:MGI:2444155]	protein_coding	152830744	152995007	1	1
ENSMUSG00000066107	RAPAvsCTRL	0.50872	0.201267	0.606688	=	-0.169138	0.299702		Gm12666	predicted gene 12666 [Source:MGI Symbol;Acc:MGI:3650864]	protein_coding	92078981	92079986	4	-1
ENSMUSG00000027160	RAPAvsCTRL	0.508133	0.238631	0.641037	=	1.56877	2.11257	68201	Ccdc34	coiled-coil domain containing 34 [Source:MGI Symbol;Acc:MGI:1915451]	protein_coding	109848162	110003705	2	1
ENSMUSG00000098318	RAPAvsCTRL	0.5078	0.588452	0.863971	=	-1.63339	-1.22322		Lockd	lncRNA downstream of Cdkn1b [Source:MGI Symbol;Acc:MGI:1915081]	lncRNA	134906055	134933761	6	1
ENSMUSG00000102258	RAPAvsCTRL	0.507674	0.247717	0.649174	=	-0.928523	-0.454613		Gm38257	predicted gene, 38257 [Source:MGI Symbol;Acc:MGI:5611485]	TEC	15061524	15064284	2	1
ENSMUSG00000017754	RAPAvsCTRL	0.507222	0.351444	0.728215	=	4.28759	4.44026	18830	Pltp	phospholipid transfer protein [Source:MGI Symbol;Acc:MGI:103151]	protein_coding	164681438	164699631	2	-1
ENSMUSG00000104576	RAPAvsCTRL	0.505159	0.101842	0.475727	=	1.16345	1.51916		F830115B05Rik	RIKEN cDNA F830115B05 gene [Source:MGI Symbol;Acc:MGI:3642056]	TEC	113265437	113267330	5	-1
ENSMUSG00000043833	RAPAvsCTRL	0.504912	0.199526	0.603518	=	-0.241351	0.132156	67261	2900005J15Rik	RIKEN cDNA 2900005J15 gene [Source:MGI Symbol;Acc:MGI:1914511]	lncRNA	25305981	25315107	5	1
ENSMUSG00000051344	RAPAvsCTRL	0.504701	0.326424	0.712889	=	-0.074344	0.625082	241075	Plekhm3	pleckstrin homology domain containing, family M, member 3 [Source:MGI Symbol;Acc:MGI:2443627]	protein_coding	64825142	64995983	1	-1
ENSMUSG00000090659	RAPAvsCTRL	0.50464	0.419795	0.767484	=	-0.703262	-0.351506	72958	Zfp493	zinc finger protein 493 [Source:MGI Symbol;Acc:MGI:1920208]	protein_coding	67927812	67940631	13	1
ENSMUSG00000028378	RAPAvsCTRL	0.504582	0.134554	0.528085	=	1.81937	2.36935	67103	Ptgr1	prostaglandin reductase 1 [Source:MGI Symbol;Acc:MGI:1914353]	protein_coding	58965439	58987119	4	-1
ENSMUSG00000037643	RAPAvsCTRL	0.503466	0.157859	0.555921	=	1.11402	1.67796	18759	Prkci	protein kinase C, iota [Source:MGI Symbol;Acc:MGI:99260]	protein_coding	31049896	31107108	3	1
ENSMUSG00000004994	RAPAvsCTRL	0.503234	0.0253552	0.301449	=	1.28545	1.77245	67736	Ccdc130	coiled-coil domain containing 130 [Source:MGI Symbol;Acc:MGI:1914986]	protein_coding	84984424	84997009	8	-1
ENSMUSG00000055409	RAPAvsCTRL	0.502747	0.282246	0.68113	=	-0.241606	0.187543	338352	Nell1	NEL-like 1 [Source:MGI Symbol;Acc:MGI:2443902]	protein_coding	49624612	50516356	7	1
ENSMUSG00000026020	RAPAvsCTRL	0.502176	0.020041	0.274561	=	4.36215	4.85156	55989	Nop58	NOP58 ribonucleoprotein [Source:MGI Symbol;Acc:MGI:1933184]	protein_coding	59724130	59758203	1	1
ENSMUSG00000051034	RAPAvsCTRL	0.501883	0.345395	0.724445	=	-1.25562	-0.835043	22648	Zfp11	zinc finger protein 11 [Source:MGI Symbol;Acc:MGI:99156]	protein_coding	129731657	129747163	5	-1
ENSMUSG00000024589	RAPAvsCTRL	0.501691	0.0088644	0.215029	=	4.89788	5.40694	83814	Nedd4l	neural precursor cell expressed, developmentally down-regulated gene 4-like [Source:MGI Symbol;Acc:MGI:1933754]	protein_coding	65020776	65350899	18	1
ENSMUSG00000074813	RAPAvsCTRL	0.501678	0.23917	0.641319	=	-0.326344	0.239912	100043424	Morrbid	myeloid RNA regulator of BCL2L11 induced cell death [Source:MGI Symbol;Acc:MGI:3652191]	lncRNA	128020239	128344685	2	-1
ENSMUSG00000032216	RAPAvsCTRL	0.501406	5.4996e-05	0.0349942	=	7.04019	7.53902	17999	Nedd4	neural precursor cell expressed, developmentally down-regulated 4 [Source:MGI Symbol;Acc:MGI:97297]	protein_coding	72569628	72657134	9	1
ENSMUSG00000087119	RAPAvsCTRL	0.500864	0.204572	0.609785	=	-0.170565	0.266885		Atg4a-ps	autophagy related 4A, pseudogene [Source:MGI Symbol;Acc:MGI:3615624]	protein_coding	103551270	103553384	3	-1
ENSMUSG00000112571	RAPAvsCTRL	0.500818	0.302984	0.694632	=	0.0361839	0.381604		Gm48207	predicted gene, 48207 [Source:MGI Symbol;Acc:MGI:6097599]	TEC	105368845	105370354	10	-1
ENSMUSG00000049184	RAPAvsCTRL	0.500231	0.266394	0.66643	=	-0.685729	-0.221894	75029	Purg	purine-rich element binding protein G [Source:MGI Symbol;Acc:MGI:1922279]	protein_coding	33876353	33907495	8	1
ENSMUSG00000109652	RAPAvsCTRL	0.500023	0.264474	0.664327	=	0.344986	0.781781		Gm45555	predicted gene 45555 [Source:MGI Symbol;Acc:MGI:5791391]	TEC	23363605	23366206	8	1
ENSMUSG00000064637	RAPAvsCTRL	0.499978	0.540717	0.837271	=	1.06057	1.72003		Snora20	small nucleolar RNA, H/ACA box 20 [Source:MGI Symbol;Acc:MGI:3819492]	snoRNA	13141677	13141804	17	1
ENSMUSG00000025218	RAPAvsCTRL	0.499473	0.0372655	0.339116	=	1.66933	2.1565	56626	Poll	polymerase (DNA directed), lambda [Source:MGI Symbol;Acc:MGI:1889000]	protein_coding	45540714	45548970	19	-1
ENSMUSG00000019856	RAPAvsCTRL	0.498735	0.16992	0.571743	=	0.933585	1.39288	75906	Fam184a	family with sequence similarity 184, member A [Source:MGI Symbol;Acc:MGI:1923156]	protein_coding	53509241	53627219	10	-1
ENSMUSG00000033222	RAPAvsCTRL	0.498583	0.0551787	0.383489	=	1.74867	2.22962	74044	Ttf2	transcription termination factor, RNA polymerase II [Source:MGI Symbol;Acc:MGI:1921294]	protein_coding	100846176	100876979	3	-1
ENSMUSG00000105260	RAPAvsCTRL	0.498144	0.153443	0.550807	=	1.01019	1.60291		Gm40040	predicted gene, 40040 [Source:MGI Symbol;Acc:MGI:5622925]	lncRNA	41432012	41436826	3	-1
ENSMUSG00000097207	RAPAvsCTRL	0.498028	0.296958	0.689146	=	-0.621537	-0.185578	320719	6030443J06Rik	RIKEN cDNA 6030443J06 gene [Source:MGI Symbol;Acc:MGI:2444595]	lncRNA	22755430	23012848	5	1
ENSMUSG00000022512	RAPAvsCTRL	0.497826	0.173856	0.575972	=	3.34084	3.93907	12737	Cldn1	claudin 1 [Source:MGI Symbol;Acc:MGI:1276109]	protein_coding	26175392	26190591	16	-1
ENSMUSG00000008845	RAPAvsCTRL	0.497805	0.507288	0.818185	=	3.24896	3.74144	93671	Cd163	CD163 antigen [Source:MGI Symbol;Acc:MGI:2135946]	protein_coding	124281615	124307486	6	1
ENSMUSG00000056917	RAPAvsCTRL	0.497761	0.0822177	0.438603	=	1.12969	1.5652	20469	Sipa1	signal-induced proliferation associated gene 1 [Source:MGI Symbol;Acc:MGI:107576]	protein_coding	5701213	5713735	19	-1
ENSMUSG00000022667	RAPAvsCTRL	0.497721	0.466442	0.796679	=	-1.12377	-0.787654	57781	Cd200r1	CD200 receptor 1 [Source:MGI Symbol;Acc:MGI:1889024]	protein_coding	44586099	44615341	16	1
ENSMUSG00000001473	RAPAvsCTRL	0.497557	0.304084	0.694816	=	-0.630977	-0.0341949	67951	Tubb6	tubulin, beta 6 class V [Source:MGI Symbol;Acc:MGI:1915201]	protein_coding	67523787	67535819	18	1
ENSMUSG00000054793	RAPAvsCTRL	0.497346	0.342445	0.723259	=	-0.190185	0.390685	260299	Cadm4	cell adhesion molecule 4 [Source:MGI Symbol;Acc:MGI:2449088]	protein_coding	24181448	24203964	7	1
ENSMUSG00000015357	RAPAvsCTRL	0.497051	0.131976	0.524235	=	5.14587	5.82257	270166	Clpx	caseinolytic mitochondrial matrix peptidase chaperone subunit [Source:MGI Symbol;Acc:MGI:1346017]	protein_coding	65201542	65237940	9	1
ENSMUSG00000030095	RAPAvsCTRL	0.496627	0.13258	0.525389	=	0.619354	1.04019	74122	Tmem43	transmembrane protein 43 [Source:MGI Symbol;Acc:MGI:1921372]	protein_coding	91450685	91465445	6	1
ENSMUSG00000036281	RAPAvsCTRL	0.496394	0.0608468	0.391111	=	1.04008	1.53599	227644	Snapc4	small nuclear RNA activating complex, polypeptide 4 [Source:MGI Symbol;Acc:MGI:2443935]	protein_coding	26252777	26270665	2	-1
ENSMUSG00000031570	RAPAvsCTRL	0.495804	0.0509758	0.373076	=	1.44754	1.88157	71910	Plpp5	phospholipid phosphatase 5 [Source:MGI Symbol;Acc:MGI:1919160]	protein_coding	26210064	26214914	8	1
ENSMUSG00000026380	RAPAvsCTRL	0.495697	0.032867	0.32645	=	1.80218	2.22388	81879	Tfcp2l1	transcription factor CP2-like 1 [Source:MGI Symbol;Acc:MGI:2444691]	protein_coding	118555675	118612898	1	1
ENSMUSG00000034681	RAPAvsCTRL	0.495413	0.0167549	0.256027	=	2.65667	3.13521	19826	Rnps1	RNA binding protein with serine rich domain 1 [Source:MGI Symbol;Acc:MGI:97960]	protein_coding	24633539	24644875	17	1
ENSMUSG00000056359	RAPAvsCTRL	0.495283	0.811002	0.946719	=	-2.80894	-2.78043	380765	D830013O20Rik	RIKEN cDNA D830013O20 gene [Source:MGI Symbol;Acc:MGI:2685737]	lncRNA	73410849	73456331	12	-1
ENSMUSG00000110397	RAPAvsCTRL	0.494936	0.0651571	0.398745	=	0.977624	1.45658		Gm45540	predicted gene 45540 [Source:MGI Symbol;Acc:MGI:5791376]	TEC	56764339	56767944	8	1
ENSMUSG00000001918	RAPAvsCTRL	0.494811	0.345914	0.724449	=	-0.414919	-0.0402332	20514	Slc1a5	solute carrier family 1 (neutral amino acid transporter), member 5 [Source:MGI Symbol;Acc:MGI:105305]	protein_coding	16515265	16532199	7	1
ENSMUSG00000025453	RAPAvsCTRL	0.494736	0.0808913	0.434917	=	1.3572	1.82534	18115	Nnt	nicotinamide nucleotide transhydrogenase [Source:MGI Symbol;Acc:MGI:109279]	protein_coding	119471984	119545533	13	-1
ENSMUSG00000057396	RAPAvsCTRL	0.494687	0.25122	0.651545	=	0.0645033	0.545349	268670	Zfp759	zinc finger protein 759 [Source:MGI Symbol;Acc:MGI:2446280]	protein_coding	67269724	67289851	13	1
ENSMUSG00000037461	RAPAvsCTRL	0.494682	0.00234468	0.141192	=	2.92513	3.42586	77065	Ints7	integrator complex subunit 7 [Source:MGI Symbol;Acc:MGI:1924315]	protein_coding	191307748	191355800	1	1
ENSMUSG00000071076	RAPAvsCTRL	0.494642	3.23249e-05	0.0313068	=	5.27102	5.76426	16478	Jund	jun D proto-oncogene [Source:MGI Symbol;Acc:MGI:96648]	protein_coding	71151599	71153265	8	1
ENSMUSG00000083626	RAPAvsCTRL	0.494475	0.0260578	0.301809	=	1.65218	2.12717		Gm4459	predicted gene 4459 [Source:MGI Symbol;Acc:MGI:3782643]	processed_pseudogene	139239604	139240071	7	-1
ENSMUSG00000043740	RAPAvsCTRL	0.494361	0.350028	0.727387	=	0.626827	1.16343	320148	B430306N03Rik	RIKEN cDNA B430306N03 gene [Source:MGI Symbol;Acc:MGI:2443478]	protein_coding	48623169	48634052	17	1
ENSMUSG00000053716	RAPAvsCTRL	0.494282	0.158602	0.556501	=	1.40248	1.87904	235584	Dusp7	dual specificity phosphatase 7 [Source:MGI Symbol;Acc:MGI:2387100]	protein_coding	106245831	106252923	9	1
ENSMUSG00000006736	RAPAvsCTRL	0.49422	0.00104349	0.122248	=	2.88585	3.36697	67125	Tspan31	tetraspanin 31 [Source:MGI Symbol;Acc:MGI:1914375]	protein_coding	126903149	126906133	10	-1
ENSMUSG00000027478	RAPAvsCTRL	0.494138	0.0951926	0.464691	=	0.768087	1.26269	13436	Dnmt3b	DNA methyltransferase 3B [Source:MGI Symbol;Acc:MGI:1261819]	protein_coding	153491370	153529650	2	1
ENSMUSG00000041718	RAPAvsCTRL	0.494102	0.0632498	0.396598	=	0.505753	0.944437	67574	Alg13	asparagine-linked glycosylation 13 [Source:MGI Symbol;Acc:MGI:1914824]	protein_coding	143100800	143157446	X	1
ENSMUSG00000035202	RAPAvsCTRL	0.493954	0.0224849	0.287395	=	2.27405	2.77835	102436	Lars2	leucyl-tRNA synthetase, mitochondrial [Source:MGI Symbol;Acc:MGI:2142973]	protein_coding	123195992	123291731	9	1
ENSMUSG00000032782	RAPAvsCTRL	0.493893	0.369036	0.737062	=	-1.01801	-0.506004	216846	Cntrob	centrobin, centrosomal BRCA2 interacting protein [Source:MGI Symbol;Acc:MGI:2443290]	protein_coding	69190313	69214601	11	-1
ENSMUSG00000097357	RAPAvsCTRL	0.493805	0.201375	0.606779	=	-0.196063	0.195006	100504714	Gm16793	predicted gene, 16793 [Source:MGI Symbol;Acc:MGI:4439717]	lncRNA	36049657	36056126	8	-1
ENSMUSG00000030986	RAPAvsCTRL	0.493575	0.0530461	0.379438	=	1.38557	1.86077	101437	Dhx32	DEAH (Asp-Glu-Ala-His) box polypeptide 32 [Source:MGI Symbol;Acc:MGI:2141813]	protein_coding	133322671	133384455	7	-1
ENSMUSG00000010538	RAPAvsCTRL	0.493169	0.11512	0.498012	=	0.47446	0.99055	76927	Tsacc	TSSK6 activating co-chaperone [Source:MGI Symbol;Acc:MGI:1924177]	protein_coding	88190064	88204306	3	-1
ENSMUSG00000029276	RAPAvsCTRL	0.492929	0.0443326	0.356683	=	1.76769	2.23767	170823	Glmn	glomulin, FKBP associated protein [Source:MGI Symbol;Acc:MGI:2141180]	protein_coding	107696833	107745754	5	-1
ENSMUSG00000117049	RAPAvsCTRL	0.492898	0.313999	0.704489	=	-0.644322	-0.237548		Gm6540	predicted gene 6540 [Source:MGI Symbol;Acc:MGI:3647824]	processed_pseudogene	22139185	22140153	17	-1
ENSMUSG00000022554	RAPAvsCTRL	0.49233	0.0598847	0.389344	=	0.622473	1.05753	59053	Hgh1	HGH1 homolog [Source:MGI Symbol;Acc:MGI:1930628]	protein_coding	76253098	76255637	15	1
ENSMUSG00000057933	RAPAvsCTRL	0.491948	0.219089	0.621807	=	5.39122	5.8217	14858	Gsta2	glutathione S-transferase, alpha 2 (Yc2) [Source:MGI Symbol;Acc:MGI:95863]	protein_coding	78238300	78263070	9	-1
ENSMUSG00000069793	RAPAvsCTRL	0.491638	0.540474	0.837271	=	0.842255	1.85108	237886	Slfn9	schlafen 9 [Source:MGI Symbol;Acc:MGI:2445121]	protein_coding	82869216	82882656	11	-1
ENSMUSG00000025591	RAPAvsCTRL	0.491522	0.00650383	0.195587	=	2.31926	2.80535	66282	Tma16	translation machinery associated 16 [Source:MGI Symbol;Acc:MGI:1913532]	protein_coding	66925770	66939182	8	-1
ENSMUSG00000114349	RAPAvsCTRL	0.491413	0.0134327	0.236048	=	2.5164	2.99845		Gm7591	predicted gene 7591 [Source:MGI Symbol;Acc:MGI:3644074]	processed_pseudogene	26932354	26933206	14	1
ENSMUSG00000058258	RAPAvsCTRL	0.491408	0.185064	0.588401	=	4.46133	5.08319	319554	Idi1	isopentenyl-diphosphate delta isomerase [Source:MGI Symbol;Acc:MGI:2442264]	protein_coding	8935537	8942487	13	1
ENSMUSG00000077603	RAPAvsCTRL	0.491404	0.280505	0.679722	=	2.86517	3.29619	115485863	Gm22673	predicted gene, 22673 [Source:MGI Symbol;Acc:MGI:5452450]	snoRNA	59719776	59719906	12	1
ENSMUSG00000046841	RAPAvsCTRL	0.49052	0.145361	0.541273	=	1.11824	1.58057	216197	Ckap4	cytoskeleton-associated protein 4 [Source:MGI Symbol;Acc:MGI:2444926]	protein_coding	84362169	84369926	10	-1
ENSMUSG00000027569	RAPAvsCTRL	0.490416	0.138057	0.53184	=	0.648353	1.06081	73247	Mrgbp	MRG/MORF4L binding protein [Source:MGI Symbol;Acc:MGI:1920497]	protein_coding	180223097	180228097	2	1
ENSMUSG00000102565	RAPAvsCTRL	0.489788	0.188282	0.592138	=	0.474457	1.00662		Gm37036	predicted gene, 37036 [Source:MGI Symbol;Acc:MGI:5610264]	TEC	91947314	91949819	1	-1
ENSMUSG00000037754	RAPAvsCTRL	0.488964	0.096483	0.46728	=	1.07978	1.53666	228852	Ppp1r16b	protein phosphatase 1, regulatory subunit 16B [Source:MGI Symbol;Acc:MGI:2151841]	protein_coding	158507318	158608254	2	1
ENSMUSG00000107604	RAPAvsCTRL	0.488474	0.539785	0.836718	=	-1.5465	-1.3666		Gm44041	predicted gene, 44041 [Source:MGI Symbol;Acc:MGI:5690433]	processed_pseudogene	47824677	47825072	6	1
ENSMUSG00000118017	RAPAvsCTRL	0.488203	0.0669955	0.40338	=	8.40708	8.78643		Gm29966	predicted gene, 29966 [Source:MGI Symbol;Acc:MGI:5589125]	lncRNA	65377358	65385692	18	1
ENSMUSG00000021215	RAPAvsCTRL	0.487934	0.000416635	0.0858545	=	3.9719	4.45239	56349	Net1	neuroepithelial cell transforming gene 1 [Source:MGI Symbol;Acc:MGI:1927138]	protein_coding	3932018	3968220	13	-1
ENSMUSG00000085867	RAPAvsCTRL	0.487747	0.0162408	0.255127	=	3.30659	3.7781		Gm5834	predicted pseudogene 5834 [Source:MGI Symbol;Acc:MGI:3643955]	unprocessed_pseudogene	139867339	139921943	1	-1
ENSMUSG00000106822	RAPAvsCTRL	0.487736	0.151523	0.549441	=	0.331635	0.817869		Gm43533	predicted gene 43533 [Source:MGI Symbol;Acc:MGI:5663670]	TEC	17717577	17720512	6	1
ENSMUSG00000047045	RAPAvsCTRL	0.487726	0.10423	0.47972	=	1.03986	1.51119	209497	Tmem164	transmembrane protein 164 [Source:MGI Symbol;Acc:MGI:2148020]	protein_coding	141464402	141626490	X	1
ENSMUSG00000036403	RAPAvsCTRL	0.48753	0.0246676	0.298969	=	2.54688	3.05744	381644	Cep135	centrosomal protein 135 [Source:MGI Symbol;Acc:MGI:2681869]	protein_coding	76736545	76794313	5	1
ENSMUSG00000097793	RAPAvsCTRL	0.487516	0.22301	0.625062	=	-0.307189	0.0183042		Gm17259	predicted gene, 17259 [Source:MGI Symbol;Acc:MGI:4936893]	lncRNA	81926892	81931868	13	-1
ENSMUSG00000103251	RAPAvsCTRL	0.487327	0.234185	0.638112	=	-0.225026	0.0833561		Gm37519	predicted gene, 37519 [Source:MGI Symbol;Acc:MGI:5610747]	TEC	176801802	176804011	1	1
ENSMUSG00000059237	RAPAvsCTRL	0.487179	0.310099	0.701249	=	-0.0415167	0.469528		Ppp1r2-ps4	protein phosphatase 1, regulatory (inhibitor) subunit 2, pseudogene 4 [Source:MGI Symbol;Acc:MGI:3645199]	processed_pseudogene	66712588	66713220	9	-1
ENSMUSG00000065952	RAPAvsCTRL	0.487175	0.310374	0.701362	=	0.298114	0.922261	546049	Rps23rg1	ribosomal protein S23, retrogene 1 [Source:MGI Symbol;Acc:MGI:3612471]	protein_coding	3617990	3634939	8	1
ENSMUSG00000066235	RAPAvsCTRL	0.48618	0.0323103	0.326068	=	1.68083	2.14842	215494	Pomgnt2	protein O-linked mannose beta 1,4-N-acetylglucosaminyltransferase 2 [Source:MGI Symbol;Acc:MGI:2143424]	protein_coding	121810672	121826176	9	-1
ENSMUSG00000030019	RAPAvsCTRL	0.486093	0.426193	0.771034	=	-0.635493	0.197622	101358	Fbxl14	F-box and leucine-rich repeat protein 14 [Source:MGI Symbol;Acc:MGI:2141676]	protein_coding	119456629	119459591	6	1
ENSMUSG00000045776	RAPAvsCTRL	0.486066	0.524903	0.827263	=	3.36679	2.92663	319476	Lrtm1	leucine-rich repeats and transmembrane domains 1 [Source:MGI Symbol;Acc:MGI:2442106]	protein_coding	28740165	28755602	14	1
ENSMUSG00000032555	RAPAvsCTRL	0.485642	0.104244	0.47972	=	2.73285	3.2153	235559	Topbp1	topoisomerase (DNA) II binding protein 1 [Source:MGI Symbol;Acc:MGI:1920018]	protein_coding	103182414	103227627	9	1
ENSMUSG00000005949	RAPAvsCTRL	0.485554	0.0104219	0.221941	=	3.00549	3.51373	83429	Ctns	cystinosis, nephropathic [Source:MGI Symbol;Acc:MGI:1932872]	protein_coding	73074422	73089868	11	-1
ENSMUSG00000104145	RAPAvsCTRL	0.485337	0.488095	0.807631	=	-1.75076	-1.4431		D130019J16Rik	RIKEN cDNA D130019J16 gene [Source:MGI Symbol;Acc:MGI:2443523]	TEC	137862927	137865084	1	1
ENSMUSG00000112341	RAPAvsCTRL	0.485313	0.250155	0.6505	=	0.381746	0.828619	216036	Gm4796	predicted gene 4796 [Source:MGI Symbol;Acc:MGI:3645895]	processed_pseudogene	65370433	65371056	10	1
ENSMUSG00000093942	RAPAvsCTRL	0.485218	0.566773	0.85152	=	-1.88694	-1.4393	18345	Olfr46	olfactory receptor 46 [Source:MGI Symbol;Acc:MGI:1333824]	protein_coding	140181182	140197591	7	1
ENSMUSG00000106943	RAPAvsCTRL	0.485063	0.135225	0.528756	=	0.810892	1.23651	70036	Dancr	differentiation antagonizing non-protein coding RNA [Source:MGI Symbol;Acc:MGI:1917286]	lncRNA	74253721	74256067	5	1
ENSMUSG00000043336	RAPAvsCTRL	0.484597	0.0449675	0.358848	=	2.67411	3.14502	78749	Filip1l	filamin A interacting protein 1-like [Source:MGI Symbol;Acc:MGI:1925999]	protein_coding	57173456	57393489	16	1
ENSMUSG00000023033	RAPAvsCTRL	0.484567	0.494789	0.812489	=	-0.993778	-0.483539	20273	Scn8a	sodium channel, voltage-gated, type VIII, alpha [Source:MGI Symbol;Acc:MGI:103169]	protein_coding	100767739	100943819	15	1
ENSMUSG00000091542	RAPAvsCTRL	0.484029	0.191546	0.595452	=	0.722452	1.11882		Gm17167	predicted gene 17167 [Source:MGI Symbol;Acc:MGI:4937994]	lncRNA	42206998	42235313	4	1
ENSMUSG00000083392	RAPAvsCTRL	0.483961	0.00784458	0.208358	=	4.48518	4.96398		Gm6335	predicted gene 6335 [Source:MGI Symbol;Acc:MGI:3644202]	processed_pseudogene	111072251	111073444	X	1
ENSMUSG00000069008	RAPAvsCTRL	0.48383	0.177973	0.578955	=	0.508821	1.04553		Gm5537	predicted gene 5537 [Source:MGI Symbol;Acc:MGI:3643179]	processed_pseudogene	58010417	58011668	3	-1
ENSMUSG00000083878	RAPAvsCTRL	0.483642	0.474496	0.800404	=	-1.29727	-1.12932		Gm12034	predicted gene 12034 [Source:MGI Symbol;Acc:MGI:3651409]	processed_pseudogene	20396412	20396810	11	1
ENSMUSG00000029309	RAPAvsCTRL	0.483587	0.537508	0.83562	=	0.325894	0.862213	13602	Sparcl1	SPARC-like 1 [Source:MGI Symbol;Acc:MGI:108110]	protein_coding	104226977	104261599	5	-1
ENSMUSG00000045410	RAPAvsCTRL	0.48358	0.0774836	0.42669	=	3.82349	4.41964	56043	Akr1e1	aldo-keto reductase family 1, member E1 [Source:MGI Symbol;Acc:MGI:1914758]	protein_coding	4640749	4659173	13	-1
ENSMUSG00000020300	RAPAvsCTRL	0.483085	0.0130134	0.234277	=	4.41263	4.92117	67579	Cpeb4	cytoplasmic polyadenylation element binding protein 4 [Source:MGI Symbol;Acc:MGI:1914829]	protein_coding	31822211	31885634	11	1
ENSMUSG00000041977	RAPAvsCTRL	0.482843	0.0487105	0.370712	=	1.27701	1.74308	213498	Arhgef11	Rho guanine nucleotide exchange factor (GEF) 11 [Source:MGI Symbol;Acc:MGI:2441869]	protein_coding	87524866	87645341	3	1
ENSMUSG00000066554	RAPAvsCTRL	0.482743	0.477969	0.801636	=	-1.22279	-0.778734		Gm10167	predicted pseudogene 10167 [Source:MGI Symbol;Acc:MGI:3704263]	processed_pseudogene	148119709	148121187	5	-1
ENSMUSG00000019761	RAPAvsCTRL	0.482511	0.411293	0.765033	=	-0.50841	-0.199427	16661	Krt10	keratin 10 [Source:MGI Symbol;Acc:MGI:96685]	protein_coding	99276080	99280190	11	-1
ENSMUSG00000038141	RAPAvsCTRL	0.481849	0.139427	0.532938	=	0.766213	1.22622	77106	Tmem181a	transmembrane protein 181A [Source:MGI Symbol;Acc:MGI:1924356]	protein_coding	6307135	6358589	17	1
ENSMUSG00000024169	RAPAvsCTRL	0.481729	0.129423	0.520502	=	0.678581	1.2249	106633	Ift140	intraflagellar transport 140 [Source:MGI Symbol;Acc:MGI:2146906]	protein_coding	25235059	25318469	17	1
ENSMUSG00000030811	RAPAvsCTRL	0.481669	0.411091	0.765033	=	-0.484234	0.0322004	233902	Fbxl19	F-box and leucine-rich repeat protein 19 [Source:MGI Symbol;Acc:MGI:3039600]	protein_coding	127343715	127368655	7	1
ENSMUSG00000020689	RAPAvsCTRL	0.481596	0.254164	0.655106	=	0.251191	0.621138	16416	Itgb3	integrin beta 3 [Source:MGI Symbol;Acc:MGI:96612]	protein_coding	104498826	104561302	11	1
ENSMUSG00000021890	RAPAvsCTRL	0.481409	0.104538	0.47972	=	1.00754	1.50854	74427	Eaf1	ELL associated factor 1 [Source:MGI Symbol;Acc:MGI:1921677]	protein_coding	31216356	31231815	14	1
ENSMUSG00000022285	RAPAvsCTRL	0.481015	0.000414801	0.0858545	=	7.7654	8.24965	22631	Ywhaz	tyrosine 3-monooxygenase/tryptophan 5-monooxygenase activation protein, zeta polypeptide [Source:MGI Symbol;Acc:MGI:109484]	protein_coding	36771014	36797173	15	-1
ENSMUSG00000082194	RAPAvsCTRL	0.480975	0.182227	0.585178	=	0.537851	0.949965		Gm12444	predicted gene 12444 [Source:MGI Symbol;Acc:MGI:3650375]	processed_pseudogene	46243014	46243890	4	-1
ENSMUSG00000102275	RAPAvsCTRL	0.480801	0.280289	0.67946	=	-0.726942	-0.291206		Gm37144	predicted gene, 37144 [Source:MGI Symbol;Acc:MGI:5610372]	TEC	4848286	4849435	1	-1
ENSMUSG00000057425	RAPAvsCTRL	0.480726	0.174863	0.577216	=	3.20525	3.66346	112417	Ugt2b37	UDP glucuronosyltransferase 2 family, polypeptide B37 [Source:MGI Symbol;Acc:MGI:2148239]	protein_coding	87388352	87402663	5	-1
ENSMUSG00000102649	RAPAvsCTRL	0.480432	0.317119	0.705907	=	-0.605278	-0.309602		Gm38021	predicted gene, 38021 [Source:MGI Symbol;Acc:MGI:5611249]	TEC	86821295	86822854	1	1
ENSMUSG00000071640	RAPAvsCTRL	0.480042	0.202996	0.608235	=	0.190618	0.649223		Stxbp3-ps	syntaxin-binding protein 3, pseudogene [Source:MGI Symbol;Acc:MGI:3586869]	processed_pseudogene	9535156	9536547	19	-1
ENSMUSG00000020435	RAPAvsCTRL	0.47989	0.517203	0.823865	=	-1.55601	-1.12906	74309	Osbp2	oxysterol binding protein 2 [Source:MGI Symbol;Acc:MGI:1921559]	protein_coding	3653731	3813903	11	-1
ENSMUSG00000024937	RAPAvsCTRL	0.479623	0.0167737	0.256027	=	3.37706	3.858	114601	Ehbp1l1	EH domain binding protein 1-like 1 [Source:MGI Symbol;Acc:MGI:3612340]	protein_coding	5757404	5776345	19	-1
ENSMUSG00000112338	RAPAvsCTRL	0.479499	0.343405	0.72396	=	-0.367601	0.272085		Gm47693	predicted gene, 47693 [Source:MGI Symbol;Acc:MGI:6096801]	TEC	31431916	31433436	10	-1
ENSMUSG00000023830	RAPAvsCTRL	0.479494	0.0125446	0.234171	=	3.10272	3.59546	16004	Igf2r	insulin-like growth factor 2 receptor [Source:MGI Symbol;Acc:MGI:96435]	protein_coding	12901293	12988551	17	-1
ENSMUSG00000030272	RAPAvsCTRL	0.479335	0.0458104	0.361925	=	1.99249	2.44384	52163	Camk1	calcium/calmodulin-dependent protein kinase I [Source:MGI Symbol;Acc:MGI:1098535]	protein_coding	113311085	113320945	6	-1
ENSMUSG00000058799	RAPAvsCTRL	0.479053	0.000724114	0.106345	=	5.47217	5.93183	53605	Nap1l1	nucleosome assembly protein 1-like 1 [Source:MGI Symbol;Acc:MGI:1855693]	protein_coding	111309084	111334011	10	1
ENSMUSG00000107556	RAPAvsCTRL	0.478563	0.165855	0.564617	=	1.08644	1.57442		Gm44237	predicted gene, 44237 [Source:MGI Symbol;Acc:MGI:5690629]	TEC	116366423	116367358	6	1
ENSMUSG00000032249	RAPAvsCTRL	0.478404	0.0211293	0.280619	=	5.00892	5.52419	11737	Anp32a	acidic (leucine-rich) nuclear phosphoprotein 32 family, member A [Source:MGI Symbol;Acc:MGI:108447]	protein_coding	62248575	62286094	9	1
ENSMUSG00000057594	RAPAvsCTRL	0.47838	0.144932	0.539991	=	0.868124	1.33838	70317	Arl16	ADP-ribosylation factor-like 16 [Source:MGI Symbol;Acc:MGI:1917567]	protein_coding	120355692	120358433	11	-1
ENSMUSG00000079457	RAPAvsCTRL	0.478086	0.258811	0.659881	=	-0.378734	0.121505	665378	Gm7609	predicted pseudogene 7609 [Source:MGI Symbol;Acc:MGI:3644536]	protein_coding	85177334	85191507	1	1
ENSMUSG00000022790	RAPAvsCTRL	0.477767	0.0140846	0.241934	=	2.32517	2.80467	207683	Igsf11	immunoglobulin superfamily, member 11 [Source:MGI Symbol;Acc:MGI:2388477]	protein_coding	38713033	38847521	16	1
ENSMUSG00000032393	RAPAvsCTRL	0.477641	0.00483378	0.176018	=	3.48271	3.95422	74388	Dpp8	dipeptidylpeptidase 8 [Source:MGI Symbol;Acc:MGI:1921638]	protein_coding	64939696	64989933	9	1
ENSMUSG00000022560	RAPAvsCTRL	0.477403	0.0941196	0.462383	=	0.407183	0.84939	52710	Slc52a2	solute carrier protein 52, member 2 [Source:MGI Symbol;Acc:MGI:1289288]	protein_coding	76423032	76428808	15	1
ENSMUSG00000079297	RAPAvsCTRL	0.476932	0.00490303	0.177613	=	3.37338	3.8542		Gm2223	predicted pseudogene 2223 [Source:MGI Symbol;Acc:MGI:3780393]	processed_pseudogene	32943124	32944473	X	1
ENSMUSG00000037408	RAPAvsCTRL	0.476857	0.12446	0.514104	=	-0.229456	0.154998	94220	Cnnm4	cyclin M4 [Source:MGI Symbol;Acc:MGI:2151060]	protein_coding	36510701	36547845	1	1
ENSMUSG00000041773	RAPAvsCTRL	0.47669	0.235716	0.639264	=	0.73289	1.30328	13803	Enc1	ectodermal-neural cortex 1 [Source:MGI Symbol;Acc:MGI:109610]	protein_coding	97377613	97389542	13	1
ENSMUSG00000090038	RAPAvsCTRL	0.476261	0.182132	0.585178	=	1.304	1.76207	102635191	Gm16573	predicted gene 16573 [Source:MGI Symbol;Acc:MGI:4414993]	lncRNA	56844718	56857970	14	-1
ENSMUSG00000031842	RAPAvsCTRL	0.475968	0.271941	0.671439	=	-0.425807	-0.10671	110385	Pde4c	phosphodiesterase 4C, cAMP specific [Source:MGI Symbol;Acc:MGI:99556]	protein_coding	71176369	71203835	8	1
ENSMUSG00000021494	RAPAvsCTRL	0.475922	0.0334959	0.32834	=	1.71596	2.18405	72935	Ddx41	DEAD box helicase 41 [Source:MGI Symbol;Acc:MGI:1920185]	protein_coding	55678223	55684471	13	-1
ENSMUSG00000104118	RAPAvsCTRL	0.475855	0.574169	0.855266	=	-1.90868	-1.57275		Gm37298	predicted gene, 37298 [Source:MGI Symbol;Acc:MGI:5610526]	TEC	137837029	137840896	1	1
ENSMUSG00000029095	RAPAvsCTRL	0.475791	0.379869	0.744187	=	-0.680677	-0.515571	231148	Ablim2	actin-binding LIM protein 2 [Source:MGI Symbol;Acc:MGI:2385758]	protein_coding	35915224	36042317	5	1
ENSMUSG00000082286	RAPAvsCTRL	0.47578	0.240785	0.64281	=	0.729425	1.1948		Pisd-ps1	phosphatidylserine decarboxylase, pseudogene 1 [Source:MGI Symbol;Acc:MGI:3842428]	transcribed_unprocessed_pseudogene	3075904	3081004	11	1
ENSMUSG00000079109	RAPAvsCTRL	0.475587	0.21226	0.616489	=	-0.152663	0.294816	18861	Pms2	PMS1 homolog2, mismatch repair system component [Source:MGI Symbol;Acc:MGI:104288]	protein_coding	143846782	143870786	5	1
ENSMUSG00000113412	RAPAvsCTRL	0.475518	0.202972	0.608235	=	-0.0989146	0.393805		Gm5191	predicted gene 5191 [Source:MGI Symbol;Acc:MGI:3646226]	processed_pseudogene	8178169	8179404	13	1
ENSMUSG00000031502	RAPAvsCTRL	0.475439	0.132965	0.525846	=	3.12068	3.50659	12826	Col4a1	collagen, type IV, alpha 1 [Source:MGI Symbol;Acc:MGI:88454]	protein_coding	11248423	11362826	8	-1
ENSMUSG00000020048	RAPAvsCTRL	0.475298	0.0151841	0.249038	=	7.95163	8.37058	22027	Hsp90b1	heat shock protein 90, beta (Grp94), member 1 [Source:MGI Symbol;Acc:MGI:98817]	protein_coding	86526073	86541373	10	-1
ENSMUSG00000093610	RAPAvsCTRL	0.474969	0.284132	0.682702	=	1.24335	1.35481	638988	Cyp2c53-ps	cytochrome P450, family 2, subfamily c, polypeptide 53-ps [Source:MGI Symbol;Acc:MGI:3646306]	transcribed_unprocessed_pseudogene	39217698	39263429	19	1
ENSMUSG00000114759	RAPAvsCTRL	0.474956	0.355124	0.730452	=	-0.763352	-0.359234		Gm10257	predicted gene 10257 [Source:MGI Symbol;Acc:MGI:3644245]	processed_pseudogene	101082913	101083323	13	-1
ENSMUSG00000055900	RAPAvsCTRL	0.474923	0.0583311	0.38649	=	3.09961	3.56168	230657	Tmem69	transmembrane protein 69 [Source:MGI Symbol;Acc:MGI:3045357]	protein_coding	116408830	116413133	4	-1
ENSMUSG00000021120	RAPAvsCTRL	0.474717	0.0332141	0.327112	=	1.54196	2.01599	110417	Pigh	phosphatidylinositol glycan anchor biosynthesis, class H [Source:MGI Symbol;Acc:MGI:99463]	protein_coding	79127438	79136425	12	-1
ENSMUSG00000066475	RAPAvsCTRL	0.474298	0.000746289	0.106345	=	4.07967	4.5588	118568354	Gm10268	predicted gene 10268 [Source:MGI Symbol;Acc:MGI:3642637]	processed_pseudogene	38377881	38378435	18	1
ENSMUSG00000042606	RAPAvsCTRL	0.47396	0.0885382	0.451161	=	1.39669	1.87415	233876	Hirip3	HIRA interacting protein 3 [Source:MGI Symbol;Acc:MGI:2142364]	protein_coding	126461144	126464549	7	1
ENSMUSG00000059027	RAPAvsCTRL	0.473719	0.182883	0.585178	=	2.74237	3.16498		9630013D21Rik	RIKEN cDNA 9630013D21 gene [Source:MGI Symbol;Acc:MGI:2442649]	lncRNA	109508726	109515050	4	-1
ENSMUSG00000060427	RAPAvsCTRL	0.473704	0.210033	0.615753	=	-0.252282	0.155174	234362	Zfp868	zinc finger protein 868 [Source:MGI Symbol;Acc:MGI:2142546]	protein_coding	70063508	70078199	8	-1
ENSMUSG00000089785	RAPAvsCTRL	0.47333	0.324274	0.71023	=	-0.710209	-0.14222		Slc25a5-ps	Slc25a5 retrotransposed pseudogene [Source:MGI Symbol;Acc:MGI:3645403]	transcribed_processed_pseudogene	11288663	11308244	14	-1
ENSMUSG00000087382	RAPAvsCTRL	0.472965	0.425811	0.771034	=	2.74114	3.11249	74161	Ctcflos	CCCTC-binding factor (zinc finger protein)-like, opposite strand [Source:MGI Symbol;Acc:MGI:1921411]	lncRNA	172952611	172974997	2	1
ENSMUSG00000026728	RAPAvsCTRL	0.472928	0.178374	0.579521	=	2.56413	3.01302	22352	Vim	vimentin [Source:MGI Symbol;Acc:MGI:98932]	protein_coding	13578738	13587637	2	1
ENSMUSG00000074417	RAPAvsCTRL	0.472896	0.365104	0.734709	=	-0.136752	0.118255	18724	Gm14548	predicted gene 14548 [Source:MGI Symbol;Acc:MGI:3709645]	protein_coding	3887241	3901119	7	-1
ENSMUSG00000022469	RAPAvsCTRL	0.472867	0.161748	0.559318	=	0.657552	1.03892	223864	Rapgef3	Rap guanine nucleotide exchange factor (GEF) 3 [Source:MGI Symbol;Acc:MGI:2441741]	protein_coding	97642651	97665853	15	-1
ENSMUSG00000095616	RAPAvsCTRL	0.47265	0.47173	0.798688	=	1.77974	2.23143	115489000	Gm26244	predicted gene, 26244 [Source:MGI Symbol;Acc:MGI:5456021]	snRNA	10150977	10151140	18	-1
ENSMUSG00000083261	RAPAvsCTRL	0.47255	0.00882015	0.215029	=	5.56816	6.02503		Gm7816	predicted pseudogene 7816 [Source:MGI Symbol;Acc:MGI:3646286]	processed_pseudogene	39955557	39956750	5	1
ENSMUSG00000097145	RAPAvsCTRL	0.47224	0.0661525	0.401009	=	1.04465	1.48672	414108	9230114K14Rik	RIKEN cDNA 9230114K14 gene [Source:MGI Symbol;Acc:MGI:3041212]	lncRNA	52348014	52436376	5	1
ENSMUSG00000074277	RAPAvsCTRL	0.472141	0.205568	0.610861	=	0.324664	0.882662	232970	Phldb3	pleckstrin homology like domain, family B, member 3 [Source:MGI Symbol;Acc:MGI:3642959]	protein_coding	24310188	24328722	7	1
ENSMUSG00000040151	RAPAvsCTRL	0.471851	0.0195503	0.272144	=	2.23162	2.69916	23908	Hs2st1	heparan sulfate 2-O-sulfotransferase 1 [Source:MGI Symbol;Acc:MGI:1346049]	protein_coding	144135467	144275942	3	-1
ENSMUSG00000064372	RAPAvsCTRL	0.471664	0.155675	0.553657	=	6.2397	6.80225		mt-Tp	mitochondrially encoded tRNA proline [Source:MGI Symbol;Acc:MGI:102478]	Mt_tRNA	15356	15422	MT	-1
ENSMUSG00000102546	RAPAvsCTRL	0.471223	0.0552603	0.383489	=	2.49395	2.98088		Gm9722	predicted gene 9722 [Source:MGI Symbol;Acc:MGI:3646115]	processed_pseudogene	185610281	185611082	1	-1
ENSMUSG00000031517	RAPAvsCTRL	0.471204	0.165422	0.564587	=	0.763241	1.23798	234267	Gpm6a	glycoprotein m6a [Source:MGI Symbol;Acc:MGI:107671]	protein_coding	55407878	55513906	8	1
ENSMUSG00000081277	RAPAvsCTRL	0.470903	0.152785	0.550471	=	1.49695	1.95468		Gm15285	predicted gene 15285 [Source:MGI Symbol;Acc:MGI:3705624]	processed_pseudogene	111497737	111498209	13	-1
ENSMUSG00000049882	RAPAvsCTRL	0.470783	0.0582972	0.38649	=	1.60528	2.08176	207965	Vcpkmt	valosin containing protein lysine (K) methyltransferase [Source:MGI Symbol;Acc:MGI:2684917]	protein_coding	69624402	69629884	12	-1
ENSMUSG00000111548	RAPAvsCTRL	0.470551	0.110244	0.489468	=	1.24616	1.74801		Gm8162	predicted gene 8162 [Source:MGI Symbol;Acc:MGI:3644710]	processed_pseudogene	31345339	31346003	9	-1
ENSMUSG00000079104	RAPAvsCTRL	0.470335	0.25721	0.657743	=	0.442294	0.773117	328099	Prps1l3	phosphoribosyl pyrophosphate synthetase 1-like 3 [Source:MGI Symbol;Acc:MGI:3779453]	protein_coding	57277198	57286668	12	1
ENSMUSG00000044751	RAPAvsCTRL	0.470157	0.0261498	0.301809	=	3.29334	3.74527		Atp5pb-ps	ATP synthase peripheral stalk-membrane subunit b, pseudogene [Source:MGI Symbol;Acc:MGI:3651344]	processed_pseudogene	55008927	55009621	11	-1
ENSMUSG00000024423	RAPAvsCTRL	0.47005	0.0321008	0.325934	=	2.47879	2.9097	16210	Impact	impact, RWD domain protein [Source:MGI Symbol;Acc:MGI:1098233]	protein_coding	13088909	13126007	18	1
ENSMUSG00000085180	RAPAvsCTRL	0.469944	0.621903	0.880397	=	-1.45886	-1.45287		AI838599	expressed sequence AI838599 [Source:MGI Symbol;Acc:MGI:3510989]	lncRNA	3242055	3258092	4	1
ENSMUSG00000049106	RAPAvsCTRL	0.469544	0.00212	0.13608	=	3.91665	4.383	320808	Dcaf5	DDB1 and CUL4 associated factor 5 [Source:MGI Symbol;Acc:MGI:2444785]	protein_coding	80382622	80483375	12	-1
ENSMUSG00000042249	RAPAvsCTRL	0.469258	0.304901	0.695363	=	0.96961	1.40349	320129	Grk3	G protein-coupled receptor kinase 3 [Source:MGI Symbol;Acc:MGI:87941]	protein_coding	113058348	113163657	5	-1
ENSMUSG00000015966	RAPAvsCTRL	0.469032	0.0560594	0.383489	=	2.19769	2.67331	50905	Il17rb	interleukin 17 receptor B [Source:MGI Symbol;Acc:MGI:1355292]	protein_coding	29718092	29730853	14	-1
ENSMUSG00000035181	RAPAvsCTRL	0.468936	0.023282	0.292118	=	1.98775	2.46665	320487	Heatr5a	HEAT repeat containing 5A [Source:MGI Symbol;Acc:MGI:2444133]	protein_coding	51922654	52018104	12	-1
ENSMUSG00000066892	RAPAvsCTRL	0.468874	0.187414	0.591745	=	0.642875	1.03921	30843	Fbxl12	F-box and leucine-rich repeat protein 12 [Source:MGI Symbol;Acc:MGI:1354738]	protein_coding	20529414	20556063	9	-1
ENSMUSG00000027353	RAPAvsCTRL	0.468261	0.487503	0.807492	=	-0.303478	0.189228	66634	Mcm8	minichromosome maintenance 8 homologous recombination repair factor [Source:MGI Symbol;Acc:MGI:1913884]	protein_coding	132658061	132686117	2	1
ENSMUSG00000049230	RAPAvsCTRL	0.468173	0.112126	0.493077	=	1.39887	1.86229		Gm9833	predicted gene 9833 [Source:MGI Symbol;Acc:MGI:3641855]	protein_coding	10153170	10157625	3	1
ENSMUSG00000020182	RAPAvsCTRL	0.4675	0.123407	0.512574	=	7.04867	7.56896	13195	Ddc	dopa decarboxylase [Source:MGI Symbol;Acc:MGI:94876]	protein_coding	11764101	11848144	11	-1
ENSMUSG00000069913	RAPAvsCTRL	0.467479	0.0938023	0.461464	=	2.1347	2.62403		Anp32-ps	acidic (leucine-rich) nuclear phosphoprotein 32 family, pseudogene [Source:MGI Symbol;Acc:MGI:3525200]	processed_pseudogene	33344879	33345266	11	-1
ENSMUSG00000108152	RAPAvsCTRL	0.467238	0.318378	0.707371	=	0.125549	0.525252		Gm44152	predicted gene, 44152 [Source:MGI Symbol;Acc:MGI:5690544]	TEC	86850768	86852458	6	1
ENSMUSG00000033166	RAPAvsCTRL	0.467109	0.0397005	0.344294	=	2.46821	2.93275	72662	Dis3	DIS3 homolog, exosome endoribonuclease and 3'-5' exoribonuclease [Source:MGI Symbol;Acc:MGI:1919912]	protein_coding	99312642	99337206	14	-1
ENSMUSG00000032064	RAPAvsCTRL	0.467009	0.125103	0.514994	=	1.91263	2.36315	330938	Dixdc1	DIX domain containing 1 [Source:MGI Symbol;Acc:MGI:2679721]	protein_coding	50574052	50650817	9	-1
ENSMUSG00000060149	RAPAvsCTRL	0.466731	0.0609036	0.391111	=	1.31096	1.7539	213811	BC002059	cDNA sequence BC002059 [Source:MGI Symbol;Acc:MGI:2384864]	lncRNA	17171801	17194419	17	1
ENSMUSG00000025470	RAPAvsCTRL	0.466626	0.0442876	0.356545	=	0.884853	1.30451	69752	Zfp511	zinc finger protein 511 [Source:MGI Symbol;Acc:MGI:1917002]	protein_coding	139616304	139620515	7	1
ENSMUSG00000037697	RAPAvsCTRL	0.466414	0.0242451	0.298927	=	2.34707	2.83136	114874	Ddhd1	DDHD domain containing 1 [Source:MGI Symbol;Acc:MGI:2150302]	protein_coding	45825924	45895600	14	-1
ENSMUSG00000041482	RAPAvsCTRL	0.466398	0.118914	0.503705	=	0.980867	1.44224	667742	Piezo2	piezo-type mechanosensitive ion channel component 2 [Source:MGI Symbol;Acc:MGI:1918781]	protein_coding	63143284	63520254	18	-1
ENSMUSG00000030611	RAPAvsCTRL	0.466077	0.184701	0.587886	=	0.315098	0.789832	67994	Mrps11	mitochondrial ribosomal protein S11 [Source:MGI Symbol;Acc:MGI:1915244]	protein_coding	78432867	78442737	7	1
ENSMUSG00000046111	RAPAvsCTRL	0.465997	0.0556911	0.383489	=	2.20301	2.7248	319675	Cep295	centrosomal protein 295 [Source:MGI Symbol;Acc:MGI:2442521]	protein_coding	15228211	15269084	9	-1
ENSMUSG00000104253	RAPAvsCTRL	0.465794	0.420488	0.768143	=	-0.52306	-0.229224		Gm37174	predicted gene, 37174 [Source:MGI Symbol;Acc:MGI:5610402]	TEC	121255821	121258878	1	1
ENSMUSG00000094948	RAPAvsCTRL	0.464703	0.305043	0.695375	=	-0.234838	0.191902		Gm21286	predicted gene, 21286 [Source:MGI Symbol;Acc:MGI:5434641]	unprocessed_pseudogene	60792907	60795648	4	1
ENSMUSG00000033760	RAPAvsCTRL	0.464692	0.014891	0.247648	=	2.7767	3.24414	66704	Rbm4b	RNA binding motif protein 4B [Source:MGI Symbol;Acc:MGI:1913954]	protein_coding	4806525	4817093	19	1
ENSMUSG00000020015	RAPAvsCTRL	0.464417	0.00187266	0.133819	=	3.08262	3.54566	237459	Cdk17	cyclin-dependent kinase 17 [Source:MGI Symbol;Acc:MGI:97517]	protein_coding	92996737	93102933	10	1
ENSMUSG00000032477	RAPAvsCTRL	0.464342	0.0866201	0.445973	=	1.97294	2.42793	12530	Cdc25a	cell division cycle 25A [Source:MGI Symbol;Acc:MGI:103198]	protein_coding	109704647	109722963	9	1
ENSMUSG00000031832	RAPAvsCTRL	0.464103	0.0895871	0.453621	=	0.944783	1.39911	21341	Taf1c	TATA-box binding protein associated factor, RNA polymerase I, C [Source:MGI Symbol;Acc:MGI:109576]	protein_coding	120324610	120331961	8	-1
ENSMUSG00000027712	RAPAvsCTRL	0.464071	0.091408	0.457622	=	4.55293	5.01299	11747	Anxa5	annexin A5 [Source:MGI Symbol;Acc:MGI:106008]	protein_coding	36503072	36530043	3	-1
ENSMUSG00000078125	RAPAvsCTRL	0.463997	0.16087	0.558033	=	-0.197865	0.212225		Gm10916	predicted gene 10916 [Source:MGI Symbol;Acc:MGI:3779123]	processed_pseudogene	51006705	51007187	14	1
ENSMUSG00000032883	RAPAvsCTRL	0.463807	0.159335	0.557508	=	6.14631	6.61492	74205	Acsl3	acyl-CoA synthetase long-chain family member 3 [Source:MGI Symbol;Acc:MGI:1921455]	protein_coding	78635542	78685460	1	1
ENSMUSG00000061666	RAPAvsCTRL	0.463758	0.291657	0.686335	=	1.75405	2.05968	66569	Gdpd1	glycerophosphodiester phosphodiesterase domain containing 1 [Source:MGI Symbol;Acc:MGI:1913819]	protein_coding	86924693	86964888	11	-1
ENSMUSG00000062933	RAPAvsCTRL	0.463049	0.171686	0.573396	=	2.21804	2.67256		Gm10123	predicted pseudogene 10123 [Source:MGI Symbol;Acc:MGI:3704342]	processed_pseudogene	96777711	96778200	9	1
ENSMUSG00000105818	RAPAvsCTRL	0.46232	0.382205	0.74581	=	-0.657605	-0.277453		Gm43256	predicted gene 43256 [Source:MGI Symbol;Acc:MGI:5663393]	lncRNA	104094419	104097509	3	-1
ENSMUSG00000036737	RAPAvsCTRL	0.462045	0.0357232	0.334705	=	2.06023	2.50805	108737	Oxsr1	oxidative-stress responsive 1 [Source:MGI Symbol;Acc:MGI:1917378]	protein_coding	119067498	119151493	9	-1
ENSMUSG00000073775	RAPAvsCTRL	0.46197	0.119727	0.505652	=	0.779851	1.20569	100087	Kti12	KTI12 homolog, chromatin associated [Source:MGI Symbol;Acc:MGI:1923547]	protein_coding	108704982	108706610	4	1
ENSMUSG00000114602	RAPAvsCTRL	0.461812	0.47552	0.800404	=	-1.46783	-1.09605		Gm49223	predicted gene, 49223 [Source:MGI Symbol;Acc:MGI:6118679]	lncRNA	84422963	84428936	13	1
ENSMUSG00000033955	RAPAvsCTRL	0.461752	0.0484846	0.370147	=	3.80987	4.27557	228140	Tnks1bp1	tankyrase 1 binding protein 1 [Source:MGI Symbol;Acc:MGI:2446193]	protein_coding	84878366	84903392	2	1
ENSMUSG00000042439	RAPAvsCTRL	0.460924	0.0709806	0.413264	=	1.17899	1.64198	328977	Zfp532	zinc finger protein 532 [Source:MGI Symbol;Acc:MGI:3036282]	protein_coding	65712983	65822514	18	1
ENSMUSG00000040711	RAPAvsCTRL	0.460525	0.429936	0.773542	=	-0.592538	-0.263239	268396	Sh3pxd2b	SH3 and PX domains 2B [Source:MGI Symbol;Acc:MGI:2442062]	protein_coding	32297820	32378173	11	1
ENSMUSG00000039270	RAPAvsCTRL	0.460509	0.0258426	0.301809	=	3.01048	3.46036	230316	Megf9	multiple EGF-like-domains 9 [Source:MGI Symbol;Acc:MGI:1918264]	protein_coding	70345302	70453232	4	-1
ENSMUSG00000028572	RAPAvsCTRL	0.460482	0.00134867	0.126452	=	5.12962	5.59841	77963	Hook1	hook microtubule tethering protein 1 [Source:MGI Symbol;Acc:MGI:1925213]	protein_coding	95855477	95913650	4	1
ENSMUSG00000034292	RAPAvsCTRL	0.460254	0.0460829	0.362398	=	1.71662	2.13545	74019	Traf3ip1	TRAF3 interacting protein 1 [Source:MGI Symbol;Acc:MGI:1921269]	protein_coding	91422369	91457029	1	1
ENSMUSG00000045464	RAPAvsCTRL	0.46003	0.322785	0.710085	=	-0.524136	0.0111314		2810002D19Rik	RIKEN cDNA 2810002D19 gene [Source:MGI Symbol;Acc:MGI:1913707]	lncRNA	94236496	94242027	2	1
ENSMUSG00000067567	RAPAvsCTRL	0.459598	0.115384	0.498271	=	0.820657	1.29033	70315	Hdac8	histone deacetylase 8 [Source:MGI Symbol;Acc:MGI:1917565]	protein_coding	101328245	101548965	X	-1
ENSMUSG00000036501	RAPAvsCTRL	0.459256	0.0163405	0.255216	=	3.8286	4.28418	225358	Fam13b	family with sequence similarity 13, member B [Source:MGI Symbol;Acc:MGI:2447834]	protein_coding	34575404	34639884	18	-1
ENSMUSG00000043631	RAPAvsCTRL	0.459033	0.437163	0.778047	=	-1.01908	-0.688789	407800	Ecm2	extracellular matrix protein 2, female organ and adipocyte specific [Source:MGI Symbol;Acc:MGI:3039578]	protein_coding	49658286	49686265	13	1
ENSMUSG00000045427	RAPAvsCTRL	0.45897	0.00093821	0.120445	=	3.3702	3.82491	56258	Hnrnph2	heterogeneous nuclear ribonucleoprotein H2 [Source:MGI Symbol;Acc:MGI:1201779]	protein_coding	133501928	133507809	X	1
ENSMUSG00000021884	RAPAvsCTRL	0.458955	0.0737325	0.418571	=	3.68058	4.1503	56794	Hacl1	2-hydroxyacyl-CoA lyase 1 [Source:MGI Symbol;Acc:MGI:1929657]	protein_coding	31320687	31363243	14	-1
ENSMUSG00000036040	RAPAvsCTRL	0.458732	0.368672	0.73679	=	0.738315	1.11158	77794	Adamtsl2	ADAMTS-like 2 [Source:MGI Symbol;Acc:MGI:1925044]	protein_coding	26969391	26998993	2	1
ENSMUSG00000064359	RAPAvsCTRL	0.458683	0.0541907	0.38154	=	3.22914	3.69701		mt-Tg	mitochondrially encoded tRNA glycine [Source:MGI Symbol;Acc:MGI:102486]	Mt_tRNA	9391	9458	MT	1
ENSMUSG00000038009	RAPAvsCTRL	0.458681	0.00529501	0.182008	=	3.01284	3.47134	72778	Dnajc22	DnaJ heat shock protein family (Hsp40) member C22 [Source:MGI Symbol;Acc:MGI:1920028]	protein_coding	98991051	99002618	15	1
ENSMUSG00000024511	RAPAvsCTRL	0.458656	0.45154	0.787253	=	-0.660305	-0.341022	80718	Rab27b	RAB27B, member RAS oncogene family [Source:MGI Symbol;Acc:MGI:1931295]	protein_coding	70112202	70274676	18	-1
ENSMUSG00000029387	RAPAvsCTRL	0.4584	0.28722	0.684766	=	-0.202265	0.264026	209357	Gtf2h3	general transcription factor IIH, polypeptide 3 [Source:MGI Symbol;Acc:MGI:1277143]	protein_coding	124717203	124735743	5	1
ENSMUSG00000086443	RAPAvsCTRL	0.458323	0.471144	0.79861	=	-0.874573	-0.640786		4933421A08Rik	RIKEN cDNA 4933421A08 gene [Source:MGI Symbol;Acc:MGI:1918347]	lncRNA	122855102	122857268	4	1
ENSMUSG00000038503	RAPAvsCTRL	0.458249	0.000880676	0.116279	=	4.00087	4.4576	67943	Mesd	mesoderm development LRP chaperone [Source:MGI Symbol;Acc:MGI:1891421]	protein_coding	83533674	83550740	7	1
ENSMUSG00000034685	RAPAvsCTRL	0.456967	0.166041	0.56497	=	0.700748	0.960208	217219	Fam171a2	family with sequence similarity 171, member A2 [Source:MGI Symbol;Acc:MGI:2448496]	protein_coding	102327807	102338508	11	-1
ENSMUSG00000104583	RAPAvsCTRL	0.456747	0.331358	0.716099	=	0.0814261	0.476851		Gm42701	predicted gene 42701 [Source:MGI Symbol;Acc:MGI:5662838]	lncRNA	104051515	104053171	3	-1
ENSMUSG00000062093	RAPAvsCTRL	0.456604	0.115966	0.499337	=	1.61993	2.06493	328451	Gm10110	predicted gene 10110 [Source:MGI Symbol;Acc:MGI:3641718]	transcribed_processed_pseudogene	90133664	90136883	14	-1
ENSMUSG00000110520	RAPAvsCTRL	0.456379	0.153525	0.550857	=	1.43935	1.84558		Gm45776	predicted gene 45776 [Source:MGI Symbol;Acc:MGI:5804891]	TEC	118439309	118440830	8	1
ENSMUSG00000034220	RAPAvsCTRL	0.456092	0.339378	0.721918	=	3.68079	4.09812	14733	Gpc1	glypican 1 [Source:MGI Symbol;Acc:MGI:1194891]	protein_coding	92759367	92788501	1	1
ENSMUSG00000082536	RAPAvsCTRL	0.456087	0.00238754	0.141192	=	5.68892	6.15666		Gm13456	predicted gene 13456 [Source:MGI Symbol;Acc:MGI:3651389]	processed_pseudogene	40445764	40447128	2	1
ENSMUSG00000045319	RAPAvsCTRL	0.455948	0.00954789	0.217781	=	3.53578	3.99691	227545	Proser2	proline and serine rich 2 [Source:MGI Symbol;Acc:MGI:2442238]	protein_coding	6102418	6135022	2	-1
ENSMUSG00000030768	RAPAvsCTRL	0.455861	0.344119	0.724193	=	-0.225073	0.068086	68897	Disp1	dispatched RND transporter family member 1 [Source:MGI Symbol;Acc:MGI:1916147]	protein_coding	182867830	183003086	1	-1
ENSMUSG00000102448	RAPAvsCTRL	0.455753	0.433857	0.776127	=	-0.408707	-0.0138005		Gm37101	predicted gene, 37101 [Source:MGI Symbol;Acc:MGI:5610329]	TEC	138495435	138499094	1	-1
ENSMUSG00000017781	RAPAvsCTRL	0.45571	0.000167341	0.0612259	=	4.01257	4.46432	18738	Pitpna	phosphatidylinositol transfer protein, alpha [Source:MGI Symbol;Acc:MGI:99887]	protein_coding	75478923	75519630	11	1
ENSMUSG00000032463	RAPAvsCTRL	0.45568	0.0084879	0.215029	=	2.31527	2.76484	23873	Faim	Fas apoptotic inhibitory molecule [Source:MGI Symbol;Acc:MGI:1344387]	protein_coding	98868426	98884074	9	1
ENSMUSG00000021061	RAPAvsCTRL	0.45566	0.49927	0.814395	=	-1.73676	-1.31772	20741	Sptb	spectrin beta, erythrocytic [Source:MGI Symbol;Acc:MGI:98387]	protein_coding	76627262	76757321	12	-1
ENSMUSG00000060579	RAPAvsCTRL	0.455569	0.390707	0.752454	=	-0.289133	0.0405779	14198	Fhit	fragile histidine triad gene [Source:MGI Symbol;Acc:MGI:1277947]	protein_coding	11307738	12919681	14	1
ENSMUSG00000050069	RAPAvsCTRL	0.455332	0.512817	0.820825	=	1.35576	1.4174	23893	Grem2	gremlin 2, DAN family BMP antagonist [Source:MGI Symbol;Acc:MGI:1344367]	protein_coding	174661351	174749385	1	-1
ENSMUSG00000019558	RAPAvsCTRL	0.455249	0.238617	0.641037	=	0.308258	0.659945	102857	Slc6a8	solute carrier family 6 (neurotransmitter transporter, creatine), member 8 [Source:MGI Symbol;Acc:MGI:2147834]	protein_coding	72716756	72726108	X	1
ENSMUSG00000040250	RAPAvsCTRL	0.455134	0.00938763	0.217781	=	2.29588	2.74227	71177	Ints13	integrator complex subunit 13 [Source:MGI Symbol;Acc:MGI:1918427]	protein_coding	146451130	146479333	6	-1
ENSMUSG00000100615	RAPAvsCTRL	0.455114	0.10081	0.474075	=	5.19192	5.73314		Gm5511	predicted gene 5511 [Source:MGI Symbol;Acc:MGI:3779492]	processed_pseudogene	11415395	11416196	19	1
ENSMUSG00000103951	RAPAvsCTRL	0.455075	0.329339	0.714443	=	0.597184	0.998279		Gm37269	predicted gene, 37269 [Source:MGI Symbol;Acc:MGI:5610497]	TEC	139722156	139724046	6	1
ENSMUSG00000021975	RAPAvsCTRL	0.455006	0.0222127	0.286504	=	1.92666	2.33772	210925	Ints9	integrator complex subunit 9 [Source:MGI Symbol;Acc:MGI:1098533]	protein_coding	65187494	65277284	14	1
ENSMUSG00000075465	RAPAvsCTRL	0.454494	0.56706	0.851582	=	-0.471059	0.363809		Gm10837	predicted gene 10837 [Source:MGI Symbol;Acc:MGI:3642026]	lncRNA	122727998	122729533	14	1
ENSMUSG00000105909	RAPAvsCTRL	0.454222	0.170593	0.572344	=	2.15385	2.53611		Gm43189	predicted gene 43189 [Source:MGI Symbol;Acc:MGI:5663326]	lncRNA	98194304	98197372	3	1
ENSMUSG00000087413	RAPAvsCTRL	0.453874	0.153282	0.550798	=	0.989568	1.42047	102635783	Gm11266	predicted gene 11266 [Source:MGI Symbol;Acc:MGI:3649705]	lncRNA	82426253	82465529	4	1
ENSMUSG00000109051	RAPAvsCTRL	0.453769	0.526686	0.828503	=	-1.79125	-1.17597		Gm44913	predicted gene 44913 [Source:MGI Symbol;Acc:MGI:5753489]	TEC	48995842	48998831	7	1
ENSMUSG00000097673	RAPAvsCTRL	0.453766	0.376816	0.742221	=	-0.693148	-0.31503		Gm26608	predicted gene, 26608 [Source:MGI Symbol;Acc:MGI:5477102]	lncRNA	28224463	28276103	5	-1
ENSMUSG00000034413	RAPAvsCTRL	0.453531	0.337262	0.720392	=	1.26081	1.59224	240055	Neurl1b	neuralized E3 ubiquitin protein ligase 1B [Source:MGI Symbol;Acc:MGI:3643092]	protein_coding	26633803	26665323	17	1
ENSMUSG00000029162	RAPAvsCTRL	0.453278	0.076762	0.42408	=	8.07802	8.43136	16548	Khk	ketohexokinase [Source:MGI Symbol;Acc:MGI:1096353]	protein_coding	31078775	31088592	5	1
ENSMUSG00000021066	RAPAvsCTRL	0.453185	0.324823	0.710969	=	-0.16733	0.252282	73991	Atl1	atlastin GTPase 1 [Source:MGI Symbol;Acc:MGI:1921241]	protein_coding	69939388	70013191	12	1
ENSMUSG00000027309	RAPAvsCTRL	0.451883	0.00171497	0.133819	=	3.91651	4.3719	228602	4930402H24Rik	RIKEN cDNA 4930402H24 gene [Source:MGI Symbol;Acc:MGI:1923029]	protein_coding	130548120	130748326	2	-1
ENSMUSG00000034593	RAPAvsCTRL	0.451868	0.323758	0.710162	=	-0.0817596	0.394047	17918	Myo5a	myosin VA [Source:MGI Symbol;Acc:MGI:105976]	protein_coding	74978297	75130970	9	1
ENSMUSG00000089628	RAPAvsCTRL	0.451865	0.0630446	0.395821	=	1.56557	1.98341		Gm9727	predicted gene 9727 [Source:MGI Symbol;Acc:MGI:3779431]	processed_pseudogene	107626392	107626946	5	-1
ENSMUSG00000002058	RAPAvsCTRL	0.451732	0.31725	0.706044	=	1.16155	1.47129	22248	Unc119	unc-119 lipid binding chaperone [Source:MGI Symbol;Acc:MGI:1328357]	protein_coding	78234308	78239990	11	1
ENSMUSG00000032902	RAPAvsCTRL	0.451355	0.00674556	0.197936	=	4.75495	5.20917	20501	Slc16a1	solute carrier family 16 (monocarboxylic acid transporters), member 1 [Source:MGI Symbol;Acc:MGI:106013]	protein_coding	104545984	104565778	3	1
ENSMUSG00000041609	RAPAvsCTRL	0.451263	0.420635	0.768206	=	-1.32564	-0.958104	75665	Bicdl1	BICD family like cargo adaptor 1 [Source:MGI Symbol;Acc:MGI:1922915]	protein_coding	115786234	115869680	5	-1
ENSMUSG00000024085	RAPAvsCTRL	0.451067	0.0215562	0.283308	=	6.52803	6.97816	17158	Man2a1	mannosidase 2, alpha 1 [Source:MGI Symbol;Acc:MGI:104669]	protein_coding	64907731	65062105	17	1
ENSMUSG00000028464	RAPAvsCTRL	0.450965	0.734708	0.921573	=	-0.162411	0.358733	22004	Tpm2	tropomyosin 2, beta [Source:MGI Symbol;Acc:MGI:98810]	protein_coding	43514711	43523765	4	-1
ENSMUSG00000019971	RAPAvsCTRL	0.450959	0.0079848	0.211163	=	3.20246	3.66529	216274	Cep290	centrosomal protein 290 [Source:MGI Symbol;Acc:MGI:2384917]	protein_coding	100323420	100410702	10	1
ENSMUSG00000041782	RAPAvsCTRL	0.450654	0.297138	0.689146	=	1.39038	1.97731	16763	Lad1	ladinin [Source:MGI Symbol;Acc:MGI:109343]	protein_coding	135746336	135761080	1	1
ENSMUSG00000053886	RAPAvsCTRL	0.449958	0.296764	0.689146	=	0.603428	1.1023	72281	Sh2d4a	SH2 domain containing 4A [Source:MGI Symbol;Acc:MGI:1919531]	protein_coding	68729219	68800351	8	1
ENSMUSG00000038541	RAPAvsCTRL	0.449854	0.422505	0.770032	=	-0.0167123	0.556099	94224	Srd5a2	steroid 5 alpha-reductase 2 [Source:MGI Symbol;Acc:MGI:2150380]	protein_coding	74323950	74354911	17	-1
ENSMUSG00000029920	RAPAvsCTRL	0.449852	0.0427204	0.353467	=	2.63689	3.09011	13990	Smarcad1	SWI/SNF-related, matrix-associated actin-dependent regulator of chromatin, subfamily a, containing DEAD/H box 1 [Source:MGI Symbol;Acc:MGI:95453]	protein_coding	65019567	65093045	6	1
ENSMUSG00000104064	RAPAvsCTRL	0.449637	0.390803	0.752454	=	-0.812977	-0.45547		Gm37956	predicted gene, 37956 [Source:MGI Symbol;Acc:MGI:5611184]	TEC	102815252	102817261	X	-1
ENSMUSG00000001663	RAPAvsCTRL	0.449215	0.0962175	0.466905	=	6.35481	6.81117	14871	Gstt1	glutathione S-transferase, theta 1 [Source:MGI Symbol;Acc:MGI:107379]	protein_coding	75619647	75634418	10	-1
ENSMUSG00000098198	RAPAvsCTRL	0.449175	0.0888595	0.451936	=	1.95761	2.41656		Gm9169	predicted gene 9169 [Source:MGI Symbol;Acc:MGI:3648561]	processed_pseudogene	95051682	95052217	3	1
ENSMUSG00000057132	RAPAvsCTRL	0.449027	0.148481	0.545575	=	2.35706	2.7616	77945	Rpgrip1	retinitis pigmentosa GTPase regulator interacting protein 1 [Source:MGI Symbol;Acc:MGI:1932134]	protein_coding	52348161	52401003	14	1
ENSMUSG00000049047	RAPAvsCTRL	0.448875	0.190435	0.594436	=	1.45577	1.92686	71703	Armcx3	armadillo repeat containing, X-linked 3 [Source:MGI Symbol;Acc:MGI:1918953]	protein_coding	133657344	133662204	X	1
ENSMUSG00000032113	RAPAvsCTRL	0.448715	0.570944	0.853587	=	-0.731411	-0.193133	12649	Chek1	checkpoint kinase 1 [Source:MGI Symbol;Acc:MGI:1202065]	protein_coding	36619778	36638361	9	-1
ENSMUSG00000024236	RAPAvsCTRL	0.448713	0.034064	0.329865	=	4.02361	4.4687	225115	Svil	supervillin [Source:MGI Symbol;Acc:MGI:2147319]	protein_coding	4920540	5119299	18	1
ENSMUSG00000031626	RAPAvsCTRL	0.448509	0.0166507	0.256027	=	4.68033	5.09093	234214	Sorbs2	sorbin and SH3 domain containing 2 [Source:MGI Symbol;Acc:MGI:1924574]	protein_coding	45960825	46280943	8	1
ENSMUSG00000082264	RAPAvsCTRL	0.448445	0.134943	0.528752	=	0.687459	1.15606		Gm12799	predicted gene 12799 [Source:MGI Symbol;Acc:MGI:3652118]	processed_pseudogene	101903765	101906324	4	-1
ENSMUSG00000042500	RAPAvsCTRL	0.448364	0.079336	0.431248	=	0.812554	1.25099	76850	Ago4	argonaute RISC catalytic subunit 4 [Source:MGI Symbol;Acc:MGI:1924100]	protein_coding	126383334	126427265	4	-1
ENSMUSG00000106757	RAPAvsCTRL	0.448228	0.123473	0.512605	=	1.01357	1.47398		Gm43482	predicted gene 43482 [Source:MGI Symbol;Acc:MGI:5663619]	TEC	129993207	129995067	5	1
ENSMUSG00000026639	RAPAvsCTRL	0.448125	0.332918	0.717425	=	-0.436729	-0.0218206	16780	Lamb3	laminin, beta 3 [Source:MGI Symbol;Acc:MGI:99915]	protein_coding	192890007	193026186	1	1
ENSMUSG00000111118	RAPAvsCTRL	0.448093	0.426128	0.771034	=	1.38384	1.87701		Gm6545	predicted gene 6545 [Source:MGI Symbol;Acc:MGI:3643874]	processed_pseudogene	12506119	12507904	19	-1
ENSMUSG00000032246	RAPAvsCTRL	0.447834	0.215365	0.617429	=	-0.153573	0.424979	75600	Calml4	calmodulin-like 4 [Source:MGI Symbol;Acc:MGI:1922850]	protein_coding	62765362	62783203	9	1
ENSMUSG00000004565	RAPAvsCTRL	0.44781	0.0183257	0.265278	=	3.49295	3.96523	50767	Pnpla6	patatin-like phospholipase domain containing 6 [Source:MGI Symbol;Acc:MGI:1354723]	protein_coding	3565384	3594267	8	1
ENSMUSG00000022681	RAPAvsCTRL	0.447613	0.0251133	0.299537	=	1.96354	2.42182	18203	Ntan1	N-terminal Asn amidase [Source:MGI Symbol;Acc:MGI:108471]	protein_coding	13636709	13653315	16	1
ENSMUSG00000081885	RAPAvsCTRL	0.447525	0.00311424	0.157162	=	3.28312	3.72469		Gm13231	predicted gene 13231 [Source:MGI Symbol;Acc:MGI:3649243]	processed_pseudogene	145367927	145370969	4	1
ENSMUSG00000038619	RAPAvsCTRL	0.447326	0.0486983	0.370712	=	1.86107	2.29596	56205	Ensa	endosulfine alpha [Source:MGI Symbol;Acc:MGI:1891189]	protein_coding	95532304	95539413	3	1
ENSMUSG00000016541	RAPAvsCTRL	0.447185	0.00297834	0.154524	=	4.75132	5.20079	54138	Atxn10	ataxin 10 [Source:MGI Symbol;Acc:MGI:1859293]	protein_coding	85220446	85347413	15	1
ENSMUSG00000116561	RAPAvsCTRL	0.446973	0.236067	0.639264	=	0.381325	0.8324		Gm18335	predicted gene, 18335 [Source:MGI Symbol;Acc:MGI:5010520]	processed_pseudogene	17520791	17521455	16	1
ENSMUSG00000022369	RAPAvsCTRL	0.446896	0.437518	0.778489	=	-1.01325	-0.985626	105837	Mtbp	Mdm2, transformed 3T3 cell double minute p53 binding protein [Source:MGI Symbol;Acc:MGI:2146005]	protein_coding	55420804	55489819	15	1
ENSMUSG00000102644	RAPAvsCTRL	0.446644	0.230233	0.633381	=	0.579413	1.0121		Thap6	THAP domain containing 6 [Source:MGI Symbol;Acc:MGI:1922436]	transcribed_unitary_pseudogene	92110248	92119925	5	1
ENSMUSG00000031358	RAPAvsCTRL	0.446485	0.00202481	0.134846	=	5.2474	5.69866	17692	Msl3	MSL complex subunit 3 [Source:MGI Symbol;Acc:MGI:1341851]	protein_coding	167437113	167456894	X	-1
ENSMUSG00000096188	RAPAvsCTRL	0.446457	0.0379299	0.339788	=	2.17269	2.56812	97487	Cmtm4	CKLF-like MARVEL transmembrane domain containing 4 [Source:MGI Symbol;Acc:MGI:2142888]	protein_coding	105074823	105122439	8	-1
ENSMUSG00000017723	RAPAvsCTRL	0.446389	0.402423	0.758756	=	3.02543	3.07601	67701	Wfdc2	WAP four-disulfide core domain 2 [Source:MGI Symbol;Acc:MGI:1914951]	protein_coding	164404333	164410430	2	1
ENSMUSG00000031327	RAPAvsCTRL	0.446352	0.127003	0.51844	=	2.08453	2.49111	12212	Chic1	cysteine-rich hydrophobic domain 1 [Source:MGI Symbol;Acc:MGI:1344694]	protein_coding	102400082	102439698	X	1
ENSMUSG00000024127	RAPAvsCTRL	0.445858	0.0723595	0.416569	=	1.22698	1.63873	213760	Prepl	prolyl endopeptidase-like [Source:MGI Symbol;Acc:MGI:2441932]	protein_coding	85370898	85397669	17	-1
ENSMUSG00000104917	RAPAvsCTRL	0.445597	0.559596	0.847983	=	-1.31664	-0.462455		Gm43289	predicted gene 43289 [Source:MGI Symbol;Acc:MGI:5663426]	TEC	65587449	65588923	5	-1
ENSMUSG00000078670	RAPAvsCTRL	0.445237	0.250746	0.651003	=	1.45849	2.03418	100038347	Fam174b	family with sequence similarity 174, member B [Source:MGI Symbol;Acc:MGI:3698178]	protein_coding	73390050	73426667	7	1
ENSMUSG00000115681	RAPAvsCTRL	0.444862	0.652622	0.893987	=	-2.03201	-1.64657		Gm2682	predicted gene 2682 [Source:MGI Symbol;Acc:MGI:3780851]	lncRNA	59992389	60059257	15	-1
ENSMUSG00000043068	RAPAvsCTRL	0.444753	0.282574	0.681343	=	1.02193	1.41571	69627	Fam89a	family with sequence similarity 89, member A [Source:MGI Symbol;Acc:MGI:1916877]	protein_coding	125466996	125478571	8	-1
ENSMUSG00000034826	RAPAvsCTRL	0.444682	0.0248864	0.299025	=	3.07574	3.49931	269113	Nup54	nucleoporin 54 [Source:MGI Symbol;Acc:MGI:1920460]	protein_coding	92563399	92583078	5	-1
ENSMUSG00000016356	RAPAvsCTRL	0.444416	0.377384	0.742707	=	-0.716314	-0.25489	73368	Col20a1	collagen, type XX, alpha 1 [Source:MGI Symbol;Acc:MGI:1920618]	protein_coding	180628328	180660156	2	1
ENSMUSG00000074882	RAPAvsCTRL	0.444018	0.0250983	0.299537	=	5.65147	6.09762	433247	Cyp2c68	cytochrome P450, family 2, subfamily c, polypeptide 68 [Source:MGI Symbol;Acc:MGI:3612287]	protein_coding	39677278	39729498	19	-1
ENSMUSG00000089889	RAPAvsCTRL	0.443911	0.055845	0.383489	=	1.19357	1.64161		0610040B10Rik	RIKEN cDNA 0610040B10 gene [Source:MGI Symbol;Acc:MGI:1914922]	lncRNA	143315002	143318459	5	1
ENSMUSG00000085971	RAPAvsCTRL	0.443473	0.324195	0.71023	=	-0.693633	-0.431379		Gm15411	predicted gene 15411 [Source:MGI Symbol;Acc:MGI:3705213]	lncRNA	148932461	148952623	5	-1
ENSMUSG00000047676	RAPAvsCTRL	0.44329	0.028819	0.312606	=	3.92954	4.3952		Rpsa-ps10	ribosomal protein SA, pseudogene 10 [Source:MGI Symbol;Acc:MGI:3704228]	processed_pseudogene	149778295	149779179	3	-1
ENSMUSG00000035184	RAPAvsCTRL	0.442969	0.0674045	0.404067	=	1.81109	2.24308	629059	Fam124a	family with sequence similarity 124, member A [Source:MGI Symbol;Acc:MGI:3645930]	protein_coding	62793186	62845935	14	1
ENSMUSG00000110317	RAPAvsCTRL	0.442755	0.148098	0.545489	=	0.752384	1.16296		Gm45250	predicted gene 45250 [Source:MGI Symbol;Acc:MGI:5791086]	lncRNA	26641916	26645507	8	-1
ENSMUSG00000040859	RAPAvsCTRL	0.442705	0.0345437	0.331567	=	1.8907	2.3408	100383	Bsdc1	BSD domain containing 1 [Source:MGI Symbol;Acc:MGI:1913466]	protein_coding	129355374	129382291	4	1
ENSMUSG00000041468	RAPAvsCTRL	0.44258	0.552442	0.84475	=	0.0649419	0.319241	14738	Gpr12	G-protein coupled receptor 12 [Source:MGI Symbol;Acc:MGI:101909]	protein_coding	146519208	146522049	5	-1
ENSMUSG00000097313	RAPAvsCTRL	0.442095	0.418238	0.766625	=	-0.755127	-0.384618		Gm26569	predicted gene, 26569 [Source:MGI Symbol;Acc:MGI:5477063]	lncRNA	29726337	29765572	16	-1
ENSMUSG00000022150	RAPAvsCTRL	0.442086	0.0391023	0.342447	=	2.74406	3.14011	13132	Dab2	disabled 2, mitogen-responsive phosphoprotein [Source:MGI Symbol;Acc:MGI:109175]	protein_coding	6329269	6470193	15	1
ENSMUSG00000085711	RAPAvsCTRL	0.441866	0.0608134	0.391111	=	2.72918	3.16125		Gm15163	predicted gene 15163 [Source:MGI Symbol;Acc:MGI:3642430]	processed_pseudogene	155799225	155800526	X	-1
ENSMUSG00000025103	RAPAvsCTRL	0.441795	0.00401408	0.164095	=	2.97419	3.42039	83962	Btbd1	BTB (POZ) domain containing 1 [Source:MGI Symbol;Acc:MGI:1933765]	protein_coding	81441822	81479179	7	-1
ENSMUSG00000029502	RAPAvsCTRL	0.441345	0.00462054	0.172065	=	3.57215	4.01158	269682	Golga3	golgi autoantigen, golgin subfamily a, 3 [Source:MGI Symbol;Acc:MGI:96958]	protein_coding	110324567	110374336	5	1
ENSMUSG00000022668	RAPAvsCTRL	0.441166	0.00833797	0.214081	=	2.35258	2.80267	66067	Gtpbp8	GTP-binding protein 8 (putative) [Source:MGI Symbol;Acc:MGI:1913317]	protein_coding	44557131	44566726	16	-1
ENSMUSG00000030276	RAPAvsCTRL	0.441042	0.54199	0.83822	=	-1.30688	-1.03659	101100	Ttll3	tubulin tyrosine ligase-like family, member 3 [Source:MGI Symbol;Acc:MGI:2141418]	protein_coding	113366221	113391548	6	1
ENSMUSG00000092008	RAPAvsCTRL	0.440954	0.336179	0.719506	=	4.87631	5.31364	100043108	Cyp2c69	cytochrome P450, family 2, subfamily c, polypeptide 69 [Source:MGI Symbol;Acc:MGI:3721049]	protein_coding	39831258	39875243	19	-1
ENSMUSG00000007458	RAPAvsCTRL	0.440876	0.00974027	0.218596	=	3.12463	3.56246	17113	M6pr	mannose-6-phosphate receptor, cation dependent [Source:MGI Symbol;Acc:MGI:96904]	protein_coding	122285679	122294639	6	1
ENSMUSG00000082078	RAPAvsCTRL	0.440841	0.455945	0.790111	=	-1.28565	-0.981784		Gm12098	predicted gene 12098 [Source:MGI Symbol;Acc:MGI:3651581]	processed_pseudogene	30518182	30518898	11	-1
ENSMUSG00000103932	RAPAvsCTRL	0.440323	0.144622	0.539797	=	0.644772	1.08016		Gm36963	predicted gene, 36963 [Source:MGI Symbol;Acc:MGI:5610191]	TEC	77336770	77339093	16	1
ENSMUSG00000028278	RAPAvsCTRL	0.4401	0.333342	0.717948	=	-0.577533	-0.174353	52187	Rragd	Ras-related GTP binding D [Source:MGI Symbol;Acc:MGI:1098604]	protein_coding	32983037	33022180	4	1
ENSMUSG00000063354	RAPAvsCTRL	0.438669	0.393016	0.75386	=	3.48071	4.24769	72027	Slc39a4	solute carrier family 39 (zinc transporter), member 4 [Source:MGI Symbol;Acc:MGI:1919277]	protein_coding	76496583	76501584	15	-1
ENSMUSG00000019804	RAPAvsCTRL	0.438437	0.0545933	0.382299	=	3.07041	3.49751	54198	Snx3	sorting nexin 3 [Source:MGI Symbol;Acc:MGI:1860188]	protein_coding	42378026	42411377	10	1
ENSMUSG00000112796	RAPAvsCTRL	0.438007	0.411421	0.765062	=	1.61004	2.04686		Gm40770	predicted gene, 40770 [Source:MGI Symbol;Acc:MGI:5623655]	lncRNA	117244777	117249809	10	-1
ENSMUSG00000086150	RAPAvsCTRL	0.437428	0.342083	0.723259	=	-0.0534067	0.384516	414068	Bach2os	BTB and CNC homology 2, opposite strand [Source:MGI Symbol;Acc:MGI:3041246]	lncRNA	32559680	32571708	4	-1
ENSMUSG00000118146	RAPAvsCTRL	0.437326	0.152656	0.550275	=	1.46161	1.90199		Cyp2c72-ps	cytochrome P450, family 2, subfamily c, polypeptide 72, pseudogene [Source:MGI Symbol;Acc:MGI:3721925]	processed_pseudogene	39335811	39348847	19	1
ENSMUSG00000070594	RAPAvsCTRL	0.437303	0.00613546	0.193459	=	3.38203	3.81002	214403	Cfhr4	complement factor H-related 4 [Source:MGI Symbol;Acc:MGI:3646434]	protein_coding	139625361	139708981	1	-1
ENSMUSG00000021294	RAPAvsCTRL	0.437027	0.427617	0.771657	=	-0.686441	-0.481829	668303	Kif26a	kinesin family member 26A [Source:MGI Symbol;Acc:MGI:2447072]	protein_coding	112112642	112148181	12	1
ENSMUSG00000083396	RAPAvsCTRL	0.436968	0.00167191	0.133819	=	5.95398	6.38219		Gm15542	predicted gene 15542 [Source:MGI Symbol;Acc:MGI:3782990]	processed_pseudogene	140470800	140471993	7	1
ENSMUSG00000021276	RAPAvsCTRL	0.436771	0.0274198	0.30705	=	1.7717	2.20611	67236	Cinp	cyclin-dependent kinase 2 interacting protein [Source:MGI Symbol;Acc:MGI:1914486]	protein_coding	110839044	110855579	12	-1
ENSMUSG00000045294	RAPAvsCTRL	0.436719	0.158074	0.556109	=	6.14797	6.54491	231070	Insig1	insulin induced gene 1 [Source:MGI Symbol;Acc:MGI:1916289]	protein_coding	28276361	28283660	5	1
ENSMUSG00000000385	RAPAvsCTRL	0.436499	0.132323	0.524666	=	1.83525	2.30755	50528	Tmprss2	transmembrane protease, serine 2 [Source:MGI Symbol;Acc:MGI:1354381]	protein_coding	97365882	97412395	16	-1
ENSMUSG00000065750	RAPAvsCTRL	0.436468	0.493983	0.81184	=	-1.19118	-0.781462	115490470	Gm23346	predicted gene, 23346 [Source:MGI Symbol;Acc:MGI:5453123]	snoRNA	70832428	70832563	6	1
ENSMUSG00000028089	RAPAvsCTRL	0.436424	0.023166	0.292019	=	3.99619	4.42711	68058	Chd1l	chromodomain helicase DNA binding protein 1-like [Source:MGI Symbol;Acc:MGI:1915308]	protein_coding	97468058	97517519	3	-1
ENSMUSG00000032085	RAPAvsCTRL	0.43629	0.316595	0.705735	=	0.0922898	0.47825	21345	Tagln	transgelin [Source:MGI Symbol;Acc:MGI:106012]	protein_coding	45840917	45847356	9	-1
ENSMUSG00000037254	RAPAvsCTRL	0.436233	0.00732071	0.201768	=	7.29269	7.72284	16425	Itih2	inter-alpha trypsin inhibitor, heavy chain 2 [Source:MGI Symbol;Acc:MGI:96619]	protein_coding	10099404	10136207	2	-1
ENSMUSG00000021668	RAPAvsCTRL	0.436214	0.16563	0.564617	=	1.26823	1.68547	27015	Polk	polymerase (DNA directed), kappa [Source:MGI Symbol;Acc:MGI:1349767]	protein_coding	96617198	96679087	13	-1
ENSMUSG00000078970	RAPAvsCTRL	0.436155	0.0214793	0.283197	=	2.54428	2.98701	103784	Wdr92	WD repeat domain 92 [Source:MGI Symbol;Acc:MGI:2144224]	protein_coding	17132107	17183796	11	1
ENSMUSG00000009828	RAPAvsCTRL	0.436118	0.0501537	0.372258	=	2.07663	2.50089	56542	Cilk1	ciliogenesis associated kinase 1 [Source:MGI Symbol;Acc:MGI:1934157]	protein_coding	78016474	78079389	9	1
ENSMUSG00000039634	RAPAvsCTRL	0.436104	0.158481	0.556472	=	1.64844	2.08949	230162	Zfp189	zinc finger protein 189 [Source:MGI Symbol;Acc:MGI:2444707]	protein_coding	49521176	49531517	4	1
ENSMUSG00000006728	RAPAvsCTRL	0.436045	0.0380276	0.339788	=	2.80766	3.22007	12567	Cdk4	cyclin-dependent kinase 4 [Source:MGI Symbol;Acc:MGI:88357]	protein_coding	126899403	126903789	10	1
ENSMUSG00000001630	RAPAvsCTRL	0.435868	0.0195276	0.272144	=	3.26491	3.70047	232533	Stk38l	serine/threonine kinase 38 like [Source:MGI Symbol;Acc:MGI:1922250]	protein_coding	146626493	146680310	6	1
ENSMUSG00000053825	RAPAvsCTRL	0.435652	0.272126	0.671439	=	-0.149014	0.34475	327814	Ppfia2	protein tyrosine phosphatase, receptor type, f polypeptide (PTPRF), interacting protein (liprin), alpha 2 [Source:MGI Symbol;Acc:MGI:2443834]	protein_coding	106306200	106771813	10	1
ENSMUSG00000021785	RAPAvsCTRL	0.435595	0.0036688	0.164095	=	3.11877	3.54526	59007	Ngly1	N-glycanase 1 [Source:MGI Symbol;Acc:MGI:1913276]	protein_coding	6157837	6220483	14	-1
ENSMUSG00000066595	RAPAvsCTRL	0.435507	0.0589788	0.387832	=	1.23302	1.6521	226844	Flvcr1	feline leukemia virus subgroup C cellular receptor 1 [Source:MGI Symbol;Acc:MGI:2444881]	protein_coding	190738044	190758355	1	-1
ENSMUSG00000024998	RAPAvsCTRL	0.435198	0.0560698	0.383489	=	2.80642	3.22858	74055	Plce1	phospholipase C, epsilon 1 [Source:MGI Symbol;Acc:MGI:1921305]	protein_coding	38469557	38773474	19	1
ENSMUSG00000102305	RAPAvsCTRL	0.434881	0.207089	0.612753	=	1.1618	1.50139		Gm38192	predicted gene, 38192 [Source:MGI Symbol;Acc:MGI:5611420]	TEC	72931575	72933421	9	1
ENSMUSG00000050545	RAPAvsCTRL	0.434871	0.120094	0.50616	=	1.63239	2.0297	207921	Fam228b	family with sequence similarity 228, member B [Source:MGI Symbol;Acc:MGI:2442121]	protein_coding	4789888	4819267	12	-1
ENSMUSG00000114251	RAPAvsCTRL	0.434838	0.103045	0.478443	=	2.57666	3.00371		Tmed10-ps	transmembrane p24 trafficking protein 10, pseudogene [Source:MGI Symbol;Acc:MGI:3782198]	processed_pseudogene	36174844	36175503	13	-1
ENSMUSG00000009630	RAPAvsCTRL	0.434644	0.272383	0.671439	=	-0.109484	0.315823	19053	Ppp2cb	protein phosphatase 2 (formerly 2A), catalytic subunit, beta isoform [Source:MGI Symbol;Acc:MGI:1321161]	protein_coding	34089653	34109469	8	1
ENSMUSG00000089764	RAPAvsCTRL	0.434506	0.251001	0.651428	=	0.595941	1.11539		Gm16580	predicted gene 16580 [Source:MGI Symbol;Acc:MGI:4415000]	processed_pseudogene	26488311	26489358	17	1
ENSMUSG00000026623	RAPAvsCTRL	0.434381	0.00404976	0.164178	=	6.11074	6.54668	226856	Lpgat1	lysophosphatidylglycerol acyltransferase 1 [Source:MGI Symbol;Acc:MGI:2446186]	protein_coding	191449946	191516367	1	1
ENSMUSG00000112229	RAPAvsCTRL	0.43416	0.327315	0.713433	=	0.299121	0.663741		Gm48086	predicted gene, 48086 [Source:MGI Symbol;Acc:MGI:6097426]	lncRNA	61282681	61286496	10	-1
ENSMUSG00000105004	RAPAvsCTRL	0.43405	0.290798	0.686335	=	-0.175223	0.101967		Gm43075	predicted gene 43075 [Source:MGI Symbol;Acc:MGI:5663212]	TEC	97517248	97521152	3	1
ENSMUSG00000000957	RAPAvsCTRL	0.43393	0.00809565	0.212636	=	3.64441	4.04391	17387	Mmp14	matrix metallopeptidase 14 (membrane-inserted) [Source:MGI Symbol;Acc:MGI:101900]	protein_coding	54669069	54682821	14	1
ENSMUSG00000040640	RAPAvsCTRL	0.433811	0.0842152	0.441968	=	2.6225	3.06446	238988	Erc2	ELKS/RAB6-interacting/CAST family member 2 [Source:MGI Symbol;Acc:MGI:1098749]	protein_coding	27344385	28200494	14	1
ENSMUSG00000032482	RAPAvsCTRL	0.433802	0.212017	0.616489	=	0.54602	0.945453	29873	Cspg5	chondroitin sulfate proteoglycan 5 [Source:MGI Symbol;Acc:MGI:1352747]	protein_coding	110072851	110091644	9	1
ENSMUSG00000064356	RAPAvsCTRL	0.43353	0.000710788	0.106345	=	7.22022	7.6619	17706	mt-Atp8	mitochondrially encoded ATP synthase 8 [Source:MGI Symbol;Acc:MGI:99926]	protein_coding	7766	7969	MT	1
ENSMUSG00000029173	RAPAvsCTRL	0.433441	0.00585012	0.19056	=	4.38691	4.83761	211006	Sepsecs	Sep (O-phosphoserine) tRNA:Sec (selenocysteine) tRNA synthase [Source:MGI Symbol;Acc:MGI:1098791]	protein_coding	52797429	52827050	5	-1
ENSMUSG00000110830	RAPAvsCTRL	0.4333	0.142047	0.535608	=	-0.0548825	0.328502		Gm46218	predicted gene, 46218 [Source:MGI Symbol;Acc:MGI:5825855]	lncRNA	29173930	29189821	10	-1
ENSMUSG00000112693	RAPAvsCTRL	0.432879	0.185693	0.589123	=	3.6557	4.01543		Gm5512	predicted gene 5512 [Source:MGI Symbol;Acc:MGI:3645436]	transcribed_unprocessed_pseudogene	12882684	12884205	19	1
ENSMUSG00000028675	RAPAvsCTRL	0.432783	0.0091867	0.215806	=	3.3974	3.83166	52830	Pnrc2	proline-rich nuclear receptor coactivator 2 [Source:MGI Symbol;Acc:MGI:106512]	protein_coding	135598229	135601161	4	-1
ENSMUSG00000027184	RAPAvsCTRL	0.432768	0.0017461	0.133819	=	6.04738	6.49008	53872	Caprin1	cell cycle associated protein 1 [Source:MGI Symbol;Acc:MGI:1858234]	protein_coding	103593286	103627994	2	-1
ENSMUSG00000103739	RAPAvsCTRL	0.432201	0.14809	0.545489	=	0.798044	1.25614		Gm37653	predicted gene, 37653 [Source:MGI Symbol;Acc:MGI:5610881]	TEC	160742894	160746471	1	1
ENSMUSG00000086944	RAPAvsCTRL	0.431828	0.276748	0.67486	=	-0.0145838	0.297275		Gm15859	predicted gene 15859 [Source:MGI Symbol;Acc:MGI:3801904]	lncRNA	4547733	4548673	16	1
ENSMUSG00000081715	RAPAvsCTRL	0.431825	0.148683	0.546043	=	-0.0435322	0.382998		Rps11-ps3	ribosomal protein S11, pseudogene 3 [Source:MGI Symbol;Acc:MGI:3649802]	processed_pseudogene	10946608	10947093	4	1
ENSMUSG00000029446	RAPAvsCTRL	0.43178	0.0519287	0.375483	=	1.88606	2.29166	100678	Psph	phosphoserine phosphatase [Source:MGI Symbol;Acc:MGI:97788]	protein_coding	129842622	129864513	5	-1
ENSMUSG00000038305	RAPAvsCTRL	0.431462	0.213163	0.616891	=	0.715189	1.14937	67198	Spats2l	spermatogenesis associated, serine-rich 2-like [Source:MGI Symbol;Acc:MGI:1914448]	protein_coding	57813321	57987553	1	1
ENSMUSG00000034601	RAPAvsCTRL	0.431455	0.175954	0.577403	=	0.556429	0.984952	76967	2700049A03Rik	RIKEN cDNA 2700049A03 gene [Source:MGI Symbol;Acc:MGI:1924217]	protein_coding	71183622	71290077	12	1
ENSMUSG00000070896	RAPAvsCTRL	0.431378	0.138979	0.532597	=	1.34763	1.75261		Rpl23a-ps1	ribosomal protein 23A, pseudogene 1 [Source:MGI Symbol;Acc:MGI:3646201]	processed_pseudogene	46020708	46021172	1	1
ENSMUSG00000035150	RAPAvsCTRL	0.431368	0.00176005	0.133819	=	3.76828	4.20624	26905	Eif2s3x	eukaryotic translation initiation factor 2, subunit 3, structural gene X-linked [Source:MGI Symbol;Acc:MGI:1349431]	protein_coding	93232313	93256468	X	-1
ENSMUSG00000015224	RAPAvsCTRL	0.431323	0.328858	0.713981	=	0.165313	0.539073	74519	Cyp2j9	cytochrome P450, family 2, subfamily j, polypeptide 9 [Source:MGI Symbol;Acc:MGI:1921769]	protein_coding	96456666	96479815	4	-1
ENSMUSG00000023764	RAPAvsCTRL	0.431274	0.165762	0.564617	=	1.36537	1.82661	78887	Sfi1	Sfi1 homolog, spindle assembly associated (yeast) [Source:MGI Symbol;Acc:MGI:1926137]	protein_coding	3081850	3143463	11	-1
ENSMUSG00000082884	RAPAvsCTRL	0.43088	0.0505289	0.37265	=	8.82979	9.27757		Gm13339	predicted gene 13339 [Source:MGI Symbol;Acc:MGI:3650221]	unprocessed_pseudogene	22480036	22480545	2	-1
ENSMUSG00000020260	RAPAvsCTRL	0.430838	0.217358	0.6192	=	0.463508	1.0113	80294	Pofut2	protein O-fucosyltransferase 2 [Source:MGI Symbol;Acc:MGI:1916863]	protein_coding	77095052	77105409	10	1
ENSMUSG00000001962	RAPAvsCTRL	0.430822	0.0140708	0.241934	=	2.53974	2.95508	108160	Fam50a	family with sequence similarity 50, member A [Source:MGI Symbol;Acc:MGI:1351626]	protein_coding	73356639	73363755	X	1
ENSMUSG00000026574	RAPAvsCTRL	0.430596	0.289419	0.685381	=	1.50505	1.9979	56429	Dpt	dermatopontin [Source:MGI Symbol;Acc:MGI:1928392]	protein_coding	164624213	164651835	1	1
ENSMUSG00000027007	RAPAvsCTRL	0.430308	0.0226313	0.287956	=	2.47684	2.89592	70599	Itprid2	ITPR interacting domain containing 2 [Source:MGI Symbol;Acc:MGI:1917849]	protein_coding	79465696	79503310	2	1
ENSMUSG00000118197	RAPAvsCTRL	0.430297	0.304917	0.695363	=	-0.0860672	0.348932		Gm20762	predicted gene, 20762 [Source:MGI Symbol;Acc:MGI:5434118]	processed_pseudogene	61293476	61293718	19	-1
ENSMUSG00000102960	RAPAvsCTRL	0.430234	0.416752	0.766132	=	-0.962269	-0.609013		Gm37943	predicted gene, 37943 [Source:MGI Symbol;Acc:MGI:5611171]	TEC	156699747	156703690	1	-1
ENSMUSG00000105824	RAPAvsCTRL	0.430161	0.340598	0.722059	=	0.0256647	0.528085		Gm43466	predicted gene 43466 [Source:MGI Symbol;Acc:MGI:5663603]	lncRNA	100489630	100494843	3	-1
ENSMUSG00000029231	RAPAvsCTRL	0.430014	0.192848	0.597192	=	0.571287	1.05157	18595	Pdgfra	platelet derived growth factor receptor, alpha polypeptide [Source:MGI Symbol;Acc:MGI:97530]	protein_coding	75312953	75358876	5	1
ENSMUSG00000062753	RAPAvsCTRL	0.429865	0.36849	0.736629	=	-0.0827022	0.292873	106672	AI413582	expressed sequence AI413582 [Source:MGI Symbol;Acc:MGI:2146839]	protein_coding	27782547	27784730	17	-1
ENSMUSG00000003032	RAPAvsCTRL	0.429821	0.454257	0.78913	=	0.0739134	0.215694	16600	Klf4	Kruppel-like factor 4 (gut) [Source:MGI Symbol;Acc:MGI:1342287]	protein_coding	55527143	55532466	4	-1
ENSMUSG00000036151	RAPAvsCTRL	0.429498	0.0145432	0.244644	=	3.53362	3.95845	107770	Tm6sf2	transmembrane 6 superfamily member 2 [Source:MGI Symbol;Acc:MGI:1933210]	protein_coding	70525574	70532716	8	1
ENSMUSG00000015850	RAPAvsCTRL	0.429484	0.472646	0.798981	=	-1.02582	-0.567208	229595	Adamtsl4	ADAMTS-like 4 [Source:MGI Symbol;Acc:MGI:2389008]	protein_coding	95583511	95595228	3	-1
ENSMUSG00000066809	RAPAvsCTRL	0.429243	0.320387	0.70822	=	0.293724	0.804995		Gm10180	predicted gene 10180 [Source:MGI Symbol;Acc:MGI:3701608]	processed_pseudogene	25012700	25012777	9	-1
ENSMUSG00000021701	RAPAvsCTRL	0.429037	0.127809	0.518709	=	1.29966	1.67177	20620	Plk2	polo like kinase 2 [Source:MGI Symbol;Acc:MGI:1099790]	protein_coding	110531580	110537378	13	1
ENSMUSG00000061533	RAPAvsCTRL	0.428824	0.5046	0.817187	=	-0.399929	0.0279052	75216	Cep128	centrosomal protein 128 [Source:MGI Symbol;Acc:MGI:1922466]	protein_coding	90965266	91351183	12	-1
ENSMUSG00000114247	RAPAvsCTRL	0.42867	0.212443	0.616489	=	0.910465	1.25671		Gm32063	predicted gene, 32063 [Source:MGI Symbol;Acc:MGI:5591222]	lncRNA	41389821	41394954	13	1
ENSMUSG00000002658	RAPAvsCTRL	0.428598	0.0766174	0.423987	=	1.66652	2.09264	98053	Gtf2f1	general transcription factor IIF, polypeptide 1 [Source:MGI Symbol;Acc:MGI:1923848]	protein_coding	57310405	57318288	17	-1
ENSMUSG00000089960	RAPAvsCTRL	0.428563	0.159144	0.557461	=	2.43625	2.85695	394436	Ugt1a1	UDP glucuronosyltransferase 1 family, polypeptide A1 [Source:MGI Symbol;Acc:MGI:98898]	protein_coding	88139681	88146719	1	1
ENSMUSG00000034848	RAPAvsCTRL	0.428513	0.224276	0.626246	=	-0.026632	0.332823	73668	Ttc21b	tetratricopeptide repeat domain 21B [Source:MGI Symbol;Acc:MGI:1920918]	protein_coding	66014671	66086961	2	-1
ENSMUSG00000103560	RAPAvsCTRL	0.428462	0.190729	0.594436	=	1.82424	2.23434		Gm38070	predicted gene, 38070 [Source:MGI Symbol;Acc:MGI:5611298]	TEC	40277180	40283659	1	1
ENSMUSG00000025283	RAPAvsCTRL	0.428094	0.0151958	0.249038	=	3.52885	3.92515	20229	Sat1	spermidine/spermine N1-acetyl transferase 1 [Source:MGI Symbol;Acc:MGI:98233]	protein_coding	153996128	153999445	X	-1
ENSMUSG00000090162	RAPAvsCTRL	0.427839	0.0503901	0.37265	=	2.25062	2.6753		Gm6808	predicted gene 6808 [Source:MGI Symbol;Acc:MGI:3645881]	processed_pseudogene	111925572	111926378	10	-1
ENSMUSG00000026024	RAPAvsCTRL	0.427613	0.0291164	0.313784	=	3.00596	3.43327	74018	Als2	alsin Rho guanine nucleotide exchange factor [Source:MGI Symbol;Acc:MGI:1921268]	protein_coding	59202085	59276390	1	-1
ENSMUSG00000034379	RAPAvsCTRL	0.427353	0.350298	0.727387	=	-0.605278	-0.238	69544	Wdr5b	WD repeat domain 5B [Source:MGI Symbol;Acc:MGI:1916794]	protein_coding	35861560	35864298	16	1
ENSMUSG00000002109	RAPAvsCTRL	0.426761	0.154246	0.551742	=	0.351719	0.762518	107986	Ddb2	damage specific DNA binding protein 2 [Source:MGI Symbol;Acc:MGI:1355314]	protein_coding	91041917	91067327	2	-1
ENSMUSG00000039810	RAPAvsCTRL	0.426733	0.150753	0.548962	=	1.20641	1.61994	103284	Zc3h10	zinc finger CCCH type containing 10 [Source:MGI Symbol;Acc:MGI:2143670]	protein_coding	128377832	128383643	10	-1
ENSMUSG00000037286	RAPAvsCTRL	0.426138	0.00581925	0.190346	=	3.85207	4.2764	20842	Stag1	stromal antigen 1 [Source:MGI Symbol;Acc:MGI:1098658]	protein_coding	100479851	100841428	9	1
ENSMUSG00000039242	RAPAvsCTRL	0.425994	0.212165	0.616489	=	1.61135	2.02128	97884	B3galnt2	UDP-GalNAc:betaGlcNAc beta 1,3-galactosaminyltransferase, polypeptide 2 [Source:MGI Symbol;Acc:MGI:2145517]	protein_coding	14129054	14173688	13	1
ENSMUSG00000036980	RAPAvsCTRL	0.425685	0.0654682	0.398887	=	1.50368	1.94572	21343	Taf6	TATA-box binding protein associated factor 6 [Source:MGI Symbol;Acc:MGI:109129]	protein_coding	138176879	138185713	5	-1
ENSMUSG00000104262	RAPAvsCTRL	0.425136	0.472688	0.798981	=	-1.21475	-0.868663		Gm37747	predicted gene, 37747 [Source:MGI Symbol;Acc:MGI:5610975]	TEC	68819725	68823727	2	1
ENSMUSG00000109638	RAPAvsCTRL	0.424983	0.457501	0.791527	=	-0.899612	-0.670873		Gm45630	predicted gene 45630 [Source:MGI Symbol;Acc:MGI:5791466]	TEC	141604902	141606812	7	-1
ENSMUSG00000025372	RAPAvsCTRL	0.424616	0.0303094	0.318663	=	3.32621	3.76016	108100	Baiap2	brain-specific angiogenesis inhibitor 1-associated protein 2 [Source:MGI Symbol;Acc:MGI:2137336]	protein_coding	119833589	119897608	11	1
ENSMUSG00000026037	RAPAvsCTRL	0.424506	0.0091461	0.215545	=	1.7774	2.20318	18393	Orc2	origin recognition complex, subunit 2 [Source:MGI Symbol;Acc:MGI:1328306]	protein_coding	58501930	58544268	1	-1
ENSMUSG00000005718	RAPAvsCTRL	0.424303	0.222091	0.624593	=	-0.134402	0.276957	83383	Tfap4	transcription factor AP4 [Source:MGI Symbol;Acc:MGI:103239]	protein_coding	4362525	4377718	16	-1
ENSMUSG00000028729	RAPAvsCTRL	0.424165	0.015069	0.24822	=	2.38525	2.8011	69072	Ebna1bp2	EBNA1 binding protein 2 [Source:MGI Symbol;Acc:MGI:1916322]	protein_coding	118477996	118484973	4	1
ENSMUSG00000006360	RAPAvsCTRL	0.423804	0.287788	0.684766	=	0.599535	0.824335	12925	Crip1	cysteine-rich protein 1 (intestinal) [Source:MGI Symbol;Acc:MGI:88501]	protein_coding	113109936	113117499	12	1
ENSMUSG00000015656	RAPAvsCTRL	0.423748	0.0257021	0.30165	=	6.94318	7.40341	15481	Hspa8	heat shock protein 8 [Source:MGI Symbol;Acc:MGI:105384]	protein_coding	40712280	40721383	9	1
ENSMUSG00000027792	RAPAvsCTRL	0.423394	0.0871992	0.447776	=	4.81862	5.30182	12038	Bche	butyrylcholinesterase [Source:MGI Symbol;Acc:MGI:894278]	protein_coding	73543141	73615748	3	-1
ENSMUSG00000063511	RAPAvsCTRL	0.423363	0.00108277	0.122248	=	5.05517	5.4808	20637	Snrnp70	small nuclear ribonucleoprotein 70 (U1) [Source:MGI Symbol;Acc:MGI:98341]	protein_coding	45025877	45045166	7	-1
ENSMUSG00000042042	RAPAvsCTRL	0.423264	0.0652728	0.398745	=	1.70411	2.1581	78752	Csgalnact2	chondroitin sulfate N-acetylgalactosaminyltransferase 2 [Source:MGI Symbol;Acc:MGI:1926002]	protein_coding	118084413	118116101	6	-1
ENSMUSG00000033157	RAPAvsCTRL	0.422852	0.198851	0.603196	=	0.207678	0.604894	213012	Abhd10	abhydrolase domain containing 10 [Source:MGI Symbol;Acc:MGI:2442422]	protein_coding	45550088	45563318	16	-1
ENSMUSG00000009566	RAPAvsCTRL	0.422414	0.0761925	0.42334	=	3.04278	3.49753	14287	Fpgs	folylpolyglutamyl synthetase [Source:MGI Symbol;Acc:MGI:95576]	protein_coding	32572621	32594157	2	-1
ENSMUSG00000064339	RAPAvsCTRL	0.422227	0.0930701	0.460007	=	17.0915	17.5013		mt-Rnr2	mitochondrially encoded 16S rRNA [Source:MGI Symbol;Acc:MGI:102492]	Mt_rRNA	1094	2675	MT	1
ENSMUSG00000068855	RAPAvsCTRL	0.422014	0.419628	0.767466	=	-0.561729	-0.100169	319176	H2ac20	H2A clustered histone 20 [Source:MGI Symbol;Acc:MGI:2448316]	protein_coding	96127677	96128196	3	-1
ENSMUSG00000096449	RAPAvsCTRL	0.422007	0.0360595	0.335707	=	8.38951	8.78895		Gm4076	predicted gene 4076 [Source:MGI Symbol;Acc:MGI:3782251]	processed_pseudogene	85274669	85275633	13	-1
ENSMUSG00000102059	RAPAvsCTRL	0.421779	0.440821	0.780792	=	-0.91107	-0.623694	100504501	Gm20257	predicted gene, 20257 [Source:MGI Symbol;Acc:MGI:5012442]	transcribed_unprocessed_pseudogene	58691800	58694990	1	1
ENSMUSG00000106397	RAPAvsCTRL	0.421299	0.137111	0.530429	=	3.25968	3.66756		Gm21049	predicted gene, 21049 [Source:MGI Symbol;Acc:MGI:5434404]	unprocessed_pseudogene	87524017	87527779	5	-1
ENSMUSG00000041957	RAPAvsCTRL	0.4212	0.00496522	0.17898	=	3.76743	4.16633	67451	Pkp2	plakophilin 2 [Source:MGI Symbol;Acc:MGI:1914701]	protein_coding	16031182	16090576	16	1
ENSMUSG00000073468	RAPAvsCTRL	0.421162	0.245994	0.647667	=	0.769725	1.17359	106489	Sft2d1	SFT2 domain containing 1 [Source:MGI Symbol;Acc:MGI:1918689]	protein_coding	8529934	8546274	17	1
ENSMUSG00000003135	RAPAvsCTRL	0.420864	0.064642	0.398331	=	2.37229	2.77611	52846	Cnot11	CCR4-NOT transcription complex, subunit 11 [Source:MGI Symbol;Acc:MGI:106580]	protein_coding	39574073	39585970	1	1
ENSMUSG00000035840	RAPAvsCTRL	0.420795	0.0285119	0.311028	=	3.28155	3.70066	80289	Lysmd3	LysM, putative peptidoglycan-binding, domain containing 3 [Source:MGI Symbol;Acc:MGI:1915906]	protein_coding	81805782	81820990	13	1
ENSMUSG00000024053	RAPAvsCTRL	0.420775	0.417542	0.766428	=	-0.488863	-0.166282	246707	Emilin2	elastin microfibril interfacer 2 [Source:MGI Symbol;Acc:MGI:2389136]	protein_coding	71559167	71618973	17	-1
ENSMUSG00000070565	RAPAvsCTRL	0.420714	0.0278209	0.30822	=	3.7006	4.13451	226525	Rasal2	RAS protein activator like 2 [Source:MGI Symbol;Acc:MGI:2443881]	protein_coding	156962752	157240165	1	-1
ENSMUSG00000106496	RAPAvsCTRL	0.420631	0.30904	0.700913	=	-0.681614	-0.229616		Gm7733	predicted gene 7733 [Source:MGI Symbol;Acc:MGI:3643628]	processed_pseudogene	35591031	35591949	3	-1
ENSMUSG00000087361	RAPAvsCTRL	0.420592	0.270541	0.670171	=	0.331936	0.709104	68400	0610043K17Rik	RIKEN cDNA 0610043K17 gene [Source:MGI Symbol;Acc:MGI:1915650]	lncRNA	101210980	101256378	4	1
ENSMUSG00000025192	RAPAvsCTRL	0.420583	0.150936	0.549204	=	1.35732	1.75648	93685	Entpd7	ectonucleoside triphosphate diphosphohydrolase 7 [Source:MGI Symbol;Acc:MGI:2135885]	protein_coding	43678111	43722136	19	1
ENSMUSG00000113775	RAPAvsCTRL	0.420515	0.215509	0.617429	=	-0.102332	0.21307		Gm48027	predicted gene, 48027 [Source:MGI Symbol;Acc:MGI:6097341]	lncRNA	14345638	14349073	13	1
ENSMUSG00000084077	RAPAvsCTRL	0.420382	0.178407	0.579521	=	0.600835	0.987493		Gm11952	predicted gene 11952 [Source:MGI Symbol;Acc:MGI:3650309]	processed_pseudogene	3822955	3823775	11	1
ENSMUSG00000026384	RAPAvsCTRL	0.420362	0.029562	0.314653	=	2.09013	2.50014	19258	Ptpn4	protein tyrosine phosphatase, non-receptor type 4 [Source:MGI Symbol;Acc:MGI:1099792]	protein_coding	119580197	119765343	1	-1
ENSMUSG00000104418	RAPAvsCTRL	0.420322	0.104466	0.47972	=	1.43527	1.82896		Gm37070	predicted gene, 37070 [Source:MGI Symbol;Acc:MGI:5610298]	processed_pseudogene	179752517	179752976	1	-1
ENSMUSG00000022960	RAPAvsCTRL	0.420309	0.203786	0.608778	=	0.669217	1.07646	60364	Donson	downstream neighbor of SON [Source:MGI Symbol;Acc:MGI:1890621]	protein_coding	91473696	91485658	16	-1
ENSMUSG00000014859	RAPAvsCTRL	0.420304	0.204222	0.609708	=	0.677168	1.07923	104394	E2f4	E2F transcription factor 4 [Source:MGI Symbol;Acc:MGI:103012]	protein_coding	106024295	106032002	8	1
ENSMUSG00000021962	RAPAvsCTRL	0.420277	0.294599	0.687195	=	0.037941	0.434939	75901	Dcp1a	decapping mRNA 1A [Source:MGI Symbol;Acc:MGI:1923151]	protein_coding	30201492	30249020	14	1
ENSMUSG00000116895	RAPAvsCTRL	0.420256	0.249244	0.649922	=	0.19529	0.637086	100041621	Gm3435	predicted gene 3435 [Source:MGI Symbol;Acc:MGI:3810125]	protein_coding	15230438	15242711	17	1
ENSMUSG00000064451	RAPAvsCTRL	0.420224	0.452515	0.787848	=	-0.423762	-0.120743	100379145	Snora23	small nucleolar RNA, H/ACA box 23 [Source:MGI Symbol;Acc:MGI:3819494]	snoRNA	109645571	109645754	7	1
ENSMUSG00000025429	RAPAvsCTRL	0.420104	0.13957	0.532996	=	3.50765	3.9554	19201	Pstpip2	proline-serine-threonine phosphatase-interacting protein 2 [Source:MGI Symbol;Acc:MGI:1335088]	protein_coding	77877614	77970579	18	1
ENSMUSG00000024104	RAPAvsCTRL	0.420082	0.00350923	0.162524	=	3.86058	4.27664	28006	Washc2	WASH complex subunit 2` [Source:MGI Symbol;Acc:MGI:106463]	protein_coding	116184999	116239647	6	1
ENSMUSG00000053007	RAPAvsCTRL	0.419709	0.647109	0.891133	=	-1.84943	-1.80649	231991	Creb5	cAMP responsive element binding protein 5 [Source:MGI Symbol;Acc:MGI:2443973]	protein_coding	53264255	53677361	6	1
ENSMUSG00000002250	RAPAvsCTRL	0.419689	0.231607	0.635465	=	1.91742	2.34743	19015	Ppard	peroxisome proliferator activator receptor delta [Source:MGI Symbol;Acc:MGI:101884]	protein_coding	28451674	28520448	17	1
ENSMUSG00000105083	RAPAvsCTRL	0.41964	0.310673	0.701362	=	0.237517	0.787153		Gm42699	predicted gene 42699 [Source:MGI Symbol;Acc:MGI:5662836]	lncRNA	104021355	104023011	3	-1
ENSMUSG00000104496	RAPAvsCTRL	0.419612	0.104244	0.47972	=	1.45792	1.84884		Gm5837	predicted gene 5837 [Source:MGI Symbol;Acc:MGI:3648028]	processed_pseudogene	139855978	139857346	1	-1
ENSMUSG00000033460	RAPAvsCTRL	0.41951	0.159573	0.557572	=	0.289091	0.662766	78248	Armcx1	armadillo repeat containing, X-linked 1 [Source:MGI Symbol;Acc:MGI:1925498]	protein_coding	133618712	133622666	X	1
ENSMUSG00000030259	RAPAvsCTRL	0.419354	0.0396587	0.344294	=	2.98344	3.4454	71323	Rassf8	Ras association (RalGDS/AF-6) domain family (N-terminal) member 8 [Source:MGI Symbol;Acc:MGI:1918573]	protein_coding	145692474	145766805	6	1
ENSMUSG00000031662	RAPAvsCTRL	0.419327	0.559489	0.847983	=	-0.731042	-0.614342	71607	Snx20	sorting nexin 20 [Source:MGI Symbol;Acc:MGI:1918857]	protein_coding	89353191	89362756	8	-1
ENSMUSG00000025198	RAPAvsCTRL	0.419308	0.0481589	0.369479	=	3.0713	3.49426	226144	Erlin1	ER lipid raft associated 1 [Source:MGI Symbol;Acc:MGI:2387613]	protein_coding	44023383	44058224	19	-1
ENSMUSG00000022305	RAPAvsCTRL	0.419031	0.386922	0.75081	=	-0.182468	0.0775172	239393	Lrp12	low density lipoprotein-related protein 12 [Source:MGI Symbol;Acc:MGI:2443132]	protein_coding	39733985	39807390	15	-1
ENSMUSG00000102970	RAPAvsCTRL	0.418776	0.195915	0.599961	=	1.65458	2.22734		Gm37349	predicted gene, 37349 [Source:MGI Symbol;Acc:MGI:5610577]	TEC	191329759	191330382	1	1
ENSMUSG00000021068	RAPAvsCTRL	0.418595	0.176815	0.577658	=	1.24401	1.63714	18080	Nin	ninein [Source:MGI Symbol;Acc:MGI:105108]	protein_coding	70058209	70160491	12	-1
ENSMUSG00000064811	RAPAvsCTRL	0.418387	0.215398	0.617429	=	0.420356	0.798375	115488216	Gm22358	predicted gene, 22358 [Source:MGI Symbol;Acc:MGI:5452135]	snoRNA	24995430	24995551	13	-1
ENSMUSG00000081087	RAPAvsCTRL	0.418265	0.242285	0.643761	=	0.638242	1.02579		Rps15a-ps7	ribosomal protein S15A, pseudogene 7 [Source:MGI Symbol;Acc:MGI:3650538]	processed_pseudogene	152027211	152027602	2	-1
ENSMUSG00000018143	RAPAvsCTRL	0.417803	0.146307	0.542522	=	0.851174	1.21909	17135	Mafk	v-maf musculoaponeurotic fibrosarcoma oncogene family, protein K (avian) [Source:MGI Symbol;Acc:MGI:99951]	protein_coding	139777268	139788408	5	1
ENSMUSG00000101330	RAPAvsCTRL	0.417534	0.322026	0.709788	=	-0.390418	-0.015501		Gm10193	predicted gene 10193 [Source:MGI Symbol;Acc:MGI:3708520]	processed_pseudogene	105692169	105692399	1	1
ENSMUSG00000045092	RAPAvsCTRL	0.417241	0.0118314	0.229646	=	4.53569	4.95864	13609	S1pr1	sphingosine-1-phosphate receptor 1 [Source:MGI Symbol;Acc:MGI:1096355]	protein_coding	115504082	115508721	3	-1
ENSMUSG00000046808	RAPAvsCTRL	0.416954	0.0373961	0.339116	=	2.27876	2.67199	231287	Atp10d	ATPase, class V, type 10D [Source:MGI Symbol;Acc:MGI:2450125]	polymorphic_pseudogene	72360672	72456118	5	1
ENSMUSG00000038644	RAPAvsCTRL	0.416496	0.689467	0.907896	=	-2.07366	-1.87624	18971	Pold1	polymerase (DNA directed), delta 1, catalytic subunit [Source:MGI Symbol;Acc:MGI:97741]	protein_coding	44182170	44198273	7	-1
ENSMUSG00000085566	RAPAvsCTRL	0.415987	0.0428273	0.353467	=	1.94283	2.34544		A730017L22Rik	RIKEN cDNA A730017L22 gene [Source:MGI Symbol;Acc:MGI:3584452]	lncRNA	130714979	130748316	2	-1
ENSMUSG00000021973	RAPAvsCTRL	0.415967	0.170651	0.572344	=	4.1768	4.71361	68514	Micu2	mitochondrial calcium uptake 2 [Source:MGI Symbol;Acc:MGI:1915764]	protein_coding	58153718	58236719	14	-1
ENSMUSG00000045790	RAPAvsCTRL	0.415961	0.395651	0.755604	=	0.770112	1.10066	100503884	Ccdc149	coiled-coil domain containing 149 [Source:MGI Symbol;Acc:MGI:2685293]	protein_coding	52531993	52628863	5	-1
ENSMUSG00000117546	RAPAvsCTRL	0.415762	0.483376	0.805076	=	-0.93309	-0.576843			TEC	TEC	86483003	86485457	17	1
ENSMUSG00000100954	RAPAvsCTRL	0.415319	0.32351	0.710085	=	0.231881	0.695142		Gm10138	predicted gene 10138 [Source:MGI Symbol;Acc:MGI:3708522]	lncRNA	151215355	151220982	1	-1
ENSMUSG00000037325	RAPAvsCTRL	0.41511	0.508572	0.818185	=	-0.85782	-0.35089	71492	Bbs7	Bardet-Biedl syndrome 7 (human) [Source:MGI Symbol;Acc:MGI:1918742]	protein_coding	36627291	36667626	3	-1
ENSMUSG00000086013	RAPAvsCTRL	0.414851	0.345905	0.724449	=	-0.115723	0.147428	100039495	Gm15706	predicted gene 15706 [Source:MGI Symbol;Acc:MGI:3783146]	lncRNA	145196255	145197575	6	1
ENSMUSG00000026365	RAPAvsCTRL	0.414803	0.00519068	0.181987	=	7.82688	8.25513	12628	Cfh	complement component factor h [Source:MGI Symbol;Acc:MGI:88385]	protein_coding	140012446	140111502	1	-1
ENSMUSG00000038225	RAPAvsCTRL	0.41465	0.176864	0.577658	=	0.731283	1.12599	408022	Primpol	primase and polymerase (DNA-directed) [Source:MGI Symbol;Acc:MGI:3603756]	protein_coding	47028629	47070247	8	-1
ENSMUSG00000081895	RAPAvsCTRL	0.414635	0.26464	0.664327	=	1.90078	2.31217	100042880	Rpl17-ps10	ribosomal protein L17, pseudogene 10 [Source:MGI Symbol;Acc:MGI:3642871]	processed_pseudogene	72298505	72299059	7	-1
ENSMUSG00000117869	RAPAvsCTRL	0.414576	0.330727	0.715857	=	0.466978	0.811143	100503380	Snhg4	small nucleolar RNA host gene 4 [Source:MGI Symbol;Acc:MGI:4937091]	lncRNA	35686424	35691369	18	1
ENSMUSG00000031930	RAPAvsCTRL	0.414506	0.0142496	0.243624	=	2.13104	2.53411	66894	Wwp2	WW domain containing E3 ubiquitin protein ligase 2 [Source:MGI Symbol;Acc:MGI:1914144]	protein_coding	108162997	108285227	8	1
ENSMUSG00000030871	RAPAvsCTRL	0.414414	0.0498238	0.371155	=	2.27741	2.71902	67417	Ears2	glutamyl-tRNA synthetase 2, mitochondrial [Source:MGI Symbol;Acc:MGI:1914667]	protein_coding	121636436	121666486	7	-1
ENSMUSG00000040034	RAPAvsCTRL	0.414345	0.347438	0.725979	=	-0.420944	-0.142871	69912	Nup43	nucleoporin 43 [Source:MGI Symbol;Acc:MGI:1917162]	protein_coding	7543267	7554645	10	1
ENSMUSG00000007987	RAPAvsCTRL	0.414227	0.367364	0.735784	=	0.201306	0.674341	67286	Ift22	intraflagellar transport 22 [Source:MGI Symbol;Acc:MGI:1914536]	protein_coding	136937004	136944258	5	1
ENSMUSG00000030271	RAPAvsCTRL	0.414045	0.36733	0.735784	=	-0.726121	-0.209476	18294	Ogg1	8-oxoguanine DNA-glycosylase 1 [Source:MGI Symbol;Acc:MGI:1097693]	protein_coding	113303933	113312029	6	1
ENSMUSG00000038696	RAPAvsCTRL	0.413995	0.0186566	0.268032	=	3.51329	3.92461	227743	Mapkap1	mitogen-activated protein kinase associated protein 1 [Source:MGI Symbol;Acc:MGI:2444554]	protein_coding	34296783	34514962	2	1
ENSMUSG00000034163	RAPAvsCTRL	0.413743	0.0288455	0.312606	=	3.94891	4.35246	216345	Zfc3h1	zinc finger, C3H1-type containing [Source:MGI Symbol;Acc:MGI:2446143]	protein_coding	115220864	115268677	10	1
ENSMUSG00000107610	RAPAvsCTRL	0.413382	0.207493	0.612971	=	0.390536	0.790336		D530018E20Rik	RIKEN cDNA D530018E20 gene [Source:MGI Symbol;Acc:MGI:1926117]	TEC	72871945	72872902	6	-1
ENSMUSG00000024659	RAPAvsCTRL	0.413062	0.39791	0.757183	=	-0.188655	0.249751	16952	Anxa1	annexin A1 [Source:MGI Symbol;Acc:MGI:96819]	protein_coding	20350792	20368308	19	-1
ENSMUSG00000058163	RAPAvsCTRL	0.412817	0.662265	0.89708	=	-0.897145	-0.521207	432555	Gm5431	predicted gene 5431 [Source:MGI Symbol;Acc:MGI:3645205]	protein_coding	48778249	48793041	11	-1
ENSMUSG00000106706	RAPAvsCTRL	0.412795	0.112392	0.493404	=	1.46573	1.7895		C530043K16Rik	RIKEN cDNA C530043K16 gene [Source:MGI Symbol;Acc:MGI:2444587]	TEC	66749805	66752913	5	-1
ENSMUSG00000021182	RAPAvsCTRL	0.412728	0.13728	0.530571	=	1.16304	1.5331	68339	Ccdc88c	coiled-coil domain containing 88C [Source:MGI Symbol;Acc:MGI:1915589]	protein_coding	100877782	100995315	12	-1
ENSMUSG00000015217	RAPAvsCTRL	0.412617	0.0689462	0.407789	=	2.55608	2.92651	15354	Hmgb3	high mobility group box 3 [Source:MGI Symbol;Acc:MGI:1098219]	protein_coding	70599524	70604282	X	1
ENSMUSG00000001151	RAPAvsCTRL	0.412362	0.00923239	0.21633	=	3.40034	3.79997	18541	Pcnt	pericentrin (kendrin) [Source:MGI Symbol;Acc:MGI:102722]	protein_coding	76187097	76278620	10	-1
ENSMUSG00000062545	RAPAvsCTRL	0.41235	0.21177	0.616489	=	2.41938	2.89169	384059	Tlr12	toll-like receptor 12 [Source:MGI Symbol;Acc:MGI:3045221]	protein_coding	128509236	128512412	4	-1
ENSMUSG00000032478	RAPAvsCTRL	0.412346	0.211994	0.616489	=	1.93909	2.23326	54369	Nme6	NME/NM23 nucleoside diphosphate kinase 6 [Source:MGI Symbol;Acc:MGI:1861676]	protein_coding	109661817	109672184	9	1
ENSMUSG00000086447	RAPAvsCTRL	0.41233	0.414163	0.766132	=	0.0668125	0.511438		Gm13522	predicted gene 13522 [Source:MGI Symbol;Acc:MGI:3651428]	lncRNA	52257075	52280319	2	1
ENSMUSG00000041120	RAPAvsCTRL	0.41196	0.530814	0.831206	=	-1.17546	-1.17912	17965	Nbl1	NBL1, DAN family BMP antagonist [Source:MGI Symbol;Acc:MGI:104591]	protein_coding	138809595	138820304	4	-1
ENSMUSG00000059040	RAPAvsCTRL	0.411637	0.00367436	0.164095	=	5.44241	5.85517	433182	Eno1b	enolase 1B, retrotransposed [Source:MGI Symbol;Acc:MGI:3648653]	protein_coding	48178402	48181479	18	1
ENSMUSG00000083911	RAPAvsCTRL	0.411538	0.0589618	0.387832	=	2.44274	2.84394		Gm4342	predicted gene 4342 [Source:MGI Symbol;Acc:MGI:3782526]	processed_pseudogene	124580568	124580934	8	1
ENSMUSG00000024493	RAPAvsCTRL	0.411469	0.00645705	0.195347	=	3.98622	4.40481	107045	Lars	leucyl-tRNA synthetase [Source:MGI Symbol;Acc:MGI:1913808]	protein_coding	42335363	42395259	18	-1
ENSMUSG00000105815	RAPAvsCTRL	0.411394	0.238399	0.640785	=	0.125708	0.385001		Gm43541	predicted gene 43541 [Source:MGI Symbol;Acc:MGI:5663678]	TEC	122705587	122706167	5	-1
ENSMUSG00000048022	RAPAvsCTRL	0.411239	0.583127	0.86048	=	-0.574775	-0.181143	319832	Tmem229a	transmembrane protein 229A [Source:MGI Symbol;Acc:MGI:2442812]	protein_coding	24951140	24956296	6	-1
ENSMUSG00000056313	RAPAvsCTRL	0.411238	0.228419	0.631463	=	3.99987	4.44175	69068	Tcim	transcriptional and immune response regulator [Source:MGI Symbol;Acc:MGI:1916318]	protein_coding	24927196	24929000	8	-1
ENSMUSG00000021559	RAPAvsCTRL	0.411102	0.0432517	0.354139	=	4.70967	5.08532	69635	Dapk1	death associated protein kinase 1 [Source:MGI Symbol;Acc:MGI:1916885]	protein_coding	60749761	60911005	13	1
ENSMUSG00000082476	RAPAvsCTRL	0.410944	0.257954	0.658769	=	-0.306482	0.0577673		Gm12242	predicted gene 12242 [Source:MGI Symbol;Acc:MGI:3649717]	processed_pseudogene	57339933	57340670	11	1
ENSMUSG00000028995	RAPAvsCTRL	0.410917	0.0788066	0.430188	=	2.50225	2.94565	84652	Fam126a	family with sequence similarity 126, member A [Source:MGI Symbol;Acc:MGI:2149839]	protein_coding	24120274	24235688	5	-1
ENSMUSG00000108738	RAPAvsCTRL	0.410518	0.417947	0.766625	=	-0.955631	-0.459223		Gm44777	predicted gene 44777 [Source:MGI Symbol;Acc:MGI:5753353]	lncRNA	115933490	115937868	7	1
ENSMUSG00000034584	RAPAvsCTRL	0.410324	0.0741682	0.419255	=	3.63775	4.03774	320051	Exph5	exophilin 5 [Source:MGI Symbol;Acc:MGI:2443248]	protein_coding	53212970	53288814	9	1
ENSMUSG00000027628	RAPAvsCTRL	0.409922	0.206934	0.612654	=	1.71075	2.10436	68295	Aar2	AAR2 splicing factor homolog [Source:MGI Symbol;Acc:MGI:1915545]	protein_coding	156389504	156410892	2	1
ENSMUSG00000040929	RAPAvsCTRL	0.409884	0.259357	0.660056	=	-0.375962	-0.010168	19726	Rfx3	regulatory factor X, 3 (influences HLA class II expression) [Source:MGI Symbol;Acc:MGI:106582]	protein_coding	27739121	27988566	19	-1
ENSMUSG00000115555	RAPAvsCTRL	0.409727	0.408173	0.763007	=	-0.657605	-0.299945		Gm49307	predicted gene, 49307 [Source:MGI Symbol;Acc:MGI:6118808]	TEC	48434217	48435487	14	1
ENSMUSG00000028307	RAPAvsCTRL	0.409559	0.106158	0.482641	=	12.0089	12.3039	230163	Aldob	aldolase B, fructose-bisphosphate [Source:MGI Symbol;Acc:MGI:87995]	protein_coding	49535995	49549546	4	-1
ENSMUSG00000062083	RAPAvsCTRL	0.40951	0.0344006	0.33099	=	3.96009	4.39029		Rpl13a-ps1	ribosomal protein 13A, pseudogene 1 [Source:MGI Symbol;Acc:MGI:3648883]	processed_pseudogene	50018563	50019174	19	-1
ENSMUSG00000022091	RAPAvsCTRL	0.40948	0.301433	0.693082	=	-0.00567622	0.357213	20410	Sorbs3	sorbin and SH3 domain containing 3 [Source:MGI Symbol;Acc:MGI:700013]	protein_coding	70417917	70449438	14	-1
ENSMUSG00000105294	RAPAvsCTRL	0.409471	0.283046	0.681985	=	-0.296145	0.0942245		Gm43304	predicted gene 43304 [Source:MGI Symbol;Acc:MGI:5663441]	processed_pseudogene	54561455	54561780	14	-1
ENSMUSG00000036181	RAPAvsCTRL	0.409189	0.285454	0.683283	=	5.37934	5.71777	50708	H1f2	H1.2 linker histone, cluster member [Source:MGI Symbol;Acc:MGI:1931526]	protein_coding	23922791	23924350	13	1
ENSMUSG00000039470	RAPAvsCTRL	0.408899	0.211873	0.616489	=	1.01413	1.4201	70546	Zdhhc2	zinc finger, DHHC domain containing 2 [Source:MGI Symbol;Acc:MGI:1923452]	protein_coding	40876856	40963309	8	1
ENSMUSG00000018362	RAPAvsCTRL	0.408804	0.0132546	0.234277	=	3.14084	3.5468	16647	Kpna2	karyopherin (importin) alpha 2 [Source:MGI Symbol;Acc:MGI:103561]	protein_coding	106879455	106890367	11	-1
ENSMUSG00000106751	RAPAvsCTRL	0.408737	0.271463	0.670924	=	0.109753	0.633643		Gm42467	predicted gene 42467 [Source:MGI Symbol;Acc:MGI:5662604]	TEC	130255057	130256503	5	1
ENSMUSG00000044150	RAPAvsCTRL	0.408573	0.152068	0.549876	=	1.18196	1.57027	382252	Bclaf3	Bclaf1 and Thrap3 family member 3 [Source:MGI Symbol;Acc:MGI:2685992]	protein_coding	158309684	158376077	X	1
ENSMUSG00000075256	RAPAvsCTRL	0.408572	0.194948	0.599579	=	1.59925	1.99787	228094	Cerkl	ceramide kinase-like [Source:MGI Symbol;Acc:MGI:3037816]	protein_coding	79160887	79287129	2	-1
ENSMUSG00000035944	RAPAvsCTRL	0.408128	0.0275292	0.307549	=	3.42534	3.80615	239570	Ttc38	tetratricopeptide repeat domain 38 [Source:MGI Symbol;Acc:MGI:2146198]	protein_coding	85716507	85743023	15	1
ENSMUSG00000104141	RAPAvsCTRL	0.40789	0.191661	0.595659	=	1.00429	1.39638		Gm6140	predicted gene 6140 [Source:MGI Symbol;Acc:MGI:3649056]	processed_pseudogene	4955326	4956291	3	-1
ENSMUSG00000029238	RAPAvsCTRL	0.407505	0.0310066	0.322281	=	4.92025	5.36487	12753	Clock	circadian locomotor output cycles kaput [Source:MGI Symbol;Acc:MGI:99698]	protein_coding	76357715	76452639	5	-1
ENSMUSG00000044122	RAPAvsCTRL	0.407372	0.266435	0.66643	=	1.46446	1.77671	216974	Proca1	protein interacting with cyclin A1 [Source:MGI Symbol;Acc:MGI:1918274]	protein_coding	78084218	78096589	11	1
ENSMUSG00000055184	RAPAvsCTRL	0.407265	0.577363	0.857142	=	-1.13868	-0.412869	108900	Fam72a	family with sequence similarity 72, member A [Source:MGI Symbol;Acc:MGI:1919669]	protein_coding	131455641	131467610	1	1
ENSMUSG00000041037	RAPAvsCTRL	0.407241	0.0158716	0.253859	=	4.06978	4.45782	210146	Irgq	immunity-related GTPase family, Q [Source:MGI Symbol;Acc:MGI:2667176]	protein_coding	24230114	24238025	7	1
ENSMUSG00000066442	RAPAvsCTRL	0.406933	0.0350883	0.332374	=	1.75863	2.14894	107885	Mthfs	5, 10-methenyltetrahydrofolate synthetase [Source:MGI Symbol;Acc:MGI:1340032]	protein_coding	89092729	89259766	9	1
ENSMUSG00000021279	RAPAvsCTRL	0.406837	0.000986475	0.122248	=	3.74435	4.14872	217866	Cdc42bpb	CDC42 binding protein kinase beta [Source:MGI Symbol;Acc:MGI:2136459]	protein_coding	111259410	111344152	12	-1
ENSMUSG00000053754	RAPAvsCTRL	0.406827	0.0145396	0.244644	=	4.45894	4.88087	67772	Chd8	chromodomain helicase DNA binding protein 8 [Source:MGI Symbol;Acc:MGI:1915022]	protein_coding	52435608	52495237	14	-1
ENSMUSG00000037072	RAPAvsCTRL	0.406605	0.0166678	0.256027	=	3.23714	3.64846	93684	Selenof	selenoprotein F [Source:MGI Symbol;Acc:MGI:1927947]	protein_coding	144276065	144303441	3	1
ENSMUSG00000023908	RAPAvsCTRL	0.406579	0.639383	0.889636	=	-1.21497	-0.894373	268930	Pkmyt1	protein kinase, membrane associated tyrosine/threonine 1 [Source:MGI Symbol;Acc:MGI:2137630]	protein_coding	23945310	23955709	17	1
ENSMUSG00000037709	RAPAvsCTRL	0.406463	0.233415	0.637042	=	2.46822	2.95027	58909	Fam13a	family with sequence similarity 13, member A [Source:MGI Symbol;Acc:MGI:1889842]	protein_coding	58909075	59001534	6	-1
ENSMUSG00000053137	RAPAvsCTRL	0.406133	0.593136	0.865891	=	-1.25364	-1.28219	19094	Mapk11	mitogen-activated protein kinase 11 [Source:MGI Symbol;Acc:MGI:1338024]	protein_coding	89026689	89033831	15	-1
ENSMUSG00000035342	RAPAvsCTRL	0.405615	0.366607	0.735577	=	-0.519835	0.00173365	226154	Lzts2	leucine zipper, putative tumor suppressor 2 [Source:MGI Symbol;Acc:MGI:2385095]	protein_coding	45002853	45015550	19	1
ENSMUSG00000086047	RAPAvsCTRL	0.405326	0.451733	0.787373	=	-0.544218	-0.361446		9530046B11Rik	RIKEN cDNA 9530046B11 gene [Source:MGI Symbol;Acc:MGI:1925671]	lncRNA	117253283	117256788	5	1
ENSMUSG00000079083	RAPAvsCTRL	0.405324	0.0279495	0.308701	=	2.01239	2.41857	77532	Jrkl	Jrk-like [Source:MGI Symbol;Acc:MGI:1924782]	protein_coding	13242612	13245834	9	-1
ENSMUSG00000073643	RAPAvsCTRL	0.405309	0.237678	0.640785	=	2.43515	2.87647	69368	Wdfy1	WD repeat and FYVE domain containing 1 [Source:MGI Symbol;Acc:MGI:1916618]	protein_coding	79679979	79753860	1	-1
ENSMUSG00000079003	RAPAvsCTRL	0.405211	0.104678	0.479939	=	1.75795	2.16368	666704	Samd1	sterile alpha motif domain containing 1 [Source:MGI Symbol;Acc:MGI:2142433]	protein_coding	84724130	84727038	8	1
ENSMUSG00000034993	RAPAvsCTRL	0.404962	0.110369	0.489468	=	1.32404	1.74664	26949	Vat1	vesicle amine transport 1 [Source:MGI Symbol;Acc:MGI:1349450]	protein_coding	101349571	101357056	11	-1
ENSMUSG00000074415	RAPAvsCTRL	0.404954	0.464759	0.795253	=	-0.0851851	0.2626	73144	Mir100hg	Mir100 Mirlet7a-2 Mir125b-1 cluster host gene [Source:MGI Symbol;Acc:MGI:1920394]	lncRNA	41238373	41628290	9	1
ENSMUSG00000098559	RAPAvsCTRL	0.404793	0.254324	0.655138	=	-0.0838012	0.342193		Gm15013	predicted gene 15013 [Source:MGI Symbol;Acc:MGI:3644991]	processed_pseudogene	138614430	138615230	X	-1
ENSMUSG00000026617	RAPAvsCTRL	0.404737	0.00532692	0.182148	=	3.68996	4.08917	23827	Bpnt1	3'(2'), 5'-bisphosphate nucleotidase 1 [Source:MGI Symbol;Acc:MGI:1338800]	protein_coding	185064346	185089974	1	1
ENSMUSG00000027810	RAPAvsCTRL	0.404719	0.017407	0.259685	=	2.7217	3.11178	229317	Eif2a	eukaryotic translation initiation factor 2A [Source:MGI Symbol;Acc:MGI:1098684]	protein_coding	58433242	58464922	3	1
ENSMUSG00000035382	RAPAvsCTRL	0.4047	0.0710752	0.413264	=	1.7788	2.17862	18554	Pcsk7	proprotein convertase subtilisin/kexin type 7 [Source:MGI Symbol;Acc:MGI:107421]	protein_coding	45817795	45841024	9	1
ENSMUSG00000118618	RAPAvsCTRL	0.404548	0.510052	0.818796	=	-0.127638	0.292877		Gm52950	predicted gene, 52950 [Source:MGI Symbol;Acc:MGI:6388829]	transcribed_unprocessed_pseudogene	85177334	85180892	1	1
ENSMUSG00000117634	RAPAvsCTRL	0.40445	0.507652	0.818185	=	-1.19904	-0.859488		Gm50069	predicted gene, 50069 [Source:MGI Symbol;Acc:MGI:6275393]	lncRNA	11788477	11790841	18	-1
ENSMUSG00000060798	RAPAvsCTRL	0.404275	0.328511	0.713485	=	-0.437127	0.156557	380614	Intu	inturned planar cell polarity protein [Source:MGI Symbol;Acc:MGI:2443752]	protein_coding	40585435	40659204	3	1
ENSMUSG00000083856	RAPAvsCTRL	0.404251	0.237977	0.640785	=	0.934508	1.33858		Gm13886	predicted gene 13886 [Source:MGI Symbol;Acc:MGI:3649359]	processed_pseudogene	104650524	104651706	2	1
ENSMUSG00000002625	RAPAvsCTRL	0.404235	0.0497161	0.371155	=	3.57975	3.95066	54194	Akap8l	A kinase (PRKA) anchor protein 8-like [Source:MGI Symbol;Acc:MGI:1860606]	protein_coding	32540398	32569581	17	-1
ENSMUSG00000037742	RAPAvsCTRL	0.404166	0.0044907	0.171772	=	6.73556	7.15039	13627	Eef1a1	eukaryotic translation elongation factor 1 alpha 1 [Source:MGI Symbol;Acc:MGI:1096881]	protein_coding	78385731	78396433	9	-1
ENSMUSG00000039632	RAPAvsCTRL	0.404097	0.38393	0.747183	=	-0.419202	-0.125692	77609	Odad3	outer dynein arm docking complex subunit 3 [Source:MGI Symbol;Acc:MGI:1924859]	protein_coding	21901167	21913930	9	-1
ENSMUSG00000035164	RAPAvsCTRL	0.404056	0.24102	0.642974	=	1.27803	1.60751	244871	Zc3h12c	zinc finger CCCH type containing 12C [Source:MGI Symbol;Acc:MGI:3026959]	protein_coding	52022644	52079872	9	-1
[truncated: 12,636 more rows]

## Sheet: P4-P30 F
ensembl_gene_id	comp	log2_FC	p_val	p_adj	class	log2CPM_mean_P350_P4P30_FC	log2CPM_mean_P350_P4P30_FR	entrezgene_id	external_gene_name	description	gene_biotype	start_position	end_position	chromosome_name	strand
ENSMUSG00000081220	RAPAvsCTRL	9.64242	3.17632e-05	0.0276684	++	-3.21398	2.20486		Gm14542	predicted gene 14542 [Source:MGI Symbol;Acc:MGI:3705745]	processed_pseudogene	36298907	36300978	X	-1
ENSMUSG00000042761	RAPAvsCTRL	9.52126	0.000849413	0.0956244	=	-3.21398	0.861282	244958	Mrap2	melanocortin 2 receptor accessory protein 2 [Source:MGI Symbol;Acc:MGI:3609239]	protein_coding	87026359	87066098	9	1
ENSMUSG00000117786	RAPAvsCTRL	7.6802	0.00536252	0.182706	=	-3.21398	-1.45858		Gm10503	predicted gene 10503 [Source:MGI Symbol;Acc:MGI:3642784]	lncRNA	31139312	31182194	17	-1
ENSMUSG00000110631	RAPAvsCTRL	7.16772	0.138163	0.54936	=	-3.21398	-1.48445		Gm42047	predicted gene, 42047 [Source:MGI Symbol;Acc:MGI:5624932]	lncRNA	122559986	122567917	8	1
ENSMUSG00000031343	RAPAvsCTRL	6.79685	0.0056059	0.184848	=	-3.02423	0.544451	14396	Gabra3	gamma-aminobutyric acid (GABA) A receptor, subunit alpha 3 [Source:MGI Symbol;Acc:MGI:95615]	protein_coding	71476287	71700454	X	-1
ENSMUSG00000083898	RAPAvsCTRL	6.57192	0.0376913	0.342086	=	-3.21398	-1.00344		Gm7340	predicted gene 7340 [Source:MGI Symbol;Acc:MGI:3648496]	processed_pseudogene	110481396	110484147	X	1
ENSMUSG00000047517	RAPAvsCTRL	6.16294	0.0221938	0.288348	=	-2.88853	0.622117	12945	Dmbt1	deleted in malignant brain tumors 1 [Source:MGI Symbol;Acc:MGI:106210]	protein_coding	130633776	130723357	7	1
ENSMUSG00000032532	RAPAvsCTRL	6.04242	0.220584	0.640779	=	-3.21398	-0.874002	12424	Cck	cholecystokinin [Source:MGI Symbol;Acc:MGI:88297]	protein_coding	121318890	121324760	9	-1
ENSMUSG00000026077	RAPAvsCTRL	6.02299	1.63521e-05	0.0276684	++	-2.89336	1.47336	18143	Npas2	neuronal PAS domain protein 2 [Source:MGI Symbol;Acc:MGI:109232]	protein_coding	39232812	39402317	1	1
ENSMUSG00000038115	RAPAvsCTRL	5.72598	0.0332977	0.33052	=	-3.21398	-2.08495	243634	Ano2	anoctamin 2 [Source:MGI Symbol;Acc:MGI:2387214]	protein_coding	125667382	126017089	6	1
ENSMUSG00000085882	RAPAvsCTRL	5.36961	0.000699163	0.0876446	=	-3.02423	-0.918219		2610507I01Rik	RIKEN cDNA 2610507I01 gene [Source:MGI Symbol;Acc:MGI:1919453]	lncRNA	59090662	59093211	11	-1
ENSMUSG00000086272	RAPAvsCTRL	5.36894	0.0507335	0.375575	=	-3.21398	-2.19317		BC039966	cDNA sequence BC039966 [Source:MGI Symbol;Acc:MGI:3039570]	lncRNA	154032090	154034960	4	-1
ENSMUSG00000022755	RAPAvsCTRL	5.05067	0.0311042	0.324646	=	-3.21398	-1.6867	239853	Adgrg7	adhesion G protein-coupled receptor G7 [Source:MGI Symbol;Acc:MGI:2441732]	protein_coding	56544972	56616218	16	-1
ENSMUSG00000087263	RAPAvsCTRL	4.80413	0.00110656	0.101654	=	-2.83693	0.129554		Gm15726	predicted gene 15726 [Source:MGI Symbol;Acc:MGI:3783169]	lncRNA	168762043	168768228	X	-1
ENSMUSG00000079247	RAPAvsCTRL	4.78387	0.0198266	0.276995	=	-1.26228	2.15061		Gm13691	predicted gene 13691 [Source:MGI Symbol;Acc:MGI:3702053]	protein_coding	83820897	83823389	2	1
ENSMUSG00000094125	RAPAvsCTRL	4.78387	0.0198266	0.276995	=	-1.26228	2.15061		Gm13698	predicted gene 13698 [Source:MGI Symbol;Acc:MGI:3702072]	protein_coding	83786037	83788529	2	1
ENSMUSG00000094336	RAPAvsCTRL	4.78387	0.0198266	0.276995	=	-1.26228	2.15061		Gm13693	predicted gene 13693 [Source:MGI Symbol;Acc:MGI:3702055]	protein_coding	83791847	83794339	2	1
ENSMUSG00000095824	RAPAvsCTRL	4.78387	0.0198266	0.276995	=	-1.26228	2.15061		Gm13697	predicted gene 13697 [Source:MGI Symbol;Acc:MGI:3702070]	protein_coding	83815087	83817579	2	1
ENSMUSG00000096337	RAPAvsCTRL	4.78387	0.0198266	0.276995	=	-1.26228	2.15061		Gm13694	predicted gene 13694 [Source:MGI Symbol;Acc:MGI:3702064]	protein_coding	83809277	83811769	2	1
ENSMUSG00000096484	RAPAvsCTRL	4.78387	0.0198266	0.276995	=	-1.26228	2.15061		Gm13696	predicted gene 13696 [Source:MGI Symbol;Acc:MGI:3702068]	protein_coding	83803467	83805959	2	1
ENSMUSG00000096729	RAPAvsCTRL	4.78122	0.0199686	0.277295	=	-1.26228	2.1483		Gm13695	predicted gene 13695 [Source:MGI Symbol;Acc:MGI:3702066]	protein_coding	83797657	83800149	2	1
ENSMUSG00000106334	RAPAvsCTRL	4.55127	0.244003	0.66289	=	-3.21398	-2.43574		Gm43549	predicted gene 43549 [Source:MGI Symbol;Acc:MGI:5663686]	lncRNA	55485526	55490151	3	-1
ENSMUSG00000074240	RAPAvsCTRL	4.1183	0.0542231	0.38596	=	-3.21398	-2.55808	234421	Cib3	calcium and integrin binding family member 3 [Source:MGI Symbol;Acc:MGI:2685953]	protein_coding	72958179	72966840	8	-1
ENSMUSG00000073000	RAPAvsCTRL	4.05776	0.000400421	0.0689431	=	-2.88739	-0.544739	100041694	Gm10451	predicted gene 10451 [Source:MGI Symbol;Acc:MGI:3641898]	lncRNA	76491271	76498110	12	1
ENSMUSG00000010760	RAPAvsCTRL	4.0271	0.00809795	0.210198	=	-3.02348	-1.32669	22113	Phlda2	pleckstrin homology like domain, family A, member 2 [Source:MGI Symbol;Acc:MGI:1202307]	protein_coding	143055282	143056887	7	-1
ENSMUSG00000091476	RAPAvsCTRL	3.90711	0.0123852	0.242517	=	-2.78281	-0.946081	545391	Catspere2	cation channel sperm associated auxiliary subunit epsilon 2 [Source:MGI Symbol;Acc:MGI:5589632]	protein_coding	177810989	178000271	1	1
ENSMUSG00000018865	RAPAvsCTRL	3.78806	0.0218494	0.287334	=	-2.88853	-1.2769	29859	Sult4a1	sulfotransferase family 4A, member 1 [Source:MGI Symbol;Acc:MGI:1888971]	protein_coding	83960298	83989955	15	-1
ENSMUSG00000024029	RAPAvsCTRL	3.74918	0.500525	0.826306	=	-3.21398	-2.6537	21786	Tff3	trefoil factor 3, intestinal [Source:MGI Symbol;Acc:MGI:104638]	protein_coding	31344280	31348620	17	-1
ENSMUSG00000105233	RAPAvsCTRL	3.66906	0.0233355	0.295811	=	-1.75221	0.980202		Gm20568	predicted gene, 20568 [Source:MGI Symbol;Acc:MGI:5295675]	processed_pseudogene	126241392	126241599	3	1
ENSMUSG00000015880	RAPAvsCTRL	3.63363	0.00130016	0.10873	=	-1.6061	1.55808	54392	Ncapg	non-SMC condensin I complex, subunit G [Source:MGI Symbol;Acc:MGI:1930197]	protein_coding	45827261	45857888	5	1
ENSMUSG00000072844	RAPAvsCTRL	3.58948	0.000159676	0.0546123	=	-0.314274	2.97374	654820	G530011O06Rik	RIKEN cDNA G530011O06 gene [Source:MGI Symbol;Acc:MGI:3603513]	lncRNA	168758039	168761913	X	-1
ENSMUSG00000054676	RAPAvsCTRL	3.41629	6.15773e-06	0.0276684	++	4.30456	7.56268	72244	1600014C10Rik	RIKEN cDNA 1600014C10 gene [Source:MGI Symbol;Acc:MGI:1919494]	protein_coding	37882642	37896992	7	1
ENSMUSG00000046160	RAPAvsCTRL	3.39105	0.00991842	0.221951	=	-3.02348	-1.81624	50914	Olig1	oligodendrocyte transcription factor 1 [Source:MGI Symbol;Acc:MGI:1355334]	protein_coding	91066660	91068821	16	1
ENSMUSG00000100457	RAPAvsCTRL	3.38678	0.00320509	0.155628	=	-2.46204	-0.438981	319596	D830032E09Rik	RIKEN cDNA D830032E09 gene [Source:MGI Symbol;Acc:MGI:2442347]	lncRNA	107844989	107956067	1	1
ENSMUSG00000112762	RAPAvsCTRL	3.34622	0.00372403	0.16416	=	-2.70198	-0.763784	74881	4930459C07Rik	RIKEN cDNA 4930459C07 gene [Source:MGI Symbol;Acc:MGI:1922131]	lncRNA	96061882	96084728	10	1
ENSMUSG00000113416	RAPAvsCTRL	3.27332	0.00405548	0.167744	=	-2.70198	-0.870031		Gm49328	predicted gene, 49328 [Source:MGI Symbol;Acc:MGI:6121513]	unprocessed_pseudogene	18074068	18077468	12	1
ENSMUSG00000035394	RAPAvsCTRL	3.23507	0.315763	0.721561	=	-3.02743	-2.13667	74453	Cfap53	cilia and flagella associated protein 53 [Source:MGI Symbol;Acc:MGI:1921703]	protein_coding	74416161	74493057	18	1
ENSMUSG00000069045	RAPAvsCTRL	3.22679	0.0291186	0.317352	=	-3.21398	-2.60314	26900	Ddx3y	DEAD box helicase 3, Y-linked [Source:MGI Symbol;Acc:MGI:1349406]	protein_coding	1260771	1286629	Y	-1
ENSMUSG00000066438	RAPAvsCTRL	3.22073	0.00496771	0.178773	=	-0.708892	1.23677	217682	Plekhd1	pleckstrin homology domain containing, family D (with coiled-coil domains) member 1 [Source:MGI Symbol;Acc:MGI:3036228]	protein_coding	80739365	80770988	12	1
ENSMUSG00000093820	RAPAvsCTRL	3.2113	0.149874	0.561604	=	-3.21398	-2.6859	546912	Vmn2r21	vomeronasal 2, receptor 21 [Source:MGI Symbol;Acc:MGI:3647953]	protein_coding	123469467	123510365	6	-1
ENSMUSG00000095486	RAPAvsCTRL	3.2113	0.16341	0.575548	=	-3.21398	-2.6859	546913	Vmn2r22	vomeronasal 2, receptor 22 [Source:MGI Symbol;Acc:MGI:3647952]	protein_coding	123586717	123627684	6	-1
[truncated: 14,594 more rows]

[truncated: 2 more sheets: P30-P60 M, P30-P60 F]
