# Supplementary material for: Transient rapamycin treatment during developmental stage extends lifespan in Mus musculus and Drosophila melanogaster
Source: EMBO Rep. 2022 Jul 7;23(9):e55299. doi: 10.15252/embr.202255299 (PMC9442325; doi:10.15252/embr.202255299)
Supplement: Supplementary file 6 — Dataset EV4 [file EMBR-23-e55299-s004.xlsx]

## Sheet: Legend
Dataset EV4: Significant GO terms result of GSEA of rapamycin treated mice across the different time-windows processed at the last day of treatment, related to Figure 4 and Figure EV2.

## Sheet: P4-P30 M
ONTOLOGY	ID	Description	setSize	enrichmentScore	NES	pvalue	p.adjust	qvalues	rank	leading_edge	core_enrichment	sig_score
MF	GO:0004027	alcohol sulfotransferase activity	5	0.993725	1.71383	9.66747e-07	0.000238171	0.000223527	107	tags=100%, list=1%, signal=99%	ENSMUSG00000074377/ENSMUSG00000070810/ENSMUSG00000078798/ENSMUSG00000074375/ENSMUSG00000078799	3.65067
MF	GO:0016597	amino acid binding	48	-0.382759	-1.10848	0.3	0.763524	0.716576	2595	tags=35%, list=16%, signal=30%	ENSMUSG00000020534/ENSMUSG00000022792/ENSMUSG00000048217/ENSMUSG00000028978/ENSMUSG00000023938/ENSMUSG00000013629/ENSMUSG00000031948/ENSMUSG00000031960/ENSMUSG00000026272/ENSMUSG00000032009/ENSMUSG00000001323/ENSMUSG00000020051/ENSMUSG00000032350/ENSMUSG00000020182/ENSMUSG00000031173/ENSMUSG00000022304/ENSMUSG00000028011	-0.144738
MF	GO:0003823	antigen binding	51	-0.610463	-1.78682	0.000800341	0.0511516	0.0480064	2058	tags=39%, list=13%, signal=34%	ENSMUSG00000027009/ENSMUSG00000076498/ENSMUSG00000073421/ENSMUSG00000036594/ENSMUSG00000073411/ENSMUSG00000079507/ENSMUSG00000079491/ENSMUSG00000067212/ENSMUSG00000037321/ENSMUSG00000067149/ENSMUSG00000061232/ENSMUSG00000076937/ENSMUSG00000037379/ENSMUSG00000091705/ENSMUSG00000104213/ENSMUSG00000076617/ENSMUSG00000028076/ENSMUSG00000105547/ENSMUSG00000095079/ENSMUSG00000076609	-1.3187
MF	GO:0052869	arachidonic acid omega-hydroxylase activity	3	-0.996001	-1.58369	1.7002e-05	0.00253162	0.00237595	69	tags=100%, list=0%, signal=100%	ENSMUSG00000078597/ENSMUSG00000027983	-2.62416
MF	GO:0047704	bile-salt sulfotransferase activity	6	0.993786	1.78007	8.00113e-08	3.87197e-05	3.6339e-05	107	tags=100%, list=1%, signal=99%	ENSMUSG00000074377/ENSMUSG00000070810/ENSMUSG00000078798/ENSMUSG00000074375/ENSMUSG00000070811/ENSMUSG00000078799	4.43963
MF	GO:0031406	carboxylic acid binding	169	-0.387829	-1.3622	0.0124808	0.256272	0.240514	2682	tags=27%, list=16%, signal=23%	ENSMUSG00000018906/ENSMUSG00000007872/ENSMUSG00000028641/ENSMUSG00000028978/ENSMUSG00000020829/ENSMUSG00000023938/ENSMUSG00000021613/ENSMUSG00000019916/ENSMUSG00000029369/ENSMUSG00000035459/ENSMUSG00000013629/ENSMUSG00000022323/ENSMUSG00000030979/ENSMUSG00000031948/ENSMUSG00000031960/ENSMUSG00000021210/ENSMUSG00000042010/ENSMUSG00000026272/ENSMUSG00000010047/ENSMUSG00000026943/ENSMUSG00000029098/…	-0.61886
MF	GO:0003682	chromatin binding	517	0.414855	1.62792	1.86114e-07	7.05542e-05	6.6216e-05	3866	tags=36%, list=24%, signal=29%	ENSMUSG00000022463/ENSMUSG00000041272/ENSMUSG00000053411/ENSMUSG00000029167/ENSMUSG00000055204/ENSMUSG00000028576/ENSMUSG00000024045/ENSMUSG00000029833/ENSMUSG00000070495/ENSMUSG00000079184/ENSMUSG00000020719/ENSMUSG00000000440/ENSMUSG00000018160/ENSMUSG00000048661/ENSMUSG00000030652/ENSMUSG00000038369/ENSMUSG00000028053/ENSMUSG00000031099/ENSMUSG00000000776/ENSMUSG00000029687/ENSMUSG00000028896/…	4.17904
MF	GO:0015036	disulfide oxidoreductase activity	38	-0.748046	-2.08136	5.27191e-06	0.000927719	0.000870676	1228	tags=32%, list=8%, signal=29%	ENSMUSG00000020803/ENSMUSG00000031109/ENSMUSG00000020250/ENSMUSG00000025068/ENSMUSG00000025130/ENSMUSG00000028567/ENSMUSG00000028367/ENSMUSG00000024583/ENSMUSG00000025823/ENSMUSG00000057069/ENSMUSG00000020571/ENSMUSG00000027248	-3.06014
MF	GO:0015020	glucuronosyltransferase activity	23	-0.794244	-1.96626	3.91344e-05	0.00509876	0.00478525	1421	tags=48%, list=9%, signal=44%	ENSMUSG00000029260/ENSMUSG00000072664/ENSMUSG00000070704/ENSMUSG00000049152/ENSMUSG00000035811/ENSMUSG00000028838/ENSMUSG00000035780/ENSMUSG00000035836/ENSMUSG00000054630/ENSMUSG00000061906/ENSMUSG00000057425	-2.3201
MF	GO:0042393	histone binding	201	0.48218	1.729	5.5476e-06	0.000963718	0.000904461	2578	tags=31%, list=16%, signal=27%	ENSMUSG00000021377/ENSMUSG00000053411/ENSMUSG00000001632/ENSMUSG00000029833/ENSMUSG00000070495/ENSMUSG00000079184/ENSMUSG00000029629/ENSMUSG00000002870/ENSMUSG00000028896/ENSMUSG00000040481/ENSMUSG00000035024/ENSMUSG00000021477/ENSMUSG00000031715/ENSMUSG00000039089/ENSMUSG00000063049/ENSMUSG00000042599/ENSMUSG00000034910/ENSMUSG00000028496/ENSMUSG00000028693/ENSMUSG00000022387/ENSMUSG00000078671/…	3.04361
MF	GO:0034987	immunoglobulin receptor binding	14	-0.817266	-1.84204	0.00102847	0.0589711	0.0553451	997	tags=50%, list=6%, signal=47%	ENSMUSG00000067149/ENSMUSG00000076937/ENSMUSG00000104213/ENSMUSG00000076617/ENSMUSG00000105547/ENSMUSG00000095079/ENSMUSG00000076609	-1.25692
MF	GO:0016860	intramolecular oxidoreductase activity	47	-0.697563	-2.01169	1.00136e-05	0.00161529	0.00151597	1234	tags=34%, list=8%, signal=32%	ENSMUSG00000053898/ENSMUSG00000024132/ENSMUSG00000031168/ENSMUSG00000028343/ENSMUSG00000025130/ENSMUSG00000001666/ENSMUSG00000015090/ENSMUSG00000030968/ENSMUSG00000052102/ENSMUSG00000063730/ENSMUSG00000023272/ENSMUSG00000025823/ENSMUSG00000030284/ENSMUSG00000057069/ENSMUSG00000020571/ENSMUSG00000027248	-2.81931
MF	GO:0016864	intramolecular oxidoreductase activity, transposing S-S bonds	16	-0.866844	-2.00359	2.5463e-05	0.00338258	0.00317459	711	tags=56%, list=4%, signal=54%	ENSMUSG00000028343/ENSMUSG00000025130/ENSMUSG00000030968/ENSMUSG00000023272/ENSMUSG00000025823/ENSMUSG00000030284/ENSMUSG00000057069/ENSMUSG00000020571/ENSMUSG00000027248	-2.49831
MF	GO:0003729	mRNA binding	257	0.523546	1.9294	4.42711e-10	7.49842e-07	7.03736e-07	2462	tags=33%, list=15%, signal=28%	ENSMUSG00000033565/ENSMUSG00000033581/ENSMUSG00000032423/ENSMUSG00000094973/ENSMUSG00000022119/ENSMUSG00000028134/ENSMUSG00000032178/ENSMUSG00000045193/ENSMUSG00000107906/ENSMUSG00000006498/ENSMUSG00000058558/ENSMUSG00000028911/ENSMUSG00000020719/ENSMUSG00000028034/ENSMUSG00000022858/ENSMUSG00000007836/ENSMUSG00000063919/ENSMUSG00000055531/ENSMUSG00000042354/ENSMUSG00000097392/ENSMUSG00000068882/…	6.15259
MF	GO:0005549	odorant binding	23	-0.940771	-2.32901	1.15521e-12	5.21768e-09	4.89685e-09	354	tags=83%, list=2%, signal=81%	ENSMUSG00000015090/ENSMUSG00000066154/ENSMUSG00000041333/ENSMUSG00000066153/ENSMUSG00000078672/ENSMUSG00000058523/ENSMUSG00000078683/ENSMUSG00000078673/ENSMUSG00000078680/ENSMUSG00000089873/ENSMUSG00000078689/ENSMUSG00000073830/ENSMUSG00000073834/ENSMUSG00000078688/ENSMUSG00000078675/ENSMUSG00000078674/ENSMUSG00000096674/ENSMUSG00000073842/ENSMUSG00000096688	-8.31008
MF	GO:0016491	oxidoreductase activity	651	-0.409098	-1.62397	8.108e-09	9.15528e-06	8.59234e-06	2003	tags=22%, list=12%, signal=20%	ENSMUSG00000029776/ENSMUSG00000028597/ENSMUSG00000000673/ENSMUSG00000041697/ENSMUSG00000024664/ENSMUSG00000021211/ENSMUSG00000050445/ENSMUSG00000058076/ENSMUSG00000028167/ENSMUSG00000046949/ENSMUSG00000025815/ENSMUSG00000029455/ENSMUSG00000066441/ENSMUSG00000034108/ENSMUSG00000029009/ENSMUSG00000005510/ENSMUSG00000021210/ENSMUSG00000027406/ENSMUSG00000059734/ENSMUSG00000004637/ENSMUSG00000066072/…	-5.06589
MF	GO:0016667	oxidoreductase activity, acting on a sulfur group of donors	53	-0.737384	-2.1757	5.06457e-08	3.32559e-05	3.12111e-05	1228	tags=28%, list=8%, signal=26%	ENSMUSG00000020803/ENSMUSG00000031109/ENSMUSG00000020250/ENSMUSG00000025068/ENSMUSG00000025130/ENSMUSG00000028567/ENSMUSG00000028367/ENSMUSG00000049858/ENSMUSG00000054733/ENSMUSG00000024583/ENSMUSG00000025823/ENSMUSG00000075705/ENSMUSG00000057069/ENSMUSG00000020571/ENSMUSG00000027248	-4.50569
MF	GO:0005550	pheromone binding	7	-0.988371	-1.89482	1.55387e-07	6.50025e-05	6.10056e-05	197	tags=100%, list=1%, signal=99%	ENSMUSG00000041333/ENSMUSG00000078672/ENSMUSG00000058523/ENSMUSG00000078683/ENSMUSG00000073834/ENSMUSG00000096688	-4.21463
MF	GO:0003756	protein disulfide isomerase activity	16	-0.866844	-2.00359	2.5463e-05	0.00338258	0.00317459	711	tags=56%, list=4%, signal=54%	ENSMUSG00000028343/ENSMUSG00000025130/ENSMUSG00000030968/ENSMUSG00000023272/ENSMUSG00000025823/ENSMUSG00000030284/ENSMUSG00000057069/ENSMUSG00000020571/ENSMUSG00000027248	-2.49831
MF	GO:0030170	pyridoxal phosphate binding	46	-0.632159	-1.82599	0.000386446	0.0300416	0.0281944	2559	tags=39%, list=16%, signal=33%	ENSMUSG00000057228/ENSMUSG00000025270/ENSMUSG00000018659/ENSMUSG00000026866/ENSMUSG00000030934/ENSMUSG00000026272/ENSMUSG00000019232/ENSMUSG00000024039/ENSMUSG00000023044/ENSMUSG00000022546/ENSMUSG00000001323/ENSMUSG00000027618/ENSMUSG00000021468/ENSMUSG00000039616/ENSMUSG00000020182/ENSMUSG00000057880/ENSMUSG00000026621/ENSMUSG00000039648	-1.54984
MF	GO:0050294	steroid sulfotransferase activity	6	0.993786	1.78007	8.00113e-08	3.87197e-05	3.6339e-05	107	tags=100%, list=1%, signal=99%	ENSMUSG00000029272/ENSMUSG00000074377/ENSMUSG00000070810/ENSMUSG00000078798/ENSMUSG00000074375/ENSMUSG00000078799	4.43963
MF	GO:0003735	structural constituent of ribosome	150	0.366441	1.27448	0.0521236	0.459732	0.431464	2523	tags=27%, list=16%, signal=23%	ENSMUSG00000037772/ENSMUSG00000071415/ENSMUSG00000060036/ENSMUSG00000058558/ENSMUSG00000062328/ENSMUSG00000006333/ENSMUSG00000032399/ENSMUSG00000049517/ENSMUSG00000041453/ENSMUSG00000028495/ENSMUSG00000031320/ENSMUSG00000043716/ENSMUSG00000024608/ENSMUSG00000058600/ENSMUSG00000008683/ENSMUSG00000062997/ENSMUSG00000061983/ENSMUSG00000008668/ENSMUSG00000059291/ENSMUSG00000038900/ENSMUSG00000041841/…	0.365055
MF	GO:0008134	transcription factor binding	583	0.319871	1.26743	0.00631524	0.178274	0.167312	2911	tags=23%, list=18%, signal=20%	ENSMUSG00000033565/ENSMUSG00000052534/ENSMUSG00000032228/ENSMUSG00000033543/ENSMUSG00000001627/ENSMUSG00000024140/ENSMUSG00000024498/ENSMUSG00000029167/ENSMUSG00000071415/ENSMUSG00000055491/ENSMUSG00000019256/ENSMUSG00000024045/ENSMUSG00000029833/ENSMUSG00000028266/ENSMUSG00000020719/ENSMUSG00000000440/ENSMUSG00000018160/ENSMUSG00000020593/ENSMUSG00000032411/ENSMUSG00000031099/ENSMUSG00000028957/…	0.776472
MF	GO:0016757	transferase activity, transferring glycosyl groups	197	-0.512575	-1.82513	5.99105e-07	0.000159174	0.000149387	2647	tags=28%, list=16%, signal=24%	ENSMUSG00000032038/ENSMUSG00000092517/ENSMUSG00000002064/ENSMUSG00000115338/ENSMUSG00000021120/ENSMUSG00000046020/ENSMUSG00000028467/ENSMUSG00000025237/ENSMUSG00000032123/ENSMUSG00000022174/ENSMUSG00000063268/ENSMUSG00000039254/ENSMUSG00000025158/ENSMUSG00000033809/ENSMUSG00000028048/ENSMUSG00000079469/ENSMUSG00000028700/ENSMUSG00000043671/ENSMUSG00000029260/ENSMUSG00000032059/ENSMUSG00000022906/…	-3.82569
MF	GO:0016758	transferase activity, transferring hexosyl groups	139	-0.569267	-1.94949	1.8745e-07	7.05542e-05	6.6216e-05	2330	tags=27%, list=14%, signal=24%	ENSMUSG00000028467/ENSMUSG00000022174/ENSMUSG00000039254/ENSMUSG00000025158/ENSMUSG00000033809/ENSMUSG00000028048/ENSMUSG00000079469/ENSMUSG00000028700/ENSMUSG00000043671/ENSMUSG00000029260/ENSMUSG00000032059/ENSMUSG00000063362/ENSMUSG00000034487/ENSMUSG00000072664/ENSMUSG00000032437/ENSMUSG00000078919/ENSMUSG00000048970/ENSMUSG00000070704/ENSMUSG00000025728/ENSMUSG00000049152/ENSMUSG00000035811/…	-4.17904
MF	GO:0051082	unfolded protein binding	74	-0.58584	-1.82134	0.000160825	0.0151332	0.0142027	2220	tags=32%, list=14%, signal=28%	ENSMUSG00000028960/ENSMUSG00000070436/ENSMUSG00000090877/ENSMUSG00000073676/ENSMUSG00000029198/ENSMUSG00000027305/ENSMUSG00000020311/ENSMUSG00000021270/ENSMUSG00000027274/ENSMUSG00000026203/ENSMUSG00000024807/ENSMUSG00000087687/ENSMUSG00000001416/ENSMUSG00000026864/ENSMUSG00000005981/ENSMUSG00000022403/ENSMUSG00000091971/ENSMUSG00000022037/ENSMUSG00000023944/ENSMUSG00000037470/ENSMUSG00000020048/…	-1.84763
MF	GO:0070279	vitamin B6 binding	47	-0.625068	-1.80262	0.000432615	0.0324176	0.0304243	2559	tags=38%, list=16%, signal=32%	ENSMUSG00000057228/ENSMUSG00000025270/ENSMUSG00000018659/ENSMUSG00000026866/ENSMUSG00000030934/ENSMUSG00000026272/ENSMUSG00000019232/ENSMUSG00000024039/ENSMUSG00000023044/ENSMUSG00000022546/ENSMUSG00000001323/ENSMUSG00000027618/ENSMUSG00000021468/ENSMUSG00000039616/ENSMUSG00000020182/ENSMUSG00000057880/ENSMUSG00000026621/ENSMUSG00000039648	-1.51678
CC	GO:0009986	cell surface	615	-0.300623	-1.19516	0.0283738	0.354792	0.332977	2058	tags=18%, list=13%, signal=16%	ENSMUSG00000079507/ENSMUSG00000078735/ENSMUSG00000079491/ENSMUSG00000030849/ENSMUSG00000026509/ENSMUSG00000006299/ENSMUSG00000018593/ENSMUSG00000058022/ENSMUSG00000032086/ENSMUSG00000000159/ENSMUSG00000022074/ENSMUSG00000001763/ENSMUSG00000022582/ENSMUSG00000026768/ENSMUSG00000031253/ENSMUSG00000027082/ENSMUSG00000067212/ENSMUSG00000041936/ENSMUSG00000034664/ENSMUSG00000024778/ENSMUSG00000026399/…	-0.477586
CC	GO:0000785	chromatin	710	0.398635	1.60013	6.95947e-09	8.5728e-06	8.04568e-06	3852	tags=31%, list=24%, signal=25%	ENSMUSG00000052534/ENSMUSG00000032228/ENSMUSG00000024140/ENSMUSG00000026610/ENSMUSG00000053411/ENSMUSG00000029167/ENSMUSG00000036202/ENSMUSG00000033411/ENSMUSG00000055204/ENSMUSG00000027387/ENSMUSG00000019817/ENSMUSG00000035021/ENSMUSG00000041773/ENSMUSG00000024045/ENSMUSG00000041057/ENSMUSG00000029833/ENSMUSG00000089715/ENSMUSG00000079184/ENSMUSG00000018160/ENSMUSG00000038535/ENSMUSG00000018474/…	5.09444
CC	GO:0022626	cytosolic ribosome	103	0.599437	1.98439	3.36497e-07	0.000101323	9.50927e-05	2474	tags=43%, list=15%, signal=36%	ENSMUSG00000029167/ENSMUSG00000071415/ENSMUSG00000060036/ENSMUSG00000058558/ENSMUSG00000062328/ENSMUSG00000006333/ENSMUSG00000079435/ENSMUSG00000032399/ENSMUSG00000023025/ENSMUSG00000049517/ENSMUSG00000041453/ENSMUSG00000028495/ENSMUSG00000031320/ENSMUSG00000043716/ENSMUSG00000024608/ENSMUSG00000058600/ENSMUSG00000022009/ENSMUSG00000008683/ENSMUSG00000062997/ENSMUSG00000060377/ENSMUSG00000061983/…	4.02185
CC	GO:1905369	endopeptidase complex	69	-0.661423	-2.05608	4.2405e-07	0.000122253	0.000114736	3517	tags=58%, list=22%, signal=46%	ENSMUSG00000039047/ENSMUSG00000069744/ENSMUSG00000030603/ENSMUSG00000041958/ENSMUSG00000028426/ENSMUSG00000068749/ENSMUSG00000014769/ENSMUSG00000039067/ENSMUSG00000096727/ENSMUSG00000022193/ENSMUSG00000022867/ENSMUSG00000021832/ENSMUSG00000020720/ENSMUSG00000008604/ENSMUSG00000032301/ENSMUSG00000026869/ENSMUSG00000017428/ENSMUSG00000021024/ENSMUSG00000018286/ENSMUSG00000021737/ENSMUSG00000017221/…	-3.9403
CC	GO:0034663	endoplasmic reticulum chaperone complex	11	-0.920397	-1.95528	5.836e-06	0.00100099	0.000939437	618	tags=82%, list=4%, signal=79%	ENSMUSG00000025130/ENSMUSG00000026864/ENSMUSG00000032383/ENSMUSG00000020048/ENSMUSG00000025823/ENSMUSG00000022769/ENSMUSG00000004460/ENSMUSG00000032115/ENSMUSG00000020571	-3.02713
CC	GO:0005788	endoplasmic reticulum lumen	70	-0.68443	-2.12178	2.15246e-07	7.11361e-05	6.67621e-05	1457	tags=36%, list=9%, signal=33%	ENSMUSG00000030170/ENSMUSG00000020311/ENSMUSG00000017344/ENSMUSG00000038991/ENSMUSG00000025736/ENSMUSG00000048482/ENSMUSG00000094724/ENSMUSG00000095687/ENSMUSG00000028343/ENSMUSG00000029103/ENSMUSG00000026864/ENSMUSG00000035845/ENSMUSG00000028567/ENSMUSG00000025224/ENSMUSG00000022037/ENSMUSG00000029616/ENSMUSG00000037470/ENSMUSG00000022136/ENSMUSG00000020048/ENSMUSG00000032575/ENSMUSG00000025823/…	-4.17547
CC	GO:0005789	endoplasmic reticulum membrane	489	-0.506436	-1.9764	4.84478e-15	3.28234e-11	3.08052e-11	2296	tags=31%, list=14%, signal=28%	ENSMUSG00000025202/ENSMUSG00000020641/ENSMUSG00000032123/ENSMUSG00000022174/ENSMUSG00000023175/ENSMUSG00000008604/ENSMUSG00000039254/ENSMUSG00000071657/ENSMUSG00000054072/ENSMUSG00000036083/ENSMUSG00000027230/ENSMUSG00000048486/ENSMUSG00000030990/ENSMUSG00000025240/ENSMUSG00000079507/ENSMUSG00000039474/ENSMUSG00000043207/ENSMUSG00000033809/ENSMUSG00000021124/ENSMUSG00000035227/ENSMUSG00000079469/…	-10.5114
CC	GO:0009897	external side of plasma membrane	277	-0.330886	-1.22535	0.0416298	0.429615	0.403199	1849	tags=20%, list=11%, signal=18%	ENSMUSG00000079507/ENSMUSG00000078735/ENSMUSG00000079491/ENSMUSG00000026509/ENSMUSG00000022582/ENSMUSG00000067212/ENSMUSG00000034664/ENSMUSG00000024778/ENSMUSG00000026399/ENSMUSG00000037053/ENSMUSG00000003379/ENSMUSG00000073889/ENSMUSG00000010047/ENSMUSG00000021756/ENSMUSG00000059305/ENSMUSG00000029802/ENSMUSG00000015316/ENSMUSG00000031119/ENSMUSG00000005268/ENSMUSG00000015243/ENSMUSG00000000120/…	-0.394481
CC	GO:0019814	immunoglobulin complex	12	-0.840499	-1.83594	0.000964175	0.0573008	0.0537775	1702	tags=75%, list=10%, signal=67%	ENSMUSG00000003379/ENSMUSG00000040592/ENSMUSG00000067149/ENSMUSG00000076937/ENSMUSG00000104213/ENSMUSG00000076617/ENSMUSG00000105547/ENSMUSG00000095079/ENSMUSG00000076609	-1.2694
CC	GO:0042571	immunoglobulin complex, circulating	9	-0.902141	-1.84611	0.000378256	0.0300416	0.0281944	997	tags=78%, list=6%, signal=73%	ENSMUSG00000067149/ENSMUSG00000076937/ENSMUSG00000104213/ENSMUSG00000076617/ENSMUSG00000105547/ENSMUSG00000095079/ENSMUSG00000076609	-1.54984
CC	GO:0098800	inner mitochondrial membrane protein complex	126	-0.341709	-1.16375	0.147705	0.605012	0.567812	3669	tags=43%, list=23%, signal=33%	ENSMUSG00000049422/ENSMUSG00000022013/ENSMUSG00000000088/ENSMUSG00000025781/ENSMUSG00000013701/ENSMUSG00000040048/ENSMUSG00000025525/ENSMUSG00000018770/ENSMUSG00000033938/ENSMUSG00000004264/ENSMUSG00000053768/ENSMUSG00000021577/ENSMUSG00000039099/ENSMUSG00000038845/ENSMUSG00000113902/ENSMUSG00000024645/ENSMUSG00000031158/ENSMUSG00000039768/ENSMUSG00000006057/ENSMUSG00000022452/ENSMUSG00000050608/…	-0.245796
CC	GO:0030176	integral component of endoplasmic reticulum membrane	142	-0.580594	-1.99124	2.74801e-08	2.06864e-05	1.94144e-05	2296	tags=36%, list=14%, signal=31%	ENSMUSG00000025202/ENSMUSG00000071657/ENSMUSG00000027230/ENSMUSG00000048486/ENSMUSG00000025240/ENSMUSG00000079507/ENSMUSG00000039474/ENSMUSG00000043207/ENSMUSG00000033809/ENSMUSG00000018442/ENSMUSG00000067212/ENSMUSG00000027706/ENSMUSG00000027422/ENSMUSG00000018999/ENSMUSG00000014748/ENSMUSG00000032122/ENSMUSG00000015461/ENSMUSG00000037321/ENSMUSG00000020109/ENSMUSG00000003721/ENSMUSG00000030286/…	-4.71187
CC	GO:0031301	integral component of organelle membrane	315	-0.444514	-1.66538	3.65587e-06	0.000717928	0.000673784	2296	tags=26%, list=14%, signal=23%	ENSMUSG00000025202/ENSMUSG00000022066/ENSMUSG00000040374/ENSMUSG00000022108/ENSMUSG00000071657/ENSMUSG00000024403/ENSMUSG00000027230/ENSMUSG00000095463/ENSMUSG00000000959/ENSMUSG00000048486/ENSMUSG00000025158/ENSMUSG00000025240/ENSMUSG00000025094/ENSMUSG00000091780/ENSMUSG00000079507/ENSMUSG00000039474/ENSMUSG00000043207/ENSMUSG00000029470/ENSMUSG00000033809/ENSMUSG00000028542/ENSMUSG00000018442/…	-3.17148
CC	GO:0031227	intrinsic component of endoplasmic reticulum membrane	148	-0.57795	-1.99308	2.59913e-08	2.06864e-05	1.94144e-05	2296	tags=35%, list=14%, signal=30%	ENSMUSG00000025202/ENSMUSG00000071657/ENSMUSG00000027230/ENSMUSG00000048486/ENSMUSG00000025240/ENSMUSG00000079507/ENSMUSG00000039474/ENSMUSG00000043207/ENSMUSG00000033809/ENSMUSG00000018442/ENSMUSG00000067212/ENSMUSG00000027706/ENSMUSG00000027422/ENSMUSG00000018999/ENSMUSG00000014748/ENSMUSG00000032122/ENSMUSG00000015461/ENSMUSG00000037321/ENSMUSG00000020109/ENSMUSG00000003721/ENSMUSG00000030286/…	-4.71187
CC	GO:0031300	intrinsic component of organelle membrane	342	-0.439021	-1.65814	1.7521e-06	0.000383597	0.000360011	2296	tags=25%, list=14%, signal=22%	ENSMUSG00000025202/ENSMUSG00000022066/ENSMUSG00000040374/ENSMUSG00000022108/ENSMUSG00000071657/ENSMUSG00000024403/ENSMUSG00000027230/ENSMUSG00000095463/ENSMUSG00000000959/ENSMUSG00000048486/ENSMUSG00000025158/ENSMUSG00000025240/ENSMUSG00000025094/ENSMUSG00000091780/ENSMUSG00000079507/ENSMUSG00000039474/ENSMUSG00000043207/ENSMUSG00000029470/ENSMUSG00000033809/ENSMUSG00000028542/ENSMUSG00000018442/…	-3.44368
CC	GO:0005764	lysosome	386	-0.417134	-1.59344	3.42954e-06	0.000683387	0.000641367	2442	tags=27%, list=15%, signal=23%	ENSMUSG00000022967/ENSMUSG00000027291/ENSMUSG00000035206/ENSMUSG00000026944/ENSMUSG00000024942/ENSMUSG00000034247/ENSMUSG00000002496/ENSMUSG00000053897/ENSMUSG00000036503/ENSMUSG00000004626/ENSMUSG00000036083/ENSMUSG00000018340/ENSMUSG00000025702/ENSMUSG00000002103/ENSMUSG00000001018/ENSMUSG00000029434/ENSMUSG00000026509/ENSMUSG00000045374/ENSMUSG00000028048/ENSMUSG00000032086/ENSMUSG00000021124/…	-3.19289
CC	GO:0000323	lytic vacuole	386	-0.417134	-1.59344	3.42954e-06	0.000683387	0.000641367	2442	tags=27%, list=15%, signal=23%	ENSMUSG00000022967/ENSMUSG00000027291/ENSMUSG00000035206/ENSMUSG00000026944/ENSMUSG00000024942/ENSMUSG00000034247/ENSMUSG00000002496/ENSMUSG00000053897/ENSMUSG00000036503/ENSMUSG00000004626/ENSMUSG00000036083/ENSMUSG00000018340/ENSMUSG00000025702/ENSMUSG00000002103/ENSMUSG00000001018/ENSMUSG00000029434/ENSMUSG00000026509/ENSMUSG00000045374/ENSMUSG00000028048/ENSMUSG00000032086/ENSMUSG00000021124/…	-3.19289
CC	GO:0042579	microbody	131	-0.434706	-1.48221	0.00609679	0.177278	0.166378	1622	tags=26%, list=10%, signal=24%	ENSMUSG00000026272/ENSMUSG00000020087/ENSMUSG00000020283/ENSMUSG00000030545/ENSMUSG00000019809/ENSMUSG00000107283/ENSMUSG00000053898/ENSMUSG00000002763/ENSMUSG00000029098/ENSMUSG00000028975/ENSMUSG00000022210/ENSMUSG00000024066/ENSMUSG00000054422/ENSMUSG00000060657/ENSMUSG00000005069/ENSMUSG00000000876/ENSMUSG00000025980/ENSMUSG00000047866/ENSMUSG00000056999/ENSMUSG00000024507/ENSMUSG00000074064/…	-0.778905
CC	GO:0005740	mitochondrial envelope	614	-0.402122	-1.59937	1.58309e-07	6.50025e-05	6.10056e-05	2792	tags=25%, list=17%, signal=22%	ENSMUSG00000018428/ENSMUSG00000022551/ENSMUSG00000000386/ENSMUSG00000038690/ENSMUSG00000027673/ENSMUSG00000024099/ENSMUSG00000028247/ENSMUSG00000026489/ENSMUSG00000071654/ENSMUSG00000022789/ENSMUSG00000002346/ENSMUSG00000030884/ENSMUSG00000071014/ENSMUSG00000035885/ENSMUSG00000026926/ENSMUSG00000046338/ENSMUSG00000046516/ENSMUSG00000036932/ENSMUSG00000027199/ENSMUSG00000027282/ENSMUSG00000028455/…	-4.21463
CC	GO:0005743	mitochondrial inner membrane	420	-0.413218	-1.59102	3.10954e-06	0.000638399	0.000599145	2792	tags=27%, list=17%, signal=23%	ENSMUSG00000018428/ENSMUSG00000022551/ENSMUSG00000038690/ENSMUSG00000027673/ENSMUSG00000024099/ENSMUSG00000028247/ENSMUSG00000026489/ENSMUSG00000071654/ENSMUSG00000002346/ENSMUSG00000030884/ENSMUSG00000071014/ENSMUSG00000035885/ENSMUSG00000026926/ENSMUSG00000036932/ENSMUSG00000027199/ENSMUSG00000027282/ENSMUSG00000028455/ENSMUSG00000020163/ENSMUSG00000021371/ENSMUSG00000005803/ENSMUSG00000036199/…	-3.22247
CC	GO:0005759	mitochondrial matrix	260	-0.429355	-1.57834	6.92429e-05	0.00837715	0.00786206	3550	tags=39%, list=22%, signal=31%	ENSMUSG00000004610/ENSMUSG00000035772/ENSMUSG00000016833/ENSMUSG00000020477/ENSMUSG00000029545/ENSMUSG00000039018/ENSMUSG00000015357/ENSMUSG00000029376/ENSMUSG00000038225/ENSMUSG00000023939/ENSMUSG00000020832/ENSMUSG00000001100/ENSMUSG00000020549/ENSMUSG00000025209/ENSMUSG00000025745/ENSMUSG00000001755/ENSMUSG00000027809/ENSMUSG00000036880/ENSMUSG00000021646/ENSMUSG00000048217/ENSMUSG00000041650/…	-2.10446
CC	GO:0031966	mitochondrial membrane	570	-0.383278	-1.51634	4.32178e-06	0.000780801	0.000732791	2792	tags=24%, list=17%, signal=21%	ENSMUSG00000018428/ENSMUSG00000022551/ENSMUSG00000000386/ENSMUSG00000038690/ENSMUSG00000027673/ENSMUSG00000024099/ENSMUSG00000028247/ENSMUSG00000026489/ENSMUSG00000071654/ENSMUSG00000022789/ENSMUSG00000002346/ENSMUSG00000030884/ENSMUSG00000071014/ENSMUSG00000035885/ENSMUSG00000026926/ENSMUSG00000046338/ENSMUSG00000036932/ENSMUSG00000027199/ENSMUSG00000027282/ENSMUSG00000028455/ENSMUSG00000020163/…	-3.13502
CC	GO:0098798	mitochondrial protein complex	256	-0.396038	-1.44616	0.0010345	0.0589711	0.0553451	3688	tags=37%, list=23%, signal=29%	ENSMUSG00000029066/ENSMUSG00000113902/ENSMUSG00000024645/ENSMUSG00000020402/ENSMUSG00000031158/ENSMUSG00000039768/ENSMUSG00000004610/ENSMUSG00000035772/ENSMUSG00000006057/ENSMUSG00000016833/ENSMUSG00000020477/ENSMUSG00000022452/ENSMUSG00000050608/ENSMUSG00000015357/ENSMUSG00000042670/ENSMUSG00000020111/ENSMUSG00000023939/ENSMUSG00000027099/ENSMUSG00000016252/ENSMUSG00000025745/ENSMUSG00000027809/…	-1.25692
CC	GO:0016604	nuclear body	622	0.356578	1.41935	5.65055e-05	0.00714793	0.00670842	3733	tags=31%, list=23%, signal=24%	ENSMUSG00000032228/ENSMUSG00000024140/ENSMUSG00000027177/ENSMUSG00000008333/ENSMUSG00000032409/ENSMUSG00000036202/ENSMUSG00000021892/ENSMUSG00000027387/ENSMUSG00000037808/ENSMUSG00000066324/ENSMUSG00000019817/ENSMUSG00000032621/ENSMUSG00000020978/ENSMUSG00000070495/ENSMUSG00000028911/ENSMUSG00000061607/ENSMUSG00000055531/ENSMUSG00000035356/ENSMUSG00000024287/ENSMUSG00000020888/ENSMUSG00000000776/…	2.17338
CC	GO:0000790	nuclear chromatin	549	0.402799	1.58995	1.57654e-07	6.50025e-05	6.10056e-05	3852	tags=32%, list=24%, signal=25%	ENSMUSG00000052534/ENSMUSG00000032228/ENSMUSG00000024140/ENSMUSG00000026610/ENSMUSG00000053411/ENSMUSG00000029167/ENSMUSG00000036202/ENSMUSG00000033411/ENSMUSG00000019817/ENSMUSG00000035021/ENSMUSG00000041773/ENSMUSG00000024045/ENSMUSG00000029833/ENSMUSG00000079184/ENSMUSG00000038535/ENSMUSG00000018474/ENSMUSG00000055531/ENSMUSG00000031099/ENSMUSG00000000782/ENSMUSG00000005148/ENSMUSG00000000776/…	4.21463
CC	GO:0000228	nuclear chromosome	721	0.404037	1.62532	1.68848e-09	2.5421e-06	2.38579e-06	4096	tags=34%, list=25%, signal=26%	ENSMUSG00000052534/ENSMUSG00000032228/ENSMUSG00000024140/ENSMUSG00000021958/ENSMUSG00000026610/ENSMUSG00000053411/ENSMUSG00000029167/ENSMUSG00000036202/ENSMUSG00000033411/ENSMUSG00000019817/ENSMUSG00000035021/ENSMUSG00000041773/ENSMUSG00000024045/ENSMUSG00000041147/ENSMUSG00000029833/ENSMUSG00000079184/ENSMUSG00000038535/ENSMUSG00000018474/ENSMUSG00000055531/ENSMUSG00000031099/ENSMUSG00000061024/…	5.62237
CC	GO:0042175	nuclear outer membrane-endoplasmic reticulum membrane network	512	-0.52047	-2.03917	2.34694e-17	3.18011e-13	2.98457e-13	2296	tags=31%, list=14%, signal=28%	ENSMUSG00000025202/ENSMUSG00000020641/ENSMUSG00000032123/ENSMUSG00000022174/ENSMUSG00000023175/ENSMUSG00000008604/ENSMUSG00000039254/ENSMUSG00000071657/ENSMUSG00000054072/ENSMUSG00000036083/ENSMUSG00000027230/ENSMUSG00000048486/ENSMUSG00000030990/ENSMUSG00000025240/ENSMUSG00000079507/ENSMUSG00000039474/ENSMUSG00000043207/ENSMUSG00000033809/ENSMUSG00000021124/ENSMUSG00000035227/ENSMUSG00000024487/…	-12.5251
CC	GO:0005730	nucleolus	751	0.383019	1.54718	7.46834e-08	3.87197e-05	3.6339e-05	2480	tags=24%, list=15%, signal=21%	ENSMUSG00000022016/ENSMUSG00000094973/ENSMUSG00000037772/ENSMUSG00000020075/ENSMUSG00000021958/ENSMUSG00000008333/ENSMUSG00000027433/ENSMUSG00000032178/ENSMUSG00000071415/ENSMUSG00000020532/ENSMUSG00000030521/ENSMUSG00000107906/ENSMUSG00000027787/ENSMUSG00000025995/ENSMUSG00000060036/ENSMUSG00000041773/ENSMUSG00000024045/ENSMUSG00000041057/ENSMUSG00000079470/ENSMUSG00000058558/ENSMUSG00000006333/…	4.43963
CC	GO:0019866	organelle inner membrane	452	-0.39581	-1.53252	2.04355e-05	0.00288438	0.00270703	2792	tags=26%, list=17%, signal=22%	ENSMUSG00000018428/ENSMUSG00000022551/ENSMUSG00000038690/ENSMUSG00000027673/ENSMUSG00000024099/ENSMUSG00000028247/ENSMUSG00000026489/ENSMUSG00000071654/ENSMUSG00000002346/ENSMUSG00000030884/ENSMUSG00000071014/ENSMUSG00000035885/ENSMUSG00000026926/ENSMUSG00000036932/ENSMUSG00000027199/ENSMUSG00000027282/ENSMUSG00000028455/ENSMUSG00000020163/ENSMUSG00000021371/ENSMUSG00000005803/ENSMUSG00000036199/…	-2.56751
CC	GO:1905368	peptidase complex	93	-0.609185	-1.97587	1.48184e-06	0.000340322	0.000319396	3517	tags=54%, list=22%, signal=42%	ENSMUSG00000039047/ENSMUSG00000069744/ENSMUSG00000059995/ENSMUSG00000030603/ENSMUSG00000041958/ENSMUSG00000028426/ENSMUSG00000028899/ENSMUSG00000068749/ENSMUSG00000014769/ENSMUSG00000031967/ENSMUSG00000039067/ENSMUSG00000096727/ENSMUSG00000022193/ENSMUSG00000022867/ENSMUSG00000021832/ENSMUSG00000020720/ENSMUSG00000008604/ENSMUSG00000032301/ENSMUSG00000026869/ENSMUSG00000017428/ENSMUSG00000035227/…	-3.49567
CC	GO:0005777	peroxisome	131	-0.434706	-1.48221	0.00609679	0.177278	0.166378	1622	tags=26%, list=10%, signal=24%	ENSMUSG00000026272/ENSMUSG00000020087/ENSMUSG00000020283/ENSMUSG00000030545/ENSMUSG00000019809/ENSMUSG00000107283/ENSMUSG00000053898/ENSMUSG00000002763/ENSMUSG00000029098/ENSMUSG00000028975/ENSMUSG00000022210/ENSMUSG00000024066/ENSMUSG00000054422/ENSMUSG00000060657/ENSMUSG00000005069/ENSMUSG00000000876/ENSMUSG00000025980/ENSMUSG00000047866/ENSMUSG00000056999/ENSMUSG00000024507/ENSMUSG00000074064/…	-0.778905
CC	GO:0030684	preribosome	79	0.581415	1.84373	2.44255e-05	0.00330965	0.00310615	3521	tags=38%, list=22%, signal=30%	ENSMUSG00000030521/ENSMUSG00000079470/ENSMUSG00000021428/ENSMUSG00000061024/ENSMUSG00000022300/ENSMUSG00000116564/ENSMUSG00000061458/ENSMUSG00000038335/ENSMUSG00000026020/ENSMUSG00000054079/ENSMUSG00000027405/ENSMUSG00000046791/ENSMUSG00000005846/ENSMUSG00000019814/ENSMUSG00000023988/ENSMUSG00000041438/ENSMUSG00000025047/ENSMUSG00000058006/ENSMUSG00000063785/ENSMUSG00000061477/ENSMUSG00000058392/…	2.50778
CC	GO:0000502	proteasome complex	63	-0.666	-2.02349	2.98288e-06	0.000621816	0.000583582	3116	tags=54%, list=19%, signal=44%	ENSMUSG00000068749/ENSMUSG00000014769/ENSMUSG00000039067/ENSMUSG00000096727/ENSMUSG00000022193/ENSMUSG00000022867/ENSMUSG00000021832/ENSMUSG00000020720/ENSMUSG00000008604/ENSMUSG00000032301/ENSMUSG00000026869/ENSMUSG00000017428/ENSMUSG00000021024/ENSMUSG00000018286/ENSMUSG00000021737/ENSMUSG00000017221/ENSMUSG00000004951/ENSMUSG00000002102/ENSMUSG00000028837/ENSMUSG00000026750/ENSMUSG00000078652/…	-3.2339
CC	GO:1990904	ribonucleoprotein complex	650	0.381262	1.52302	8.94983e-07	0.000224575	0.000210766	2542	tags=24%, list=16%, signal=21%	ENSMUSG00000028809/ENSMUSG00000032423/ENSMUSG00000031167/ENSMUSG00000094973/ENSMUSG00000037772/ENSMUSG00000008333/ENSMUSG00000028134/ENSMUSG00000032178/ENSMUSG00000071415/ENSMUSG00000045193/ENSMUSG00000030521/ENSMUSG00000107906/ENSMUSG00000060036/ENSMUSG00000032621/ENSMUSG00000046434/ENSMUSG00000079470/ENSMUSG00000058558/ENSMUSG00000062328/ENSMUSG00000006333/ENSMUSG00000023156/ENSMUSG00000079435/…	3.6762
CC	GO:0098552	side of membrane	423	-0.343547	-1.32475	0.0043273	0.144066	0.135208	1791	tags=17%, list=11%, signal=15%	ENSMUSG00000067212/ENSMUSG00000014453/ENSMUSG00000034664/ENSMUSG00000024778/ENSMUSG00000026399/ENSMUSG00000037053/ENSMUSG00000003379/ENSMUSG00000073889/ENSMUSG00000010047/ENSMUSG00000000303/ENSMUSG00000019843/ENSMUSG00000021756/ENSMUSG00000059305/ENSMUSG00000031065/ENSMUSG00000029802/ENSMUSG00000015316/ENSMUSG00000031119/ENSMUSG00000005268/ENSMUSG00000015243/ENSMUSG00000000120/ENSMUSG00000030157/…	-0.868998
CC	GO:0005790	smooth endoplasmic reticulum	30	-0.843564	-2.24709	5.46703e-08	3.32559e-05	3.12111e-05	974	tags=50%, list=6%, signal=47%	ENSMUSG00000024807/ENSMUSG00000061455/ENSMUSG00000025289/ENSMUSG00000026864/ENSMUSG00000018567/ENSMUSG00000032383/ENSMUSG00000029616/ENSMUSG00000022136/ENSMUSG00000020048/ENSMUSG00000025823/ENSMUSG00000003814/ENSMUSG00000032115/ENSMUSG00000020368/ENSMUSG00000020571/ENSMUSG00000027248	-4.50569
CC	GO:0005681	spliceosomal complex	189	0.46873	1.66513	4.3538e-05	0.00561847	0.00527301	2540	tags=26%, list=16%, signal=22%	ENSMUSG00000028809/ENSMUSG00000032423/ENSMUSG00000031167/ENSMUSG00000094973/ENSMUSG00000008333/ENSMUSG00000028134/ENSMUSG00000045193/ENSMUSG00000107906/ENSMUSG00000032621/ENSMUSG00000046434/ENSMUSG00000020719/ENSMUSG00000022858/ENSMUSG00000044155/ENSMUSG00000035597/ENSMUSG00000025982/ENSMUSG00000002477/ENSMUSG00000037197/ENSMUSG00000039630/ENSMUSG00000025024/ENSMUSG00000027981/ENSMUSG00000033732/…	2.27794
CC	GO:0005773	vacuole	460	-0.418203	-1.62253	3.78968e-07	0.000111631	0.000104767	2500	tags=27%, list=15%, signal=24%	ENSMUSG00000026426/ENSMUSG00000004285/ENSMUSG00000022967/ENSMUSG00000027291/ENSMUSG00000035206/ENSMUSG00000026944/ENSMUSG00000024942/ENSMUSG00000034247/ENSMUSG00000002496/ENSMUSG00000052459/ENSMUSG00000053897/ENSMUSG00000022066/ENSMUSG00000008604/ENSMUSG00000036503/ENSMUSG00000004626/ENSMUSG00000024403/ENSMUSG00000036083/ENSMUSG00000018340/ENSMUSG00000095463/ENSMUSG00000025702/ENSMUSG00000002103/…	-3.97978
BP	GO:0002253	activation of immune response	230	-0.4573	-1.65381	1.92549e-05	0.00277994	0.00260901	1486	tags=17%, list=9%, signal=16%	ENSMUSG00000037942/ENSMUSG00000019843/ENSMUSG00000098470/ENSMUSG00000055447/ENSMUSG00000040592/ENSMUSG00000058952/ENSMUSG00000016933/ENSMUSG00000003235/ENSMUSG00000003873/ENSMUSG00000028979/ENSMUSG00000004266/ENSMUSG00000035914/ENSMUSG00000027514/ENSMUSG00000038521/ENSMUSG00000026433/ENSMUSG00000055172/ENSMUSG00000076937/ENSMUSG00000062300/ENSMUSG00000079037/ENSMUSG00000037706/ENSMUSG00000037780/…	-2.58352
BP	GO:0002250	adaptive immune response	320	-0.379484	-1.42476	0.000950698	0.0569998	0.053495	2058	tags=18%, list=13%, signal=16%	ENSMUSG00000079507/ENSMUSG00000079491/ENSMUSG00000021453/ENSMUSG00000025225/ENSMUSG00000029053/ENSMUSG00000024371/ENSMUSG00000067212/ENSMUSG00000024778/ENSMUSG00000026399/ENSMUSG00000037053/ENSMUSG00000003379/ENSMUSG00000052593/ENSMUSG00000037942/ENSMUSG00000019843/ENSMUSG00000030742/ENSMUSG00000037321/ENSMUSG00000015316/ENSMUSG00000098470/ENSMUSG00000040592/ENSMUSG00000058952/ENSMUSG00000030468/…	-1.27169
BP	GO:0006522	alanine metabolic process	3	-0.782529	-1.24426	0.211454	0.691659	0.64913	1622	tags=67%, list=10%, signal=60%	ENSMUSG00000031700/ENSMUSG00000026272	-0.187668
BP	GO:1901607	alpha-amino acid biosynthetic process	52	-0.439362	-1.28832	0.1	0.540271	0.507051	1835	tags=29%, list=11%, signal=26%	ENSMUSG00000026520/ENSMUSG00000013629/ENSMUSG00000029009/ENSMUSG00000026272/ENSMUSG00000024039/ENSMUSG00000028964/ENSMUSG00000025894/ENSMUSG00000022571/ENSMUSG00000001323/ENSMUSG00000030720/ENSMUSG00000020051/ENSMUSG00000004846/ENSMUSG00000031173/ENSMUSG00000044005/ENSMUSG00000020629	-0.294948
BP	GO:1901606	alpha-amino acid catabolic process	68	-0.487239	-1.51329	0.0123078	0.255782	0.240055	3168	tags=46%, list=19%, signal=37%	ENSMUSG00000028672/ENSMUSG00000020534/ENSMUSG00000015890/ENSMUSG00000021646/ENSMUSG00000017453/ENSMUSG00000036892/ENSMUSG00000028978/ENSMUSG00000017718/ENSMUSG00000034424/ENSMUSG00000029776/ENSMUSG00000032607/ENSMUSG00000026866/ENSMUSG00000026348/ENSMUSG00000021033/ENSMUSG00000030934/ENSMUSG00000026272/ENSMUSG00000030630/ENSMUSG00000031549/ENSMUSG00000022821/ENSMUSG00000023044/ENSMUSG00000021238/…	-0.61969
BP	GO:1901605	alpha-amino acid metabolic process	158	-0.477862	-1.65647	0.000144917	0.0139771	0.0131177	2032	tags=35%, list=12%, signal=31%	ENSMUSG00000028978/ENSMUSG00000039653/ENSMUSG00000057228/ENSMUSG00000017718/ENSMUSG00000026520/ENSMUSG00000053897/ENSMUSG00000034424/ENSMUSG00000013629/ENSMUSG00000044986/ENSMUSG00000029776/ENSMUSG00000000673/ENSMUSG00000032607/ENSMUSG00000026866/ENSMUSG00000026348/ENSMUSG00000029009/ENSMUSG00000021033/ENSMUSG00000040706/ENSMUSG00000030934/ENSMUSG00000026272/ENSMUSG00000030630/ENSMUSG00000011179/…	-1.88214
BP	GO:0000380	alternative mRNA splicing, via spliceosome	73	0.631901	1.97171	2.46871e-06	0.000529046	0.000496516	2186	tags=38%, list=13%, signal=33%	ENSMUSG00000033565/ENSMUSG00000032621/ENSMUSG00000046434/ENSMUSG00000006498/ENSMUSG00000028911/ENSMUSG00000020719/ENSMUSG00000022858/ENSMUSG00000063919/ENSMUSG00000028820/ENSMUSG00000028676/ENSMUSG00000037197/ENSMUSG00000021134/ENSMUSG00000039630/ENSMUSG00000010608/ENSMUSG00000034681/ENSMUSG00000024949/ENSMUSG00000035851/ENSMUSG00000071172/ENSMUSG00000024097/ENSMUSG00000092341/ENSMUSG00000029439/…	3.30407
BP	GO:0050851	antigen receptor-mediated signaling pathway	131	-0.460271	-1.56937	0.00141551	0.0724568	0.0680016	2879	tags=29%, list=18%, signal=24%	ENSMUSG00000030577/ENSMUSG00000076498/ENSMUSG00000056268/ENSMUSG00000037731/ENSMUSG00000024340/ENSMUSG00000021457/ENSMUSG00000022148/ENSMUSG00000074781/ENSMUSG00000028455/ENSMUSG00000026656/ENSMUSG00000003068/ENSMUSG00000108763/ENSMUSG00000063358/ENSMUSG00000042345/ENSMUSG00000014453/ENSMUSG00000003379/ENSMUSG00000019843/ENSMUSG00000040592/ENSMUSG00000016933/ENSMUSG00000003235/ENSMUSG00000003873/…	-1.16748
BP	GO:0009074	aromatic amino acid family catabolic process	18	-0.820798	-1.93562	0.000106532	0.0117851	0.0110604	1957	tags=78%, list=12%, signal=68%	ENSMUSG00000017718/ENSMUSG00000026866/ENSMUSG00000026348/ENSMUSG00000021033/ENSMUSG00000030630/ENSMUSG00000031549/ENSMUSG00000022821/ENSMUSG00000039783/ENSMUSG00000020017/ENSMUSG00000029445/ENSMUSG00000015806/ENSMUSG00000020051/ENSMUSG00000034456/ENSMUSG00000028011	-1.95623
BP	GO:0009072	aromatic amino acid family metabolic process	29	-0.709339	-1.87962	0.000388997	0.0300416	0.0281944	3335	tags=72%, list=21%, signal=58%	ENSMUSG00000029376/ENSMUSG00000015890/ENSMUSG00000061740/ENSMUSG00000022129/ENSMUSG00000020098/ENSMUSG00000017718/ENSMUSG00000000673/ENSMUSG00000026866/ENSMUSG00000026348/ENSMUSG00000021033/ENSMUSG00000030630/ENSMUSG00000031549/ENSMUSG00000022821/ENSMUSG00000028964/ENSMUSG00000039783/ENSMUSG00000020017/ENSMUSG00000029445/ENSMUSG00000015806/ENSMUSG00000020051/ENSMUSG00000034456/ENSMUSG00000028011	-1.54984
BP	GO:0042113	B cell activation	209	-0.320989	-1.14443	0.163265	0.627312	0.58874	2079	tags=17%, list=13%, signal=15%	ENSMUSG00000023067/ENSMUSG00000032053/ENSMUSG00000020134/ENSMUSG00000035992/ENSMUSG00000014453/ENSMUSG00000024778/ENSMUSG00000003379/ENSMUSG00000062949/ENSMUSG00000052593/ENSMUSG00000041417/ENSMUSG00000020644/ENSMUSG00000059305/ENSMUSG00000026162/ENSMUSG00000008855/ENSMUSG00000040592/ENSMUSG00000020484/ENSMUSG00000030468/ENSMUSG00000003873/ENSMUSG00000024807/ENSMUSG00000043013/ENSMUSG00000004266/…	-0.230077
BP	GO:0050853	B cell receptor signaling pathway	51	-0.64468	-1.88697	0.00012254	0.0123912	0.0116293	1783	tags=37%, list=11%, signal=33%	ENSMUSG00000030577/ENSMUSG00000076498/ENSMUSG00000021457/ENSMUSG00000026656/ENSMUSG00000063358/ENSMUSG00000014453/ENSMUSG00000003379/ENSMUSG00000040592/ENSMUSG00000003873/ENSMUSG00000004266/ENSMUSG00000076937/ENSMUSG00000037706/ENSMUSG00000104213/ENSMUSG00000024673/ENSMUSG00000076617/ENSMUSG00000105547/ENSMUSG00000095079/ENSMUSG00000061132/ENSMUSG00000076609	-1.93445
BP	GO:0001568	blood vessel development	586	0.369478	1.4632	1.47755e-05	0.00231933	0.00217672	2388	tags=20%, list=15%, signal=18%	ENSMUSG00000057722/ENSMUSG00000064325/ENSMUSG00000052336/ENSMUSG00000023886/ENSMUSG00000055653/ENSMUSG00000026193/ENSMUSG00000030605/ENSMUSG00000075254/ENSMUSG00000024140/ENSMUSG00000039844/ENSMUSG00000057110/ENSMUSG00000055204/ENSMUSG00000031785/ENSMUSG00000019256/ENSMUSG00000001632/ENSMUSG00000027947/ENSMUSG00000034640/ENSMUSG00000072115/ENSMUSG00000032679/ENSMUSG00000000440/ENSMUSG00000018160/…	2.6622
BP	GO:0046395	carboxylic acid catabolic process	199	-0.501747	-1.78749	1.15753e-06	0.000270422	0.000253795	2308	tags=36%, list=14%, signal=31%	ENSMUSG00000002588/ENSMUSG00000034424/ENSMUSG00000028127/ENSMUSG00000010651/ENSMUSG00000040374/ENSMUSG00000028670/ENSMUSG00000036820/ENSMUSG00000028692/ENSMUSG00000029776/ENSMUSG00000032607/ENSMUSG00000058022/ENSMUSG00000026866/ENSMUSG00000026348/ENSMUSG00000028937/ENSMUSG00000028167/ENSMUSG00000021033/ENSMUSG00000030934/ENSMUSG00000042010/ENSMUSG00000002475/ENSMUSG00000024981/ENSMUSG00000026272/…	-3.59552
BP	GO:0019752	carboxylic acid metabolic process	776	-0.417245	-1.672	3.91802e-11	8.8482e-08	8.30415e-08	2032	tags=24%, list=12%, signal=22%	ENSMUSG00000044986/ENSMUSG00000030979/ENSMUSG00000029776/ENSMUSG00000000673/ENSMUSG00000018501/ENSMUSG00000032607/ENSMUSG00000024664/ENSMUSG00000058022/ENSMUSG00000026866/ENSMUSG00000026348/ENSMUSG00000031948/ENSMUSG00000032079/ENSMUSG00000028937/ENSMUSG00000028167/ENSMUSG00000025815/ENSMUSG00000028518/ENSMUSG00000029009/ENSMUSG00000075289/ENSMUSG00000031483/ENSMUSG00000031960/ENSMUSG00000004233/…	-7.0807
BP	GO:0001775	cell activation	765	-0.238175	-0.954749	0.668712	0.918163	0.861707	2079	tags=14%, list=13%, signal=13%	ENSMUSG00000023067/ENSMUSG00000032053/ENSMUSG00000001786/ENSMUSG00000003644/ENSMUSG00000020134/ENSMUSG00000021453/ENSMUSG00000025225/ENSMUSG00000018501/ENSMUSG00000001123/ENSMUSG00000035992/ENSMUSG00000031948/ENSMUSG00000029053/ENSMUSG00000039699/ENSMUSG00000034902/ENSMUSG00000067212/ENSMUSG00000014453/ENSMUSG00000022999/ENSMUSG00000038160/ENSMUSG00000034664/ENSMUSG00000024778/ENSMUSG00000003379/…	-0.0646402
BP	GO:0045454	cell redox homeostasis	59	-0.720838	-2.16387	7.15094e-08	3.87197e-05	3.6339e-05	932	tags=29%, list=6%, signal=27%	ENSMUSG00000038991/ENSMUSG00000020250/ENSMUSG00000025289/ENSMUSG00000021497/ENSMUSG00000028343/ENSMUSG00000025130/ENSMUSG00000063856/ENSMUSG00000032350/ENSMUSG00000028567/ENSMUSG00000030968/ENSMUSG00000028367/ENSMUSG00000024953/ENSMUSG00000024583/ENSMUSG00000025823/ENSMUSG00000057069/ENSMUSG00000020571/ENSMUSG00000027248	-4.43963
BP	GO:0008652	cellular amino acid biosynthetic process	54	-0.465069	-1.37776	0.0630081	0.472542	0.443486	1835	tags=26%, list=11%, signal=23%	ENSMUSG00000029009/ENSMUSG00000026272/ENSMUSG00000024039/ENSMUSG00000028964/ENSMUSG00000025894/ENSMUSG00000022571/ENSMUSG00000001323/ENSMUSG00000030720/ENSMUSG00000020051/ENSMUSG00000004846/ENSMUSG00000031173/ENSMUSG00000044005/ENSMUSG00000057880/ENSMUSG00000020629	-0.35312
BP	GO:0009063	cellular amino acid catabolic process	78	-0.489584	-1.53772	0.00638933	0.179617	0.168573	2003	tags=44%, list=12%, signal=38%	ENSMUSG00000028672/ENSMUSG00000020534/ENSMUSG00000015890/ENSMUSG00000021646/ENSMUSG00000017453/ENSMUSG00000036892/ENSMUSG00000028978/ENSMUSG00000017718/ENSMUSG00000034424/ENSMUSG00000029776/ENSMUSG00000032607/ENSMUSG00000026866/ENSMUSG00000026348/ENSMUSG00000021033/ENSMUSG00000030934/ENSMUSG00000026272/ENSMUSG00000030630/ENSMUSG00000031549/ENSMUSG00000031969/ENSMUSG00000022821/ENSMUSG00000023044/…	-0.773212
BP	GO:0006520	cellular amino acid metabolic process	220	-0.491163	-1.76793	1.51648e-06	0.000342472	0.000321414	2595	tags=35%, list=16%, signal=29%	ENSMUSG00000028978/ENSMUSG00000039653/ENSMUSG00000057228/ENSMUSG00000023938/ENSMUSG00000056228/ENSMUSG00000017718/ENSMUSG00000026520/ENSMUSG00000022241/ENSMUSG00000053897/ENSMUSG00000034424/ENSMUSG00000013629/ENSMUSG00000044986/ENSMUSG00000029776/ENSMUSG00000000673/ENSMUSG00000032607/ENSMUSG00000026866/ENSMUSG00000026348/ENSMUSG00000031948/ENSMUSG00000029009/ENSMUSG00000031960/ENSMUSG00000004233/…	-3.49293
BP	GO:0006974	cellular response to DNA damage stimulus	690	0.352086	1.40728	2.0237e-05	0.00288438	0.00270703	3198	tags=26%, list=20%, signal=22%	ENSMUSG00000027381/ENSMUSG00000058317/ENSMUSG00000021377/ENSMUSG00000020287/ENSMUSG00000032409/ENSMUSG00000036202/ENSMUSG00000027433/ENSMUSG00000028089/ENSMUSG00000041147/ENSMUSG00000026977/ENSMUSG00000020719/ENSMUSG00000061607/ENSMUSG00000022960/ENSMUSG00000038369/ENSMUSG00000024287/ENSMUSG00000000142/ENSMUSG00000002870/ENSMUSG00000052144/ENSMUSG00000038069/ENSMUSG00000027351/ENSMUSG00000024974/…	2.56751
BP	GO:0035967	cellular response to topologically incorrect protein	102	-0.565027	-1.85666	2.35605e-05	0.0032247	0.00302642	2630	tags=33%, list=16%, signal=28%	ENSMUSG00000068328/ENSMUSG00000002064/ENSMUSG00000026142/ENSMUSG00000054455/ENSMUSG00000024392/ENSMUSG00000027230/ENSMUSG00000090877/ENSMUSG00000039474/ENSMUSG00000029390/ENSMUSG00000052271/ENSMUSG00000025917/ENSMUSG00000018442/ENSMUSG00000041417/ENSMUSG00000015461/ENSMUSG00000027808/ENSMUSG00000020109/ENSMUSG00000028452/ENSMUSG00000020484/ENSMUSG00000003873/ENSMUSG00000025980/ENSMUSG00000034126/…	-2.51907
BP	GO:0034620	cellular response to unfolded protein	80	-0.581134	-1.83728	7.29567e-05	0.00867161	0.00813841	2179	tags=30%, list=13%, signal=26%	ENSMUSG00000027230/ENSMUSG00000090877/ENSMUSG00000039474/ENSMUSG00000029390/ENSMUSG00000052271/ENSMUSG00000025917/ENSMUSG00000018442/ENSMUSG00000041417/ENSMUSG00000015461/ENSMUSG00000027808/ENSMUSG00000020484/ENSMUSG00000003873/ENSMUSG00000025980/ENSMUSG00000028466/ENSMUSG00000026864/ENSMUSG00000037720/ENSMUSG00000091971/ENSMUSG00000023010/ENSMUSG00000009092/ENSMUSG00000022136/ENSMUSG00000035041/…	-2.08946
BP	GO:0006695	cholesterol biosynthetic process	45	0.617531	1.77103	0.000716677	0.0471406	0.044242	730	tags=29%, list=4%, signal=28%	ENSMUSG00000021670/ENSMUSG00000022463/ENSMUSG00000033105/ENSMUSG00000026675/ENSMUSG00000031604/ENSMUSG00000001467/ENSMUSG00000006517/ENSMUSG00000005514/ENSMUSG00000021273/ENSMUSG00000028240/ENSMUSG00000031349/ENSMUSG00000093930/ENSMUSG00000004880	1.35416
BP	GO:0043009	chordate embryonic development	577	0.377687	1.49387	7.14691e-06	0.00119556	0.00112205	3170	tags=28%, list=19%, signal=23%	ENSMUSG00000040856/ENSMUSG00000037664/ENSMUSG00000027381/ENSMUSG00000052534/ENSMUSG00000021209/ENSMUSG00000022995/ENSMUSG00000075254/ENSMUSG00000024140/ENSMUSG00000026576/ENSMUSG00000000957/ENSMUSG00000007989/ENSMUSG00000036427/ENSMUSG00000001632/ENSMUSG00000041147/ENSMUSG00000028266/ENSMUSG00000021268/ENSMUSG00000018160/ENSMUSG00000047517/ENSMUSG00000030652/ENSMUSG00000029287/ENSMUSG00000038369/…	2.94999
BP	GO:0006325	chromatin organization	654	0.391788	1.56557	7.06736e-08	3.87197e-05	3.6339e-05	2500	tags=24%, list=15%, signal=22%	ENSMUSG00000041272/ENSMUSG00000021377/ENSMUSG00000053411/ENSMUSG00000036202/ENSMUSG00000028089/ENSMUSG00000071350/ENSMUSG00000035021/ENSMUSG00000001632/ENSMUSG00000024045/ENSMUSG00000041147/ENSMUSG00000089715/ENSMUSG00000070495/ENSMUSG00000010453/ENSMUSG00000079184/ENSMUSG00000029629/ENSMUSG00000020593/ENSMUSG00000038369/ENSMUSG00000018474/ENSMUSG00000028053/ENSMUSG00000031099/ENSMUSG00000039068/…	4.43963
BP	GO:0007059	chromosome segregation	281	0.387603	1.43669	0.00217537	0.100124	0.0939676	4006	tags=30%, list=25%, signal=23%	ENSMUSG00000047844/ENSMUSG00000021958/ENSMUSG00000071350/ENSMUSG00000028212/ENSMUSG00000024045/ENSMUSG00000041147/ENSMUSG00000061024/ENSMUSG00000037443/ENSMUSG00000000142/ENSMUSG00000028896/ENSMUSG00000035024/ENSMUSG00000116564/ENSMUSG00000048170/ENSMUSG00000024974/ENSMUSG00000028820/ENSMUSG00000017485/ENSMUSG00000006005/ENSMUSG00000066979/ENSMUSG00000027536/ENSMUSG00000017421/ENSMUSG00000039630/…	1.02702
BP	GO:0032922	circadian regulation of gene expression	63	0.439042	1.33198	0.0567515	0.461763	0.43337	2631	tags=32%, list=16%, signal=27%	ENSMUSG00000029167/ENSMUSG00000019256/ENSMUSG00000028957/ENSMUSG00000022433/ENSMUSG00000039630/ENSMUSG00000068742/ENSMUSG00000038550/ENSMUSG00000042406/ENSMUSG00000042745/ENSMUSG00000030103/ENSMUSG00000032010/ENSMUSG00000030256/ENSMUSG00000037060/ENSMUSG00000094936/ENSMUSG00000054611/ENSMUSG00000020063/ENSMUSG00000021144/ENSMUSG00000020893/ENSMUSG00000020038/ENSMUSG00000020572	0.363141
BP	GO:0006956	complement activation	56	-0.712964	-2.12909	4.88633e-07	0.000135211	0.000126897	1873	tags=39%, list=12%, signal=35%	ENSMUSG00000024371/ENSMUSG00000026399/ENSMUSG00000037942/ENSMUSG00000098470/ENSMUSG00000058952/ENSMUSG00000028979/ENSMUSG00000038521/ENSMUSG00000055172/ENSMUSG00000076937/ENSMUSG00000037780/ENSMUSG00000023224/ENSMUSG00000022149/ENSMUSG00000104213/ENSMUSG00000015083/ENSMUSG00000076617/ENSMUSG00000105547/ENSMUSG00000095079/ENSMUSG00000035031/ENSMUSG00000024863/ENSMUSG00000076609/ENSMUSG00000022181/…	-3.89655
BP	GO:0006958	complement activation, classical pathway	36	-0.792559	-2.18346	2.14912e-07	7.11361e-05	6.67621e-05	1873	tags=58%, list=12%, signal=52%	ENSMUSG00000024371/ENSMUSG00000026399/ENSMUSG00000037942/ENSMUSG00000098470/ENSMUSG00000058952/ENSMUSG00000028979/ENSMUSG00000038521/ENSMUSG00000055172/ENSMUSG00000076937/ENSMUSG00000037780/ENSMUSG00000023224/ENSMUSG00000022149/ENSMUSG00000104213/ENSMUSG00000015083/ENSMUSG00000076617/ENSMUSG00000105547/ENSMUSG00000095079/ENSMUSG00000035031/ENSMUSG00000024863/ENSMUSG00000076609/ENSMUSG00000029656	-4.17547
BP	GO:0042742	defense response to bacterium	169	-0.338449	-1.18876	0.114458	0.568407	0.533457	2300	tags=21%, list=14%, signal=18%	ENSMUSG00000035459/ENSMUSG00000024901/ENSMUSG00000054072/ENSMUSG00000047246/ENSMUSG00000018102/ENSMUSG00000033688/ENSMUSG00000001123/ENSMUSG00000067212/ENSMUSG00000022894/ENSMUSG00000069874/ENSMUSG00000052593/ENSMUSG00000079363/ENSMUSG00000068923/ENSMUSG00000010054/ENSMUSG00000015149/ENSMUSG00000067149/ENSMUSG00000105096/ENSMUSG00000022575/ENSMUSG00000051748/ENSMUSG00000061232/ENSMUSG00000076937/…	-0.272901
BP	GO:0098542	defense response to other organism	704	-0.345481	-1.38076	7.87012e-05	0.00919311	0.00862785	2039	tags=18%, list=13%, signal=16%	ENSMUSG00000018102/ENSMUSG00000045932/ENSMUSG00000043207/ENSMUSG00000040033/ENSMUSG00000033688/ENSMUSG00000026866/ENSMUSG00000056692/ENSMUSG00000001123/ENSMUSG00000057596/ENSMUSG00000049502/ENSMUSG00000024371/ENSMUSG00000039699/ENSMUSG00000067212/ENSMUSG00000014453/ENSMUSG00000074896/ENSMUSG00000026399/ENSMUSG00000022906/ENSMUSG00000022894/ENSMUSG00000069874/ENSMUSG00000072601/ENSMUSG00000057982/…	-2.0641
BP	GO:0048589	developmental growth	565	0.374641	1.47957	1.58226e-05	0.00241807	0.00226939	3188	tags=28%, list=20%, signal=23%	ENSMUSG00000040856/ENSMUSG00000057722/ENSMUSG00000037664/ENSMUSG00000031633/ENSMUSG00000027381/ENSMUSG00000026193/ENSMUSG00000001627/ENSMUSG00000075254/ENSMUSG00000001313/ENSMUSG00000019256/ENSMUSG00000027947/ENSMUSG00000041147/ENSMUSG00000005533/ENSMUSG00000040268/ENSMUSG00000031563/ENSMUSG00000005514/ENSMUSG00000000031/ENSMUSG00000028034/ENSMUSG00000021268/ENSMUSG00000018160/ENSMUSG00000047517/…	2.64409
BP	GO:0043648	dicarboxylic acid metabolic process	76	-0.434133	-1.3558	0.0300138	0.362789	0.340482	3722	tags=39%, list=23%, signal=31%	ENSMUSG00000035637/ENSMUSG00000015016/ENSMUSG00000026664/ENSMUSG00000063428/ENSMUSG00000029376/ENSMUSG00000047638/ENSMUSG00000020664/ENSMUSG00000020534/ENSMUSG00000015890/ENSMUSG00000048217/ENSMUSG00000036892/ENSMUSG00000057228/ENSMUSG00000020321/ENSMUSG00000000673/ENSMUSG00000026866/ENSMUSG00000026348/ENSMUSG00000027406/ENSMUSG00000030934/ENSMUSG00000030674/ENSMUSG00000009566/ENSMUSG00000052738/…	-0.467906
BP	GO:0006259	DNA metabolic process	722	0.372903	1.49877	5.33159e-07	0.000144486	0.000135602	3198	tags=27%, list=20%, signal=23%	ENSMUSG00000023886/ENSMUSG00000041272/ENSMUSG00000021377/ENSMUSG00000020287/ENSMUSG00000021958/ENSMUSG00000032409/ENSMUSG00000029167/ENSMUSG00000036202/ENSMUSG00000027433/ENSMUSG00000028089/ENSMUSG00000019256/ENSMUSG00000028212/ENSMUSG00000041147/ENSMUSG00000005533/ENSMUSG00000040663/ENSMUSG00000070495/ENSMUSG00000079184/ENSMUSG00000000031/ENSMUSG00000061607/ENSMUSG00000021268/ENSMUSG00000000440/…	3.86773
BP	GO:0006310	DNA recombination	238	0.436366	1.59144	7.8407e-05	0.00919311	0.00862785	4212	tags=38%, list=26%, signal=29%	ENSMUSG00000036202/ENSMUSG00000027433/ENSMUSG00000041147/ENSMUSG00000040663/ENSMUSG00000000782/ENSMUSG00000024287/ENSMUSG00000002870/ENSMUSG00000052144/ENSMUSG00000028820/ENSMUSG00000026434/ENSMUSG00000044927/ENSMUSG00000043929/ENSMUSG00000017485/ENSMUSG00000056394/ENSMUSG00000028884/ENSMUSG00000002221/ENSMUSG00000026355/ENSMUSG00000041238/ENSMUSG00000037262/ENSMUSG00000014074/ENSMUSG00000022673/…	2.0641
BP	GO:0006281	DNA repair	445	0.393423	1.52669	2.15676e-05	0.0030128	0.00282755	4220	tags=37%, list=26%, signal=28%	ENSMUSG00000021377/ENSMUSG00000020287/ENSMUSG00000032409/ENSMUSG00000036202/ENSMUSG00000027433/ENSMUSG00000028089/ENSMUSG00000041147/ENSMUSG00000061607/ENSMUSG00000000142/ENSMUSG00000002870/ENSMUSG00000052144/ENSMUSG00000024974/ENSMUSG00000028820/ENSMUSG00000026434/ENSMUSG00000043929/ENSMUSG00000017485/ENSMUSG00000040331/ENSMUSG00000028560/ENSMUSG00000026196/ENSMUSG00000056394/ENSMUSG00000032267/…	2.54859
BP	GO:0006260	DNA replication	228	0.412625	1.49869	0.000714173	0.0471406	0.044242	3641	tags=36%, list=22%, signal=29%	ENSMUSG00000032409/ENSMUSG00000055204/ENSMUSG00000028212/ENSMUSG00000035021/ENSMUSG00000041147/ENSMUSG00000022960/ENSMUSG00000024287/ENSMUSG00000023027/ENSMUSG00000002870/ENSMUSG00000026037/ENSMUSG00000048170/ENSMUSG00000024974/ENSMUSG00000026434/ENSMUSG00000056394/ENSMUSG00000028884/ENSMUSG00000028693/ENSMUSG00000009376/ENSMUSG00000006585/ENSMUSG00000026355/ENSMUSG00000037262/ENSMUSG00000035726/…	1.35416
BP	GO:0009792	embryo development ending in birth or egg hatching	590	0.379304	1.50423	6.26281e-06	0.00106076	0.000995539	3170	tags=28%, list=19%, signal=23%	ENSMUSG00000040856/ENSMUSG00000037664/ENSMUSG00000027381/ENSMUSG00000052534/ENSMUSG00000021209/ENSMUSG00000022995/ENSMUSG00000075254/ENSMUSG00000024140/ENSMUSG00000050310/ENSMUSG00000026576/ENSMUSG00000000957/ENSMUSG00000007989/ENSMUSG00000036427/ENSMUSG00000001632/ENSMUSG00000041147/ENSMUSG00000028266/ENSMUSG00000021268/ENSMUSG00000018160/ENSMUSG00000047517/ENSMUSG00000030652/ENSMUSG00000029287/…	3.00194
BP	GO:1903513	endoplasmic reticulum to cytosol transport	27	-0.771627	-2.01369	1.92852e-05	0.00277994	0.00260901	2630	tags=67%, list=16%, signal=56%	ENSMUSG00000068328/ENSMUSG00000026142/ENSMUSG00000053317/ENSMUSG00000039703/ENSMUSG00000018442/ENSMUSG00000074093/ENSMUSG00000020964/ENSMUSG00000020311/ENSMUSG00000028452/ENSMUSG00000024807/ENSMUSG00000025873/ENSMUSG00000019188/ENSMUSG00000030104/ENSMUSG00000038312/ENSMUSG00000009092/ENSMUSG00000020048/ENSMUSG00000040462/ENSMUSG00000002015	-2.58352
BP	GO:0006888	endoplasmic reticulum to Golgi vesicle-mediated transport	109	-0.629103	-2.1083	4.63086e-08	3.30254e-05	3.09947e-05	2779	tags=47%, list=17%, signal=39%	ENSMUSG00000032458/ENSMUSG00000020986/ENSMUSG00000027465/ENSMUSG00000001143/ENSMUSG00000002778/ENSMUSG00000020628/ENSMUSG00000073678/ENSMUSG00000032892/ENSMUSG00000031919/ENSMUSG00000032353/ENSMUSG00000054455/ENSMUSG00000026589/ENSMUSG00000030058/ENSMUSG00000049299/ENSMUSG00000034473/ENSMUSG00000021124/ENSMUSG00000024487/ENSMUSG00000029390/ENSMUSG00000020088/ENSMUSG00000020386/ENSMUSG00000014748/…	-4.50871
BP	GO:0030968	endoplasmic reticulum unfolded protein response	62	-0.612345	-1.85731	5.69724e-05	0.00714793	0.00670842	2179	tags=32%, list=13%, signal=28%	ENSMUSG00000027230/ENSMUSG00000039474/ENSMUSG00000029390/ENSMUSG00000052271/ENSMUSG00000025917/ENSMUSG00000018442/ENSMUSG00000041417/ENSMUSG00000015461/ENSMUSG00000027808/ENSMUSG00000020484/ENSMUSG00000003873/ENSMUSG00000028466/ENSMUSG00000026864/ENSMUSG00000037720/ENSMUSG00000009092/ENSMUSG00000022136/ENSMUSG00000035041/ENSMUSG00000003814/ENSMUSG00000020368/ENSMUSG00000020571	-2.17338
BP	GO:0036503	ERAD pathway	89	-0.670526	-2.16138	1.39094e-08	1.34624e-05	1.26346e-05	2882	tags=48%, list=18%, signal=40%	ENSMUSG00000022867/ENSMUSG00000028958/ENSMUSG00000021832/ENSMUSG00000020521/ENSMUSG00000068328/ENSMUSG00000002064/ENSMUSG00000026142/ENSMUSG00000030598/ENSMUSG00000025198/ENSMUSG00000053317/ENSMUSG00000039703/ENSMUSG00000024392/ENSMUSG00000028960/ENSMUSG00000050148/ENSMUSG00000039474/ENSMUSG00000018442/ENSMUSG00000031483/ENSMUSG00000026353/ENSMUSG00000074093/ENSMUSG00000020964/ENSMUSG00000020311/…	-4.89844
BP	GO:0051236	establishment of RNA localization	144	0.542081	1.87174	1.05087e-06	0.000254274	0.000238639	3050	tags=31%, list=19%, signal=25%	ENSMUSG00000033581/ENSMUSG00000022119/ENSMUSG00000034667/ENSMUSG00000032939/ENSMUSG00000032409/ENSMUSG00000027787/ENSMUSG00000046434/ENSMUSG00000055531/ENSMUSG00000061024/ENSMUSG00000024287/ENSMUSG00000029415/ENSMUSG00000116564/ENSMUSG00000097392/ENSMUSG00000068882/ENSMUSG00000028820/ENSMUSG00000006005/ENSMUSG00000022800/ENSMUSG00000036992/ENSMUSG00000039630/ENSMUSG00000003226/ENSMUSG00000035851/…	3.62226
BP	GO:0009062	fatty acid catabolic process	94	-0.543483	-1.77075	7.0228e-05	0.00842115	0.00790335	2273	tags=38%, list=14%, signal=33%	ENSMUSG00000028127/ENSMUSG00000010651/ENSMUSG00000040374/ENSMUSG00000028670/ENSMUSG00000058022/ENSMUSG00000028937/ENSMUSG00000028167/ENSMUSG00000042010/ENSMUSG00000002475/ENSMUSG00000024981/ENSMUSG00000020087/ENSMUSG00000020283/ENSMUSG00000028655/ENSMUSG00000059316/ENSMUSG00000029098/ENSMUSG00000024132/ENSMUSG00000003809/ENSMUSG00000007036/ENSMUSG00000054422/ENSMUSG00000005069/ENSMUSG00000019883/…	-2.10219
BP	GO:0006631	fatty acid metabolic process	343	-0.438762	-1.65976	1.7552e-06	0.000383597	0.000360011	1971	tags=25%, list=12%, signal=23%	ENSMUSG00000018501/ENSMUSG00000024664/ENSMUSG00000058022/ENSMUSG00000032079/ENSMUSG00000028937/ENSMUSG00000028167/ENSMUSG00000028518/ENSMUSG00000031483/ENSMUSG00000021210/ENSMUSG00000042010/ENSMUSG00000066072/ENSMUSG00000002475/ENSMUSG00000060407/ENSMUSG00000024981/ENSMUSG00000030168/ENSMUSG00000020087/ENSMUSG00000020283/ENSMUSG00000028655/ENSMUSG00000037797/ENSMUSG00000002661/ENSMUSG00000028910/…	-3.44368
BP	GO:0009065	glutamine family amino acid catabolic process	18	0.363751	0.863553	0.673585	0.918163	0.861707	1350	tags=22%, list=8%, signal=20%	ENSMUSG00000029246/ENSMUSG00000028194/ENSMUSG00000026103/ENSMUSG00000025190	0.0646402
BP	GO:0009436	glyoxylate catabolic process	3	-0.396506	-0.630462	0.885463	0.971442	0.911711	1622	tags=67%, list=10%, signal=60%	ENSMUSG00000089678/ENSMUSG00000026272	-0.040143
BP	GO:0048193	Golgi vesicle transport	254	-0.446213	-1.62922	1.58825e-05	0.00241807	0.00226939	2812	tags=33%, list=17%, signal=27%	ENSMUSG00000038844/ENSMUSG00000032458/ENSMUSG00000020986/ENSMUSG00000027465/ENSMUSG00000001143/ENSMUSG00000002778/ENSMUSG00000020628/ENSMUSG00000073678/ENSMUSG00000032892/ENSMUSG00000031919/ENSMUSG00000019518/ENSMUSG00000030301/ENSMUSG00000032353/ENSMUSG00000054455/ENSMUSG00000026589/ENSMUSG00000062234/ENSMUSG00000030058/ENSMUSG00000030982/ENSMUSG00000049299/ENSMUSG00000031979/ENSMUSG00000034473/…	-2.64409
BP	GO:0002455	humoral immune response mediated by circulating immunoglobulin	45	-0.765058	-2.18315	1.21692e-07	5.68597e-05	5.33636e-05	1873	tags=51%, list=12%, signal=45%	ENSMUSG00000024371/ENSMUSG00000026399/ENSMUSG00000037942/ENSMUSG00000098470/ENSMUSG00000058952/ENSMUSG00000028979/ENSMUSG00000004266/ENSMUSG00000038521/ENSMUSG00000055172/ENSMUSG00000076937/ENSMUSG00000037706/ENSMUSG00000037780/ENSMUSG00000023224/ENSMUSG00000022149/ENSMUSG00000104213/ENSMUSG00000015083/ENSMUSG00000076617/ENSMUSG00000105547/ENSMUSG00000095079/ENSMUSG00000035031/ENSMUSG00000024863/…	-4.27276
BP	GO:0002252	immune effector process	596	-0.362187	-1.436	5.50415e-05	0.00703596	0.00660334	2071	tags=19%, list=13%, signal=17%	ENSMUSG00000032053/ENSMUSG00000079507/ENSMUSG00000079491/ENSMUSG00000045932/ENSMUSG00000005681/ENSMUSG00000021453/ENSMUSG00000043207/ENSMUSG00000040033/ENSMUSG00000056692/ENSMUSG00000001123/ENSMUSG00000031948/ENSMUSG00000049502/ENSMUSG00000029053/ENSMUSG00000024371/ENSMUSG00000067212/ENSMUSG00000014453/ENSMUSG00000038160/ENSMUSG00000074896/ENSMUSG00000024778/ENSMUSG00000026399/ENSMUSG00000037053/…	-2.18024
BP	GO:0002429	immune response-activating cell surface receptor signaling pathway	154	-0.410944	-1.42576	0.00988962	0.226359	0.21244	2879	tags=27%, list=18%, signal=22%	ENSMUSG00000030577/ENSMUSG00000076498/ENSMUSG00000056268/ENSMUSG00000037731/ENSMUSG00000024340/ENSMUSG00000021457/ENSMUSG00000022148/ENSMUSG00000074781/ENSMUSG00000028455/ENSMUSG00000026656/ENSMUSG00000024392/ENSMUSG00000003068/ENSMUSG00000108763/ENSMUSG00000063358/ENSMUSG00000042345/ENSMUSG00000068798/ENSMUSG00000014453/ENSMUSG00000003379/ENSMUSG00000019843/ENSMUSG00000055447/ENSMUSG00000040592/…	-0.672763
BP	GO:0002757	immune response-activating signal transduction	155	-0.407003	-1.41146	0.012633	0.25847	0.242577	2879	tags=26%, list=18%, signal=22%	ENSMUSG00000030577/ENSMUSG00000076498/ENSMUSG00000056268/ENSMUSG00000037731/ENSMUSG00000024340/ENSMUSG00000021457/ENSMUSG00000022148/ENSMUSG00000074781/ENSMUSG00000028455/ENSMUSG00000026656/ENSMUSG00000024392/ENSMUSG00000003068/ENSMUSG00000108763/ENSMUSG00000063358/ENSMUSG00000042345/ENSMUSG00000068798/ENSMUSG00000014453/ENSMUSG00000003379/ENSMUSG00000019843/ENSMUSG00000055447/ENSMUSG00000040592/…	-0.61515
BP	GO:0002768	immune response-regulating cell surface receptor signaling pathway	159	-0.416335	-1.44285	0.00527449	0.165056	0.154907	1208	tags=26%, list=7%, signal=25%	ENSMUSG00000030577/ENSMUSG00000076498/ENSMUSG00000056268/ENSMUSG00000037731/ENSMUSG00000024340/ENSMUSG00000021457/ENSMUSG00000022148/ENSMUSG00000074781/ENSMUSG00000028455/ENSMUSG00000026656/ENSMUSG00000024392/ENSMUSG00000003068/ENSMUSG00000108763/ENSMUSG00000063358/ENSMUSG00000042345/ENSMUSG00000068798/ENSMUSG00000014453/ENSMUSG00000003379/ENSMUSG00000019843/ENSMUSG00000055447/ENSMUSG00000040592/…	-0.809928
BP	GO:0002764	immune response-regulating signaling pathway	162	-0.410152	-1.43004	0.00750409	0.195539	0.183516	1208	tags=26%, list=7%, signal=24%	ENSMUSG00000030577/ENSMUSG00000076498/ENSMUSG00000056268/ENSMUSG00000037731/ENSMUSG00000024340/ENSMUSG00000021457/ENSMUSG00000022148/ENSMUSG00000074781/ENSMUSG00000028455/ENSMUSG00000026656/ENSMUSG00000024392/ENSMUSG00000003068/ENSMUSG00000108763/ENSMUSG00000063358/ENSMUSG00000042345/ENSMUSG00000068798/ENSMUSG00000014453/ENSMUSG00000003379/ENSMUSG00000019843/ENSMUSG00000055447/ENSMUSG00000040592/…	-0.736326
BP	GO:0045087	innate immune response	530	-0.363599	-1.43089	0.000132496	0.0131045	0.0122988	2039	tags=19%, list=13%, signal=17%	ENSMUSG00000018102/ENSMUSG00000045932/ENSMUSG00000040033/ENSMUSG00000026866/ENSMUSG00000056692/ENSMUSG00000001123/ENSMUSG00000057596/ENSMUSG00000049502/ENSMUSG00000024371/ENSMUSG00000067212/ENSMUSG00000014453/ENSMUSG00000074896/ENSMUSG00000026399/ENSMUSG00000022906/ENSMUSG00000069874/ENSMUSG00000072601/ENSMUSG00000057982/ENSMUSG00000034947/ENSMUSG00000040296/ENSMUSG00000038517/ENSMUSG00000031392/…	-1.91014
BP	GO:0042851	L-alanine metabolic process	3	-0.782529	-1.24426	0.211454	0.691659	0.64913	1622	tags=67%, list=10%, signal=60%	ENSMUSG00000031700/ENSMUSG00000026272	-0.187668
BP	GO:0045321	leukocyte activation	675	-0.242562	-0.966417	0.61807	0.896489	0.841366	2079	tags=14%, list=13%, signal=13%	ENSMUSG00000023067/ENSMUSG00000032053/ENSMUSG00000001786/ENSMUSG00000020134/ENSMUSG00000021453/ENSMUSG00000018501/ENSMUSG00000001123/ENSMUSG00000035992/ENSMUSG00000031948/ENSMUSG00000029053/ENSMUSG00000039699/ENSMUSG00000067212/ENSMUSG00000014453/ENSMUSG00000022999/ENSMUSG00000038160/ENSMUSG00000024778/ENSMUSG00000003379/ENSMUSG00000062949/ENSMUSG00000052085/ENSMUSG00000073889/ENSMUSG00000052593/…	-0.0750151
BP	GO:0007159	leukocyte cell-cell adhesion	263	-0.229186	-0.843367	0.915323	0.977919	0.917789	1531	tags=13%, list=9%, signal=12%	ENSMUSG00000020134/ENSMUSG00000058022/ENSMUSG00000001123/ENSMUSG00000029053/ENSMUSG00000067212/ENSMUSG00000052085/ENSMUSG00000031392/ENSMUSG00000021756/ENSMUSG00000021835/ENSMUSG00000015316/ENSMUSG00000055447/ENSMUSG00000021270/ENSMUSG00000022383/ENSMUSG00000056050/ENSMUSG00000020484/ENSMUSG00000007815/ENSMUSG00000004266/ENSMUSG00000025980/ENSMUSG00000035914/ENSMUSG00000029657/ENSMUSG00000020198/…	-0.0372572
BP	GO:0002521	leukocyte differentiation	431	0.266469	1.03122	0.332061	0.777502	0.729695	3203	tags=22%, list=20%, signal=18%	ENSMUSG00000040856/ENSMUSG00000057722/ENSMUSG00000055653/ENSMUSG00000041272/ENSMUSG00000015133/ENSMUSG00000000957/ENSMUSG00000027387/ENSMUSG00000019256/ENSMUSG00000027947/ENSMUSG00000040663/ENSMUSG00000034634/ENSMUSG00000057729/ENSMUSG00000000440/ENSMUSG00000018160/ENSMUSG00000035413/ENSMUSG00000030339/ENSMUSG00000032092/ENSMUSG00000035356/ENSMUSG00000000782/ENSMUSG00000051177/ENSMUSG00000046402/…	0.136858
BP	GO:0002443	leukocyte mediated immunity	293	-0.404196	-1.50095	0.000219691	0.0195843	0.0183801	1941	tags=19%, list=12%, signal=17%	ENSMUSG00000079507/ENSMUSG00000079491/ENSMUSG00000001123/ENSMUSG00000029053/ENSMUSG00000024371/ENSMUSG00000067212/ENSMUSG00000014453/ENSMUSG00000024778/ENSMUSG00000026399/ENSMUSG00000037053/ENSMUSG00000040296/ENSMUSG00000030347/ENSMUSG00000037942/ENSMUSG00000030742/ENSMUSG00000037321/ENSMUSG00000015316/ENSMUSG00000098470/ENSMUSG00000030157/ENSMUSG00000058952/ENSMUSG00000010054/ENSMUSG00000027287/…	-1.73565
BP	GO:0008610	lipid biosynthetic process	477	-0.294555	-1.14665	0.0736842	0.490843	0.460662	2658	tags=24%, list=16%, signal=20%	ENSMUSG00000010663/ENSMUSG00000032038/ENSMUSG00000073678/ENSMUSG00000019822/ENSMUSG00000025277/ENSMUSG00000021518/ENSMUSG00000046338/ENSMUSG00000039653/ENSMUSG00000021120/ENSMUSG00000025198/ENSMUSG00000026447/ENSMUSG00000020828/ENSMUSG00000026944/ENSMUSG00000003068/ENSMUSG00000024665/ENSMUSG00000025178/ENSMUSG00000025202/ENSMUSG00000032123/ENSMUSG00000028127/ENSMUSG00000040374/ENSMUSG00000032540/…	-0.336618
BP	GO:0046649	lymphocyte activation	554	-0.241657	-0.954666	0.658228	0.913931	0.857735	2079	tags=14%, list=13%, signal=13%	ENSMUSG00000023067/ENSMUSG00000032053/ENSMUSG00000001786/ENSMUSG00000020134/ENSMUSG00000021453/ENSMUSG00000018501/ENSMUSG00000001123/ENSMUSG00000035992/ENSMUSG00000029053/ENSMUSG00000067212/ENSMUSG00000014453/ENSMUSG00000022999/ENSMUSG00000038160/ENSMUSG00000024778/ENSMUSG00000003379/ENSMUSG00000062949/ENSMUSG00000052085/ENSMUSG00000073889/ENSMUSG00000052593/ENSMUSG00000041417/ENSMUSG00000020644/…	-0.0666467
BP	GO:0030098	lymphocyte differentiation	295	0.246081	0.918401	0.742063	0.939979	0.882182	3186	tags=22%, list=20%, signal=18%	ENSMUSG00000057722/ENSMUSG00000041272/ENSMUSG00000000957/ENSMUSG00000027387/ENSMUSG00000019256/ENSMUSG00000027947/ENSMUSG00000040663/ENSMUSG00000034634/ENSMUSG00000035413/ENSMUSG00000032092/ENSMUSG00000035356/ENSMUSG00000000782/ENSMUSG00000021477/ENSMUSG00000004040/ENSMUSG00000028495/ENSMUSG00000041058/ENSMUSG00000040274/ENSMUSG00000033454/ENSMUSG00000005871/ENSMUSG00000066687/ENSMUSG00000062312/…	0.0544417
BP	GO:0046651	lymphocyte proliferation	221	-0.231921	-0.835381	0.918327	0.978614	0.918441	1791	tags=12%, list=11%, signal=11%	ENSMUSG00000067212/ENSMUSG00000014453/ENSMUSG00000022999/ENSMUSG00000003379/ENSMUSG00000052085/ENSMUSG00000019843/ENSMUSG00000021756/ENSMUSG00000059305/ENSMUSG00000021835/ENSMUSG00000015316/ENSMUSG00000030468/ENSMUSG00000003873/ENSMUSG00000004266/ENSMUSG00000025980/ENSMUSG00000035914/ENSMUSG00000059518/ENSMUSG00000079037/ENSMUSG00000024425/ENSMUSG00000037706/ENSMUSG00000104213/ENSMUSG00000074272/…	-0.0369486
BP	GO:0000278	mitotic cell cycle	734	0.353019	1.41852	2.73484e-05	0.00359777	0.00337655	3835	tags=29%, list=24%, signal=23%	ENSMUSG00000037664/ENSMUSG00000047844/ENSMUSG00000023886/ENSMUSG00000052534/ENSMUSG00000058317/ENSMUSG00000021958/ENSMUSG00000057110/ENSMUSG00000051527/ENSMUSG00000055204/ENSMUSG00000007989/ENSMUSG00000071350/ENSMUSG00000028212/ENSMUSG00000024045/ENSMUSG00000041147/ENSMUSG00000005533/ENSMUSG00000062328/ENSMUSG00000022960/ENSMUSG00000032411/ENSMUSG00000061024/ENSMUSG00000037443/ENSMUSG00000029752/…	2.47153
BP	GO:1903047	mitotic cell cycle process	608	0.335118	1.32929	0.000654868	0.0445903	0.0418485	2942	tags=22%, list=18%, signal=19%	ENSMUSG00000037664/ENSMUSG00000052534/ENSMUSG00000058317/ENSMUSG00000021958/ENSMUSG00000051527/ENSMUSG00000055204/ENSMUSG00000028212/ENSMUSG00000024045/ENSMUSG00000041147/ENSMUSG00000005533/ENSMUSG00000062328/ENSMUSG00000022960/ENSMUSG00000061024/ENSMUSG00000037443/ENSMUSG00000002870/ENSMUSG00000020580/ENSMUSG00000051177/ENSMUSG00000029687/ENSMUSG00000028896/ENSMUSG00000035024/ENSMUSG00000116564/…	1.37832
BP	GO:0072329	monocarboxylic acid catabolic process	111	-0.532883	-1.78778	5.75503e-05	0.00715418	0.00671429	2273	tags=38%, list=14%, signal=33%	ENSMUSG00000028127/ENSMUSG00000010651/ENSMUSG00000040374/ENSMUSG00000028670/ENSMUSG00000028692/ENSMUSG00000058022/ENSMUSG00000028937/ENSMUSG00000028167/ENSMUSG00000042010/ENSMUSG00000002475/ENSMUSG00000024981/ENSMUSG00000026272/ENSMUSG00000020087/ENSMUSG00000020283/ENSMUSG00000030630/ENSMUSG00000028655/ENSMUSG00000059316/ENSMUSG00000029098/ENSMUSG00000024132/ENSMUSG00000003809/ENSMUSG00000007036/…	-2.173
BP	GO:0032787	monocarboxylic acid metabolic process	503	-0.41627	-1.62964	1.9766e-07	7.11038e-05	6.67318e-05	1971	tags=23%, list=12%, signal=21%	ENSMUSG00000018501/ENSMUSG00000024664/ENSMUSG00000058022/ENSMUSG00000026866/ENSMUSG00000032079/ENSMUSG00000028937/ENSMUSG00000028167/ENSMUSG00000025815/ENSMUSG00000028518/ENSMUSG00000031483/ENSMUSG00000021210/ENSMUSG00000042010/ENSMUSG00000066072/ENSMUSG00000002475/ENSMUSG00000060407/ENSMUSG00000024981/ENSMUSG00000026272/ENSMUSG00000030168/ENSMUSG00000020087/ENSMUSG00000020283/ENSMUSG00000005320/…	-4.17567
BP	GO:0032943	mononuclear cell proliferation	224	-0.233933	-0.842538	0.910359	0.977213	0.917126	1791	tags=12%, list=11%, signal=11%	ENSMUSG00000067212/ENSMUSG00000014453/ENSMUSG00000022999/ENSMUSG00000003379/ENSMUSG00000052085/ENSMUSG00000037942/ENSMUSG00000019843/ENSMUSG00000021756/ENSMUSG00000059305/ENSMUSG00000021835/ENSMUSG00000015316/ENSMUSG00000030468/ENSMUSG00000003873/ENSMUSG00000004266/ENSMUSG00000025980/ENSMUSG00000035914/ENSMUSG00000059518/ENSMUSG00000079037/ENSMUSG00000024425/ENSMUSG00000037706/ENSMUSG00000104213/…	-0.0375708
BP	GO:0016071	mRNA metabolic process	581	0.431388	1.71072	2.94387e-10	5.69849e-07	5.34811e-07	3540	tags=31%, list=22%, signal=26%	ENSMUSG00000028809/ENSMUSG00000033565/ENSMUSG00000032423/ENSMUSG00000031167/ENSMUSG00000022119/ENSMUSG00000024498/ENSMUSG00000034820/ENSMUSG00000027177/ENSMUSG00000008333/ENSMUSG00000027433/ENSMUSG00000028134/ENSMUSG00000045193/ENSMUSG00000032621/ENSMUSG00000046434/ENSMUSG00000006498/ENSMUSG00000028911/ENSMUSG00000020719/ENSMUSG00000018160/ENSMUSG00000022858/ENSMUSG00000007836/ENSMUSG00000063919/…	6.2718
BP	GO:0006397	mRNA processing	423	0.454243	1.75846	2.03964e-09	2.76371e-06	2.59377e-06	2561	tags=26%, list=16%, signal=23%	ENSMUSG00000028809/ENSMUSG00000033565/ENSMUSG00000032423/ENSMUSG00000031167/ENSMUSG00000022119/ENSMUSG00000024498/ENSMUSG00000034820/ENSMUSG00000008333/ENSMUSG00000027433/ENSMUSG00000028134/ENSMUSG00000045193/ENSMUSG00000032621/ENSMUSG00000046434/ENSMUSG00000006498/ENSMUSG00000028911/ENSMUSG00000020719/ENSMUSG00000022858/ENSMUSG00000063919/ENSMUSG00000055531/ENSMUSG00000024287/ENSMUSG00000018727/…	5.58607
BP	GO:0000398	mRNA splicing, via spliceosome	246	0.465153	1.70228	4.32062e-06	0.000780801	0.000732791	2794	tags=29%, list=17%, signal=24%	ENSMUSG00000028809/ENSMUSG00000033565/ENSMUSG00000031167/ENSMUSG00000008333/ENSMUSG00000028134/ENSMUSG00000045193/ENSMUSG00000032621/ENSMUSG00000046434/ENSMUSG00000006498/ENSMUSG00000028911/ENSMUSG00000020719/ENSMUSG00000022858/ENSMUSG00000063919/ENSMUSG00000044155/ENSMUSG00000035597/ENSMUSG00000028820/ENSMUSG00000028676/ENSMUSG00000025982/ENSMUSG00000002477/ENSMUSG00000037197/ENSMUSG00000021134/…	3.13502
BP	GO:0034470	ncRNA processing	346	0.419764	1.57908	1.48916e-05	0.00231933	0.00217672	4341	tags=38%, list=27%, signal=28%	ENSMUSG00000020075/ENSMUSG00000030521/ENSMUSG00000025995/ENSMUSG00000041057/ENSMUSG00000079470/ENSMUSG00000058558/ENSMUSG00000023156/ENSMUSG00000021428/ENSMUSG00000061024/ENSMUSG00000022300/ENSMUSG00000116564/ENSMUSG00000034610/ENSMUSG00000004040/ENSMUSG00000068882/ENSMUSG00000036698/ENSMUSG00000061458/ENSMUSG00000034321/ENSMUSG00000028495/ENSMUSG00000043716/ENSMUSG00000024785/ENSMUSG00000013736/…	2.6622
BP	GO:1903573	negative regulation of response to endoplasmic reticulum stress	49	-0.712014	-2.07459	2.49882e-06	0.000529046	0.000496516	2179	tags=47%, list=13%, signal=41%	ENSMUSG00000027230/ENSMUSG00000039474/ENSMUSG00000029390/ENSMUSG00000018442/ENSMUSG00000074093/ENSMUSG00000015461/ENSMUSG00000020311/ENSMUSG00000004270/ENSMUSG00000020484/ENSMUSG00000028964/ENSMUSG00000024807/ENSMUSG00000002108/ENSMUSG00000071655/ENSMUSG00000028466/ENSMUSG00000028567/ENSMUSG00000022564/ENSMUSG00000022037/ENSMUSG00000023010/ENSMUSG00000009092/ENSMUSG00000022136/ENSMUSG00000040462/…	-3.30407
BP	GO:0050657	nucleic acid transport	141	0.53691	1.85283	4.26999e-06	0.000780801	0.000732791	3050	tags=30%, list=19%, signal=25%	ENSMUSG00000033581/ENSMUSG00000022119/ENSMUSG00000034667/ENSMUSG00000032939/ENSMUSG00000027787/ENSMUSG00000046434/ENSMUSG00000055531/ENSMUSG00000061024/ENSMUSG00000024287/ENSMUSG00000029415/ENSMUSG00000116564/ENSMUSG00000097392/ENSMUSG00000068882/ENSMUSG00000028820/ENSMUSG00000006005/ENSMUSG00000022800/ENSMUSG00000036992/ENSMUSG00000039630/ENSMUSG00000003226/ENSMUSG00000035851/ENSMUSG00000071172/…	3.13502
BP	GO:0055086	nucleobase-containing small molecule metabolic process	415	-0.317163	-1.21914	0.0297623	0.360392	0.338233	2325	tags=20%, list=14%, signal=18%	ENSMUSG00000063358/ENSMUSG00000022407/ENSMUSG00000032123/ENSMUSG00000030282/ENSMUSG00000028719/ENSMUSG00000021236/ENSMUSG00000013629/ENSMUSG00000022570/ENSMUSG00000000563/ENSMUSG00000021809/ENSMUSG00000047565/ENSMUSG00000000673/ENSMUSG00000018501/ENSMUSG00000026866/ENSMUSG00000031948/ENSMUSG00000030225/ENSMUSG00000028937/ENSMUSG00000025815/ENSMUSG00000028518/ENSMUSG00000061808/ENSMUSG00000042010/…	-0.470785
BP	GO:0006753	nucleoside phosphate metabolic process	357	-0.295543	-1.12211	0.129363	0.586891	0.550805	1297	tags=27%, list=8%, signal=26%	ENSMUSG00000016252/ENSMUSG00000020664/ENSMUSG00000000253/ENSMUSG00000028672/ENSMUSG00000020534/ENSMUSG00000001755/ENSMUSG00000049353/ENSMUSG00000052776/ENSMUSG00000036880/ENSMUSG00000021646/ENSMUSG00000023456/ENSMUSG00000017453/ENSMUSG00000032306/ENSMUSG00000038028/ENSMUSG00000010914/ENSMUSG00000031090/ENSMUSG00000022551/ENSMUSG00000028755/ENSMUSG00000038690/ENSMUSG00000029269/ENSMUSG00000026575/…	-0.259002
BP	GO:0009117	nucleotide metabolic process	350	-0.297221	-1.12687	0.126789	0.584922	0.548957	1297	tags=28%, list=8%, signal=26%	ENSMUSG00000016252/ENSMUSG00000020664/ENSMUSG00000000253/ENSMUSG00000028672/ENSMUSG00000020534/ENSMUSG00000001755/ENSMUSG00000049353/ENSMUSG00000052776/ENSMUSG00000036880/ENSMUSG00000021646/ENSMUSG00000023456/ENSMUSG00000017453/ENSMUSG00000032306/ENSMUSG00000038028/ENSMUSG00000010914/ENSMUSG00000031090/ENSMUSG00000022551/ENSMUSG00000028755/ENSMUSG00000038690/ENSMUSG00000029269/ENSMUSG00000026575/…	-0.260462
BP	GO:0016054	organic acid catabolic process	199	-0.501747	-1.78749	1.15753e-06	0.000270422	0.000253795	2308	tags=36%, list=14%, signal=31%	ENSMUSG00000002588/ENSMUSG00000034424/ENSMUSG00000028127/ENSMUSG00000010651/ENSMUSG00000040374/ENSMUSG00000028670/ENSMUSG00000036820/ENSMUSG00000028692/ENSMUSG00000029776/ENSMUSG00000032607/ENSMUSG00000058022/ENSMUSG00000026866/ENSMUSG00000026348/ENSMUSG00000028937/ENSMUSG00000028167/ENSMUSG00000021033/ENSMUSG00000030934/ENSMUSG00000042010/ENSMUSG00000002475/ENSMUSG00000024981/ENSMUSG00000026272/…	-3.59552
BP	GO:0019637	organophosphate metabolic process	709	-0.312057	-1.24731	0.00384834	0.134742	0.126457	2649	tags=23%, list=16%, signal=20%	ENSMUSG00000020431/ENSMUSG00000073678/ENSMUSG00000019822/ENSMUSG00000025277/ENSMUSG00000021518/ENSMUSG00000046338/ENSMUSG00000028978/ENSMUSG00000115338/ENSMUSG00000039653/ENSMUSG00000027931/ENSMUSG00000027282/ENSMUSG00000038615/ENSMUSG00000028455/ENSMUSG00000021120/ENSMUSG00000026447/ENSMUSG00000020828/ENSMUSG00000017718/ENSMUSG00000026944/ENSMUSG00000029735/ENSMUSG00000063358/ENSMUSG00000025178/…	-0.898058
BP	GO:0019532	oxalate transport	3	-0.826277	-1.31382	0.14978	0.607623	0.570262	1622	tags=100%, list=10%, signal=90%	ENSMUSG00000026272/ENSMUSG00000046959	-0.243926
BP	GO:0055114	oxidation-reduction process	731	-0.396539	-1.58513	1.66531e-08	1.42185e-05	1.33442e-05	1878	tags=21%, list=12%, signal=19%	ENSMUSG00000028167/ENSMUSG00000046949/ENSMUSG00000025815/ENSMUSG00000066441/ENSMUSG00000057177/ENSMUSG00000034108/ENSMUSG00000029009/ENSMUSG00000005510/ENSMUSG00000025127/ENSMUSG00000030815/ENSMUSG00000021210/ENSMUSG00000036285/ENSMUSG00000027406/ENSMUSG00000002416/ENSMUSG00000042010/ENSMUSG00000059734/ENSMUSG00000004637/ENSMUSG00000066072/ENSMUSG00000060407/ENSMUSG00000024981/ENSMUSG00000024038/…	-4.87471
BP	GO:0022409	positive regulation of cell-cell adhesion	207	-0.258947	-0.924286	0.672032	0.918163	0.861707	1941	tags=13%, list=12%, signal=11%	ENSMUSG00000001123/ENSMUSG00000029053/ENSMUSG00000067212/ENSMUSG00000052085/ENSMUSG00000031392/ENSMUSG00000000303/ENSMUSG00000021756/ENSMUSG00000037171/ENSMUSG00000015316/ENSMUSG00000039910/ENSMUSG00000055447/ENSMUSG00000021270/ENSMUSG00000020484/ENSMUSG00000007815/ENSMUSG00000025980/ENSMUSG00000035914/ENSMUSG00000029657/ENSMUSG00000020198/ENSMUSG00000022272/ENSMUSG00000037706/ENSMUSG00000035000/…	-0.0646402
BP	GO:0050778	positive regulation of immune response	399	-0.36516	-1.40256	0.00100068	0.0582494	0.0546678	2953	tags=25%, list=18%, signal=21%	ENSMUSG00000006386/ENSMUSG00000015656/ENSMUSG00000029203/ENSMUSG00000068105/ENSMUSG00000030577/ENSMUSG00000076498/ENSMUSG00000056268/ENSMUSG00000073421/ENSMUSG00000039193/ENSMUSG00000037731/ENSMUSG00000024340/ENSMUSG00000021457/ENSMUSG00000022148/ENSMUSG00000074781/ENSMUSG00000053436/ENSMUSG00000073411/ENSMUSG00000115338/ENSMUSG00000028455/ENSMUSG00000034453/ENSMUSG00000020828/ENSMUSG00000026656/…	-1.26227
BP	GO:0002684	positive regulation of immune system process	684	-0.301749	-1.20332	0.020429	0.312839	0.293604	1791	tags=14%, list=11%, signal=13%	ENSMUSG00000067212/ENSMUSG00000014453/ENSMUSG00000034664/ENSMUSG00000026399/ENSMUSG00000037053/ENSMUSG00000022906/ENSMUSG00000003379/ENSMUSG00000062949/ENSMUSG00000052085/ENSMUSG00000069874/ENSMUSG00000052593/ENSMUSG00000040296/ENSMUSG00000030347/ENSMUSG00000037921/ENSMUSG00000020644/ENSMUSG00000037942/ENSMUSG00000019843/ENSMUSG00000021756/ENSMUSG00000072244/ENSMUSG00000025188/ENSMUSG00000015316/…	-0.532239
BP	GO:0002696	positive regulation of leukocyte activation	265	-0.289206	-1.06591	0.302	0.764325	0.717328	1473	tags=15%, list=9%, signal=14%	ENSMUSG00000023067/ENSMUSG00000020134/ENSMUSG00000001123/ENSMUSG00000031948/ENSMUSG00000029053/ENSMUSG00000067212/ENSMUSG00000062949/ENSMUSG00000052085/ENSMUSG00000021756/ENSMUSG00000025188/ENSMUSG00000015316/ENSMUSG00000031451/ENSMUSG00000055447/ENSMUSG00000021270/ENSMUSG00000020484/ENSMUSG00000031447/ENSMUSG00000007815/ENSMUSG00000025980/ENSMUSG00000035914/ENSMUSG00000040413/ENSMUSG00000029657/…	-0.144282
BP	GO:0006457	protein folding	139	-0.560594	-1.91979	4.88955e-07	0.000135211	0.000126897	1164	tags=22%, list=7%, signal=20%	ENSMUSG00000021270/ENSMUSG00000027274/ENSMUSG00000030357/ENSMUSG00000026203/ENSMUSG00000025289/ENSMUSG00000025980/ENSMUSG00000097487/ENSMUSG00000021037/ENSMUSG00000028343/ENSMUSG00000029657/ENSMUSG00000020288/ENSMUSG00000001416/ENSMUSG00000025130/ENSMUSG00000026864/ENSMUSG00000005981/ENSMUSG00000022403/ENSMUSG00000032383/ENSMUSG00000091971/ENSMUSG00000022037/ENSMUSG00000030968/ENSMUSG00000023944/…	-3.89655
BP	GO:0006163	purine nucleotide metabolic process	287	-0.288383	-1.06622	0.281059	0.746004	0.700134	1282	tags=13%, list=8%, signal=12%	ENSMUSG00000003072/ENSMUSG00000028452/ENSMUSG00000029561/ENSMUSG00000022383/ENSMUSG00000052738/ENSMUSG00000003809/ENSMUSG00000025736/ENSMUSG00000024782/ENSMUSG00000011752/ENSMUSG00000072949/ENSMUSG00000007815/ENSMUSG00000032478/ENSMUSG00000020935/ENSMUSG00000024507/ENSMUSG00000057342/ENSMUSG00000030972/ENSMUSG00000033065/ENSMUSG00000074064/ENSMUSG00000017307/ENSMUSG00000028603/ENSMUSG00000041119/…	-0.154819
BP	GO:0009150	purine ribonucleotide metabolic process	268	-0.299405	-1.10386	0.206827	0.687058	0.644813	1282	tags=13%, list=8%, signal=13%	ENSMUSG00000003072/ENSMUSG00000028452/ENSMUSG00000022383/ENSMUSG00000052738/ENSMUSG00000003809/ENSMUSG00000025736/ENSMUSG00000024782/ENSMUSG00000011752/ENSMUSG00000072949/ENSMUSG00000007815/ENSMUSG00000032478/ENSMUSG00000020935/ENSMUSG00000024507/ENSMUSG00000057342/ENSMUSG00000030972/ENSMUSG00000033065/ENSMUSG00000074064/ENSMUSG00000017307/ENSMUSG00000028603/ENSMUSG00000041119/ENSMUSG00000028032/…	-0.190567
BP	GO:0072521	purine-containing compound metabolic process	321	-0.301898	-1.13292	0.123711	0.58026	0.544582	1690	tags=15%, list=10%, signal=14%	ENSMUSG00000061808/ENSMUSG00000042010/ENSMUSG00000024981/ENSMUSG00000036278/ENSMUSG00000025742/ENSMUSG00000022220/ENSMUSG00000029802/ENSMUSG00000003072/ENSMUSG00000028452/ENSMUSG00000029561/ENSMUSG00000022383/ENSMUSG00000052738/ENSMUSG00000003809/ENSMUSG00000025736/ENSMUSG00000024066/ENSMUSG00000024782/ENSMUSG00000011752/ENSMUSG00000072949/ENSMUSG00000007815/ENSMUSG00000021338/ENSMUSG00000032478/…	-0.263937
BP	GO:0009078	pyruvate family amino acid metabolic process	3	-0.782529	-1.24426	0.211454	0.691659	0.64913	1622	tags=67%, list=10%, signal=60%	ENSMUSG00000031700/ENSMUSG00000026272	-0.187668
BP	GO:0000381	regulation of alternative mRNA splicing, via spliceosome	62	0.687902	2.08594	2.09319e-07	7.11361e-05	6.67621e-05	2186	tags=40%, list=13%, signal=35%	ENSMUSG00000033565/ENSMUSG00000032621/ENSMUSG00000006498/ENSMUSG00000028911/ENSMUSG00000020719/ENSMUSG00000022858/ENSMUSG00000063919/ENSMUSG00000028676/ENSMUSG00000037197/ENSMUSG00000021134/ENSMUSG00000039630/ENSMUSG00000010608/ENSMUSG00000034681/ENSMUSG00000024949/ENSMUSG00000035851/ENSMUSG00000071172/ENSMUSG00000024097/ENSMUSG00000092341/ENSMUSG00000060475/ENSMUSG00000034120/ENSMUSG00000028609/…	4.17547
BP	GO:0050864	regulation of B cell activation	110	-0.288953	-0.965705	0.541152	0.87003	0.816534	1783	tags=16%, list=11%, signal=15%	ENSMUSG00000023067/ENSMUSG00000020134/ENSMUSG00000014453/ENSMUSG00000024778/ENSMUSG00000062949/ENSMUSG00000020644/ENSMUSG00000020484/ENSMUSG00000030468/ENSMUSG00000004266/ENSMUSG00000076937/ENSMUSG00000024425/ENSMUSG00000037706/ENSMUSG00000104213/ENSMUSG00000023249/ENSMUSG00000076617/ENSMUSG00000105547/ENSMUSG00000095079/ENSMUSG00000076609	-0.0880258
BP	GO:0050865	regulation of cell activation	468	-0.229672	-0.890632	0.925054	0.979491	0.919264	2079	tags=13%, list=13%, signal=12%	ENSMUSG00000023067/ENSMUSG00000001786/ENSMUSG00000003644/ENSMUSG00000020134/ENSMUSG00000001123/ENSMUSG00000031948/ENSMUSG00000029053/ENSMUSG00000067212/ENSMUSG00000014453/ENSMUSG00000024778/ENSMUSG00000062949/ENSMUSG00000052085/ENSMUSG00000030347/ENSMUSG00000020644/ENSMUSG00000021756/ENSMUSG00000030742/ENSMUSG00000021835/ENSMUSG00000025188/ENSMUSG00000015316/ENSMUSG00000031451/ENSMUSG00000055447/…	-0.0365597
BP	GO:0022407	regulation of cell-cell adhesion	334	-0.220623	-0.831334	0.963039	0.988874	0.92807	1531	tags=12%, list=9%, signal=11%	ENSMUSG00000020134/ENSMUSG00000058022/ENSMUSG00000001123/ENSMUSG00000029053/ENSMUSG00000067212/ENSMUSG00000014453/ENSMUSG00000052085/ENSMUSG00000031392/ENSMUSG00000041417/ENSMUSG00000000303/ENSMUSG00000021756/ENSMUSG00000037171/ENSMUSG00000021835/ENSMUSG00000015316/ENSMUSG00000039910/ENSMUSG00000055447/ENSMUSG00000021270/ENSMUSG00000022383/ENSMUSG00000056050/ENSMUSG00000020484/ENSMUSG00000026923/…	-0.0324191
BP	GO:0050776	regulation of immune response	531	-0.365307	-1.43768	6.81539e-05	0.00831969	0.00780813	1941	tags=24%, list=12%, signal=22%	ENSMUSG00000002147/ENSMUSG00000026068/ENSMUSG00000030798/ENSMUSG00000019471/ENSMUSG00000028525/ENSMUSG00000030748/ENSMUSG00000006386/ENSMUSG00000015656/ENSMUSG00000029203/ENSMUSG00000068105/ENSMUSG00000030577/ENSMUSG00000076498/ENSMUSG00000056268/ENSMUSG00000073421/ENSMUSG00000039193/ENSMUSG00000031289/ENSMUSG00000037731/ENSMUSG00000024340/ENSMUSG00000021457/ENSMUSG00000022148/ENSMUSG00000074781/…	-2.10745
BP	GO:0002694	regulation of leukocyte activation	427	-0.24043	-0.928182	0.76618	0.947584	0.889319	1791	tags=12%, list=11%, signal=11%	ENSMUSG00000067212/ENSMUSG00000014453/ENSMUSG00000024778/ENSMUSG00000062949/ENSMUSG00000052085/ENSMUSG00000030347/ENSMUSG00000020644/ENSMUSG00000021756/ENSMUSG00000030742/ENSMUSG00000021835/ENSMUSG00000025188/ENSMUSG00000015316/ENSMUSG00000031451/ENSMUSG00000055447/ENSMUSG00000021270/ENSMUSG00000068923/ENSMUSG00000020484/ENSMUSG00000070056/ENSMUSG00000030468/ENSMUSG00000031447/ENSMUSG00000007815/…	-0.0509422
BP	GO:1903037	regulation of leukocyte cell-cell adhesion	235	-0.253834	-0.922197	0.696673	0.925654	0.868738	2026	tags=14%, list=12%, signal=12%	ENSMUSG00000020134/ENSMUSG00000058022/ENSMUSG00000001123/ENSMUSG00000029053/ENSMUSG00000067212/ENSMUSG00000052085/ENSMUSG00000031392/ENSMUSG00000021756/ENSMUSG00000021835/ENSMUSG00000015316/ENSMUSG00000055447/ENSMUSG00000021270/ENSMUSG00000022383/ENSMUSG00000056050/ENSMUSG00000020484/ENSMUSG00000007815/ENSMUSG00000004266/ENSMUSG00000025980/ENSMUSG00000035914/ENSMUSG00000029657/ENSMUSG00000020198/…	-0.0611114
BP	GO:0051249	regulation of lymphocyte activation	351	-0.243542	-0.923678	0.748466	0.941275	0.883398	1791	tags=12%, list=11%, signal=11%	ENSMUSG00000067212/ENSMUSG00000014453/ENSMUSG00000024778/ENSMUSG00000062949/ENSMUSG00000052085/ENSMUSG00000020644/ENSMUSG00000021756/ENSMUSG00000030742/ENSMUSG00000021835/ENSMUSG00000025188/ENSMUSG00000015316/ENSMUSG00000031451/ENSMUSG00000055447/ENSMUSG00000021270/ENSMUSG00000020484/ENSMUSG00000030468/ENSMUSG00000031447/ENSMUSG00000007815/ENSMUSG00000004266/ENSMUSG00000025980/ENSMUSG00000035914/…	-0.0538434
BP	GO:1903311	regulation of mRNA metabolic process	228	0.509825	1.85173	5.64491e-08	3.32559e-05	3.12111e-05	3174	tags=32%, list=20%, signal=26%	ENSMUSG00000033565/ENSMUSG00000032423/ENSMUSG00000031167/ENSMUSG00000034820/ENSMUSG00000045193/ENSMUSG00000032621/ENSMUSG00000006498/ENSMUSG00000028911/ENSMUSG00000020719/ENSMUSG00000022858/ENSMUSG00000007836/ENSMUSG00000063919/ENSMUSG00000055531/ENSMUSG00000000142/ENSMUSG00000020580/ENSMUSG00000036698/ENSMUSG00000021838/ENSMUSG00000028676/ENSMUSG00000037197/ENSMUSG00000021134/ENSMUSG00000039630/…	4.50569
BP	GO:0050684	regulation of mRNA processing	134	0.572128	1.95277	1.99406e-07	7.11038e-05	6.67318e-05	2459	tags=34%, list=15%, signal=29%	ENSMUSG00000033565/ENSMUSG00000031167/ENSMUSG00000034820/ENSMUSG00000045193/ENSMUSG00000032621/ENSMUSG00000006498/ENSMUSG00000028911/ENSMUSG00000020719/ENSMUSG00000022858/ENSMUSG00000063919/ENSMUSG00000055531/ENSMUSG00000028676/ENSMUSG00000037197/ENSMUSG00000021134/ENSMUSG00000039630/ENSMUSG00000010608/ENSMUSG00000069565/ENSMUSG00000071337/ENSMUSG00000034681/ENSMUSG00000024949/ENSMUSG00000035851/…	4.17567
BP	GO:0048024	regulation of mRNA splicing, via spliceosome	97	0.631319	2.06968	5.37352e-08	3.32559e-05	3.12111e-05	2989	tags=42%, list=18%, signal=35%	ENSMUSG00000033565/ENSMUSG00000031167/ENSMUSG00000045193/ENSMUSG00000032621/ENSMUSG00000006498/ENSMUSG00000028911/ENSMUSG00000020719/ENSMUSG00000022858/ENSMUSG00000063919/ENSMUSG00000028676/ENSMUSG00000037197/ENSMUSG00000021134/ENSMUSG00000039630/ENSMUSG00000010608/ENSMUSG00000069565/ENSMUSG00000071337/ENSMUSG00000034681/ENSMUSG00000024949/ENSMUSG00000035851/ENSMUSG00000071172/ENSMUSG00000024097/…	4.50569
BP	GO:1905897	regulation of response to endoplasmic reticulum stress	82	-0.680645	-2.1652	1.08086e-08	1.12659e-05	1.05732e-05	2036	tags=41%, list=13%, signal=36%	ENSMUSG00000050148/ENSMUSG00000039474/ENSMUSG00000029390/ENSMUSG00000025917/ENSMUSG00000018442/ENSMUSG00000074093/ENSMUSG00000041417/ENSMUSG00000015461/ENSMUSG00000020311/ENSMUSG00000004270/ENSMUSG00000020484/ENSMUSG00000028964/ENSMUSG00000013858/ENSMUSG00000003873/ENSMUSG00000024807/ENSMUSG00000005312/ENSMUSG00000002108/ENSMUSG00000071655/ENSMUSG00000028466/ENSMUSG00000028567/ENSMUSG00000022564/…	-4.97579
BP	GO:0043484	regulation of RNA splicing	134	0.567007	1.93529	3.01106e-07	9.48833e-05	8.90491e-05	2747	tags=39%, list=17%, signal=33%	ENSMUSG00000033565/ENSMUSG00000031167/ENSMUSG00000028134/ENSMUSG00000045193/ENSMUSG00000032621/ENSMUSG00000006498/ENSMUSG00000028911/ENSMUSG00000020719/ENSMUSG00000026034/ENSMUSG00000022858/ENSMUSG00000063919/ENSMUSG00000028676/ENSMUSG00000037197/ENSMUSG00000021134/ENSMUSG00000039630/ENSMUSG00000010608/ENSMUSG00000069565/ENSMUSG00000071337/ENSMUSG00000034681/ENSMUSG00000024949/ENSMUSG00000035851/…	4.05037
BP	GO:0050863	regulation of T cell activation	242	0.240937	0.881259	0.833333	0.959453	0.900459	3200	tags=23%, list=20%, signal=19%	ENSMUSG00000039323/ENSMUSG00000041272/ENSMUSG00000027387/ENSMUSG00000026977/ENSMUSG00000035356/ENSMUSG00000000782/ENSMUSG00000027962/ENSMUSG00000039197/ENSMUSG00000033454/ENSMUSG00000027598/ENSMUSG00000066877/ENSMUSG00000041313/ENSMUSG00000023915/ENSMUSG00000066687/ENSMUSG00000035873/ENSMUSG00000062312/ENSMUSG00000027508/ENSMUSG00000060038/ENSMUSG00000000732/ENSMUSG00000022797/ENSMUSG00000047139/…	0.0455362
BP	GO:0009617	response to bacterium	462	-0.278757	-1.08101	0.176221	0.644394	0.604771	2496	tags=19%, list=15%, signal=16%	ENSMUSG00000034438/ENSMUSG00000031373/ENSMUSG00000050440/ENSMUSG00000026656/ENSMUSG00000022122/ENSMUSG00000022967/ENSMUSG00000030595/ENSMUSG00000032577/ENSMUSG00000063358/ENSMUSG00000035459/ENSMUSG00000027087/ENSMUSG00000024901/ENSMUSG00000054072/ENSMUSG00000028184/ENSMUSG00000032712/ENSMUSG00000032690/ENSMUSG00000060675/ENSMUSG00000026712/ENSMUSG00000047246/ENSMUSG00000018102/ENSMUSG00000061356/…	-0.218409
BP	GO:0034976	response to endoplasmic reticulum stress	224	-0.566907	-2.04179	3.05573e-11	8.28102e-08	7.77184e-08	2630	tags=36%, list=16%, signal=30%	ENSMUSG00000068328/ENSMUSG00000002064/ENSMUSG00000026142/ENSMUSG00000036932/ENSMUSG00000030598/ENSMUSG00000027746/ENSMUSG00000038615/ENSMUSG00000025198/ENSMUSG00000053317/ENSMUSG00000026656/ENSMUSG00000054455/ENSMUSG00000033538/ENSMUSG00000039703/ENSMUSG00000024392/ENSMUSG00000028960/ENSMUSG00000027230/ENSMUSG00000050148/ENSMUSG00000039474/ENSMUSG00000029390/ENSMUSG00000052271/ENSMUSG00000002083/…	-7.10948
BP	GO:0035456	response to interferon-beta	48	-0.68555	-1.98537	9.2033e-06	0.00150247	0.00141008	2657	tags=42%, list=16%, signal=35%	ENSMUSG00000026535/ENSMUSG00000026104/ENSMUSG00000036199/ENSMUSG00000038884/ENSMUSG00000054072/ENSMUSG00000074896/ENSMUSG00000069874/ENSMUSG00000072244/ENSMUSG00000022971/ENSMUSG00000040483/ENSMUSG00000078853/ENSMUSG00000078920/ENSMUSG00000046879/ENSMUSG00000034459/ENSMUSG00000021494/ENSMUSG00000104713/ENSMUSG00000073555/ENSMUSG00000020307/ENSMUSG00000090942/ENSMUSG00000046718	-2.85076
BP	GO:0035966	response to topologically incorrect protein	131	-0.59942	-2.04383	1.67893e-08	1.42185e-05	1.33442e-05	2179	tags=34%, list=13%, signal=29%	ENSMUSG00000027230/ENSMUSG00000021492/ENSMUSG00000090877/ENSMUSG00000039474/ENSMUSG00000029390/ENSMUSG00000052271/ENSMUSG00000025917/ENSMUSG00000018442/ENSMUSG00000025757/ENSMUSG00000026353/ENSMUSG00000004951/ENSMUSG00000041417/ENSMUSG00000015461/ENSMUSG00000001829/ENSMUSG00000027808/ENSMUSG00000020109/ENSMUSG00000028452/ENSMUSG00000032437/ENSMUSG00000021270/ENSMUSG00000020484/ENSMUSG00000003873/…	-4.87471
BP	GO:0006986	response to unfolded protein	107	-0.612503	-2.04449	1.52821e-07	6.50025e-05	6.10056e-05	2179	tags=35%, list=13%, signal=30%	ENSMUSG00000027230/ENSMUSG00000090877/ENSMUSG00000039474/ENSMUSG00000029390/ENSMUSG00000052271/ENSMUSG00000025917/ENSMUSG00000018442/ENSMUSG00000025757/ENSMUSG00000026353/ENSMUSG00000004951/ENSMUSG00000041417/ENSMUSG00000015461/ENSMUSG00000001829/ENSMUSG00000027808/ENSMUSG00000032437/ENSMUSG00000021270/ENSMUSG00000020484/ENSMUSG00000003873/ENSMUSG00000024807/ENSMUSG00000025873/ENSMUSG00000025980/…	-4.21463
BP	GO:0009615	response to virus	230	-0.370487	-1.33985	0.00911921	0.217928	0.204528	2654	tags=25%, list=16%, signal=21%	ENSMUSG00000053436/ENSMUSG00000068328/ENSMUSG00000026104/ENSMUSG00000035208/ENSMUSG00000027951/ENSMUSG00000034453/ENSMUSG00000022967/ENSMUSG00000038884/ENSMUSG00000039703/ENSMUSG00000020641/ENSMUSG00000032690/ENSMUSG00000032053/ENSMUSG00000045932/ENSMUSG00000043207/ENSMUSG00000040033/ENSMUSG00000056692/ENSMUSG00000001123/ENSMUSG00000049502/ENSMUSG00000074896/ENSMUSG00000022906/ENSMUSG00000069874/…	-0.689247
BP	GO:0030970	retrograde protein transport, ER to cytosol	27	-0.771627	-2.01369	1.92852e-05	0.00277994	0.00260901	2630	tags=67%, list=16%, signal=56%	ENSMUSG00000068328/ENSMUSG00000026142/ENSMUSG00000053317/ENSMUSG00000039703/ENSMUSG00000018442/ENSMUSG00000074093/ENSMUSG00000020964/ENSMUSG00000020311/ENSMUSG00000028452/ENSMUSG00000024807/ENSMUSG00000025873/ENSMUSG00000019188/ENSMUSG00000030104/ENSMUSG00000038312/ENSMUSG00000009092/ENSMUSG00000020048/ENSMUSG00000040462/ENSMUSG00000002015	-2.58352
BP	GO:0022613	ribonucleoprotein complex biogenesis	394	0.436267	1.67365	1.63893e-07	6.53164e-05	6.13002e-05	3527	tags=34%, list=22%, signal=27%	ENSMUSG00000020075/ENSMUSG00000034820/ENSMUSG00000032409/ENSMUSG00000028134/ENSMUSG00000030521/ENSMUSG00000027787/ENSMUSG00000025995/ENSMUSG00000060036/ENSMUSG00000041057/ENSMUSG00000079470/ENSMUSG00000058558/ENSMUSG00000021428/ENSMUSG00000055531/ENSMUSG00000061024/ENSMUSG00000029415/ENSMUSG00000001569/ENSMUSG00000022300/ENSMUSG00000116564/ENSMUSG00000035597/ENSMUSG00000036698/ENSMUSG00000061458/…	4.21254
BP	GO:0071426	ribonucleoprotein complex export from nucleus	63	0.62503	1.89624	2.32704e-05	0.0032175	0.00301966	4004	tags=46%, list=25%, signal=35%	ENSMUSG00000034667/ENSMUSG00000032939/ENSMUSG00000027787/ENSMUSG00000061024/ENSMUSG00000024287/ENSMUSG00000029415/ENSMUSG00000116564/ENSMUSG00000097392/ENSMUSG00000068882/ENSMUSG00000006005/ENSMUSG00000022800/ENSMUSG00000035851/ENSMUSG00000071172/ENSMUSG00000019814/ENSMUSG00000040667/ENSMUSG00000044791/ENSMUSG00000027509/ENSMUSG00000057113/ENSMUSG00000010097/ENSMUSG00000053453/ENSMUSG00000015023/…	2.52004
BP	GO:0071166	ribonucleoprotein complex localization	64	0.611995	1.85766	8.38292e-05	0.00970842	0.00911148	4004	tags=45%, list=25%, signal=34%	ENSMUSG00000034667/ENSMUSG00000032939/ENSMUSG00000027787/ENSMUSG00000061024/ENSMUSG00000024287/ENSMUSG00000029415/ENSMUSG00000116564/ENSMUSG00000097392/ENSMUSG00000068882/ENSMUSG00000006005/ENSMUSG00000022800/ENSMUSG00000035851/ENSMUSG00000071172/ENSMUSG00000019814/ENSMUSG00000040667/ENSMUSG00000044791/ENSMUSG00000027509/ENSMUSG00000057113/ENSMUSG00000010097/ENSMUSG00000053453/ENSMUSG00000015023/…	2.04041
BP	GO:0009259	ribonucleotide metabolic process	277	-0.288371	-1.06791	0.286853	0.751083	0.7049	1282	tags=13%, list=8%, signal=12%	ENSMUSG00000003072/ENSMUSG00000028452/ENSMUSG00000022383/ENSMUSG00000052738/ENSMUSG00000003809/ENSMUSG00000025736/ENSMUSG00000024782/ENSMUSG00000011752/ENSMUSG00000072949/ENSMUSG00000007815/ENSMUSG00000032478/ENSMUSG00000020935/ENSMUSG00000024507/ENSMUSG00000057342/ENSMUSG00000030972/ENSMUSG00000033065/ENSMUSG00000074064/ENSMUSG00000017307/ENSMUSG00000028603/ENSMUSG00000041119/ENSMUSG00000028032/…	-0.151872
BP	GO:0019693	ribose phosphate metabolic process	287	-0.283062	-1.04654	0.319756	0.769298	0.721996	1282	tags=13%, list=8%, signal=12%	ENSMUSG00000003072/ENSMUSG00000028452/ENSMUSG00000022383/ENSMUSG00000052738/ENSMUSG00000003809/ENSMUSG00000025736/ENSMUSG00000024782/ENSMUSG00000011752/ENSMUSG00000072949/ENSMUSG00000007815/ENSMUSG00000032478/ENSMUSG00000020935/ENSMUSG00000024507/ENSMUSG00000057342/ENSMUSG00000030972/ENSMUSG00000033065/ENSMUSG00000074064/ENSMUSG00000017307/ENSMUSG00000028603/ENSMUSG00000041119/ENSMUSG00000028032/…	-0.141465
BP	GO:0042254	ribosome biogenesis	286	0.461498	1.71485	8.73928e-07	0.000223429	0.000209691	3599	tags=37%, list=22%, signal=29%	ENSMUSG00000020075/ENSMUSG00000030521/ENSMUSG00000027787/ENSMUSG00000025995/ENSMUSG00000060036/ENSMUSG00000041057/ENSMUSG00000079470/ENSMUSG00000058558/ENSMUSG00000021428/ENSMUSG00000061024/ENSMUSG00000029415/ENSMUSG00000001569/ENSMUSG00000022300/ENSMUSG00000116564/ENSMUSG00000061458/ENSMUSG00000034321/ENSMUSG00000028495/ENSMUSG00000043716/ENSMUSG00000024785/ENSMUSG00000031843/ENSMUSG00000024608/…	3.67842
BP	GO:0006405	RNA export from nucleus	76	0.612147	1.9238	1.65763e-05	0.00249565	0.0023422	1445	tags=25%, list=9%, signal=23%	ENSMUSG00000022119/ENSMUSG00000034667/ENSMUSG00000032939/ENSMUSG00000027787/ENSMUSG00000055531/ENSMUSG00000061024/ENSMUSG00000024287/ENSMUSG00000029415/ENSMUSG00000116564/ENSMUSG00000097392/ENSMUSG00000068882/ENSMUSG00000006005/ENSMUSG00000022800/ENSMUSG00000036992/ENSMUSG00000035851/ENSMUSG00000071172/ENSMUSG00000019814/ENSMUSG00000040667/ENSMUSG00000044791	2.63038
BP	GO:0006403	RNA localization	166	0.507196	1.77409	8.48012e-06	0.00140129	0.00131513	3050	tags=28%, list=19%, signal=23%	ENSMUSG00000033581/ENSMUSG00000022119/ENSMUSG00000034667/ENSMUSG00000032939/ENSMUSG00000032409/ENSMUSG00000027787/ENSMUSG00000046434/ENSMUSG00000055531/ENSMUSG00000061024/ENSMUSG00000024287/ENSMUSG00000029415/ENSMUSG00000116564/ENSMUSG00000097392/ENSMUSG00000068882/ENSMUSG00000028820/ENSMUSG00000006005/ENSMUSG00000022800/ENSMUSG00000036992/ENSMUSG00000039630/ENSMUSG00000026020/ENSMUSG00000003226/…	2.88103
BP	GO:0006396	RNA processing	794	0.424158	1.71446	2.19151e-12	7.42372e-09	6.96726e-09	3540	tags=31%, list=22%, signal=26%	ENSMUSG00000028809/ENSMUSG00000033565/ENSMUSG00000032423/ENSMUSG00000031167/ENSMUSG00000022119/ENSMUSG00000024498/ENSMUSG00000020075/ENSMUSG00000034820/ENSMUSG00000008333/ENSMUSG00000027433/ENSMUSG00000028134/ENSMUSG00000045193/ENSMUSG00000030521/ENSMUSG00000025995/ENSMUSG00000032621/ENSMUSG00000041057/ENSMUSG00000046434/ENSMUSG00000006498/ENSMUSG00000079470/ENSMUSG00000058558/ENSMUSG00000023156/…	8.15694
BP	GO:0008380	RNA splicing	355	0.448484	1.69445	3.15236e-07	9.70783e-05	9.11092e-05	2794	tags=27%, list=17%, signal=23%	ENSMUSG00000028809/ENSMUSG00000033565/ENSMUSG00000032423/ENSMUSG00000031167/ENSMUSG00000024498/ENSMUSG00000008333/ENSMUSG00000028134/ENSMUSG00000045193/ENSMUSG00000032621/ENSMUSG00000046434/ENSMUSG00000006498/ENSMUSG00000028911/ENSMUSG00000020719/ENSMUSG00000026034/ENSMUSG00000022858/ENSMUSG00000063919/ENSMUSG00000024287/ENSMUSG00000052144/ENSMUSG00000044155/ENSMUSG00000035597/ENSMUSG00000028820/…	4.04044
BP	GO:0000375	RNA splicing, via transesterification reactions	246	0.465153	1.70228	4.32062e-06	0.000780801	0.000732791	2794	tags=29%, list=17%, signal=24%	ENSMUSG00000028809/ENSMUSG00000033565/ENSMUSG00000031167/ENSMUSG00000008333/ENSMUSG00000028134/ENSMUSG00000045193/ENSMUSG00000032621/ENSMUSG00000046434/ENSMUSG00000006498/ENSMUSG00000028911/ENSMUSG00000020719/ENSMUSG00000022858/ENSMUSG00000063919/ENSMUSG00000044155/ENSMUSG00000035597/ENSMUSG00000028820/ENSMUSG00000028676/ENSMUSG00000025982/ENSMUSG00000002477/ENSMUSG00000037197/ENSMUSG00000021134/…	3.13502
BP	GO:0000377	RNA splicing, via transesterification reactions with bulged adenosine as nucleophile	246	0.465153	1.70228	4.32062e-06	0.000780801	0.000732791	2794	tags=29%, list=17%, signal=24%	ENSMUSG00000028809/ENSMUSG00000033565/ENSMUSG00000031167/ENSMUSG00000008333/ENSMUSG00000028134/ENSMUSG00000045193/ENSMUSG00000032621/ENSMUSG00000046434/ENSMUSG00000006498/ENSMUSG00000028911/ENSMUSG00000020719/ENSMUSG00000022858/ENSMUSG00000063919/ENSMUSG00000044155/ENSMUSG00000035597/ENSMUSG00000028820/ENSMUSG00000028676/ENSMUSG00000025982/ENSMUSG00000002477/ENSMUSG00000037197/ENSMUSG00000021134/…	3.13502
BP	GO:0050658	RNA transport	141	0.53691	1.85283	4.26999e-06	0.000780801	0.000732791	3050	tags=30%, list=19%, signal=25%	ENSMUSG00000033581/ENSMUSG00000022119/ENSMUSG00000034667/ENSMUSG00000032939/ENSMUSG00000027787/ENSMUSG00000046434/ENSMUSG00000055531/ENSMUSG00000061024/ENSMUSG00000024287/ENSMUSG00000029415/ENSMUSG00000116564/ENSMUSG00000097392/ENSMUSG00000068882/ENSMUSG00000028820/ENSMUSG00000006005/ENSMUSG00000022800/ENSMUSG00000036992/ENSMUSG00000039630/ENSMUSG00000003226/ENSMUSG00000035851/ENSMUSG00000071172/…	3.13502
BP	GO:0016072	rRNA metabolic process	208	0.486549	1.75399	4.43915e-06	0.000791454	0.00074279	3527	tags=37%, list=22%, signal=29%	ENSMUSG00000020075/ENSMUSG00000030521/ENSMUSG00000025995/ENSMUSG00000041057/ENSMUSG00000079470/ENSMUSG00000058558/ENSMUSG00000021428/ENSMUSG00000061024/ENSMUSG00000022300/ENSMUSG00000116564/ENSMUSG00000061458/ENSMUSG00000034321/ENSMUSG00000028495/ENSMUSG00000043716/ENSMUSG00000024785/ENSMUSG00000031843/ENSMUSG00000024608/ENSMUSG00000038335/ENSMUSG00000027752/ENSMUSG00000054079/ENSMUSG00000026492/…	3.12913
BP	GO:0006364	rRNA processing	201	0.500496	1.79468	8.40637e-07	0.00021905	0.000205582	3527	tags=38%, list=22%, signal=30%	ENSMUSG00000020075/ENSMUSG00000030521/ENSMUSG00000025995/ENSMUSG00000041057/ENSMUSG00000079470/ENSMUSG00000058558/ENSMUSG00000021428/ENSMUSG00000061024/ENSMUSG00000022300/ENSMUSG00000116564/ENSMUSG00000061458/ENSMUSG00000034321/ENSMUSG00000028495/ENSMUSG00000043716/ENSMUSG00000024785/ENSMUSG00000031843/ENSMUSG00000024608/ENSMUSG00000038335/ENSMUSG00000027752/ENSMUSG00000054079/ENSMUSG00000026492/…	3.68702
BP	GO:1902653	secondary alcohol biosynthetic process	45	0.617531	1.77103	0.000716677	0.0471406	0.044242	730	tags=29%, list=4%, signal=28%	ENSMUSG00000021670/ENSMUSG00000022463/ENSMUSG00000033105/ENSMUSG00000026675/ENSMUSG00000031604/ENSMUSG00000001467/ENSMUSG00000006517/ENSMUSG00000005514/ENSMUSG00000021273/ENSMUSG00000028240/ENSMUSG00000031349/ENSMUSG00000093930/ENSMUSG00000004880	1.35416
BP	GO:0044283	small molecule biosynthetic process	502	-0.310155	-1.21389	0.0246693	0.332938	0.312466	1981	tags=19%, list=12%, signal=17%	ENSMUSG00000000673/ENSMUSG00000028048/ENSMUSG00000024664/ENSMUSG00000026866/ENSMUSG00000026348/ENSMUSG00000032079/ENSMUSG00000030225/ENSMUSG00000028937/ENSMUSG00000028518/ENSMUSG00000029009/ENSMUSG00000075289/ENSMUSG00000031483/ENSMUSG00000042010/ENSMUSG00000029778/ENSMUSG00000066072/ENSMUSG00000018999/ENSMUSG00000002475/ENSMUSG00000026272/ENSMUSG00000068037/ENSMUSG00000047719/ENSMUSG00000005320/…	-0.505197
BP	GO:0044282	small molecule catabolic process	281	-0.420936	-1.55843	6.03568e-05	0.00743487	0.00697771	2308	tags=32%, list=14%, signal=28%	ENSMUSG00000002588/ENSMUSG00000034424/ENSMUSG00000028127/ENSMUSG00000010651/ENSMUSG00000040374/ENSMUSG00000028670/ENSMUSG00000036820/ENSMUSG00000028692/ENSMUSG00000029776/ENSMUSG00000032607/ENSMUSG00000058022/ENSMUSG00000026866/ENSMUSG00000026348/ENSMUSG00000030225/ENSMUSG00000028937/ENSMUSG00000028167/ENSMUSG00000021033/ENSMUSG00000030934/ENSMUSG00000035473/ENSMUSG00000042010/ENSMUSG00000002475/…	-2.15629
BP	GO:0008202	steroid metabolic process	251	0.408429	1.49951	0.000694529	0.0465885	0.0437239	1946	tags=27%, list=12%, signal=24%	ENSMUSG00000057722/ENSMUSG00000021670/ENSMUSG00000029272/ENSMUSG00000052534/ENSMUSG00000078798/ENSMUSG00000022463/ENSMUSG00000033105/ENSMUSG00000026675/ENSMUSG00000031604/ENSMUSG00000070811/ENSMUSG00000038641/ENSMUSG00000025350/ENSMUSG00000029167/ENSMUSG00000044254/ENSMUSG00000021214/ENSMUSG00000001467/ENSMUSG00000031574/ENSMUSG00000021252/ENSMUSG00000006517/ENSMUSG00000033161/ENSMUSG00000005533/…	1.35928
BP	GO:0016126	sterol biosynthetic process	49	0.641212	1.86196	0.000109583	0.0117851	0.0110604	730	tags=31%, list=4%, signal=29%	ENSMUSG00000021670/ENSMUSG00000022463/ENSMUSG00000033105/ENSMUSG00000026675/ENSMUSG00000031604/ENSMUSG00000001467/ENSMUSG00000021252/ENSMUSG00000006517/ENSMUSG00000005514/ENSMUSG00000021273/ENSMUSG00000028240/ENSMUSG00000022351/ENSMUSG00000031349/ENSMUSG00000093930/ENSMUSG00000004880	1.95623
BP	GO:0042110	T cell activation	370	0.248652	0.94581	0.654511	0.913067	0.856924	3200	tags=22%, list=20%, signal=18%	ENSMUSG00000057722/ENSMUSG00000039323/ENSMUSG00000041272/ENSMUSG00000027387/ENSMUSG00000027947/ENSMUSG00000026977/ENSMUSG00000035413/ENSMUSG00000032092/ENSMUSG00000028633/ENSMUSG00000035356/ENSMUSG00000000782/ENSMUSG00000027962/ENSMUSG00000032216/ENSMUSG00000021477/ENSMUSG00000004040/ENSMUSG00000028495/ENSMUSG00000039197/ENSMUSG00000041058/ENSMUSG00000040274/ENSMUSG00000033454/ENSMUSG00000027598/…	0.0670575
BP	GO:0035239	tube morphogenesis	707	0.358517	1.4369	1.3119e-05	0.00209132	0.00196273	2459	tags=20%, list=15%, signal=18%	ENSMUSG00000057722/ENSMUSG00000064325/ENSMUSG00000052336/ENSMUSG00000027381/ENSMUSG00000023886/ENSMUSG00000055653/ENSMUSG00000052534/ENSMUSG00000026193/ENSMUSG00000030605/ENSMUSG00000022995/ENSMUSG00000075254/ENSMUSG00000024140/ENSMUSG00000000957/ENSMUSG00000007989/ENSMUSG00000031785/ENSMUSG00000019256/ENSMUSG00000042942/ENSMUSG00000001632/ENSMUSG00000034640/ENSMUSG00000028266/ENSMUSG00000072115/…	2.70714
BP	GO:0030433	ubiquitin-dependent ERAD pathway	69	-0.669561	-2.08138	2.23517e-07	7.21107e-05	6.76768e-05	2863	tags=45%, list=18%, signal=37%	ENSMUSG00000028958/ENSMUSG00000021832/ENSMUSG00000068328/ENSMUSG00000030598/ENSMUSG00000025198/ENSMUSG00000053317/ENSMUSG00000024392/ENSMUSG00000028960/ENSMUSG00000050148/ENSMUSG00000039474/ENSMUSG00000018442/ENSMUSG00000031483/ENSMUSG00000026353/ENSMUSG00000074093/ENSMUSG00000020964/ENSMUSG00000020311/ENSMUSG00000020109/ENSMUSG00000028452/ENSMUSG00000032437/ENSMUSG00000026203/ENSMUSG00000024807/…	-4.16956

## Sheet: P4-P30 F
ONTOLOGY	ID	Description	setSize	enrichmentScore	NES	pvalue	p.adjust	qvalues	rank	leading_edge	core_enrichment	sig_score
MF	GO:0004027	alcohol sulfotransferase activity	5	0.871908	1.47375	0.0365204	0.525221	0.503209	2087	tags=100%, list=13%, signal=87%	ENSMUSG00000070810/ENSMUSG00000074375/ENSMUSG00000074377/ENSMUSG00000078798/ENSMUSG00000078799	0.298252
MF	GO:0016597	amino acid binding	48	-0.693802	-2.0912	3.54329e-06	0.0017147	0.00164283	1618	tags=46%, list=10%, signal=41%	ENSMUSG00000031948/ENSMUSG00000001670/ENSMUSG00000032009/ENSMUSG00000007039/ENSMUSG00000048217/ENSMUSG00000028011/ENSMUSG00000021311/ENSMUSG00000001323/ENSMUSG00000018848/ENSMUSG00000020534/ENSMUSG00000031960/ENSMUSG00000028978/ENSMUSG00000031173/ENSMUSG00000025991/ENSMUSG00000020182/ENSMUSG00000027360/ENSMUSG00000046814/ENSMUSG00000020051/ENSMUSG00000002769/ENSMUSG00000026272/ENSMUSG00000003526/…	-2.78441
MF	GO:0003823	antigen binding	51	-0.702497	-2.16936	1.07464e-06	0.000728066	0.000697552	1137	tags=31%, list=7%, signal=29%	ENSMUSG00000067212/ENSMUSG00000059208/ENSMUSG00000028076/ENSMUSG00000091705/ENSMUSG00000079507/ENSMUSG00000061232/ENSMUSG00000000409/ENSMUSG00000007564/ENSMUSG00000104213/ENSMUSG00000076937/ENSMUSG00000105547/ENSMUSG00000067149/ENSMUSG00000095079/ENSMUSG00000076498/ENSMUSG00000076609/ENSMUSG00000076617	-3.15642
MF	GO:0052869	arachidonic acid omega-hydroxylase activity	3	-0.95954	-1.5393	0.0110058	0.349248	0.334611	3	tags=67%, list=0%, signal=67%	ENSMUSG00000078597/ENSMUSG00000027983	-0.47546
MF	GO:0047704	bile-salt sulfotransferase activity	6	0.871962	1.52733	0.0192168	0.453638	0.434625	2087	tags=100%, list=13%, signal=87%	ENSMUSG00000070810/ENSMUSG00000074375/ENSMUSG00000074377/ENSMUSG00000078798/ENSMUSG00000070811/ENSMUSG00000078799	0.361885
MF	GO:0031406	carboxylic acid binding	169	-0.479572	-1.76228	5.07918e-06	0.0022941	0.00219795	1193	tags=23%, list=7%, signal=22%	ENSMUSG00000007039/ENSMUSG00000048217/ENSMUSG00000023707/ENSMUSG00000028011/ENSMUSG00000021311/ENSMUSG00000001323/ENSMUSG00000060803/ENSMUSG00000038155/ENSMUSG00000035270/ENSMUSG00000018848/ENSMUSG00000029098/ENSMUSG00000028641/ENSMUSG00000007872/ENSMUSG00000004846/ENSMUSG00000009614/ENSMUSG00000020534/ENSMUSG00000036450/ENSMUSG00000031960/ENSMUSG00000019055/ENSMUSG00000028978/ENSMUSG00000031173/…	-2.65798
MF	GO:0003682	chromatin binding	517	0.384301	1.39183	0.000757042	0.08014	0.0767812	4171	tags=34%, list=26%, signal=26%	ENSMUSG00000026918/ENSMUSG00000000440/ENSMUSG00000042699/ENSMUSG00000030557/ENSMUSG00000020381/ENSMUSG00000019857/ENSMUSG00000020661/ENSMUSG00000028271/ENSMUSG00000035726/ENSMUSG00000028484/ENSMUSG00000036181/ENSMUSG00000000282/ENSMUSG00000018651/ENSMUSG00000024986/ENSMUSG00000047036/ENSMUSG00000028053/ENSMUSG00000024045/ENSMUSG00000029249/ENSMUSG00000048661/ENSMUSG00000017548/ENSMUSG00000042323/…	1.11474
MF	GO:0015036	disulfide oxidoreductase activity	38	-0.630213	-1.81405	0.00144312	0.126157	0.12087	1170	tags=29%, list=7%, signal=27%	ENSMUSG00000050043/ENSMUSG00000025130/ENSMUSG00000062070/ENSMUSG00000031109/ENSMUSG00000021591/ENSMUSG00000031838/ENSMUSG00000025068/ENSMUSG00000005354/ENSMUSG00000029864/ENSMUSG00000027248/ENSMUSG00000020571	-0.917683
MF	GO:0015020	glucuronosyltransferase activity	23	-0.326144	-0.843818	0.707809	0.96815	0.927574	1543	tags=17%, list=9%, signal=16%	ENSMUSG00000035780/ENSMUSG00000035836/ENSMUSG00000032997/ENSMUSG00000057425	-0.0326514
MF	GO:0042393	histone binding	201	0.449965	1.50992	0.00103005	0.100411	0.0962027	4181	tags=36%, list=26%, signal=27%	ENSMUSG00000042599/ENSMUSG00000026918/ENSMUSG00000020124/ENSMUSG00000019857/ENSMUSG00000022387/ENSMUSG00000025059/ENSMUSG00000025889/ENSMUSG00000021377/ENSMUSG00000035623/ENSMUSG00000017548/ENSMUSG00000042323/ENSMUSG00000032481/ENSMUSG00000062627/ENSMUSG00000032253/ENSMUSG00000030584/ENSMUSG00000026743/ENSMUSG00000035024/ENSMUSG00000058799/ENSMUSG00000040481/ENSMUSG00000056209/ENSMUSG00000034154/…	1.01681
MF	GO:0034987	immunoglobulin receptor binding	14	-0.939668	-2.12398	8.1166e-08	9.99817e-05	9.57914e-05	355	tags=57%, list=2%, signal=56%	ENSMUSG00000104213/ENSMUSG00000076937/ENSMUSG00000105547/ENSMUSG00000067149/ENSMUSG00000095079/ENSMUSG00000076498/ENSMUSG00000076609/ENSMUSG00000076617	-4.01867
MF	GO:0016860	intramolecular oxidoreductase activity	47	-0.431195	-1.29357	0.0758808	0.624498	0.598324	737	tags=17%, list=5%, signal=16%	ENSMUSG00000006395/ENSMUSG00000023456/ENSMUSG00000023272/ENSMUSG00000052102/ENSMUSG00000027248/ENSMUSG00000031168/ENSMUSG00000020571/ENSMUSG00000001666	-0.223063
MF	GO:0016864	intramolecular oxidoreductase activity, transposing S-S bonds	16	-0.688588	-1.61905	0.0125684	0.370223	0.354706	140	tags=31%, list=1%, signal=31%	ENSMUSG00000025130/ENSMUSG00000028343/ENSMUSG00000023272/ENSMUSG00000027248/ENSMUSG00000020571	-0.450131
MF	GO:0003729	mRNA binding	257	0.493956	1.70524	4.08733e-06	0.00190977	0.00182973	3944	tags=34%, list=24%, signal=26%	ENSMUSG00000094973/ENSMUSG00000033581/ENSMUSG00000107906/ENSMUSG00000094483/ENSMUSG00000032423/ENSMUSG00000042699/ENSMUSG00000022283/ENSMUSG00000032387/ENSMUSG00000024991/ENSMUSG00000039652/ENSMUSG00000000552/ENSMUSG00000074656/ENSMUSG00000027510/ENSMUSG00000037236/ENSMUSG00000041360/ENSMUSG00000024588/ENSMUSG00000028911/ENSMUSG00000037742/ENSMUSG00000097392/ENSMUSG00000040620/ENSMUSG00000021838/…	2.73761
MF	GO:0005549	odorant binding	23	-0.474963	-1.22885	0.178841	0.760234	0.728372	2690	tags=17%, list=17%, signal=15%	ENSMUSG00000015090/ENSMUSG00000058523/ENSMUSG00000041333/ENSMUSG00000026943	-0.137647
MF	GO:0016491	oxidoreductase activity	651	-0.290832	-1.19349	0.007514	0.289246	0.277124	1389	tags=14%, list=9%, signal=14%	ENSMUSG00000041571/ENSMUSG00000074882/ENSMUSG00000018659/ENSMUSG00000004070/ENSMUSG00000002661/ENSMUSG00000028236/ENSMUSG00000040127/ENSMUSG00000025004/ENSMUSG00000032310/ENSMUSG00000040147/ENSMUSG00000028737/ENSMUSG00000068086/ENSMUSG00000031109/ENSMUSG00000048796/ENSMUSG00000021591/ENSMUSG00000039519/ENSMUSG00000031838/ENSMUSG00000025068/ENSMUSG00000023707/ENSMUSG00000028011/ENSMUSG00000021238/…	-0.557326
MF	GO:0016667	oxidoreductase activity, acting on a sulfur group of donors	53	-0.550078	-1.71144	0.0027364	0.175071	0.167734	1170	tags=23%, list=7%, signal=21%	ENSMUSG00000031109/ENSMUSG00000021591/ENSMUSG00000031838/ENSMUSG00000025068/ENSMUSG00000075705/ENSMUSG00000024579/ENSMUSG00000049858/ENSMUSG00000005354/ENSMUSG00000068874/ENSMUSG00000029864/ENSMUSG00000027248/ENSMUSG00000020571	-0.77538
MF	GO:0005550	pheromone binding	7	-0.613408	-1.18148	0.270732	0.818244	0.78395	5259	tags=71%, list=32%, signal=48%	ENSMUSG00000073834/ENSMUSG00000066154/ENSMUSG00000096688/ENSMUSG00000058523/ENSMUSG00000041333	-0.105712
MF	GO:0003756	protein disulfide isomerase activity	16	-0.688588	-1.61905	0.0125684	0.370223	0.354706	140	tags=31%, list=1%, signal=31%	ENSMUSG00000025130/ENSMUSG00000028343/ENSMUSG00000023272/ENSMUSG00000027248/ENSMUSG00000020571	-0.450131
MF	GO:0030170	pyridoxal phosphate binding	46	-0.680022	-2.03653	2.4443e-05	0.00828008	0.00793305	1562	tags=43%, list=10%, signal=39%	ENSMUSG00000001670/ENSMUSG00000022546/ENSMUSG00000018659/ENSMUSG00000039648/ENSMUSG00000089678/ENSMUSG00000001323/ENSMUSG00000020534/ENSMUSG00000057228/ENSMUSG00000024039/ENSMUSG00000028179/ENSMUSG00000039616/ENSMUSG00000020359/ENSMUSG00000020182/ENSMUSG00000027360/ENSMUSG00000057880/ENSMUSG00000006378/ENSMUSG00000025190/ENSMUSG00000040213/ENSMUSG00000030934/ENSMUSG00000026272	-2.10056
MF	GO:0050294	steroid sulfotransferase activity	6	0.871962	1.52733	0.0192168	0.453638	0.434625	2087	tags=100%, list=13%, signal=87%	ENSMUSG00000070810/ENSMUSG00000074375/ENSMUSG00000029272/ENSMUSG00000074377/ENSMUSG00000078798/ENSMUSG00000078799	0.361885
MF	GO:0003735	structural constituent of ribosome	150	-0.252836	-0.921387	0.731343	0.974889	0.934031	4275	tags=29%, list=26%, signal=22%	ENSMUSG00000098559/ENSMUSG00000059070/ENSMUSG00000067274/ENSMUSG00000045128/ENSMUSG00000003299/ENSMUSG00000007892/ENSMUSG00000039640/ENSMUSG00000060036/ENSMUSG00000106918/ENSMUSG00000037531/ENSMUSG00000032518/ENSMUSG00000033845/ENSMUSG00000040952/ENSMUSG00000046756/ENSMUSG00000022889/ENSMUSG00000008682/ENSMUSG00000037563/ENSMUSG00000023967/ENSMUSG00000030432/ENSMUSG00000021607/ENSMUSG00000038274/…	-0.0296388
MF	GO:0008134	transcription factor binding	583	0.337733	1.22993	0.0226456	0.470032	0.450332	4390	tags=33%, list=27%, signal=25%	ENSMUSG00000094483/ENSMUSG00000022346/ENSMUSG00000000440/ENSMUSG00000042699/ENSMUSG00000030557/ENSMUSG00000026672/ENSMUSG00000020661/ENSMUSG00000041390/ENSMUSG00000022255/ENSMUSG00000032501/ENSMUSG00000015839/ENSMUSG00000028271/ENSMUSG00000034813/ENSMUSG00000028484/ENSMUSG00000052534/ENSMUSG00000002881/ENSMUSG00000024986/ENSMUSG00000021890/ENSMUSG00000024045/ENSMUSG00000043991/ENSMUSG00000007659/…	0.346467
MF	GO:0016757	transferase activity, transferring glycosyl groups	197	-0.350516	-1.30378	0.028261	0.483344	0.463086	1543	tags=16%, list=9%, signal=15%	ENSMUSG00000035780/ENSMUSG00000021725/ENSMUSG00000003865/ENSMUSG00000010607/ENSMUSG00000028538/ENSMUSG00000035836/ENSMUSG00000022747/ENSMUSG00000074646/ENSMUSG00000039611/ENSMUSG00000032059/ENSMUSG00000032123/ENSMUSG00000056812/ENSMUSG00000034126/ENSMUSG00000026839/ENSMUSG00000038507/ENSMUSG00000079469/ENSMUSG00000004846/ENSMUSG00000030674/ENSMUSG00000032997/ENSMUSG00000022174/ENSMUSG00000079442/…	-0.334338
MF	GO:0016758	transferase activity, transferring hexosyl groups	139	-0.339495	-1.2108	0.0965257	0.654754	0.627313	1543	tags=17%, list=9%, signal=16%	ENSMUSG00000035704/ENSMUSG00000010051/ENSMUSG00000021065/ENSMUSG00000049307/ENSMUSG00000043257/ENSMUSG00000035780/ENSMUSG00000003865/ENSMUSG00000010607/ENSMUSG00000035836/ENSMUSG00000032059/ENSMUSG00000034126/ENSMUSG00000079469/ENSMUSG00000004846/ENSMUSG00000032997/ENSMUSG00000022174/ENSMUSG00000043067/ENSMUSG00000043671/ENSMUSG00000035845/ENSMUSG00000043940/ENSMUSG00000037470/ENSMUSG00000057425/…	-0.202516
MF	GO:0051082	unfolded protein binding	74	-0.418952	-1.37695	0.0627185	0.600193	0.575039	2062	tags=22%, list=13%, signal=19%	ENSMUSG00000019471/ENSMUSG00000027305/ENSMUSG00000036854/ENSMUSG00000070436/ENSMUSG00000024807/ENSMUSG00000023944/ENSMUSG00000026203/ENSMUSG00000032060/ENSMUSG00000073676/ENSMUSG00000026864/ENSMUSG00000001416/ENSMUSG00000037470/ENSMUSG00000020368/ENSMUSG00000003814/ENSMUSG00000020048/ENSMUSG00000004460	-0.240303
MF	GO:0070279	vitamin B6 binding	47	-0.674639	-2.02389	2.88334e-05	0.00868204	0.00831817	1562	tags=43%, list=10%, signal=39%	ENSMUSG00000001670/ENSMUSG00000022546/ENSMUSG00000018659/ENSMUSG00000039648/ENSMUSG00000089678/ENSMUSG00000001323/ENSMUSG00000020534/ENSMUSG00000057228/ENSMUSG00000024039/ENSMUSG00000028179/ENSMUSG00000039616/ENSMUSG00000020359/ENSMUSG00000020182/ENSMUSG00000027360/ENSMUSG00000057880/ENSMUSG00000006378/ENSMUSG00000025190/ENSMUSG00000040213/ENSMUSG00000030934/ENSMUSG00000026272	-2.07997
CC	GO:0009986	cell surface	615	-0.3289	-1.35135	9.72262e-05	0.0199608	0.0191243	1929	tags=18%, list=12%, signal=16%	ENSMUSG00000027111/ENSMUSG00000054580/ENSMUSG00000033467/ENSMUSG00000022890/ENSMUSG00000029086/ENSMUSG00000030789/ENSMUSG00000024620/ENSMUSG00000068105/ENSMUSG00000020787/ENSMUSG00000016206/ENSMUSG00000055254/ENSMUSG00000023944/ENSMUSG00000031555/ENSMUSG00000046718/ENSMUSG00000000244/ENSMUSG00000010142/ENSMUSG00000041926/ENSMUSG00000032060/ENSMUSG00000021484/ENSMUSG00000015947/ENSMUSG00000095675/…	-1.71842
CC	GO:0000785	chromatin	710	0.369572	1.36127	0.00111403	0.105561	0.101136	3905	tags=29%, list=24%, signal=23%	ENSMUSG00000022346/ENSMUSG00000036180/ENSMUSG00000042699/ENSMUSG00000030557/ENSMUSG00000019857/ENSMUSG00000020661/ENSMUSG00000033411/ENSMUSG00000022369/ENSMUSG00000015839/ENSMUSG00000035726/ENSMUSG00000000552/ENSMUSG00000002265/ENSMUSG00000028484/ENSMUSG00000036181/ENSMUSG00000052534/ENSMUSG00000049323/ENSMUSG00000024045/ENSMUSG00000025997/ENSMUSG00000022945/ENSMUSG00000035623/ENSMUSG00000029249/…	0.995092
CC	GO:0022626	cytosolic ribosome	103	-0.228416	-0.787283	0.946667	1	0.958089	4275	tags=27%, list=26%, signal=20%	ENSMUSG00000098559/ENSMUSG00000059070/ENSMUSG00000067274/ENSMUSG00000045128/ENSMUSG00000007892/ENSMUSG00000060036/ENSMUSG00000032518/ENSMUSG00000040952/ENSMUSG00000008682/ENSMUSG00000037563/ENSMUSG00000030432/ENSMUSG00000038274/ENSMUSG00000048758/ENSMUSG00000000355/ENSMUSG00000039001/ENSMUSG00000052146/ENSMUSG00000047215/ENSMUSG00000044533/ENSMUSG00000067288/ENSMUSG00000025290/ENSMUSG00000057863/…	-0.0185942
CC	GO:1905369	endopeptidase complex	69	-0.353056	-1.15048	0.190202	0.770682	0.738382	3057	tags=30%, list=19%, signal=25%	ENSMUSG00000021737/ENSMUSG00000039067/ENSMUSG00000021024/ENSMUSG00000047879/ENSMUSG00000017221/ENSMUSG00000026914/ENSMUSG00000039041/ENSMUSG00000022193/ENSMUSG00000069744/ENSMUSG00000030751/ENSMUSG00000031897/ENSMUSG00000026203/ENSMUSG00000031429/ENSMUSG00000096727/ENSMUSG00000005779/ENSMUSG00000022561/ENSMUSG00000027566/ENSMUSG00000015671/ENSMUSG00000024338/ENSMUSG00000004951/ENSMUSG00000006998	-0.131719
CC	GO:0034663	endoplasmic reticulum chaperone complex	11	-0.860817	-1.82389	0.000799743	0.0820949	0.0786542	1304	tags=64%, list=8%, signal=59%	ENSMUSG00000026864/ENSMUSG00000032383/ENSMUSG00000020048/ENSMUSG00000032115/ENSMUSG00000004460/ENSMUSG00000020571/ENSMUSG00000022769	-1.10428
CC	GO:0005788	endoplasmic reticulum lumen	70	-0.442617	-1.44018	0.0152109	0.412215	0.394939	1471	tags=20%, list=9%, signal=18%	ENSMUSG00000028343/ENSMUSG00000025224/ENSMUSG00000026864/ENSMUSG00000048482/ENSMUSG00000032575/ENSMUSG00000022136/ENSMUSG00000029616/ENSMUSG00000035845/ENSMUSG00000037470/ENSMUSG00000003814/ENSMUSG00000020048/ENSMUSG00000027248/ENSMUSG00000040462/ENSMUSG00000020571	-0.40347
CC	GO:0005789	endoplasmic reticulum membrane	489	-0.382975	-1.56034	2.81385e-07	0.000272341	0.000260927	2676	tags=29%, list=16%, signal=25%	ENSMUSG00000030588/ENSMUSG00000049488/ENSMUSG00000063275/ENSMUSG00000024350/ENSMUSG00000052488/ENSMUSG00000040813/ENSMUSG00000073411/ENSMUSG00000027642/ENSMUSG00000010517/ENSMUSG00000030730/ENSMUSG00000066441/ENSMUSG00000027465/ENSMUSG00000050043/ENSMUSG00000021696/ENSMUSG00000007783/ENSMUSG00000023791/ENSMUSG00000032239/ENSMUSG00000027068/ENSMUSG00000035206/ENSMUSG00000044042/ENSMUSG00000057329/…	-3.58348
CC	GO:0009897	external side of plasma membrane	277	-0.44211	-1.69632	8.51422e-07	0.000640932	0.000614069	1172	tags=18%, list=7%, signal=17%	ENSMUSG00000030149/ENSMUSG00000031109/ENSMUSG00000040592/ENSMUSG00000067212/ENSMUSG00000079018/ENSMUSG00000024340/ENSMUSG00000022582/ENSMUSG00000026471/ENSMUSG00000017697/ENSMUSG00000034855/ENSMUSG00000021939/ENSMUSG00000028076/ENSMUSG00000021477/ENSMUSG00000025044/ENSMUSG00000043953/ENSMUSG00000032094/ENSMUSG00000027712/ENSMUSG00000028444/ENSMUSG00000026616/ENSMUSG00000000120/ENSMUSG00000029417/…	-3.21178
CC	GO:0019814	immunoglobulin complex	12	-0.929665	-2.01811	2.4312e-06	0.0012201	0.00116897	513	tags=83%, list=3%, signal=81%	ENSMUSG00000040592/ENSMUSG00000003379/ENSMUSG00000104213/ENSMUSG00000076937/ENSMUSG00000105547/ENSMUSG00000067149/ENSMUSG00000095079/ENSMUSG00000076498/ENSMUSG00000076609/ENSMUSG00000076617	-2.9322
CC	GO:0042571	immunoglobulin complex, circulating	9	-0.978708	-1.96339	5.71153e-08	7.73912e-05	7.41476e-05	355	tags=89%, list=2%, signal=87%	ENSMUSG00000104213/ENSMUSG00000076937/ENSMUSG00000105547/ENSMUSG00000067149/ENSMUSG00000095079/ENSMUSG00000076498/ENSMUSG00000076609/ENSMUSG00000076617	-4.1299
CC	GO:0098800	inner mitochondrial membrane protein complex	126	-0.262013	-0.937973	0.626335	0.955832	0.915772	3782	tags=34%, list=23%, signal=26%	ENSMUSG00000025428/ENSMUSG00000025393/ENSMUSG00000038845/ENSMUSG00000065947/ENSMUSG00000063882/ENSMUSG00000052337/ENSMUSG00000059734/ENSMUSG00000038717/ENSMUSG00000064345/ENSMUSG00000035674/ENSMUSG00000018770/ENSMUSG00000064363/ENSMUSG00000022450/ENSMUSG00000022013/ENSMUSG00000009647/ENSMUSG00000000563/ENSMUSG00000025781/ENSMUSG00000020022/ENSMUSG00000003438/ENSMUSG00000006057/ENSMUSG00000030785/…	-0.0382126
CC	GO:0030176	integral component of endoplasmic reticulum membrane	142	-0.385345	-1.38731	0.00907729	0.316272	0.303017	2446	tags=32%, list=15%, signal=27%	ENSMUSG00000021696/ENSMUSG00000007783/ENSMUSG00000027068/ENSMUSG00000035206/ENSMUSG00000016194/ENSMUSG00000031169/ENSMUSG00000030654/ENSMUSG00000034462/ENSMUSG00000030720/ENSMUSG00000037720/ENSMUSG00000028466/ENSMUSG00000031708/ENSMUSG00000030104/ENSMUSG00000024308/ENSMUSG00000003721/ENSMUSG00000022365/ENSMUSG00000019188/ENSMUSG00000042644/ENSMUSG00000030102/ENSMUSG00000026864/ENSMUSG00000020109/…	-0.518533
CC	GO:0031301	integral component of organelle membrane	315	-0.263777	-1.02526	0.331579	0.850276	0.81464	2857	tags=24%, list=18%, signal=21%	ENSMUSG00000009647/ENSMUSG00000020873/ENSMUSG00000030286/ENSMUSG00000047719/ENSMUSG00000037321/ENSMUSG00000030588/ENSMUSG00000035864/ENSMUSG00000063275/ENSMUSG00000073411/ENSMUSG00000023861/ENSMUSG00000027465/ENSMUSG00000021696/ENSMUSG00000007783/ENSMUSG00000027068/ENSMUSG00000035206/ENSMUSG00000016534/ENSMUSG00000016194/ENSMUSG00000031169/ENSMUSG00000019737/ENSMUSG00000030654/ENSMUSG00000034462/…	-0.0890342
CC	GO:0031227	intrinsic component of endoplasmic reticulum membrane	148	-0.383749	-1.39667	0.0161757	0.423029	0.4053	2446	tags=32%, list=15%, signal=27%	ENSMUSG00000021696/ENSMUSG00000007783/ENSMUSG00000027068/ENSMUSG00000035206/ENSMUSG00000016194/ENSMUSG00000031169/ENSMUSG00000030654/ENSMUSG00000034462/ENSMUSG00000030720/ENSMUSG00000037720/ENSMUSG00000028466/ENSMUSG00000031708/ENSMUSG00000030104/ENSMUSG00000024308/ENSMUSG00000038208/ENSMUSG00000026203/ENSMUSG00000003721/ENSMUSG00000022365/ENSMUSG00000019188/ENSMUSG00000042644/ENSMUSG00000030102/…	-0.392224
CC	GO:0031300	intrinsic component of organelle membrane	342	-0.251376	-0.986574	0.511494	0.914347	0.876025	2676	tags=22%, list=16%, signal=19%	ENSMUSG00000030588/ENSMUSG00000035864/ENSMUSG00000063275/ENSMUSG00000073411/ENSMUSG00000023861/ENSMUSG00000027465/ENSMUSG00000021696/ENSMUSG00000007783/ENSMUSG00000027068/ENSMUSG00000035206/ENSMUSG00000016534/ENSMUSG00000016194/ENSMUSG00000031169/ENSMUSG00000019737/ENSMUSG00000030654/ENSMUSG00000034462/ENSMUSG00000028173/ENSMUSG00000030720/ENSMUSG00000074639/ENSMUSG00000037720/ENSMUSG00000000711/…	-0.0574833
CC	GO:0005764	lysosome	386	-0.345232	-1.37463	0.000586451	0.0673425	0.0645201	3043	tags=28%, list=19%, signal=23%	ENSMUSG00000066621/ENSMUSG00000031591/ENSMUSG00000026411/ENSMUSG00000027447/ENSMUSG00000002985/ENSMUSG00000057342/ENSMUSG00000024737/ENSMUSG00000013160/ENSMUSG00000043505/ENSMUSG00000028657/ENSMUSG00000040502/ENSMUSG00000022125/ENSMUSG00000004843/ENSMUSG00000007891/ENSMUSG00000036908/ENSMUSG00000052688/ENSMUSG00000021335/ENSMUSG00000005142/ENSMUSG00000070934/ENSMUSG00000041488/ENSMUSG00000051682/…	-1.1903
CC	GO:0000323	lytic vacuole	386	-0.345232	-1.37463	0.000586451	0.0673425	0.0645201	3043	tags=28%, list=19%, signal=23%	ENSMUSG00000066621/ENSMUSG00000031591/ENSMUSG00000026411/ENSMUSG00000027447/ENSMUSG00000002985/ENSMUSG00000057342/ENSMUSG00000024737/ENSMUSG00000013160/ENSMUSG00000043505/ENSMUSG00000028657/ENSMUSG00000040502/ENSMUSG00000022125/ENSMUSG00000004843/ENSMUSG00000007891/ENSMUSG00000036908/ENSMUSG00000052688/ENSMUSG00000021335/ENSMUSG00000005142/ENSMUSG00000070934/ENSMUSG00000041488/ENSMUSG00000051682/…	-1.1903
CC	GO:0042579	microbody	131	0.474126	1.52946	0.00402777	0.213922	0.204956	1439	tags=21%, list=9%, signal=20%	ENSMUSG00000010025/ENSMUSG00000053898/ENSMUSG00000021417/ENSMUSG00000026781/ENSMUSG00000036138/ENSMUSG00000027359/ENSMUSG00000028672/ENSMUSG00000058997/ENSMUSG00000022210/ENSMUSG00000022244/ENSMUSG00000090150/ENSMUSG00000026853/ENSMUSG00000022853/ENSMUSG00000005907/ENSMUSG00000024228/ENSMUSG00000020003/ENSMUSG00000049090/ENSMUSG00000028383/ENSMUSG00000036775/ENSMUSG00000028975/ENSMUSG00000063652/…	0.688339
CC	GO:0005740	mitochondrial envelope	614	0.262997	0.961036	0.61942	0.952717	0.912788	2151	tags=14%, list=13%, signal=13%	ENSMUSG00000010025/ENSMUSG00000015970/ENSMUSG00000062908/ENSMUSG00000026819/ENSMUSG00000024900/ENSMUSG00000027875/ENSMUSG00000046598/ENSMUSG00000028672/ENSMUSG00000021339/ENSMUSG00000020085/ENSMUSG00000026827/ENSMUSG00000059447/ENSMUSG00000050608/ENSMUSG00000021710/ENSMUSG00000032047/ENSMUSG00000026003/ENSMUSG00000025059/ENSMUSG00000090150/ENSMUSG00000025889/ENSMUSG00000032602/ENSMUSG00000026853/…	0.0396302
CC	GO:0005743	mitochondrial inner membrane	420	0.286208	1.02368	0.395785	0.87706	0.840301	2094	tags=15%, list=13%, signal=13%	ENSMUSG00000010025/ENSMUSG00000015970/ENSMUSG00000026819/ENSMUSG00000024900/ENSMUSG00000027875/ENSMUSG00000046598/ENSMUSG00000028672/ENSMUSG00000021339/ENSMUSG00000026827/ENSMUSG00000059447/ENSMUSG00000050608/ENSMUSG00000032047/ENSMUSG00000025889/ENSMUSG00000032602/ENSMUSG00000026853/ENSMUSG00000007659/ENSMUSG00000029198/ENSMUSG00000025792/ENSMUSG00000024588/ENSMUSG00000024248/ENSMUSG00000048856/…	0.075565
CC	GO:0005759	mitochondrial matrix	260	0.234231	0.806989	0.953283	1	0.958089	3715	tags=20%, list=23%, signal=16%	ENSMUSG00000062908/ENSMUSG00000027875/ENSMUSG00000059447/ENSMUSG00000032047/ENSMUSG00000026003/ENSMUSG00000061838/ENSMUSG00000025889/ENSMUSG00000029198/ENSMUSG00000030935/ENSMUSG00000038612/ENSMUSG00000020287/ENSMUSG00000040521/ENSMUSG00000024683/ENSMUSG00000025745/ENSMUSG00000027809/ENSMUSG00000032786/ENSMUSG00000044763/ENSMUSG00000028527/ENSMUSG00000025270/ENSMUSG00000054021/ENSMUSG00000001100/…	0.0185942
CC	GO:0031966	mitochondrial membrane	570	0.27156	0.989247	0.524239	0.919225	0.880699	1976	tags=14%, list=12%, signal=13%	ENSMUSG00000010025/ENSMUSG00000015970/ENSMUSG00000062908/ENSMUSG00000026819/ENSMUSG00000024900/ENSMUSG00000027875/ENSMUSG00000046598/ENSMUSG00000028672/ENSMUSG00000021339/ENSMUSG00000020085/ENSMUSG00000026827/ENSMUSG00000059447/ENSMUSG00000050608/ENSMUSG00000032047/ENSMUSG00000026003/ENSMUSG00000025059/ENSMUSG00000090150/ENSMUSG00000025889/ENSMUSG00000032602/ENSMUSG00000026853/ENSMUSG00000007659/…	0.0551725
CC	GO:0098798	mitochondrial protein complex	256	0.184602	0.637592	1	1	0.958089	3834	tags=16%, list=24%, signal=12%	ENSMUSG00000059447/ENSMUSG00000050608/ENSMUSG00000061838/ENSMUSG00000029198/ENSMUSG00000020111/ENSMUSG00000024683/ENSMUSG00000025745/ENSMUSG00000027076/ENSMUSG00000024645/ENSMUSG00000027809/ENSMUSG00000056899/ENSMUSG00000044763/ENSMUSG00000025525/ENSMUSG00000016427/ENSMUSG00000020514/ENSMUSG00000027679/ENSMUSG00000027099/ENSMUSG00000022752/ENSMUSG00000032563/ENSMUSG00000049422/ENSMUSG00000024580/…	0.0185942
CC	GO:0016604	nuclear body	622	0.386458	1.41419	0.000287	0.0399587	0.038284	2758	tags=22%, list=17%, signal=19%	ENSMUSG00000022346/ENSMUSG00000022023/ENSMUSG00000042699/ENSMUSG00000032409/ENSMUSG00000040479/ENSMUSG00000033228/ENSMUSG00000037174/ENSMUSG00000022255/ENSMUSG00000030528/ENSMUSG00000022387/ENSMUSG00000028271/ENSMUSG00000027829/ENSMUSG00000020608/ENSMUSG00000004591/ENSMUSG00000038872/ENSMUSG00000021890/ENSMUSG00000032267/ENSMUSG00000036822/ENSMUSG00000008333/ENSMUSG00000020802/ENSMUSG00000092341/…	1.41698
CC	GO:0000790	nuclear chromatin	549	0.370124	1.34369	0.00326533	0.192901	0.184817	4219	tags=33%, list=26%, signal=25%	ENSMUSG00000022346/ENSMUSG00000036180/ENSMUSG00000042699/ENSMUSG00000030557/ENSMUSG00000019857/ENSMUSG00000020661/ENSMUSG00000033411/ENSMUSG00000035726/ENSMUSG00000000552/ENSMUSG00000002265/ENSMUSG00000028484/ENSMUSG00000036181/ENSMUSG00000052534/ENSMUSG00000024045/ENSMUSG00000025997/ENSMUSG00000022945/ENSMUSG00000035623/ENSMUSG00000052837/ENSMUSG00000037465/ENSMUSG00000057101/ENSMUSG00000033249/…	0.733259
CC	GO:0000228	nuclear chromosome	721	0.390443	1.43845	1.78522e-05	0.00671937	0.00643776	4219	tags=34%, list=26%, signal=26%	ENSMUSG00000022346/ENSMUSG00000036180/ENSMUSG00000042699/ENSMUSG00000030557/ENSMUSG00000019857/ENSMUSG00000020661/ENSMUSG00000033411/ENSMUSG00000042524/ENSMUSG00000030528/ENSMUSG00000035726/ENSMUSG00000000552/ENSMUSG00000002265/ENSMUSG00000028484/ENSMUSG00000036181/ENSMUSG00000052534/ENSMUSG00000024045/ENSMUSG00000025997/ENSMUSG00000022945/ENSMUSG00000035623/ENSMUSG00000052837/ENSMUSG00000024735/…	2.19127
CC	GO:0042175	nuclear outer membrane-endoplasmic reticulum membrane network	512	-0.375191	-1.53169	5.84603e-07	0.000495086	0.000474336	2679	tags=29%, list=16%, signal=25%	ENSMUSG00000024487/ENSMUSG00000030588/ENSMUSG00000049488/ENSMUSG00000063275/ENSMUSG00000024350/ENSMUSG00000052488/ENSMUSG00000040813/ENSMUSG00000073411/ENSMUSG00000027642/ENSMUSG00000010517/ENSMUSG00000019969/ENSMUSG00000030730/ENSMUSG00000066441/ENSMUSG00000027465/ENSMUSG00000050043/ENSMUSG00000021696/ENSMUSG00000007783/ENSMUSG00000023791/ENSMUSG00000032239/ENSMUSG00000027068/ENSMUSG00000035206/…	-3.32391
CC	GO:0005730	nucleolus	751	0.315346	1.16496	0.0517799	0.561075	0.53756	3070	tags=22%, list=19%, signal=19%	ENSMUSG00000094973/ENSMUSG00000107906/ENSMUSG00000022346/ENSMUSG00000042599/ENSMUSG00000039068/ENSMUSG00000042699/ENSMUSG00000031781/ENSMUSG00000018697/ENSMUSG00000033228/ENSMUSG00000041390/ENSMUSG00000022255/ENSMUSG00000030528/ENSMUSG00000024991/ENSMUSG00000005413/ENSMUSG00000020205/ENSMUSG00000027132/ENSMUSG00000024045/ENSMUSG00000034610/ENSMUSG00000008333/ENSMUSG00000038290/ENSMUSG00000020075/…	0.269573
CC	GO:0019866	organelle inner membrane	452	0.286989	1.03187	0.374566	0.87286	0.836278	2201	tags=15%, list=14%, signal=14%	ENSMUSG00000010025/ENSMUSG00000015970/ENSMUSG00000026819/ENSMUSG00000024900/ENSMUSG00000027875/ENSMUSG00000046598/ENSMUSG00000042524/ENSMUSG00000028672/ENSMUSG00000021339/ENSMUSG00000026827/ENSMUSG00000059447/ENSMUSG00000050608/ENSMUSG00000059791/ENSMUSG00000032047/ENSMUSG00000025889/ENSMUSG00000032602/ENSMUSG00000026853/ENSMUSG00000007659/ENSMUSG00000029198/ENSMUSG00000048661/ENSMUSG00000025792/…	0.0776496
CC	GO:1905368	peptidase complex	93	-0.349343	-1.18424	0.121875	0.694907	0.665783	3217	tags=30%, list=20%, signal=24%	ENSMUSG00000059995/ENSMUSG00000028899/ENSMUSG00000021737/ENSMUSG00000039067/ENSMUSG00000021024/ENSMUSG00000048930/ENSMUSG00000047879/ENSMUSG00000017221/ENSMUSG00000026914/ENSMUSG00000039041/ENSMUSG00000035227/ENSMUSG00000022193/ENSMUSG00000069744/ENSMUSG00000030751/ENSMUSG00000024516/ENSMUSG00000031897/ENSMUSG00000026203/ENSMUSG00000031429/ENSMUSG00000096727/ENSMUSG00000005779/ENSMUSG00000022561/…	-0.176667
CC	GO:0005777	peroxisome	131	0.474126	1.52946	0.00402777	0.213922	0.204956	1439	tags=21%, list=9%, signal=20%	ENSMUSG00000010025/ENSMUSG00000053898/ENSMUSG00000021417/ENSMUSG00000026781/ENSMUSG00000036138/ENSMUSG00000027359/ENSMUSG00000028672/ENSMUSG00000058997/ENSMUSG00000022210/ENSMUSG00000022244/ENSMUSG00000090150/ENSMUSG00000026853/ENSMUSG00000022853/ENSMUSG00000005907/ENSMUSG00000024228/ENSMUSG00000020003/ENSMUSG00000049090/ENSMUSG00000028383/ENSMUSG00000036775/ENSMUSG00000028975/ENSMUSG00000063652/…	0.688339
CC	GO:0030684	preribosome	79	0.363021	1.09227	0.278861	0.82255	0.788076	3523	tags=27%, list=22%, signal=21%	ENSMUSG00000021243/ENSMUSG00000054079/ENSMUSG00000030521/ENSMUSG00000028741/ENSMUSG00000019814/ENSMUSG00000026029/ENSMUSG00000052253/ENSMUSG00000004356/ENSMUSG00000061024/ENSMUSG00000063785/ENSMUSG00000038335/ENSMUSG00000026187/ENSMUSG00000032834/ENSMUSG00000024528/ENSMUSG00000027405/ENSMUSG00000041506/ENSMUSG00000028187/ENSMUSG00000001305/ENSMUSG00000046791/ENSMUSG00000022672/ENSMUSG00000026020	0.103432
CC	GO:0000502	proteasome complex	63	-0.362576	-1.15707	0.192635	0.772372	0.740001	3057	tags=32%, list=19%, signal=26%	ENSMUSG00000021737/ENSMUSG00000039067/ENSMUSG00000021024/ENSMUSG00000047879/ENSMUSG00000017221/ENSMUSG00000026914/ENSMUSG00000039041/ENSMUSG00000022193/ENSMUSG00000069744/ENSMUSG00000030751/ENSMUSG00000031897/ENSMUSG00000026203/ENSMUSG00000031429/ENSMUSG00000096727/ENSMUSG00000005779/ENSMUSG00000027566/ENSMUSG00000015671/ENSMUSG00000024338/ENSMUSG00000004951/ENSMUSG00000006998	-0.130768
CC	GO:1990904	ribonucleoprotein complex	650	0.285638	1.04777	0.313053	0.839499	0.804315	2255	tags=13%, list=14%, signal=12%	ENSMUSG00000094973/ENSMUSG00000107906/ENSMUSG00000032423/ENSMUSG00000022023/ENSMUSG00000042699/ENSMUSG00000022283/ENSMUSG00000024991/ENSMUSG00000039652/ENSMUSG00000022433/ENSMUSG00000008333/ENSMUSG00000038290/ENSMUSG00000028809/ENSMUSG00000024735/ENSMUSG00000021243/ENSMUSG00000020358/ENSMUSG00000049950/ENSMUSG00000061136/ENSMUSG00000031148/ENSMUSG00000062456/ENSMUSG00000020526/ENSMUSG00000054079/…	0.0945741
CC	GO:0098552	side of membrane	423	-0.410795	-1.65645	9.52227e-08	0.000106943	0.000102461	1929	tags=22%, list=12%, signal=19%	ENSMUSG00000027111/ENSMUSG00000037710/ENSMUSG00000033467/ENSMUSG00000044573/ENSMUSG00000030789/ENSMUSG00000068105/ENSMUSG00000020787/ENSMUSG00000009108/ENSMUSG00000016206/ENSMUSG00000031555/ENSMUSG00000029467/ENSMUSG00000031400/ENSMUSG00000010142/ENSMUSG00000041926/ENSMUSG00000015947/ENSMUSG00000095675/ENSMUSG00000030157/ENSMUSG00000019188/ENSMUSG00000025555/ENSMUSG00000035203/ENSMUSG00000025366/…	-3.98944
CC	GO:0005790	smooth endoplasmic reticulum	30	-0.757249	-2.0543	1.83657e-05	0.0067258	0.00644392	1358	tags=53%, list=8%, signal=49%	ENSMUSG00000024807/ENSMUSG00000030102/ENSMUSG00000026864/ENSMUSG00000018567/ENSMUSG00000032383/ENSMUSG00000022136/ENSMUSG00000061455/ENSMUSG00000029616/ENSMUSG00000054477/ENSMUSG00000020368/ENSMUSG00000003814/ENSMUSG00000020048/ENSMUSG00000032115/ENSMUSG00000015222/ENSMUSG00000027248/ENSMUSG00000020571	-2.19085
CC	GO:0005681	spliceosomal complex	189	0.401254	1.33798	0.0190967	0.452378	0.433418	2250	tags=19%, list=14%, signal=16%	ENSMUSG00000094973/ENSMUSG00000107906/ENSMUSG00000032423/ENSMUSG00000022023/ENSMUSG00000022283/ENSMUSG00000008333/ENSMUSG00000028809/ENSMUSG00000024735/ENSMUSG00000061136/ENSMUSG00000031148/ENSMUSG00000034120/ENSMUSG00000049235/ENSMUSG00000005687/ENSMUSG00000022635/ENSMUSG00000040767/ENSMUSG00000020719/ENSMUSG00000044155/ENSMUSG00000007050/ENSMUSG00000020018/ENSMUSG00000050213/ENSMUSG00000046010/…	0.363093
CC	GO:0005773	vacuole	460	-0.333316	-1.35327	0.00131699	0.118181	0.113228	3043	tags=27%, list=19%, signal=23%	ENSMUSG00000066621/ENSMUSG00000031591/ENSMUSG00000026411/ENSMUSG00000027447/ENSMUSG00000002985/ENSMUSG00000057342/ENSMUSG00000024737/ENSMUSG00000038160/ENSMUSG00000013160/ENSMUSG00000043505/ENSMUSG00000028657/ENSMUSG00000040502/ENSMUSG00000022125/ENSMUSG00000004843/ENSMUSG00000037526/ENSMUSG00000030161/ENSMUSG00000007891/ENSMUSG00000036908/ENSMUSG00000052688/ENSMUSG00000021335/ENSMUSG00000005142/…	-0.946048
BP	GO:0002253	activation of immune response	230	-0.449903	-1.70794	1.48126e-06	0.000912321	0.000874084	2780	tags=30%, list=17%, signal=25%	ENSMUSG00000034330/ENSMUSG00000073489/ENSMUSG00000051457/ENSMUSG00000028525/ENSMUSG00000036655/ENSMUSG00000016481/ENSMUSG00000020437/ENSMUSG00000048878/ENSMUSG00000023224/ENSMUSG00000019969/ENSMUSG00000052397/ENSMUSG00000069255/ENSMUSG00000051076/ENSMUSG00000057329/ENSMUSG00000006456/ENSMUSG00000016933/ENSMUSG00000074781/ENSMUSG00000034833/ENSMUSG00000025986/ENSMUSG00000022887/ENSMUSG00000031311/…	-3.05845
BP	GO:0002250	adaptive immune response	320	-0.411468	-1.6001	2.36487e-06	0.0012201	0.00116897	1588	tags=19%, list=10%, signal=18%	ENSMUSG00000016206/ENSMUSG00000030742/ENSMUSG00000005102/ENSMUSG00000010142/ENSMUSG00000000693/ENSMUSG00000015947/ENSMUSG00000043008/ENSMUSG00000037942/ENSMUSG00000024425/ENSMUSG00000015083/ENSMUSG00000027367/ENSMUSG00000057672/ENSMUSG00000029053/ENSMUSG00000030149/ENSMUSG00000040592/ENSMUSG00000067212/ENSMUSG00000002778/ENSMUSG00000049686/ENSMUSG00000057058/ENSMUSG00000020476/ENSMUSG00000026471/…	-2.9322
BP	GO:0006522	alanine metabolic process	3	-0.898406	-1.44123	0.0790068	0.62927	0.602897	1115	tags=67%, list=7%, signal=62%	ENSMUSG00000089678/ENSMUSG00000026272	-0.219757
BP	GO:1901607	alpha-amino acid biosynthetic process	52	-0.691388	-2.13645	2.08361e-06	0.00112932	0.00108199	1192	tags=35%, list=7%, signal=32%	ENSMUSG00000048217/ENSMUSG00000042118/ENSMUSG00000089678/ENSMUSG00000021311/ENSMUSG00000001323/ENSMUSG00000004846/ENSMUSG00000020534/ENSMUSG00000026520/ENSMUSG00000020629/ENSMUSG00000024039/ENSMUSG00000028179/ENSMUSG00000031173/ENSMUSG00000020051/ENSMUSG00000029695/ENSMUSG00000025190/ENSMUSG00000026272/ENSMUSG00000076441/ENSMUSG00000044005	-2.96578
BP	GO:1901606	alpha-amino acid catabolic process	68	-0.727524	-2.3608	7.96314e-10	3.59669e-06	3.44595e-06	1193	tags=37%, list=7%, signal=34%	ENSMUSG00000007039/ENSMUSG00000028737/ENSMUSG00000089678/ENSMUSG00000028011/ENSMUSG00000021238/ENSMUSG00000009614/ENSMUSG00000020534/ENSMUSG00000028978/ENSMUSG00000031173/ENSMUSG00000030630/ENSMUSG00000027597/ENSMUSG00000027360/ENSMUSG00000006378/ENSMUSG00000020051/ENSMUSG00000029695/ENSMUSG00000025190/ENSMUSG00000030934/ENSMUSG00000022821/ENSMUSG00000026348/ENSMUSG00000015806/ENSMUSG00000026272/…	-5.46269
BP	GO:1901605	alpha-amino acid metabolic process	158	-0.588987	-2.14293	3.95453e-10	2.67919e-06	2.56691e-06	1193	tags=27%, list=7%, signal=25%	ENSMUSG00000007039/ENSMUSG00000048217/ENSMUSG00000028737/ENSMUSG00000042118/ENSMUSG00000039648/ENSMUSG00000089678/ENSMUSG00000028011/ENSMUSG00000021238/ENSMUSG00000021311/ENSMUSG00000001323/ENSMUSG00000011179/ENSMUSG00000004846/ENSMUSG00000009614/ENSMUSG00000020534/ENSMUSG00000057228/ENSMUSG00000026520/ENSMUSG00000020629/ENSMUSG00000028978/ENSMUSG00000024039/ENSMUSG00000028179/ENSMUSG00000037686/…	-5.59059
BP	GO:0000380	alternative mRNA splicing, via spliceosome	73	0.447625	1.33133	0.0677711	0.60804	0.582556	2169	tags=22%, list=13%, signal=19%	ENSMUSG00000042699/ENSMUSG00000092341/ENSMUSG00000029249/ENSMUSG00000028911/ENSMUSG00000041297/ENSMUSG00000021134/ENSMUSG00000034120/ENSMUSG00000021047/ENSMUSG00000034544/ENSMUSG00000042396/ENSMUSG00000020719/ENSMUSG00000035851/ENSMUSG00000000838/ENSMUSG00000010608/ENSMUSG00000028676/ENSMUSG00000022858	0.234662
BP	GO:0050851	antigen receptor-mediated signaling pathway	131	-0.595383	-2.1187	4.31894e-09	1.17043e-05	1.12138e-05	1150	tags=24%, list=7%, signal=22%	ENSMUSG00000040592/ENSMUSG00000024340/ENSMUSG00000057058/ENSMUSG00000027843/ENSMUSG00000017697/ENSMUSG00000062300/ENSMUSG00000024927/ENSMUSG00000019843/ENSMUSG00000006134/ENSMUSG00000041187/ENSMUSG00000015619/ENSMUSG00000044813/ENSMUSG00000003379/ENSMUSG00000040751/ENSMUSG00000061132/ENSMUSG00000000409/ENSMUSG00000104213/ENSMUSG00000076937/ENSMUSG00000105547/ENSMUSG00000026656/ENSMUSG00000014453/…	-4.95025
BP	GO:0009074	aromatic amino acid family catabolic process	18	-0.865509	-2.10569	5.41529e-06	0.002367	0.0022678	303	tags=50%, list=2%, signal=49%	ENSMUSG00000001670/ENSMUSG00000028011/ENSMUSG00000030630/ENSMUSG00000027360/ENSMUSG00000020051/ENSMUSG00000022821/ENSMUSG00000026348/ENSMUSG00000015806/ENSMUSG00000029445	-2.6444
BP	GO:0009072	aromatic amino acid family metabolic process	29	-0.7462	-2.0048	2.67187e-05	0.00830189	0.00795395	303	tags=45%, list=2%, signal=44%	ENSMUSG00000021048/ENSMUSG00000061740/ENSMUSG00000019762/ENSMUSG00000000673/ENSMUSG00000001670/ENSMUSG00000028011/ENSMUSG00000030630/ENSMUSG00000027360/ENSMUSG00000020051/ENSMUSG00000022821/ENSMUSG00000026348/ENSMUSG00000015806/ENSMUSG00000029445	-2.09942
BP	GO:0042113	B cell activation	209	-0.433185	-1.62172	6.80113e-05	0.0151074	0.0144743	1822	tags=20%, list=11%, signal=18%	ENSMUSG00000019982/ENSMUSG00000068105/ENSMUSG00000057554/ENSMUSG00000090019/ENSMUSG00000024807/ENSMUSG00000010142/ENSMUSG00000033721/ENSMUSG00000024425/ENSMUSG00000057672/ENSMUSG00000040592/ENSMUSG00000008855/ENSMUSG00000040247/ENSMUSG00000032053/ENSMUSG00000031548/ENSMUSG00000017697/ENSMUSG00000031628/ENSMUSG00000001750/ENSMUSG00000027985/ENSMUSG00000026616/ENSMUSG00000044813/ENSMUSG00000003379/…	-1.8394
BP	GO:0050853	B cell receptor signaling pathway	51	-0.735009	-2.26976	4.73441e-08	7.12792e-05	6.82918e-05	513	tags=35%, list=3%, signal=34%	ENSMUSG00000033721/ENSMUSG00000043008/ENSMUSG00000040592/ENSMUSG00000003379/ENSMUSG00000040751/ENSMUSG00000061132/ENSMUSG00000000409/ENSMUSG00000104213/ENSMUSG00000076937/ENSMUSG00000105547/ENSMUSG00000026656/ENSMUSG00000014453/ENSMUSG00000024673/ENSMUSG00000030724/ENSMUSG00000095079/ENSMUSG00000076498/ENSMUSG00000076609/ENSMUSG00000076617	-4.16563
BP	GO:0001568	blood vessel development	586	0.317069	1.15557	0.0735294	0.615681	0.589877	3945	tags=29%, list=24%, signal=23%	ENSMUSG00000064325/ENSMUSG00000021796/ENSMUSG00000057722/ENSMUSG00000000440/ENSMUSG00000036180/ENSMUSG00000029859/ENSMUSG00000008461/ENSMUSG00000063273/ENSMUSG00000022255/ENSMUSG00000015839/ENSMUSG00000005413/ENSMUSG00000002944/ENSMUSG00000024294/ENSMUSG00000026365/ENSMUSG00000023886/ENSMUSG00000034640/ENSMUSG00000024986/ENSMUSG00000064246/ENSMUSG00000055653/ENSMUSG00000052837/ENSMUSG00000037411/…	0.229238
BP	GO:0046395	carboxylic acid catabolic process	199	-0.43655	-1.62722	2.69582e-05	0.00830189	0.00795395	1193	tags=23%, list=7%, signal=21%	ENSMUSG00000007039/ENSMUSG00000028737/ENSMUSG00000031378/ENSMUSG00000089678/ENSMUSG00000028011/ENSMUSG00000027412/ENSMUSG00000027048/ENSMUSG00000021238/ENSMUSG00000042684/ENSMUSG00000004056/ENSMUSG00000029098/ENSMUSG00000009614/ENSMUSG00000020534/ENSMUSG00000031958/ENSMUSG00000024579/ENSMUSG00000030674/ENSMUSG00000031613/ENSMUSG00000028978/ENSMUSG00000031387/ENSMUSG00000073424/ENSMUSG00000031173/…	-2.09942
BP	GO:0019752	carboxylic acid metabolic process	776	0.283549	1.04795	0.297297	0.83507	0.800071	2126	tags=18%, list=13%, signal=16%	ENSMUSG00000020766/ENSMUSG00000010025/ENSMUSG00000023019/ENSMUSG00000053898/ENSMUSG00000021417/ENSMUSG00000006574/ENSMUSG00000022346/ENSMUSG00000000440/ENSMUSG00000038776/ENSMUSG00000062908/ENSMUSG00000022885/ENSMUSG00000024900/ENSMUSG00000060961/ENSMUSG00000036427/ENSMUSG00000036138/ENSMUSG00000028124/ENSMUSG00000021226/ENSMUSG00000027359/ENSMUSG00000028601/ENSMUSG00000028672/ENSMUSG00000021339/…	0.0968712
BP	GO:0001775	cell activation	765	-0.282908	-1.17907	0.00562967	0.251203	0.240674	1855	tags=15%, list=11%, signal=14%	ENSMUSG00000024028/ENSMUSG00000024620/ENSMUSG00000019982/ENSMUSG00000068105/ENSMUSG00000020787/ENSMUSG00000026433/ENSMUSG00000057554/ENSMUSG00000090019/ENSMUSG00000016206/ENSMUSG00000031897/ENSMUSG00000027765/ENSMUSG00000030742/ENSMUSG00000024807/ENSMUSG00000005102/ENSMUSG00000031555/ENSMUSG00000053522/ENSMUSG00000000244/ENSMUSG00000031948/ENSMUSG00000038855/ENSMUSG00000010142/ENSMUSG00000000693/…	-0.61857
BP	GO:0045454	cell redox homeostasis	59	-0.350338	-1.10523	0.273239	0.818244	0.78395	2727	tags=24%, list=17%, signal=20%	ENSMUSG00000025289/ENSMUSG00000021830/ENSMUSG00000058709/ENSMUSG00000028691/ENSMUSG00000050043/ENSMUSG00000025130/ENSMUSG00000024953/ENSMUSG00000028343/ENSMUSG00000021591/ENSMUSG00000075701/ENSMUSG00000063856/ENSMUSG00000005354/ENSMUSG00000027248/ENSMUSG00000020571	-0.105712
BP	GO:0008652	cellular amino acid biosynthetic process	54	-0.69181	-2.16382	1.31394e-06	0.000847805	0.000812273	1192	tags=39%, list=7%, signal=36%	ENSMUSG00000033427/ENSMUSG00000029009/ENSMUSG00000048217/ENSMUSG00000042118/ENSMUSG00000089678/ENSMUSG00000021311/ENSMUSG00000001323/ENSMUSG00000004846/ENSMUSG00000020534/ENSMUSG00000026520/ENSMUSG00000020629/ENSMUSG00000024039/ENSMUSG00000028179/ENSMUSG00000031173/ENSMUSG00000057880/ENSMUSG00000020051/ENSMUSG00000029695/ENSMUSG00000025190/ENSMUSG00000026272/ENSMUSG00000076441/ENSMUSG00000044005	-3.0903
BP	GO:0009063	cellular amino acid catabolic process	78	-0.699053	-2.31459	1.14878e-09	3.89151e-06	3.72841e-06	1193	tags=35%, list=7%, signal=32%	ENSMUSG00000007039/ENSMUSG00000028737/ENSMUSG00000089678/ENSMUSG00000028011/ENSMUSG00000021238/ENSMUSG00000009614/ENSMUSG00000020534/ENSMUSG00000024579/ENSMUSG00000028978/ENSMUSG00000031173/ENSMUSG00000030630/ENSMUSG00000027597/ENSMUSG00000027360/ENSMUSG00000057880/ENSMUSG00000006378/ENSMUSG00000020051/ENSMUSG00000029695/ENSMUSG00000025190/ENSMUSG00000030934/ENSMUSG00000022821/ENSMUSG00000026348/…	-5.42848
BP	GO:0006520	cellular amino acid metabolic process	220	-0.553256	-2.09113	6.36817e-12	8.62888e-08	8.26723e-08	1633	tags=27%, list=10%, signal=25%	ENSMUSG00000033427/ENSMUSG00000055923/ENSMUSG00000031948/ENSMUSG00000030562/ENSMUSG00000001670/ENSMUSG00000029009/ENSMUSG00000001380/ENSMUSG00000044986/ENSMUSG00000006344/ENSMUSG00000026245/ENSMUSG00000030515/ENSMUSG00000007039/ENSMUSG00000048217/ENSMUSG00000028737/ENSMUSG00000042118/ENSMUSG00000039648/ENSMUSG00000089678/ENSMUSG00000028011/ENSMUSG00000021238/ENSMUSG00000021311/ENSMUSG00000001323/…	-7.08264
BP	GO:0006974	cellular response to DNA damage stimulus	690	0.358193	1.31611	0.00162826	0.136191	0.130483	4080	tags=31%, list=25%, signal=24%	ENSMUSG00000022346/ENSMUSG00000042699/ENSMUSG00000032409/ENSMUSG00000025612/ENSMUSG00000040479/ENSMUSG00000020381/ENSMUSG00000032512/ENSMUSG00000019857/ENSMUSG00000030528/ENSMUSG00000024521/ENSMUSG00000005413/ENSMUSG00000037487/ENSMUSG00000035726/ENSMUSG00000000552/ENSMUSG00000020608/ENSMUSG00000021377/ENSMUSG00000032267/ENSMUSG00000036822/ENSMUSG00000047757/ENSMUSG00000003813/ENSMUSG00000049717/…	0.884447
BP	GO:0035967	cellular response to topologically incorrect protein	102	-0.403039	-1.38898	0.0168042	0.430429	0.412389	2014	tags=21%, list=12%, signal=18%	ENSMUSG00000037720/ENSMUSG00000018669/ENSMUSG00000028466/ENSMUSG00000005102/ENSMUSG00000022365/ENSMUSG00000026864/ENSMUSG00000020109/ENSMUSG00000052271/ENSMUSG00000015461/ENSMUSG00000041548/ENSMUSG00000030847/ENSMUSG00000034126/ENSMUSG00000075701/ENSMUSG00000009092/ENSMUSG00000022136/ENSMUSG00000037470/ENSMUSG00000039474/ENSMUSG00000020368/ENSMUSG00000003814/ENSMUSG00000020571/ENSMUSG00000022769	-0.384693
BP	GO:0034620	cellular response to unfolded protein	80	-0.378318	-1.25553	0.0906344	0.651344	0.624045	2014	tags=21%, list=12%, signal=19%	ENSMUSG00000037720/ENSMUSG00000018669/ENSMUSG00000028466/ENSMUSG00000005102/ENSMUSG00000022365/ENSMUSG00000026864/ENSMUSG00000052271/ENSMUSG00000015461/ENSMUSG00000041548/ENSMUSG00000030847/ENSMUSG00000075701/ENSMUSG00000009092/ENSMUSG00000022136/ENSMUSG00000039474/ENSMUSG00000020368/ENSMUSG00000003814/ENSMUSG00000020571	-0.204784
BP	GO:0006695	cholesterol biosynthetic process	45	0.31915	0.884383	0.643642	0.958664	0.918486	3310	tags=33%, list=20%, signal=27%	ENSMUSG00000027875/ENSMUSG00000025198/ENSMUSG00000001467/ENSMUSG00000032083/ENSMUSG00000022463/ENSMUSG00000031349/ENSMUSG00000020609/ENSMUSG00000028240/ENSMUSG00000056973/ENSMUSG00000031604/ENSMUSG00000093930/ENSMUSG00000033105/ENSMUSG00000005514/ENSMUSG00000036585/ENSMUSG00000032080	0.0369276
BP	GO:0043009	chordate embryonic development	577	0.290335	1.05691	0.277966	0.822187	0.787729	4319	tags=31%, list=27%, signal=24%	ENSMUSG00000021796/ENSMUSG00000036180/ENSMUSG00000042622/ENSMUSG00000036427/ENSMUSG00000028521/ENSMUSG00000040856/ENSMUSG00000024294/ENSMUSG00000052534/ENSMUSG00000024986/ENSMUSG00000074656/ENSMUSG00000049717/ENSMUSG00000007659/ENSMUSG00000028266/ENSMUSG00000052837/ENSMUSG00000024735/ENSMUSG00000037236/ENSMUSG00000031523/ENSMUSG00000040857/ENSMUSG00000074221/ENSMUSG00000041147/ENSMUSG00000010760/…	0.103623
BP	GO:0006325	chromatin organization	654	0.37473	1.37442	0.000612893	0.0683976	0.0655309	3087	tags=26%, list=19%, signal=22%	ENSMUSG00000022346/ENSMUSG00000042599/ENSMUSG00000026918/ENSMUSG00000039068/ENSMUSG00000020124/ENSMUSG00000019857/ENSMUSG00000020661/ENSMUSG00000022387/ENSMUSG00000036167/ENSMUSG00000032712/ENSMUSG00000037487/ENSMUSG00000035726/ENSMUSG00000036181/ENSMUSG00000018651/ENSMUSG00000025889/ENSMUSG00000028053/ENSMUSG00000024045/ENSMUSG00000021377/ENSMUSG00000022945/ENSMUSG00000035623/ENSMUSG00000022698/…	1.18355
BP	GO:0007059	chromosome segregation	281	0.453625	1.5728	3.65048e-05	0.0104127	0.00997632	5242	tags=49%, list=32%, signal=34%	ENSMUSG00000022064/ENSMUSG00000020608/ENSMUSG00000040945/ENSMUSG00000024045/ENSMUSG00000028212/ENSMUSG00000022698/ENSMUSG00000041147/ENSMUSG00000037443/ENSMUSG00000021597/ENSMUSG00000028678/ENSMUSG00000005698/ENSMUSG00000022105/ENSMUSG00000034021/ENSMUSG00000042500/ENSMUSG00000020152/ENSMUSG00000029910/ENSMUSG00000028614/ENSMUSG00000035024/ENSMUSG00000031858/ENSMUSG00000034906/ENSMUSG00000062510/…	2.00103
BP	GO:0032922	circadian regulation of gene expression	63	0.366884	1.06574	0.346687	0.856345	0.820454	2758	tags=21%, list=17%, signal=17%	ENSMUSG00000038872/ENSMUSG00000022433/ENSMUSG00000030103/ENSMUSG00000042406/ENSMUSG00000070544/ENSMUSG00000042745/ENSMUSG00000019777/ENSMUSG00000028957/ENSMUSG00000030180/ENSMUSG00000002028/ENSMUSG00000032238/ENSMUSG00000020063/ENSMUSG00000005886	0.0859455
BP	GO:0006956	complement activation	56	-0.492723	-1.54555	0.0161415	0.423029	0.4053	697	tags=16%, list=4%, signal=15%	ENSMUSG00000024863/ENSMUSG00000026616/ENSMUSG00000104213/ENSMUSG00000076937/ENSMUSG00000105547/ENSMUSG00000095079/ENSMUSG00000076498/ENSMUSG00000076609/ENSMUSG00000076617	-0.392224
BP	GO:0006958	complement activation, classical pathway	36	-0.685495	-1.94328	7.87134e-05	0.0169296	0.0162201	697	tags=31%, list=4%, signal=29%	ENSMUSG00000037942/ENSMUSG00000015083/ENSMUSG00000024863/ENSMUSG00000026616/ENSMUSG00000104213/ENSMUSG00000076937/ENSMUSG00000105547/ENSMUSG00000095079/ENSMUSG00000076498/ENSMUSG00000076609/ENSMUSG00000076617	-1.78995
BP	GO:0042742	defense response to bacterium	169	-0.4582	-1.68374	2.66866e-05	0.00830189	0.00795395	2372	tags=30%, list=15%, signal=26%	ENSMUSG00000006519/ENSMUSG00000033902/ENSMUSG00000029298/ENSMUSG00000003283/ENSMUSG00000045827/ENSMUSG00000069515/ENSMUSG00000079164/ENSMUSG00000021880/ENSMUSG00000056978/ENSMUSG00000040264/ENSMUSG00000022575/ENSMUSG00000040253/ENSMUSG00000028268/ENSMUSG00000016206/ENSMUSG00000018102/ENSMUSG00000010054/ENSMUSG00000015947/ENSMUSG00000038058/ENSMUSG00000032496/ENSMUSG00000009281/ENSMUSG00000068923/…	-2.09942
BP	GO:0098542	defense response to other organism	704	-0.351258	-1.45493	5.72729e-07	0.000495086	0.000474336	1754	tags=21%, list=11%, signal=19%	ENSMUSG00000070034/ENSMUSG00000056978/ENSMUSG00000040264/ENSMUSG00000019471/ENSMUSG00000027598/ENSMUSG00000022887/ENSMUSG00000031311/ENSMUSG00000070056/ENSMUSG00000043263/ENSMUSG00000032322/ENSMUSG00000022575/ENSMUSG00000040253/ENSMUSG00000028268/ENSMUSG00000030789/ENSMUSG00000028466/ENSMUSG00000057554/ENSMUSG00000016206/ENSMUSG00000031750/ENSMUSG00000039703/ENSMUSG00000018102/ENSMUSG00000040296/…	-3.32391
BP	GO:0048589	developmental growth	565	0.313224	1.13994	0.107345	0.678098	0.649678	3996	tags=30%, list=25%, signal=24%	ENSMUSG00000021796/ENSMUSG00000057722/ENSMUSG00000026819/ENSMUSG00000019996/ENSMUSG00000032512/ENSMUSG00000000031/ENSMUSG00000040856/ENSMUSG00000026827/ENSMUSG00000037253/ENSMUSG00000027750/ENSMUSG00000024986/ENSMUSG00000029512/ENSMUSG00000001627/ENSMUSG00000024735/ENSMUSG00000037411/ENSMUSG00000074221/ENSMUSG00000041147/ENSMUSG00000010760/ENSMUSG00000066406/ENSMUSG00000020902/ENSMUSG00000027381/…	0.187302
BP	GO:0043648	dicarboxylic acid metabolic process	76	-0.562368	-1.85409	0.000170223	0.030349	0.029077	1192	tags=18%, list=7%, signal=17%	ENSMUSG00000048217/ENSMUSG00000028737/ENSMUSG00000061474/ENSMUSG00000020534/ENSMUSG00000057228/ENSMUSG00000030674/ENSMUSG00000025190/ENSMUSG00000040213/ENSMUSG00000030934/ENSMUSG00000026348/ENSMUSG00000030088/ENSMUSG00000003526/ENSMUSG00000076441/ENSMUSG00000044005	-1.53645
BP	GO:0006259	DNA metabolic process	722	0.405857	1.49587	1.63096e-06	0.00096085	0.000920579	4080	tags=35%, list=25%, signal=27%	ENSMUSG00000022346/ENSMUSG00000000440/ENSMUSG00000042699/ENSMUSG00000032409/ENSMUSG00000025612/ENSMUSG00000020381/ENSMUSG00000032512/ENSMUSG00000019857/ENSMUSG00000000031/ENSMUSG00000020661/ENSMUSG00000058729/ENSMUSG00000030528/ENSMUSG00000037487/ENSMUSG00000035726/ENSMUSG00000036181/ENSMUSG00000020608/ENSMUSG00000023886/ENSMUSG00000047036/ENSMUSG00000021377/ENSMUSG00000032267/ENSMUSG00000028212/…	3.03594
BP	GO:0006310	DNA recombination	238	0.408505	1.39879	0.00748126	0.289246	0.277124	4080	tags=40%, list=25%, signal=31%	ENSMUSG00000020381/ENSMUSG00000032512/ENSMUSG00000030528/ENSMUSG00000036181/ENSMUSG00000020608/ENSMUSG00000047757/ENSMUSG00000049717/ENSMUSG00000041147/ENSMUSG00000036202/ENSMUSG00000020152/ENSMUSG00000051627/ENSMUSG00000020380/ENSMUSG00000035455/ENSMUSG00000059060/ENSMUSG00000034154/ENSMUSG00000031821/ENSMUSG00000030243/ENSMUSG00000027323/ENSMUSG00000020228/ENSMUSG00000052565/ENSMUSG00000057406/…	0.557326
BP	GO:0006281	DNA repair	445	0.407881	1.46506	8.79131e-05	0.0186129	0.0178328	4171	tags=36%, list=26%, signal=28%	ENSMUSG00000042699/ENSMUSG00000032409/ENSMUSG00000025612/ENSMUSG00000020381/ENSMUSG00000032512/ENSMUSG00000019857/ENSMUSG00000030528/ENSMUSG00000037487/ENSMUSG00000035726/ENSMUSG00000020608/ENSMUSG00000021377/ENSMUSG00000032267/ENSMUSG00000047757/ENSMUSG00000003813/ENSMUSG00000049717/ENSMUSG00000022945/ENSMUSG00000024735/ENSMUSG00000020974/ENSMUSG00000041147/ENSMUSG00000036202/ENSMUSG00000021597/…	1.74878
BP	GO:0006260	DNA replication	228	0.486176	1.65696	1.97883e-05	0.0070561	0.00676037	4026	tags=39%, list=25%, signal=30%	ENSMUSG00000042699/ENSMUSG00000032409/ENSMUSG00000030528/ENSMUSG00000035726/ENSMUSG00000028212/ENSMUSG00000049717/ENSMUSG00000043991/ENSMUSG00000022945/ENSMUSG00000002297/ENSMUSG00000008575/ENSMUSG00000020649/ENSMUSG00000020974/ENSMUSG00000041147/ENSMUSG00000009376/ENSMUSG00000022960/ENSMUSG00000052684/ENSMUSG00000037572/ENSMUSG00000024974/ENSMUSG00000070544/ENSMUSG00000034154/ENSMUSG00000031821/…	2.17003
BP	GO:0009792	embryo development ending in birth or egg hatching	590	0.293301	1.07027	0.250844	0.81182	0.777796	4319	tags=31%, list=27%, signal=24%	ENSMUSG00000021796/ENSMUSG00000036180/ENSMUSG00000042622/ENSMUSG00000036427/ENSMUSG00000028521/ENSMUSG00000040856/ENSMUSG00000024294/ENSMUSG00000052534/ENSMUSG00000024986/ENSMUSG00000074656/ENSMUSG00000049717/ENSMUSG00000007659/ENSMUSG00000028266/ENSMUSG00000052837/ENSMUSG00000024735/ENSMUSG00000037236/ENSMUSG00000031523/ENSMUSG00000040857/ENSMUSG00000074221/ENSMUSG00000041147/ENSMUSG00000010760/…	0.109134
BP	GO:1903513	endoplasmic reticulum to cytosol transport	27	-0.789231	-2.08326	1.56393e-05	0.00617751	0.0059186	1790	tags=41%, list=11%, signal=36%	ENSMUSG00000030104/ENSMUSG00000039703/ENSMUSG00000024807/ENSMUSG00000022365/ENSMUSG00000019188/ENSMUSG00000075701/ENSMUSG00000009092/ENSMUSG00000002015/ENSMUSG00000038312/ENSMUSG00000020048/ENSMUSG00000040462	-2.22778
BP	GO:0006888	endoplasmic reticulum to Golgi vesicle-mediated transport	109	-0.453498	-1.58005	0.00220712	0.159077	0.15241	2774	tags=34%, list=17%, signal=28%	ENSMUSG00000001143/ENSMUSG00000055681/ENSMUSG00000027429/ENSMUSG00000039367/ENSMUSG00000002741/ENSMUSG00000020986/ENSMUSG00000032892/ENSMUSG00000024487/ENSMUSG00000030588/ENSMUSG00000028999/ENSMUSG00000027465/ENSMUSG00000030058/ENSMUSG00000075590/ENSMUSG00000022757/ENSMUSG00000028847/ENSMUSG00000028779/ENSMUSG00000026924/ENSMUSG00000002395/ENSMUSG00000039234/ENSMUSG00000063704/ENSMUSG00000020088/…	-0.816987
BP	GO:0030968	endoplasmic reticulum unfolded protein response	62	-0.425235	-1.35629	0.065386	0.607198	0.58175	2014	tags=24%, list=12%, signal=21%	ENSMUSG00000037720/ENSMUSG00000018669/ENSMUSG00000028466/ENSMUSG00000005102/ENSMUSG00000022365/ENSMUSG00000026864/ENSMUSG00000052271/ENSMUSG00000015461/ENSMUSG00000075701/ENSMUSG00000009092/ENSMUSG00000022136/ENSMUSG00000039474/ENSMUSG00000020368/ENSMUSG00000003814/ENSMUSG00000020571	-0.235264
BP	GO:0036503	ERAD pathway	89	-0.519461	-1.75004	0.000191069	0.0324043	0.0310462	2958	tags=33%, list=18%, signal=27%	ENSMUSG00000052656/ENSMUSG00000024392/ENSMUSG00000043019/ENSMUSG00000026353/ENSMUSG00000047879/ENSMUSG00000049488/ENSMUSG00000024350/ENSMUSG00000036646/ENSMUSG00000050148/ENSMUSG00000052384/ENSMUSG00000030104/ENSMUSG00000039703/ENSMUSG00000024807/ENSMUSG00000026203/ENSMUSG00000022365/ENSMUSG00000019188/ENSMUSG00000026864/ENSMUSG00000020109/ENSMUSG00000034126/ENSMUSG00000075701/ENSMUSG00000009092/…	-1.50799
BP	GO:0051236	establishment of RNA localization	144	0.516384	1.68038	0.000102862	0.0208027	0.0199308	3883	tags=31%, list=24%, signal=24%	ENSMUSG00000033581/ENSMUSG00000034667/ENSMUSG00000042699/ENSMUSG00000032409/ENSMUSG00000024986/ENSMUSG00000043991/ENSMUSG00000024384/ENSMUSG00000097392/ENSMUSG00000053453/ENSMUSG00000022119/ENSMUSG00000032939/ENSMUSG00000010097/ENSMUSG00000058355/ENSMUSG00000028614/ENSMUSG00000019814/ENSMUSG00000035851/ENSMUSG00000025925/ENSMUSG00000021127/ENSMUSG00000003226/ENSMUSG00000000838/ENSMUSG00000027787/…	1.70048
BP	GO:0009062	fatty acid catabolic process	94	0.511915	1.57598	0.00253365	0.170567	0.163419	1439	tags=28%, list=9%, signal=25%	ENSMUSG00000021417/ENSMUSG00000062908/ENSMUSG00000024900/ENSMUSG00000036138/ENSMUSG00000021226/ENSMUSG00000027359/ENSMUSG00000028601/ENSMUSG00000059447/ENSMUSG00000032047/ENSMUSG00000026003/ENSMUSG00000090150/ENSMUSG00000026853/ENSMUSG00000022853/ENSMUSG00000028223/ENSMUSG00000020003/ENSMUSG00000027984/ENSMUSG00000025745/ENSMUSG00000027809/ENSMUSG00000028991/ENSMUSG00000058022/ENSMUSG00000024132/…	0.786699
BP	GO:0006631	fatty acid metabolic process	343	0.394489	1.39343	0.00183156	0.145132	0.13905	2492	tags=24%, list=15%, signal=21%	ENSMUSG00000010025/ENSMUSG00000053898/ENSMUSG00000021417/ENSMUSG00000000440/ENSMUSG00000038776/ENSMUSG00000062908/ENSMUSG00000024900/ENSMUSG00000036138/ENSMUSG00000021226/ENSMUSG00000027359/ENSMUSG00000028601/ENSMUSG00000022064/ENSMUSG00000059447/ENSMUSG00000033629/ENSMUSG00000002944/ENSMUSG00000032047/ENSMUSG00000026003/ENSMUSG00000025059/ENSMUSG00000025002/ENSMUSG00000090150/ENSMUSG00000025889/…	0.85683
BP	GO:0009065	glutamine family amino acid catabolic process	18	-0.84605	-2.05835	2.15199e-05	0.00747679	0.00716343	1193	tags=44%, list=7%, signal=41%	ENSMUSG00000007039/ENSMUSG00000028737/ENSMUSG00000028978/ENSMUSG00000030630/ENSMUSG00000025190/ENSMUSG00000030934/ENSMUSG00000003526/ENSMUSG00000044005	-2.14488
BP	GO:0009436	glyoxylate catabolic process	3	-0.872904	-1.40032	0.112867	0.688894	0.660022	1115	tags=67%, list=7%, signal=62%	ENSMUSG00000089678/ENSMUSG00000026272	-0.180442
BP	GO:0048193	Golgi vesicle transport	254	-0.314515	-1.20479	0.0382801	0.528069	0.505937	3367	tags=28%, list=21%, signal=23%	ENSMUSG00000001143/ENSMUSG00000055681/ENSMUSG00000027429/ENSMUSG00000026339/ENSMUSG00000056515/ENSMUSG00000039367/ENSMUSG00000031916/ENSMUSG00000024319/ENSMUSG00000002741/ENSMUSG00000020986/ENSMUSG00000034187/ENSMUSG00000031143/ENSMUSG00000003037/ENSMUSG00000028552/ENSMUSG00000020576/ENSMUSG00000052688/ENSMUSG00000054277/ENSMUSG00000032892/ENSMUSG00000024487/ENSMUSG00000030588/ENSMUSG00000028999/…	-0.295903
BP	GO:0002455	humoral immune response mediated by circulating immunoglobulin	45	-0.646799	-1.92549	0.000174794	0.0307592	0.02947	697	tags=27%, list=4%, signal=26%	ENSMUSG00000037942/ENSMUSG00000015083/ENSMUSG00000024863/ENSMUSG00000026616/ENSMUSG00000104213/ENSMUSG00000076937/ENSMUSG00000105547/ENSMUSG00000026656/ENSMUSG00000095079/ENSMUSG00000076498/ENSMUSG00000076609/ENSMUSG00000076617	-1.53062
BP	GO:0002252	immune effector process	596	-0.359427	-1.47432	1.00696e-06	0.000718125	0.000688028	1822	tags=20%, list=11%, signal=18%	ENSMUSG00000019982/ENSMUSG00000028466/ENSMUSG00000057554/ENSMUSG00000016206/ENSMUSG00000039703/ENSMUSG00000040296/ENSMUSG00000061130/ENSMUSG00000030742/ENSMUSG00000005102/ENSMUSG00000000903/ENSMUSG00000046718/ENSMUSG00000000244/ENSMUSG00000026104/ENSMUSG00000031948/ENSMUSG00000038628/ENSMUSG00000025491/ENSMUSG00000000693/ENSMUSG00000010054/ENSMUSG00000029605/ENSMUSG00000026797/ENSMUSG00000015947/…	-3.16239
BP	GO:0002429	immune response-activating cell surface receptor signaling pathway	154	-0.546252	-1.98465	3.46939e-08	6.71574e-05	6.43428e-05	1502	tags=23%, list=9%, signal=21%	ENSMUSG00000033721/ENSMUSG00000043008/ENSMUSG00000074361/ENSMUSG00000030149/ENSMUSG00000040592/ENSMUSG00000024340/ENSMUSG00000057058/ENSMUSG00000027843/ENSMUSG00000017697/ENSMUSG00000062300/ENSMUSG00000024927/ENSMUSG00000019843/ENSMUSG00000006134/ENSMUSG00000041187/ENSMUSG00000015619/ENSMUSG00000044813/ENSMUSG00000003379/ENSMUSG00000040751/ENSMUSG00000061132/ENSMUSG00000000409/ENSMUSG00000104213/…	-4.1915
BP	GO:0002757	immune response-activating signal transduction	155	-0.54475	-1.97485	1.02602e-07	0.000106943	0.000102461	1502	tags=23%, list=9%, signal=21%	ENSMUSG00000033721/ENSMUSG00000043008/ENSMUSG00000074361/ENSMUSG00000030149/ENSMUSG00000040592/ENSMUSG00000024340/ENSMUSG00000057058/ENSMUSG00000027843/ENSMUSG00000017697/ENSMUSG00000062300/ENSMUSG00000024927/ENSMUSG00000019843/ENSMUSG00000006134/ENSMUSG00000041187/ENSMUSG00000015619/ENSMUSG00000044813/ENSMUSG00000003379/ENSMUSG00000040751/ENSMUSG00000061132/ENSMUSG00000000409/ENSMUSG00000104213/…	-3.98944
BP	GO:0002768	immune response-regulating cell surface receptor signaling pathway	159	-0.546165	-1.98294	2.79334e-08	6.30829e-05	6.0439e-05	2537	tags=31%, list=16%, signal=27%	ENSMUSG00000019969/ENSMUSG00000052397/ENSMUSG00000069255/ENSMUSG00000051076/ENSMUSG00000057329/ENSMUSG00000016933/ENSMUSG00000074781/ENSMUSG00000034833/ENSMUSG00000005672/ENSMUSG00000025986/ENSMUSG00000039316/ENSMUSG00000003068/ENSMUSG00000026433/ENSMUSG00000016206/ENSMUSG00000033721/ENSMUSG00000043008/ENSMUSG00000074361/ENSMUSG00000030149/ENSMUSG00000040592/ENSMUSG00000024340/ENSMUSG00000057058/…	-4.21868
BP	GO:0002764	immune response-regulating signaling pathway	162	-0.542415	-1.97071	4.47957e-08	7.12792e-05	6.82918e-05	2537	tags=31%, list=16%, signal=26%	ENSMUSG00000019969/ENSMUSG00000052397/ENSMUSG00000069255/ENSMUSG00000051076/ENSMUSG00000057329/ENSMUSG00000016933/ENSMUSG00000074781/ENSMUSG00000034833/ENSMUSG00000005672/ENSMUSG00000025986/ENSMUSG00000039316/ENSMUSG00000003068/ENSMUSG00000026433/ENSMUSG00000016206/ENSMUSG00000033721/ENSMUSG00000043008/ENSMUSG00000074361/ENSMUSG00000030149/ENSMUSG00000040592/ENSMUSG00000024340/ENSMUSG00000057058/…	-4.16563
BP	GO:0045087	innate immune response	530	-0.351038	-1.42592	3.68864e-05	0.0104127	0.00997632	2804	tags=27%, list=17%, signal=23%	ENSMUSG00000036908/ENSMUSG00000052688/ENSMUSG00000073489/ENSMUSG00000037321/ENSMUSG00000022043/ENSMUSG00000047879/ENSMUSG00000014470/ENSMUSG00000036655/ENSMUSG00000016481/ENSMUSG00000051682/ENSMUSG00000034889/ENSMUSG00000034947/ENSMUSG00000048878/ENSMUSG00000023224/ENSMUSG00000049502/ENSMUSG00000028691/ENSMUSG00000031103/ENSMUSG00000059456/ENSMUSG00000017707/ENSMUSG00000025492/ENSMUSG00000028099/…	-2.00103
BP	GO:0042851	L-alanine metabolic process	3	-0.898406	-1.44123	0.0790068	0.62927	0.602897	1115	tags=67%, list=7%, signal=62%	ENSMUSG00000089678/ENSMUSG00000026272	-0.219757
BP	GO:0045321	leukocyte activation	675	-0.292551	-1.21047	0.00458627	0.229314	0.219703	1822	tags=15%, list=11%, signal=14%	ENSMUSG00000019982/ENSMUSG00000068105/ENSMUSG00000026433/ENSMUSG00000057554/ENSMUSG00000090019/ENSMUSG00000016206/ENSMUSG00000031897/ENSMUSG00000030742/ENSMUSG00000024807/ENSMUSG00000005102/ENSMUSG00000031555/ENSMUSG00000053522/ENSMUSG00000000244/ENSMUSG00000031948/ENSMUSG00000038855/ENSMUSG00000010142/ENSMUSG00000000693/ENSMUSG00000010054/ENSMUSG00000023927/ENSMUSG00000026797/ENSMUSG00000033721/…	-0.658164
BP	GO:0007159	leukocyte cell-cell adhesion	263	-0.286191	-1.09862	0.191388	0.772361	0.739991	1207	tags=17%, list=7%, signal=16%	ENSMUSG00000020272/ENSMUSG00000034833/ENSMUSG00000038235/ENSMUSG00000053965/ENSMUSG00000049307/ENSMUSG00000027598/ENSMUSG00000024397/ENSMUSG00000019982/ENSMUSG00000068105/ENSMUSG00000057554/ENSMUSG00000016206/ENSMUSG00000053522/ENSMUSG00000038855/ENSMUSG00000000693/ENSMUSG00000024425/ENSMUSG00000029053/ENSMUSG00000067212/ENSMUSG00000024340/ENSMUSG00000057058/ENSMUSG00000027843/ENSMUSG00000048163/…	-0.130774
BP	GO:0002521	leukocyte differentiation	431	0.260741	0.934401	0.679027	0.963428	0.92305	2678	tags=20%, list=16%, signal=17%	ENSMUSG00000022346/ENSMUSG00000047139/ENSMUSG00000057722/ENSMUSG00000000440/ENSMUSG00000034634/ENSMUSG00000023367/ENSMUSG00000040856/ENSMUSG00000030528/ENSMUSG00000032501/ENSMUSG00000037440/ENSMUSG00000021453/ENSMUSG00000024986/ENSMUSG00000055653/ENSMUSG00000049717/ENSMUSG00000027562/ENSMUSG00000052837/ENSMUSG00000037465/ENSMUSG00000008496/ENSMUSG00000070643/ENSMUSG00000040274/ENSMUSG00000022105/…	0.0347749
BP	GO:0002443	leukocyte mediated immunity	293	-0.369806	-1.42493	0.000546672	0.0649772	0.0622539	1571	tags=17%, list=10%, signal=16%	ENSMUSG00000010054/ENSMUSG00000026797/ENSMUSG00000015947/ENSMUSG00000030157/ENSMUSG00000037942/ENSMUSG00000024425/ENSMUSG00000027287/ENSMUSG00000015083/ENSMUSG00000027367/ENSMUSG00000031731/ENSMUSG00000057135/ENSMUSG00000029053/ENSMUSG00000030149/ENSMUSG00000067212/ENSMUSG00000002778/ENSMUSG00000025178/ENSMUSG00000024300/ENSMUSG00000026471/ENSMUSG00000062300/ENSMUSG00000028076/ENSMUSG00000001750/…	-1.20583
BP	GO:0008610	lipid biosynthetic process	477	0.287099	1.03725	0.35443	0.860052	0.824007	3600	tags=24%, list=22%, signal=19%	ENSMUSG00000022215/ENSMUSG00000001211/ENSMUSG00000040479/ENSMUSG00000027875/ENSMUSG00000027359/ENSMUSG00000022064/ENSMUSG00000033629/ENSMUSG00000052534/ENSMUSG00000022244/ENSMUSG00000026003/ENSMUSG00000028980/ENSMUSG00000021214/ENSMUSG00000029249/ENSMUSG00000020003/ENSMUSG00000024735/ENSMUSG00000019139/ENSMUSG00000018924/ENSMUSG00000025198/ENSMUSG00000030935/ENSMUSG00000009905/ENSMUSG00000027665/…	0.0840693
BP	GO:0046649	lymphocyte activation	554	-0.308249	-1.2592	0.00207512	0.154198	0.147735	1822	tags=15%, list=11%, signal=14%	ENSMUSG00000019982/ENSMUSG00000068105/ENSMUSG00000026433/ENSMUSG00000057554/ENSMUSG00000090019/ENSMUSG00000016206/ENSMUSG00000031897/ENSMUSG00000030742/ENSMUSG00000024807/ENSMUSG00000005102/ENSMUSG00000053522/ENSMUSG00000038855/ENSMUSG00000010142/ENSMUSG00000000693/ENSMUSG00000010054/ENSMUSG00000023927/ENSMUSG00000033721/ENSMUSG00000024425/ENSMUSG00000031731/ENSMUSG00000057672/ENSMUSG00000029053/…	-0.830517
BP	GO:0030098	lymphocyte differentiation	295	-0.302509	-1.16802	0.0548561	0.568354	0.544533	1207	tags=16%, list=7%, signal=15%	ENSMUSG00000019982/ENSMUSG00000057554/ENSMUSG00000090019/ENSMUSG00000016206/ENSMUSG00000024807/ENSMUSG00000038855/ENSMUSG00000000693/ENSMUSG00000010054/ENSMUSG00000023927/ENSMUSG00000024425/ENSMUSG00000029053/ENSMUSG00000040592/ENSMUSG00000008855/ENSMUSG00000002778/ENSMUSG00000032053/ENSMUSG00000027843/ENSMUSG00000031548/ENSMUSG00000026471/ENSMUSG00000017697/ENSMUSG00000039621/ENSMUSG00000028076/…	-0.263975
BP	GO:0046651	lymphocyte proliferation	221	-0.312133	-1.18148	0.0751736	0.621478	0.595431	1821	tags=16%, list=11%, signal=14%	ENSMUSG00000068105/ENSMUSG00000016206/ENSMUSG00000031897/ENSMUSG00000053522/ENSMUSG00000010142/ENSMUSG00000023927/ENSMUSG00000033721/ENSMUSG00000024425/ENSMUSG00000057672/ENSMUSG00000067212/ENSMUSG00000024340/ENSMUSG00000027843/ENSMUSG00000017697/ENSMUSG00000031628/ENSMUSG00000028076/ENSMUSG00000019843/ENSMUSG00000022221/ENSMUSG00000027985/ENSMUSG00000026616/ENSMUSG00000044813/ENSMUSG00000003379/…	-0.225168
BP	GO:0000278	mitotic cell cycle	734	0.41034	1.51527	6.29109e-07	0.000501437	0.000480421	4421	tags=37%, list=27%, signal=28%	ENSMUSG00000022346/ENSMUSG00000025612/ENSMUSG00000018697/ENSMUSG00000040479/ENSMUSG00000020381/ENSMUSG00000022369/ENSMUSG00000030528/ENSMUSG00000022064/ENSMUSG00000052534/ENSMUSG00000018651/ENSMUSG00000040945/ENSMUSG00000004591/ENSMUSG00000023886/ENSMUSG00000024045/ENSMUSG00000028212/ENSMUSG00000043991/ENSMUSG00000007659/ENSMUSG00000022698/ENSMUSG00000002297/ENSMUSG00000027510/ENSMUSG00000032477/…	3.31838
BP	GO:1903047	mitotic cell cycle process	608	0.401281	1.46693	1.37218e-05	0.00581031	0.0055668	4421	tags=36%, list=27%, signal=27%	ENSMUSG00000025612/ENSMUSG00000040479/ENSMUSG00000020381/ENSMUSG00000022369/ENSMUSG00000030528/ENSMUSG00000022064/ENSMUSG00000052534/ENSMUSG00000040945/ENSMUSG00000024045/ENSMUSG00000028212/ENSMUSG00000043991/ENSMUSG00000007659/ENSMUSG00000022698/ENSMUSG00000002297/ENSMUSG00000027510/ENSMUSG00000032477/ENSMUSG00000040584/ENSMUSG00000041147/ENSMUSG00000009376/ENSMUSG00000020580/ENSMUSG00000005534/…	2.25439
BP	GO:0072329	monocarboxylic acid catabolic process	111	0.420015	1.32257	0.0396601	0.536321	0.513843	1275	tags=23%, list=8%, signal=22%	ENSMUSG00000021417/ENSMUSG00000062908/ENSMUSG00000024900/ENSMUSG00000036138/ENSMUSG00000021226/ENSMUSG00000027359/ENSMUSG00000028601/ENSMUSG00000059447/ENSMUSG00000032047/ENSMUSG00000026003/ENSMUSG00000090150/ENSMUSG00000026853/ENSMUSG00000022853/ENSMUSG00000028223/ENSMUSG00000020003/ENSMUSG00000027984/ENSMUSG00000025745/ENSMUSG00000027809/ENSMUSG00000028991/ENSMUSG00000058022/ENSMUSG00000024987/…	0.289169
BP	GO:0032787	monocarboxylic acid metabolic process	503	0.398068	1.44163	0.000289	0.0399587	0.038284	2151	tags=22%, list=13%, signal=20%	ENSMUSG00000020766/ENSMUSG00000010025/ENSMUSG00000023019/ENSMUSG00000053898/ENSMUSG00000021417/ENSMUSG00000006574/ENSMUSG00000022346/ENSMUSG00000000440/ENSMUSG00000038776/ENSMUSG00000062908/ENSMUSG00000024900/ENSMUSG00000060961/ENSMUSG00000036427/ENSMUSG00000036138/ENSMUSG00000021226/ENSMUSG00000027359/ENSMUSG00000028601/ENSMUSG00000021339/ENSMUSG00000022064/ENSMUSG00000059447/ENSMUSG00000033629/…	1.41698
BP	GO:0032943	mononuclear cell proliferation	224	-0.303996	-1.15256	0.0788816	0.62927	0.602897	1821	tags=16%, list=11%, signal=14%	ENSMUSG00000068105/ENSMUSG00000016206/ENSMUSG00000031897/ENSMUSG00000053522/ENSMUSG00000010142/ENSMUSG00000023927/ENSMUSG00000033721/ENSMUSG00000037942/ENSMUSG00000024425/ENSMUSG00000057672/ENSMUSG00000067212/ENSMUSG00000024340/ENSMUSG00000027843/ENSMUSG00000017697/ENSMUSG00000031628/ENSMUSG00000028076/ENSMUSG00000019843/ENSMUSG00000022221/ENSMUSG00000027985/ENSMUSG00000026616/ENSMUSG00000044813/…	-0.219757
BP	GO:0016071	mRNA metabolic process	581	0.392963	1.43157	6.93816e-05	0.0151632	0.0145277	3517	tags=26%, list=22%, signal=21%	ENSMUSG00000032423/ENSMUSG00000022023/ENSMUSG00000042699/ENSMUSG00000022283/ENSMUSG00000033228/ENSMUSG00000037573/ENSMUSG00000047888/ENSMUSG00000039652/ENSMUSG00000028484/ENSMUSG00000018727/ENSMUSG00000044468/ENSMUSG00000034610/ENSMUSG00000008333/ENSMUSG00000038290/ENSMUSG00000028809/ENSMUSG00000024228/ENSMUSG00000092341/ENSMUSG00000029249/ENSMUSG00000027510/ENSMUSG00000024735/ENSMUSG00000027086/…	1.8378
BP	GO:0006397	mRNA processing	423	0.391169	1.39885	0.00158219	0.135688	0.130001	3179	tags=24%, list=20%, signal=20%	ENSMUSG00000032423/ENSMUSG00000022023/ENSMUSG00000042699/ENSMUSG00000022283/ENSMUSG00000033228/ENSMUSG00000039652/ENSMUSG00000028484/ENSMUSG00000018727/ENSMUSG00000034610/ENSMUSG00000008333/ENSMUSG00000028809/ENSMUSG00000092341/ENSMUSG00000029249/ENSMUSG00000027510/ENSMUSG00000024735/ENSMUSG00000028911/ENSMUSG00000024384/ENSMUSG00000061136/ENSMUSG00000022983/ENSMUSG00000031148/ENSMUSG00000041297/…	0.886053
BP	GO:0000398	mRNA splicing, via spliceosome	246	0.379137	1.30434	0.0362709	0.525196	0.503185	2250	tags=18%, list=14%, signal=16%	ENSMUSG00000022023/ENSMUSG00000042699/ENSMUSG00000033228/ENSMUSG00000028484/ENSMUSG00000008333/ENSMUSG00000028809/ENSMUSG00000092341/ENSMUSG00000029249/ENSMUSG00000024735/ENSMUSG00000028911/ENSMUSG00000061136/ENSMUSG00000031148/ENSMUSG00000041297/ENSMUSG00000032469/ENSMUSG00000021134/ENSMUSG00000034120/ENSMUSG00000049235/ENSMUSG00000021047/ENSMUSG00000056962/ENSMUSG00000005687/ENSMUSG00000022961/…	0.298272
BP	GO:0034470	ncRNA processing	346	0.229771	0.812338	0.955314	1	0.958089	4629	tags=26%, list=28%, signal=19%	ENSMUSG00000034610/ENSMUSG00000020075/ENSMUSG00000045624/ENSMUSG00000021243/ENSMUSG00000049950/ENSMUSG00000001674/ENSMUSG00000020526/ENSMUSG00000054079/ENSMUSG00000067367/ENSMUSG00000020677/ENSMUSG00000042500/ENSMUSG00000030521/ENSMUSG00000073775/ENSMUSG00000044763/ENSMUSG00000028653/ENSMUSG00000056209/ENSMUSG00000028741/ENSMUSG00000020228/ENSMUSG00000039236/ENSMUSG00000039620/ENSMUSG00000025337/…	0.0185942
BP	GO:1903573	negative regulation of response to endoplasmic reticulum stress	49	-0.477151	-1.45603	0.0258859	0.483344	0.463086	1985	tags=22%, list=12%, signal=20%	ENSMUSG00000023826/ENSMUSG00000028466/ENSMUSG00000024807/ENSMUSG00000015461/ENSMUSG00000075701/ENSMUSG00000009092/ENSMUSG00000022136/ENSMUSG00000039474/ENSMUSG00000032115/ENSMUSG00000040462/ENSMUSG00000020571	-0.334338
BP	GO:0050657	nucleic acid transport	141	0.502489	1.6398	0.000288602	0.0399587	0.038284	3883	tags=30%, list=24%, signal=23%	ENSMUSG00000033581/ENSMUSG00000034667/ENSMUSG00000042699/ENSMUSG00000024986/ENSMUSG00000043991/ENSMUSG00000024384/ENSMUSG00000097392/ENSMUSG00000053453/ENSMUSG00000022119/ENSMUSG00000032939/ENSMUSG00000010097/ENSMUSG00000058355/ENSMUSG00000028614/ENSMUSG00000019814/ENSMUSG00000035851/ENSMUSG00000021127/ENSMUSG00000003226/ENSMUSG00000000838/ENSMUSG00000027787/ENSMUSG00000061024/ENSMUSG00000055531/…	1.41698
BP	GO:0055086	nucleobase-containing small molecule metabolic process	415	0.28787	1.02855	0.381176	0.874941	0.838271	1384	tags=12%, list=9%, signal=11%	ENSMUSG00000020766/ENSMUSG00000023019/ENSMUSG00000006574/ENSMUSG00000022346/ENSMUSG00000025630/ENSMUSG00000060961/ENSMUSG00000036427/ENSMUSG00000027875/ENSMUSG00000021226/ENSMUSG00000028672/ENSMUSG00000019989/ENSMUSG00000032047/ENSMUSG00000059343/ENSMUSG00000061838/ENSMUSG00000025889/ENSMUSG00000021482/ENSMUSG00000022853/ENSMUSG00000007659/ENSMUSG00000024228/ENSMUSG00000034371/ENSMUSG00000019872/…	0.0766154
BP	GO:0006753	nucleoside phosphate metabolic process	357	0.32461	1.15005	0.120192	0.694907	0.665783	1384	tags=12%, list=9%, signal=12%	ENSMUSG00000020766/ENSMUSG00000023019/ENSMUSG00000006574/ENSMUSG00000022346/ENSMUSG00000025630/ENSMUSG00000060961/ENSMUSG00000036427/ENSMUSG00000027875/ENSMUSG00000021226/ENSMUSG00000028672/ENSMUSG00000019989/ENSMUSG00000032047/ENSMUSG00000059343/ENSMUSG00000061838/ENSMUSG00000025889/ENSMUSG00000021482/ENSMUSG00000022853/ENSMUSG00000007659/ENSMUSG00000024228/ENSMUSG00000034371/ENSMUSG00000019872/…	0.176667
BP	GO:0009117	nucleotide metabolic process	350	0.322072	1.13934	0.139423	0.718855	0.688727	1384	tags=12%, list=9%, signal=11%	ENSMUSG00000020766/ENSMUSG00000023019/ENSMUSG00000006574/ENSMUSG00000022346/ENSMUSG00000025630/ENSMUSG00000060961/ENSMUSG00000036427/ENSMUSG00000027875/ENSMUSG00000021226/ENSMUSG00000028672/ENSMUSG00000019989/ENSMUSG00000032047/ENSMUSG00000059343/ENSMUSG00000061838/ENSMUSG00000025889/ENSMUSG00000021482/ENSMUSG00000022853/ENSMUSG00000007659/ENSMUSG00000024228/ENSMUSG00000034371/ENSMUSG00000029272/…	0.161953
BP	GO:0016054	organic acid catabolic process	199	-0.43655	-1.62722	2.69582e-05	0.00830189	0.00795395	1193	tags=23%, list=7%, signal=21%	ENSMUSG00000007039/ENSMUSG00000028737/ENSMUSG00000031378/ENSMUSG00000089678/ENSMUSG00000028011/ENSMUSG00000027412/ENSMUSG00000027048/ENSMUSG00000021238/ENSMUSG00000042684/ENSMUSG00000004056/ENSMUSG00000029098/ENSMUSG00000009614/ENSMUSG00000020534/ENSMUSG00000031958/ENSMUSG00000024579/ENSMUSG00000030674/ENSMUSG00000031613/ENSMUSG00000028978/ENSMUSG00000031387/ENSMUSG00000073424/ENSMUSG00000031173/…	-2.09942
BP	GO:0019637	organophosphate metabolic process	709	0.282594	1.04072	0.338059	0.850581	0.814933	2492	tags=16%, list=15%, signal=14%	ENSMUSG00000022215/ENSMUSG00000020766/ENSMUSG00000023019/ENSMUSG00000006574/ENSMUSG00000022346/ENSMUSG00000025630/ENSMUSG00000060961/ENSMUSG00000036427/ENSMUSG00000001211/ENSMUSG00000040479/ENSMUSG00000042249/ENSMUSG00000027875/ENSMUSG00000021226/ENSMUSG00000028672/ENSMUSG00000019989/ENSMUSG00000026827/ENSMUSG00000032047/ENSMUSG00000059343/ENSMUSG00000025059/ENSMUSG00000061838/ENSMUSG00000025889/…	0.0888783
BP	GO:0019532	oxalate transport	3	-0.884104	-1.41829	0.0925508	0.654754	0.627313	1888	tags=100%, list=12%, signal=88%	ENSMUSG00000023259/ENSMUSG00000026272	-0.202516
BP	GO:0055114	oxidation-reduction process	731	0.334315	1.2339	0.0196458	0.457888	0.438698	2380	tags=18%, list=15%, signal=17%	ENSMUSG00000010025/ENSMUSG00000023019/ENSMUSG00000021417/ENSMUSG00000022346/ENSMUSG00000042599/ENSMUSG00000057722/ENSMUSG00000000440/ENSMUSG00000022223/ENSMUSG00000062908/ENSMUSG00000020176/ENSMUSG00000026819/ENSMUSG00000024900/ENSMUSG00000056666/ENSMUSG00000036138/ENSMUSG00000046598/ENSMUSG00000027359/ENSMUSG00000028601/ENSMUSG00000020085/ENSMUSG00000022210/ENSMUSG00000026827/ENSMUSG00000059447/…	0.357835
BP	GO:0022409	positive regulation of cell-cell adhesion	207	-0.28668	-1.07475	0.267241	0.818244	0.78395	1207	tags=12%, list=7%, signal=11%	ENSMUSG00000029053/ENSMUSG00000067212/ENSMUSG00000024340/ENSMUSG00000057058/ENSMUSG00000025608/ENSMUSG00000027843/ENSMUSG00000039910/ENSMUSG00000017697/ENSMUSG00000024927/ENSMUSG00000028076/ENSMUSG00000027985/ENSMUSG00000015619/ENSMUSG00000039384/ENSMUSG00000044813/ENSMUSG00000018899/ENSMUSG00000031304/ENSMUSG00000003882/ENSMUSG00000035000/ENSMUSG00000000409/ENSMUSG00000042682/ENSMUSG00000039217/…	-0.105712
BP	GO:0050778	positive regulation of immune response	399	-0.359076	-1.4364	0.000137043	0.0257907	0.0247098	2043	tags=24%, list=13%, signal=22%	ENSMUSG00000028525/ENSMUSG00000036655/ENSMUSG00000016481/ENSMUSG00000020437/ENSMUSG00000048878/ENSMUSG00000023224/ENSMUSG00000073411/ENSMUSG00000019969/ENSMUSG00000052397/ENSMUSG00000069255/ENSMUSG00000028099/ENSMUSG00000044991/ENSMUSG00000051076/ENSMUSG00000015314/ENSMUSG00000057329/ENSMUSG00000006456/ENSMUSG00000016933/ENSMUSG00000004626/ENSMUSG00000074781/ENSMUSG00000034833/ENSMUSG00000025986/…	-1.60713
BP	GO:0002684	positive regulation of immune system process	684	-0.26278	-1.08885	0.0918791	0.653581	0.626189	2052	tags=16%, list=13%, signal=15%	ENSMUSG00000031451/ENSMUSG00000049307/ENSMUSG00000025986/ENSMUSG00000027598/ENSMUSG00000022887/ENSMUSG00000031311/ENSMUSG00000039316/ENSMUSG00000024397/ENSMUSG00000030560/ENSMUSG00000043263/ENSMUSG00000003068/ENSMUSG00000033467/ENSMUSG00000019982/ENSMUSG00000068105/ENSMUSG00000028466/ENSMUSG00000026433/ENSMUSG00000057554/ENSMUSG00000016206/ENSMUSG00000031750/ENSMUSG00000040296/ENSMUSG00000005102/…	-0.203295
BP	GO:0002696	positive regulation of leukocyte activation	265	-0.316135	-1.21133	0.0288667	0.48603	0.46566	2434	tags=20%, list=15%, signal=17%	ENSMUSG00000044991/ENSMUSG00000051076/ENSMUSG00000110206/ENSMUSG00000057329/ENSMUSG00000004626/ENSMUSG00000021022/ENSMUSG00000001741/ENSMUSG00000034833/ENSMUSG00000031451/ENSMUSG00000025986/ENSMUSG00000024397/ENSMUSG00000030560/ENSMUSG00000033467/ENSMUSG00000019982/ENSMUSG00000068105/ENSMUSG00000057554/ENSMUSG00000016206/ENSMUSG00000031948/ENSMUSG00000038855/ENSMUSG00000026797/ENSMUSG00000033721/…	-0.331931
BP	GO:0006457	protein folding	139	-0.345262	-1.23137	0.0778059	0.628225	0.601896	1756	tags=17%, list=11%, signal=15%	ENSMUSG00000036854/ENSMUSG00000023944/ENSMUSG00000026203/ENSMUSG00000021037/ENSMUSG00000028416/ENSMUSG00000032060/ENSMUSG00000073676/ENSMUSG00000028343/ENSMUSG00000026864/ENSMUSG00000020109/ENSMUSG00000030357/ENSMUSG00000032383/ENSMUSG00000028641/ENSMUSG00000030219/ENSMUSG00000004951/ENSMUSG00000022136/ENSMUSG00000097487/ENSMUSG00000001416/ENSMUSG00000020368/ENSMUSG00000003814/ENSMUSG00000020048/…	-0.220479
BP	GO:0006163	purine nucleotide metabolic process	287	0.345017	1.19687	0.0897909	0.648896	0.6217	1384	tags=13%, list=9%, signal=12%	ENSMUSG00000020766/ENSMUSG00000023019/ENSMUSG00000006574/ENSMUSG00000022346/ENSMUSG00000025630/ENSMUSG00000060961/ENSMUSG00000036427/ENSMUSG00000027875/ENSMUSG00000021226/ENSMUSG00000028672/ENSMUSG00000032047/ENSMUSG00000059343/ENSMUSG00000061838/ENSMUSG00000025889/ENSMUSG00000021482/ENSMUSG00000022853/ENSMUSG00000007659/ENSMUSG00000034371/ENSMUSG00000029272/ENSMUSG00000022994/ENSMUSG00000030935/…	0.206419
BP	GO:0009150	purine ribonucleotide metabolic process	268	0.375205	1.295	0.0426295	0.537466	0.514941	1384	tags=14%, list=9%, signal=13%	ENSMUSG00000020766/ENSMUSG00000023019/ENSMUSG00000006574/ENSMUSG00000022346/ENSMUSG00000025630/ENSMUSG00000060961/ENSMUSG00000036427/ENSMUSG00000027875/ENSMUSG00000021226/ENSMUSG00000028672/ENSMUSG00000032047/ENSMUSG00000059343/ENSMUSG00000061838/ENSMUSG00000025889/ENSMUSG00000021482/ENSMUSG00000022853/ENSMUSG00000007659/ENSMUSG00000034371/ENSMUSG00000029272/ENSMUSG00000022994/ENSMUSG00000030935/…	0.288243
BP	GO:0072521	purine-containing compound metabolic process	321	0.326804	1.14603	0.144593	0.726719	0.696261	1384	tags=13%, list=9%, signal=13%	ENSMUSG00000020766/ENSMUSG00000023019/ENSMUSG00000006574/ENSMUSG00000022346/ENSMUSG00000025630/ENSMUSG00000060961/ENSMUSG00000036427/ENSMUSG00000027875/ENSMUSG00000021226/ENSMUSG00000028672/ENSMUSG00000032047/ENSMUSG00000059343/ENSMUSG00000061838/ENSMUSG00000025889/ENSMUSG00000021482/ENSMUSG00000022853/ENSMUSG00000007659/ENSMUSG00000034371/ENSMUSG00000029272/ENSMUSG00000022994/ENSMUSG00000030935/…	0.157228
BP	GO:0009078	pyruvate family amino acid metabolic process	3	-0.898406	-1.44123	0.0790068	0.62927	0.602897	1115	tags=67%, list=7%, signal=62%	ENSMUSG00000089678/ENSMUSG00000026272	-0.219757
BP	GO:0000381	regulation of alternative mRNA splicing, via spliceosome	62	0.433368	1.25093	0.135725	0.716223	0.686206	2169	tags=21%, list=13%, signal=18%	ENSMUSG00000092341/ENSMUSG00000029249/ENSMUSG00000028911/ENSMUSG00000021134/ENSMUSG00000034120/ENSMUSG00000021047/ENSMUSG00000042396/ENSMUSG00000020719/ENSMUSG00000035851/ENSMUSG00000000838/ENSMUSG00000010608/ENSMUSG00000028676/ENSMUSG00000022858	0.163546
BP	GO:0050864	regulation of B cell activation	110	-0.499741	-1.74184	6.49746e-05	0.0146976	0.0140816	1588	tags=20%, list=10%, signal=18%	ENSMUSG00000010142/ENSMUSG00000033721/ENSMUSG00000024425/ENSMUSG00000057672/ENSMUSG00000040247/ENSMUSG00000031548/ENSMUSG00000017697/ENSMUSG00000031628/ENSMUSG00000031304/ENSMUSG00000104213/ENSMUSG00000076937/ENSMUSG00000105547/ENSMUSG00000026656/ENSMUSG00000014453/ENSMUSG00000030724/ENSMUSG00000022508/ENSMUSG00000095079/ENSMUSG00000023249/ENSMUSG00000076498/ENSMUSG00000076609/ENSMUSG00000036712/…	-1.85135
BP	GO:0050865	regulation of cell activation	468	-0.29444	-1.19819	0.0228015	0.470032	0.450332	2052	tags=16%, list=13%, signal=14%	ENSMUSG00000031451/ENSMUSG00000025986/ENSMUSG00000027598/ENSMUSG00000024397/ENSMUSG00000070056/ENSMUSG00000030560/ENSMUSG00000033467/ENSMUSG00000024028/ENSMUSG00000024620/ENSMUSG00000019982/ENSMUSG00000068105/ENSMUSG00000057554/ENSMUSG00000016206/ENSMUSG00000030742/ENSMUSG00000053522/ENSMUSG00000000244/ENSMUSG00000031948/ENSMUSG00000038855/ENSMUSG00000010142/ENSMUSG00000000693/ENSMUSG00000026797/…	-0.346467
BP	GO:0022407	regulation of cell-cell adhesion	334	-0.291535	-1.137	0.0900337	0.649259	0.622048	1207	tags=10%, list=7%, signal=10%	ENSMUSG00000029053/ENSMUSG00000067212/ENSMUSG00000024340/ENSMUSG00000057058/ENSMUSG00000025608/ENSMUSG00000027843/ENSMUSG00000039910/ENSMUSG00000060803/ENSMUSG00000017697/ENSMUSG00000031628/ENSMUSG00000024927/ENSMUSG00000030534/ENSMUSG00000028076/ENSMUSG00000027985/ENSMUSG00000015619/ENSMUSG00000039384/ENSMUSG00000044813/ENSMUSG00000018899/ENSMUSG00000031304/ENSMUSG00000003882/ENSMUSG00000035000/…	-0.206176
BP	GO:0050776	regulation of immune response	531	-0.367552	-1.49682	1.80997e-06	0.00102188	0.00097905	2686	tags=25%, list=17%, signal=22%	ENSMUSG00000028525/ENSMUSG00000036655/ENSMUSG00000016481/ENSMUSG00000020437/ENSMUSG00000051682/ENSMUSG00000034889/ENSMUSG00000048878/ENSMUSG00000023224/ENSMUSG00000073411/ENSMUSG00000019969/ENSMUSG00000052397/ENSMUSG00000069255/ENSMUSG00000028099/ENSMUSG00000044991/ENSMUSG00000051076/ENSMUSG00000015314/ENSMUSG00000044734/ENSMUSG00000035206/ENSMUSG00000057329/ENSMUSG00000006456/ENSMUSG00000016933/…	-3.00919
BP	GO:0002694	regulation of leukocyte activation	427	-0.302798	-1.22065	0.0214069	0.464101	0.44465	2052	tags=16%, list=13%, signal=15%	ENSMUSG00000031451/ENSMUSG00000025986/ENSMUSG00000027598/ENSMUSG00000024397/ENSMUSG00000070056/ENSMUSG00000030560/ENSMUSG00000033467/ENSMUSG00000024028/ENSMUSG00000019982/ENSMUSG00000068105/ENSMUSG00000057554/ENSMUSG00000016206/ENSMUSG00000030742/ENSMUSG00000053522/ENSMUSG00000000244/ENSMUSG00000031948/ENSMUSG00000038855/ENSMUSG00000010142/ENSMUSG00000000693/ENSMUSG00000026797/ENSMUSG00000033721/…	-0.351982
BP	GO:1903037	regulation of leukocyte cell-cell adhesion	235	-0.307422	-1.16422	0.110819	0.685186	0.656469	1822	tags=15%, list=11%, signal=14%	ENSMUSG00000019982/ENSMUSG00000068105/ENSMUSG00000057554/ENSMUSG00000016206/ENSMUSG00000053522/ENSMUSG00000038855/ENSMUSG00000000693/ENSMUSG00000024425/ENSMUSG00000029053/ENSMUSG00000067212/ENSMUSG00000024340/ENSMUSG00000057058/ENSMUSG00000027843/ENSMUSG00000060803/ENSMUSG00000017697/ENSMUSG00000031628/ENSMUSG00000024927/ENSMUSG00000028076/ENSMUSG00000027985/ENSMUSG00000015619/ENSMUSG00000039384/…	-0.182786
BP	GO:0051249	regulation of lymphocyte activation	351	-0.328093	-1.28454	0.0069798	0.278166	0.266507	1822	tags=15%, list=11%, signal=14%	ENSMUSG00000019982/ENSMUSG00000068105/ENSMUSG00000057554/ENSMUSG00000016206/ENSMUSG00000030742/ENSMUSG00000053522/ENSMUSG00000038855/ENSMUSG00000010142/ENSMUSG00000000693/ENSMUSG00000033721/ENSMUSG00000024425/ENSMUSG00000031731/ENSMUSG00000057672/ENSMUSG00000029053/ENSMUSG00000067212/ENSMUSG00000040247/ENSMUSG00000024340/ENSMUSG00000027843/ENSMUSG00000031548/ENSMUSG00000017697/ENSMUSG00000031628/…	-0.574291
BP	GO:1903311	regulation of mRNA metabolic process	228	0.478149	1.6296	4.55049e-05	0.0116338	0.0111462	3079	tags=25%, list=19%, signal=21%	ENSMUSG00000032423/ENSMUSG00000042699/ENSMUSG00000022283/ENSMUSG00000037573/ENSMUSG00000047888/ENSMUSG00000039652/ENSMUSG00000044468/ENSMUSG00000092341/ENSMUSG00000029249/ENSMUSG00000027510/ENSMUSG00000024735/ENSMUSG00000027086/ENSMUSG00000028911/ENSMUSG00000024384/ENSMUSG00000020580/ENSMUSG00000021838/ENSMUSG00000021134/ENSMUSG00000011960/ENSMUSG00000034120/ENSMUSG00000049235/ENSMUSG00000021047/…	1.95287
BP	GO:0050684	regulation of mRNA processing	134	0.456112	1.47624	0.00948197	0.321286	0.30782	3008	tags=26%, list=19%, signal=21%	ENSMUSG00000042699/ENSMUSG00000039652/ENSMUSG00000092341/ENSMUSG00000029249/ENSMUSG00000024735/ENSMUSG00000028911/ENSMUSG00000024384/ENSMUSG00000021134/ENSMUSG00000011960/ENSMUSG00000034120/ENSMUSG00000049235/ENSMUSG00000021047/ENSMUSG00000056962/ENSMUSG00000022961/ENSMUSG00000042396/ENSMUSG00000020719/ENSMUSG00000031754/ENSMUSG00000032212/ENSMUSG00000035851/ENSMUSG00000021127/ENSMUSG00000000838/…	0.511703
BP	GO:0048024	regulation of mRNA splicing, via spliceosome	97	0.39725	1.23281	0.116046	0.692735	0.663702	3008	tags=23%, list=19%, signal=19%	ENSMUSG00000092341/ENSMUSG00000029249/ENSMUSG00000024735/ENSMUSG00000028911/ENSMUSG00000021134/ENSMUSG00000034120/ENSMUSG00000049235/ENSMUSG00000021047/ENSMUSG00000056962/ENSMUSG00000022961/ENSMUSG00000042396/ENSMUSG00000020719/ENSMUSG00000035851/ENSMUSG00000000838/ENSMUSG00000026701/ENSMUSG00000010608/ENSMUSG00000028676/ENSMUSG00000022858/ENSMUSG00000028382/ENSMUSG00000026234/ENSMUSG00000071337/…	0.178027
BP	GO:1905897	regulation of response to endoplasmic reticulum stress	82	-0.490614	-1.64083	0.0024715	0.170567	0.163419	2014	tags=23%, list=12%, signal=20%	ENSMUSG00000037720/ENSMUSG00000023826/ENSMUSG00000028466/ENSMUSG00000030104/ENSMUSG00000024807/ENSMUSG00000030717/ENSMUSG00000015461/ENSMUSG00000075701/ENSMUSG00000032575/ENSMUSG00000009092/ENSMUSG00000022136/ENSMUSG00000029616/ENSMUSG00000002015/ENSMUSG00000039474/ENSMUSG00000026656/ENSMUSG00000038312/ENSMUSG00000032115/ENSMUSG00000040462/ENSMUSG00000020571	-0.786699
BP	GO:0043484	regulation of RNA splicing	134	0.334686	1.08324	0.297003	0.834838	0.799849	3008	tags=19%, list=19%, signal=16%	ENSMUSG00000092341/ENSMUSG00000029249/ENSMUSG00000027510/ENSMUSG00000024735/ENSMUSG00000028911/ENSMUSG00000021134/ENSMUSG00000034120/ENSMUSG00000049235/ENSMUSG00000021047/ENSMUSG00000056962/ENSMUSG00000022961/ENSMUSG00000042396/ENSMUSG00000020719/ENSMUSG00000026034/ENSMUSG00000035851/ENSMUSG00000000838/ENSMUSG00000026701/ENSMUSG00000010608/ENSMUSG00000028676/ENSMUSG00000022858/ENSMUSG00000020385/…	0.0969921
BP	GO:0050863	regulation of T cell activation	242	-0.271712	-1.03154	0.360577	0.865247	0.828984	1822	tags=14%, list=11%, signal=13%	ENSMUSG00000019982/ENSMUSG00000068105/ENSMUSG00000057554/ENSMUSG00000016206/ENSMUSG00000030742/ENSMUSG00000053522/ENSMUSG00000038855/ENSMUSG00000000693/ENSMUSG00000024425/ENSMUSG00000029053/ENSMUSG00000067212/ENSMUSG00000024340/ENSMUSG00000027843/ENSMUSG00000017697/ENSMUSG00000031628/ENSMUSG00000028076/ENSMUSG00000022221/ENSMUSG00000027985/ENSMUSG00000015619/ENSMUSG00000039384/ENSMUSG00000044813/…	-0.0814539
BP	GO:0009617	response to bacterium	462	-0.350277	-1.42464	0.000112019	0.0216836	0.0207748	1917	tags=19%, list=12%, signal=18%	ENSMUSG00000022575/ENSMUSG00000040253/ENSMUSG00000028268/ENSMUSG00000002250/ENSMUSG00000026433/ENSMUSG00000016206/ENSMUSG00000024803/ENSMUSG00000032372/ENSMUSG00000018102/ENSMUSG00000031555/ENSMUSG00000026104/ENSMUSG00000010054/ENSMUSG00000030595/ENSMUSG00000015947/ENSMUSG00000038058/ENSMUSG00000032496/ENSMUSG00000043008/ENSMUSG00000009281/ENSMUSG00000021423/ENSMUSG00000006344/ENSMUSG00000096727/…	-1.68246
BP	GO:0034976	response to endoplasmic reticulum stress	224	-0.385297	-1.46079	0.000788741	0.0815835	0.0781642	2350	tags=22%, list=14%, signal=19%	ENSMUSG00000057329/ENSMUSG00000005374/ENSMUSG00000036646/ENSMUSG00000025130/ENSMUSG00000050148/ENSMUSG00000052384/ENSMUSG00000026924/ENSMUSG00000037720/ENSMUSG00000023826/ENSMUSG00000018669/ENSMUSG00000020788/ENSMUSG00000028466/ENSMUSG00000030104/ENSMUSG00000039703/ENSMUSG00000024807/ENSMUSG00000005102/ENSMUSG00000026203/ENSMUSG00000030717/ENSMUSG00000022365/ENSMUSG00000019188/ENSMUSG00000028343/…	-1.10699
BP	GO:0035456	response to interferon-beta	48	-0.657901	-1.98299	3.6389e-05	0.0104127	0.00997632	2063	tags=46%, list=13%, signal=40%	ENSMUSG00000073489/ENSMUSG00000026535/ENSMUSG00000025492/ENSMUSG00000040264/ENSMUSG00000043263/ENSMUSG00000028268/ENSMUSG00000046718/ENSMUSG00000026104/ENSMUSG00000025491/ENSMUSG00000078920/ENSMUSG00000104713/ENSMUSG00000068606/ENSMUSG00000070501/ENSMUSG00000072244/ENSMUSG00000046879/ENSMUSG00000078853/ENSMUSG00000078921/ENSMUSG00000078922/ENSMUSG00000018899/ENSMUSG00000040483/ENSMUSG00000074896/…	-2.00103
BP	GO:0035966	response to topologically incorrect protein	131	-0.420858	-1.49764	0.00296015	0.180676	0.173104	2014	tags=21%, list=12%, signal=19%	ENSMUSG00000037720/ENSMUSG00000018669/ENSMUSG00000028466/ENSMUSG00000030104/ENSMUSG00000024807/ENSMUSG00000005102/ENSMUSG00000022365/ENSMUSG00000028343/ENSMUSG00000026864/ENSMUSG00000020109/ENSMUSG00000052271/ENSMUSG00000015461/ENSMUSG00000041548/ENSMUSG00000030847/ENSMUSG00000034126/ENSMUSG00000075701/ENSMUSG00000030219/ENSMUSG00000032575/ENSMUSG00000009092/ENSMUSG00000004951/ENSMUSG00000022136/…	-0.761694
BP	GO:0006986	response to unfolded protein	107	-0.410143	-1.42866	0.00963164	0.321286	0.30782	2014	tags=22%, list=12%, signal=20%	ENSMUSG00000037720/ENSMUSG00000018669/ENSMUSG00000028466/ENSMUSG00000030104/ENSMUSG00000024807/ENSMUSG00000005102/ENSMUSG00000022365/ENSMUSG00000028343/ENSMUSG00000026864/ENSMUSG00000052271/ENSMUSG00000015461/ENSMUSG00000041548/ENSMUSG00000030847/ENSMUSG00000075701/ENSMUSG00000030219/ENSMUSG00000032575/ENSMUSG00000009092/ENSMUSG00000004951/ENSMUSG00000022136/ENSMUSG00000039474/ENSMUSG00000020368/…	-0.511703
BP	GO:0009615	response to virus	230	-0.426766	-1.62011	1.59567e-05	0.00617751	0.0059186	2063	tags=26%, list=13%, signal=23%	ENSMUSG00000040264/ENSMUSG00000027598/ENSMUSG00000051451/ENSMUSG00000030789/ENSMUSG00000028466/ENSMUSG00000057554/ENSMUSG00000039703/ENSMUSG00000040296/ENSMUSG00000061130/ENSMUSG00000005102/ENSMUSG00000046718/ENSMUSG00000000244/ENSMUSG00000026104/ENSMUSG00000038628/ENSMUSG00000025491/ENSMUSG00000029605/ENSMUSG00000025224/ENSMUSG00000020823/ENSMUSG00000066800/ENSMUSG00000066861/ENSMUSG00000049723/…	-2.22778
BP	GO:0030970	retrograde protein transport, ER to cytosol	27	-0.789231	-2.08326	1.56393e-05	0.00617751	0.0059186	1790	tags=41%, list=11%, signal=36%	ENSMUSG00000030104/ENSMUSG00000039703/ENSMUSG00000024807/ENSMUSG00000022365/ENSMUSG00000019188/ENSMUSG00000075701/ENSMUSG00000009092/ENSMUSG00000002015/ENSMUSG00000038312/ENSMUSG00000020048/ENSMUSG00000040462	-2.22778
BP	GO:0022613	ribonucleoprotein complex biogenesis	394	0.348218	1.24106	0.0354191	0.525196	0.503185	3668	tags=24%, list=23%, signal=19%	ENSMUSG00000042699/ENSMUSG00000032409/ENSMUSG00000018697/ENSMUSG00000033228/ENSMUSG00000024991/ENSMUSG00000028484/ENSMUSG00000074656/ENSMUSG00000020075/ENSMUSG00000024735/ENSMUSG00000045624/ENSMUSG00000021243/ENSMUSG00000049950/ENSMUSG00000001674/ENSMUSG00000020526/ENSMUSG00000054079/ENSMUSG00000067367/ENSMUSG00000020677/ENSMUSG00000042500/ENSMUSG00000030521/ENSMUSG00000058355/ENSMUSG00000056209/…	0.298272
BP	GO:0071426	ribonucleoprotein complex export from nucleus	63	0.603137	1.75201	0.000411169	0.0530604	0.0508365	3751	tags=35%, list=23%, signal=27%	ENSMUSG00000034667/ENSMUSG00000024986/ENSMUSG00000024384/ENSMUSG00000097392/ENSMUSG00000053453/ENSMUSG00000032939/ENSMUSG00000010097/ENSMUSG00000058355/ENSMUSG00000019814/ENSMUSG00000035851/ENSMUSG00000027787/ENSMUSG00000061024/ENSMUSG00000044791/ENSMUSG00000006005/ENSMUSG00000022800/ENSMUSG00000019715/ENSMUSG00000037475/ENSMUSG00000024287/ENSMUSG00000001150/ENSMUSG00000024258/ENSMUSG00000042541/…	1.29382
BP	GO:0071166	ribonucleoprotein complex localization	64	0.601531	1.75465	0.000808535	0.0823733	0.0789209	3751	tags=34%, list=23%, signal=27%	ENSMUSG00000034667/ENSMUSG00000024986/ENSMUSG00000024384/ENSMUSG00000097392/ENSMUSG00000053453/ENSMUSG00000032939/ENSMUSG00000010097/ENSMUSG00000058355/ENSMUSG00000019814/ENSMUSG00000035851/ENSMUSG00000027787/ENSMUSG00000061024/ENSMUSG00000044791/ENSMUSG00000006005/ENSMUSG00000022800/ENSMUSG00000019715/ENSMUSG00000037475/ENSMUSG00000024287/ENSMUSG00000001150/ENSMUSG00000024258/ENSMUSG00000042541/…	1.10281
BP	GO:0009259	ribonucleotide metabolic process	277	0.373833	1.29332	0.041667	0.537466	0.514941	1384	tags=14%, list=9%, signal=13%	ENSMUSG00000020766/ENSMUSG00000023019/ENSMUSG00000006574/ENSMUSG00000022346/ENSMUSG00000025630/ENSMUSG00000060961/ENSMUSG00000036427/ENSMUSG00000027875/ENSMUSG00000021226/ENSMUSG00000028672/ENSMUSG00000032047/ENSMUSG00000059343/ENSMUSG00000061838/ENSMUSG00000025889/ENSMUSG00000021482/ENSMUSG00000022853/ENSMUSG00000007659/ENSMUSG00000034371/ENSMUSG00000029272/ENSMUSG00000022994/ENSMUSG00000030935/…	0.288243
BP	GO:0019693	ribose phosphate metabolic process	287	0.366496	1.27139	0.0390269	0.530155	0.507935	1384	tags=14%, list=9%, signal=13%	ENSMUSG00000020766/ENSMUSG00000023019/ENSMUSG00000006574/ENSMUSG00000022346/ENSMUSG00000025630/ENSMUSG00000060961/ENSMUSG00000036427/ENSMUSG00000027875/ENSMUSG00000021226/ENSMUSG00000028672/ENSMUSG00000032047/ENSMUSG00000059343/ENSMUSG00000061838/ENSMUSG00000025889/ENSMUSG00000021482/ENSMUSG00000022853/ENSMUSG00000007659/ENSMUSG00000034371/ENSMUSG00000029272/ENSMUSG00000022994/ENSMUSG00000030935/…	0.294192
BP	GO:0042254	ribosome biogenesis	286	0.294343	1.02066	0.420074	0.881005	0.844081	4709	tags=28%, list=29%, signal=20%	ENSMUSG00000018697/ENSMUSG00000020075/ENSMUSG00000045624/ENSMUSG00000021243/ENSMUSG00000049950/ENSMUSG00000001674/ENSMUSG00000020526/ENSMUSG00000054079/ENSMUSG00000067367/ENSMUSG00000020677/ENSMUSG00000030521/ENSMUSG00000058355/ENSMUSG00000056209/ENSMUSG00000031657/ENSMUSG00000028741/ENSMUSG00000019814/ENSMUSG00000020228/ENSMUSG00000039236/ENSMUSG00000025337/ENSMUSG00000035754/ENSMUSG00000041747/…	0.0736157
BP	GO:0006405	RNA export from nucleus	76	0.585352	1.75396	0.000420589	0.053764	0.0515106	2882	tags=28%, list=18%, signal=23%	ENSMUSG00000034667/ENSMUSG00000042699/ENSMUSG00000024986/ENSMUSG00000024384/ENSMUSG00000097392/ENSMUSG00000053453/ENSMUSG00000022119/ENSMUSG00000032939/ENSMUSG00000010097/ENSMUSG00000058355/ENSMUSG00000019814/ENSMUSG00000035851/ENSMUSG00000027787/ENSMUSG00000061024/ENSMUSG00000055531/ENSMUSG00000044791/ENSMUSG00000006005/ENSMUSG00000022800/ENSMUSG00000019715/ENSMUSG00000037475/ENSMUSG00000024287	1.2881
BP	GO:0006403	RNA localization	166	0.506045	1.66811	9.1738e-05	0.0191238	0.0183223	3883	tags=32%, list=24%, signal=25%	ENSMUSG00000033581/ENSMUSG00000034667/ENSMUSG00000042699/ENSMUSG00000032409/ENSMUSG00000000552/ENSMUSG00000024986/ENSMUSG00000043991/ENSMUSG00000024384/ENSMUSG00000097392/ENSMUSG00000053453/ENSMUSG00000020526/ENSMUSG00000022119/ENSMUSG00000032939/ENSMUSG00000010097/ENSMUSG00000058355/ENSMUSG00000028614/ENSMUSG00000019814/ENSMUSG00000035851/ENSMUSG00000025925/ENSMUSG00000021127/ENSMUSG00000003226/…	1.73702
BP	GO:0006396	RNA processing	794	0.324104	1.19787	0.027027	0.483344	0.463086	3689	tags=24%, list=23%, signal=19%	ENSMUSG00000032423/ENSMUSG00000022023/ENSMUSG00000042699/ENSMUSG00000022283/ENSMUSG00000033228/ENSMUSG00000039652/ENSMUSG00000028484/ENSMUSG00000027829/ENSMUSG00000018727/ENSMUSG00000034610/ENSMUSG00000008333/ENSMUSG00000028809/ENSMUSG00000092341/ENSMUSG00000029249/ENSMUSG00000027510/ENSMUSG00000020075/ENSMUSG00000024735/ENSMUSG00000045624/ENSMUSG00000021243/ENSMUSG00000049950/ENSMUSG00000028911/…	0.334338
BP	GO:0008380	RNA splicing	355	0.36263	1.28495	0.0228945	0.470032	0.450332	3590	tags=24%, list=22%, signal=19%	ENSMUSG00000032423/ENSMUSG00000022023/ENSMUSG00000042699/ENSMUSG00000022283/ENSMUSG00000033228/ENSMUSG00000028484/ENSMUSG00000008333/ENSMUSG00000028809/ENSMUSG00000092341/ENSMUSG00000029249/ENSMUSG00000027510/ENSMUSG00000024735/ENSMUSG00000028911/ENSMUSG00000024384/ENSMUSG00000061136/ENSMUSG00000031148/ENSMUSG00000041297/ENSMUSG00000053453/ENSMUSG00000032469/ENSMUSG00000021134/ENSMUSG00000034120/…	0.346467
BP	GO:0000375	RNA splicing, via transesterification reactions	246	0.379137	1.30434	0.0362709	0.525196	0.503185	2250	tags=18%, list=14%, signal=16%	ENSMUSG00000022023/ENSMUSG00000042699/ENSMUSG00000033228/ENSMUSG00000028484/ENSMUSG00000008333/ENSMUSG00000028809/ENSMUSG00000092341/ENSMUSG00000029249/ENSMUSG00000024735/ENSMUSG00000028911/ENSMUSG00000061136/ENSMUSG00000031148/ENSMUSG00000041297/ENSMUSG00000032469/ENSMUSG00000021134/ENSMUSG00000034120/ENSMUSG00000049235/ENSMUSG00000021047/ENSMUSG00000056962/ENSMUSG00000005687/ENSMUSG00000022961/…	0.298272
BP	GO:0000377	RNA splicing, via transesterification reactions with bulged adenosine as nucleophile	246	0.379137	1.30434	0.0362709	0.525196	0.503185	2250	tags=18%, list=14%, signal=16%	ENSMUSG00000022023/ENSMUSG00000042699/ENSMUSG00000033228/ENSMUSG00000028484/ENSMUSG00000008333/ENSMUSG00000028809/ENSMUSG00000092341/ENSMUSG00000029249/ENSMUSG00000024735/ENSMUSG00000028911/ENSMUSG00000061136/ENSMUSG00000031148/ENSMUSG00000041297/ENSMUSG00000032469/ENSMUSG00000021134/ENSMUSG00000034120/ENSMUSG00000049235/ENSMUSG00000021047/ENSMUSG00000056962/ENSMUSG00000005687/ENSMUSG00000022961/…	0.298272
BP	GO:0050658	RNA transport	141	0.502489	1.6398	0.000288602	0.0399587	0.038284	3883	tags=30%, list=24%, signal=23%	ENSMUSG00000033581/ENSMUSG00000034667/ENSMUSG00000042699/ENSMUSG00000024986/ENSMUSG00000043991/ENSMUSG00000024384/ENSMUSG00000097392/ENSMUSG00000053453/ENSMUSG00000022119/ENSMUSG00000032939/ENSMUSG00000010097/ENSMUSG00000058355/ENSMUSG00000028614/ENSMUSG00000019814/ENSMUSG00000035851/ENSMUSG00000021127/ENSMUSG00000003226/ENSMUSG00000000838/ENSMUSG00000027787/ENSMUSG00000061024/ENSMUSG00000055531/…	1.41698
BP	GO:0016072	rRNA metabolic process	208	0.296447	1.00156	0.483871	0.903741	0.865864	3855	tags=24%, list=24%, signal=19%	ENSMUSG00000020075/ENSMUSG00000045624/ENSMUSG00000021243/ENSMUSG00000049950/ENSMUSG00000082101/ENSMUSG00000001674/ENSMUSG00000020526/ENSMUSG00000054079/ENSMUSG00000067367/ENSMUSG00000032410/ENSMUSG00000020677/ENSMUSG00000030521/ENSMUSG00000056209/ENSMUSG00000028741/ENSMUSG00000020228/ENSMUSG00000039236/ENSMUSG00000025337/ENSMUSG00000035754/ENSMUSG00000041747/ENSMUSG00000004356/ENSMUSG00000018433/…	0.0625502
BP	GO:0006364	rRNA processing	201	0.291962	0.97972	0.526938	0.919351	0.88082	3855	tags=23%, list=24%, signal=18%	ENSMUSG00000020075/ENSMUSG00000045624/ENSMUSG00000021243/ENSMUSG00000049950/ENSMUSG00000001674/ENSMUSG00000020526/ENSMUSG00000054079/ENSMUSG00000067367/ENSMUSG00000020677/ENSMUSG00000030521/ENSMUSG00000056209/ENSMUSG00000028741/ENSMUSG00000020228/ENSMUSG00000039236/ENSMUSG00000025337/ENSMUSG00000035754/ENSMUSG00000041747/ENSMUSG00000004356/ENSMUSG00000018433/ENSMUSG00000061024/ENSMUSG00000026377/…	0.0551126
BP	GO:1902653	secondary alcohol biosynthetic process	45	0.31915	0.884383	0.643642	0.958664	0.918486	3310	tags=33%, list=20%, signal=27%	ENSMUSG00000027875/ENSMUSG00000025198/ENSMUSG00000001467/ENSMUSG00000032083/ENSMUSG00000022463/ENSMUSG00000031349/ENSMUSG00000020609/ENSMUSG00000028240/ENSMUSG00000056973/ENSMUSG00000031604/ENSMUSG00000093930/ENSMUSG00000033105/ENSMUSG00000005514/ENSMUSG00000036585/ENSMUSG00000032080	0.0369276
BP	GO:0044283	small molecule biosynthetic process	502	-0.272565	-1.11235	0.100332	0.658671	0.631066	2447	tags=22%, list=15%, signal=19%	ENSMUSG00000074064/ENSMUSG00000021696/ENSMUSG00000031432/ENSMUSG00000029233/ENSMUSG00000034926/ENSMUSG00000033526/ENSMUSG00000027068/ENSMUSG00000029597/ENSMUSG00000025317/ENSMUSG00000002326/ENSMUSG00000029778/ENSMUSG00000016933/ENSMUSG00000039653/ENSMUSG00000013584/ENSMUSG00000044167/ENSMUSG00000030720/ENSMUSG00000010051/ENSMUSG00000048755/ENSMUSG00000053965/ENSMUSG00000001642/ENSMUSG00000030979/…	-0.199926
BP	GO:0044282	small molecule catabolic process	281	-0.38308	-1.46433	0.000207064	0.0334013	0.0320014	1193	tags=20%, list=7%, signal=18%	ENSMUSG00000007039/ENSMUSG00000028737/ENSMUSG00000031378/ENSMUSG00000089678/ENSMUSG00000028011/ENSMUSG00000027412/ENSMUSG00000027048/ENSMUSG00000021238/ENSMUSG00000042684/ENSMUSG00000017697/ENSMUSG00000004056/ENSMUSG00000037012/ENSMUSG00000026839/ENSMUSG00000029098/ENSMUSG00000009614/ENSMUSG00000020534/ENSMUSG00000031958/ENSMUSG00000037940/ENSMUSG00000024579/ENSMUSG00000030674/ENSMUSG00000013663/…	-1.49483
BP	GO:0008202	steroid metabolic process	251	0.404082	1.39032	0.0092927	0.318775	0.305415	3655	tags=36%, list=22%, signal=28%	ENSMUSG00000057722/ENSMUSG00000074115/ENSMUSG00000027875/ENSMUSG00000036138/ENSMUSG00000027359/ENSMUSG00000022210/ENSMUSG00000052534/ENSMUSG00000022244/ENSMUSG00000026003/ENSMUSG00000034640/ENSMUSG00000028980/ENSMUSG00000021214/ENSMUSG00000029249/ENSMUSG00000025350/ENSMUSG00000070419/ENSMUSG00000029272/ENSMUSG00000025198/ENSMUSG00000024588/ENSMUSG00000031835/ENSMUSG00000038656/ENSMUSG00000078650/…	0.51511
BP	GO:0016126	sterol biosynthetic process	49	0.32619	0.912385	0.612598	0.949629	0.909829	3310	tags=33%, list=20%, signal=26%	ENSMUSG00000027875/ENSMUSG00000025198/ENSMUSG00000001467/ENSMUSG00000032083/ENSMUSG00000022463/ENSMUSG00000031349/ENSMUSG00000026456/ENSMUSG00000020609/ENSMUSG00000028240/ENSMUSG00000056973/ENSMUSG00000031604/ENSMUSG00000093930/ENSMUSG00000033105/ENSMUSG00000005514/ENSMUSG00000036585/ENSMUSG00000032080	0.0410401
BP	GO:0042110	T cell activation	370	-0.259085	-1.02899	0.281437	0.825248	0.790661	1822	tags=14%, list=11%, signal=13%	ENSMUSG00000019982/ENSMUSG00000068105/ENSMUSG00000026433/ENSMUSG00000057554/ENSMUSG00000090019/ENSMUSG00000016206/ENSMUSG00000031897/ENSMUSG00000030742/ENSMUSG00000005102/ENSMUSG00000053522/ENSMUSG00000038855/ENSMUSG00000000693/ENSMUSG00000023927/ENSMUSG00000024425/ENSMUSG00000029053/ENSMUSG00000067212/ENSMUSG00000002778/ENSMUSG00000024340/ENSMUSG00000027843/ENSMUSG00000026471/ENSMUSG00000017697/…	-0.102009
BP	GO:0035239	tube morphogenesis	707	0.314018	1.15601	0.0633188	0.602593	0.577338	4223	tags=30%, list=26%, signal=24%	ENSMUSG00000064325/ENSMUSG00000022346/ENSMUSG00000021796/ENSMUSG00000057722/ENSMUSG00000000440/ENSMUSG00000036180/ENSMUSG00000029859/ENSMUSG00000008461/ENSMUSG00000063273/ENSMUSG00000022255/ENSMUSG00000015839/ENSMUSG00000005413/ENSMUSG00000002944/ENSMUSG00000024294/ENSMUSG00000052534/ENSMUSG00000026365/ENSMUSG00000023886/ENSMUSG00000034640/ENSMUSG00000024986/ENSMUSG00000064246/ENSMUSG00000055653/…	0.23857
BP	GO:0030433	ubiquitin-dependent ERAD pathway	69	-0.531942	-1.7334	0.0010845	0.103486	0.0991488	2958	tags=33%, list=18%, signal=27%	ENSMUSG00000052656/ENSMUSG00000024392/ENSMUSG00000043019/ENSMUSG00000026353/ENSMUSG00000047879/ENSMUSG00000049488/ENSMUSG00000024350/ENSMUSG00000036646/ENSMUSG00000050148/ENSMUSG00000052384/ENSMUSG00000030104/ENSMUSG00000024807/ENSMUSG00000026203/ENSMUSG00000022365/ENSMUSG00000026864/ENSMUSG00000020109/ENSMUSG00000075701/ENSMUSG00000009092/ENSMUSG00000002015/ENSMUSG00000039474/ENSMUSG00000038312/…	-1.00371

## Sheet: P30-P60 M
ONTOLOGY	ID	Description	setSize	enrichmentScore	NES	pvalue	p.adjust	qvalues	rank	leading_edge	core_enrichment	sig_score
MF	GO:0004027	alcohol sulfotransferase activity	5	0.27058	0.40945	0.986175	0.995877	0.951121	11861	tags=100%, list=73%, signal=27%	ENSMUSG00000078799/ENSMUSG00000078798/ENSMUSG00000070810/ENSMUSG00000074375/ENSMUSG00000074377	0.0217641
MF	GO:0016597	amino acid binding	48	0.467269	0.98681	0.489703	0.836136	0.798559	390	tags=17%, list=2%, signal=16%	ENSMUSG00000037798/ENSMUSG00000020534/ENSMUSG00000031672/ENSMUSG00000026307/ENSMUSG00000026691/ENSMUSG00000028194/ENSMUSG00000025403/ENSMUSG00000025330	0.097693
MF	GO:0003823	antigen binding	51	-0.701597	-1.53491	0.0161419	0.400592	0.382589	750	tags=29%, list=5%, signal=28%	ENSMUSG00000095079/ENSMUSG00000029505/ENSMUSG00000030165/ENSMUSG00000073421/ENSMUSG00000076937/ENSMUSG00000037379/ENSMUSG00000037902/ENSMUSG00000016283/ENSMUSG00000076498/ENSMUSG00000104213/ENSMUSG00000027009/ENSMUSG00000036594/ENSMUSG00000076609/ENSMUSG00000067149/ENSMUSG00000076617	-0.417268
MF	GO:0052869	arachidonic acid omega-hydroxylase activity	3	-0.901449	-1.25424	0.138739	0.604594	0.577423	896	tags=100%, list=6%, signal=95%	ENSMUSG00000078597/ENSMUSG00000027983	-0.238506
MF	GO:0047704	bile-salt sulfotransferase activity	6	0.315415	0.489348	0.961625	0.986226	0.941905	4072	tags=33%, list=25%, signal=25%	ENSMUSG00000078799/ENSMUSG00000070811	0.0259931
MF	GO:0031406	carboxylic acid binding	169	0.414096	1.06901	0.280255	0.720442	0.688065	598	tags=11%, list=4%, signal=10%	ENSMUSG00000024892/ENSMUSG00000002944/ENSMUSG00000037798/ENSMUSG00000028715/ENSMUSG00000009614/ENSMUSG00000000440/ENSMUSG00000042102/ENSMUSG00000020534/ENSMUSG00000031672/ENSMUSG00000021707/ENSMUSG00000026307/ENSMUSG00000026691/ENSMUSG00000020777/ENSMUSG00000028194/ENSMUSG00000025403/ENSMUSG00000025330/ENSMUSG00000024987/ENSMUSG00000025190	0.16237
MF	GO:0003682	chromatin binding	517	-0.524682	-1.46673	0.000105212	0.0264981	0.0253073	2029	tags=17%, list=12%, signal=15%	ENSMUSG00000031314/ENSMUSG00000045482/ENSMUSG00000039910/ENSMUSG00000022475/ENSMUSG00000029703/ENSMUSG00000039804/ENSMUSG00000003435/ENSMUSG00000018476/ENSMUSG00000008305/ENSMUSG00000069678/ENSMUSG00000024155/ENSMUSG00000053470/ENSMUSG00000032498/ENSMUSG00000037652/ENSMUSG00000042063/ENSMUSG00000044950/ENSMUSG00000034957/ENSMUSG00000049553/ENSMUSG00000026349/ENSMUSG00000036867/ENSMUSG00000020122/…	-1.59675
MF	GO:0015036	disulfide oxidoreductase activity	38	0.343171	0.712749	0.900217	0.963115	0.919832	2951	tags=32%, list=18%, signal=26%	ENSMUSG00000026820/ENSMUSG00000021102/ENSMUSG00000029864/ENSMUSG00000075704/ENSMUSG00000031109/ENSMUSG00000050043/ENSMUSG00000005354/ENSMUSG00000022844/ENSMUSG00000021591/ENSMUSG00000062070/ENSMUSG00000031068/ENSMUSG00000025130	0.0362913
MF	GO:0015020	glucuronosyltransferase activity	23	-0.592735	-1.1113	0.345656	0.761939	0.727697	1775	tags=26%, list=11%, signal=23%	ENSMUSG00000032997/ENSMUSG00000035811/ENSMUSG00000070704/ENSMUSG00000054630/ENSMUSG00000035836/ENSMUSG00000032640	-0.138049
MF	GO:0042393	histone binding	201	-0.502146	-1.30259	0.0309621	0.478376	0.456877	2048	tags=21%, list=13%, signal=19%	ENSMUSG00000038005/ENSMUSG00000057672/ENSMUSG00000001785/ENSMUSG00000053877/ENSMUSG00000032376/ENSMUSG00000018974/ENSMUSG00000042029/ENSMUSG00000038909/ENSMUSG00000031314/ENSMUSG00000029703/ENSMUSG00000005470/ENSMUSG00000045969/ENSMUSG00000031458/ENSMUSG00000024817/ENSMUSG00000038056/ENSMUSG00000037652/ENSMUSG00000062687/ENSMUSG00000044950/ENSMUSG00000090115/ENSMUSG00000030584/ENSMUSG00000001632/…	-0.3402
MF	GO:0034987	immunoglobulin receptor binding	14	-0.8853	-1.54616	0.0104507	0.342931	0.327519	1610	tags=57%, list=10%, signal=52%	ENSMUSG00000095079/ENSMUSG00000053158/ENSMUSG00000076937/ENSMUSG00000076498/ENSMUSG00000104213/ENSMUSG00000076609/ENSMUSG00000067149/ENSMUSG00000076617	-0.484763
MF	GO:0016860	intramolecular oxidoreductase activity	47	0.533671	1.12213	0.311364	0.735783	0.702716	1913	tags=32%, list=12%, signal=28%	ENSMUSG00000021417/ENSMUSG00000053898/ENSMUSG00000022129/ENSMUSG00000026820/ENSMUSG00000036427/ENSMUSG00000033684/ENSMUSG00000050737/ENSMUSG00000022853/ENSMUSG00000021928/ENSMUSG00000024132/ENSMUSG00000058258/ENSMUSG00000036327/ENSMUSG00000071072/ENSMUSG00000033307/ENSMUSG00000022844	0.15322
MF	GO:0016864	intramolecular oxidoreductase activity, transposing S-S bonds	16	-0.578359	-1.03011	0.45173	0.819276	0.782457	1828	tags=31%, list=11%, signal=28%	ENSMUSG00000057069/ENSMUSG00000030968/ENSMUSG00000020571/ENSMUSG00000030284/ENSMUSG00000023272	-0.10654
MF	GO:0003729	mRNA binding	257	0.393635	1.05191	0.292135	0.72634	0.693698	1698	tags=9%, list=10%, signal=8%	ENSMUSG00000022332/ENSMUSG00000020534/ENSMUSG00000041939/ENSMUSG00000021707/ENSMUSG00000033581/ENSMUSG00000027752/ENSMUSG00000017002/ENSMUSG00000025403/ENSMUSG00000028382/ENSMUSG00000028964/ENSMUSG00000000552/ENSMUSG00000026634/ENSMUSG00000060938/ENSMUSG00000070780/ENSMUSG00000036698/ENSMUSG00000032387/ENSMUSG00000032423/ENSMUSG00000001983/ENSMUSG00000021546/ENSMUSG00000032097/ENSMUSG00000033216/…	0.158829
MF	GO:0005549	odorant binding	23	-0.570486	-1.06958	0.404806	0.801371	0.765357	1065	tags=26%, list=7%, signal=24%	ENSMUSG00000096674/ENSMUSG00000073842/ENSMUSG00000058523/ENSMUSG00000041333/ENSMUSG00000066153/ENSMUSG00000078672	-0.116136
MF	GO:0016491	oxidoreductase activity	651	0.53283	1.5465	6.33216e-06	0.00373047	0.00356282	1499	tags=22%, list=9%, signal=21%	ENSMUSG00000040660/ENSMUSG00000025003/ENSMUSG00000031299/ENSMUSG00000026675/ENSMUSG00000032808/ENSMUSG00000010025/ENSMUSG00000028715/ENSMUSG00000009614/ENSMUSG00000066072/ENSMUSG00000039783/ENSMUSG00000029059/ENSMUSG00000069456/ENSMUSG00000023019/ENSMUSG00000033308/ENSMUSG00000031349/ENSMUSG00000026701/ENSMUSG00000042248/ENSMUSG00000031604/ENSMUSG00000038641/ENSMUSG00000067225/ENSMUSG00000061838/…	2.44821
MF	GO:0016667	oxidoreductase activity, acting on a sulfur group of donors	53	0.411357	0.882927	0.659142	0.890096	0.850095	1913	tags=28%, list=12%, signal=25%	ENSMUSG00000026820/ENSMUSG00000033684/ENSMUSG00000029998/ENSMUSG00000049858/ENSMUSG00000021102/ENSMUSG00000020664/ENSMUSG00000054733/ENSMUSG00000005803/ENSMUSG00000029864/ENSMUSG00000075704/ENSMUSG00000036327/ENSMUSG00000031109/ENSMUSG00000050043/ENSMUSG00000005354/ENSMUSG00000022844	0.0705327
MF	GO:0005550	pheromone binding	7	-0.956422	-1.48855	0.00494895	0.254009	0.242593	387	tags=43%, list=2%, signal=42%	ENSMUSG00000058523/ENSMUSG00000041333/ENSMUSG00000078672	-0.615121
MF	GO:0003756	protein disulfide isomerase activity	16	-0.578359	-1.03011	0.45173	0.819276	0.782457	1828	tags=31%, list=11%, signal=28%	ENSMUSG00000057069/ENSMUSG00000030968/ENSMUSG00000020571/ENSMUSG00000030284/ENSMUSG00000023272	-0.10654
MF	GO:0030170	pyridoxal phosphate binding	46	0.560336	1.17127	0.226757	0.680898	0.650298	1663	tags=30%, list=10%, signal=27%	ENSMUSG00000020534/ENSMUSG00000031672/ENSMUSG00000025403/ENSMUSG00000024039/ENSMUSG00000025190/ENSMUSG00000030934/ENSMUSG00000022546/ENSMUSG00000026621/ENSMUSG00000057880/ENSMUSG00000032786/ENSMUSG00000032788/ENSMUSG00000001323/ENSMUSG00000073481/ENSMUSG00000021069	0.186887
MF	GO:0050294	steroid sulfotransferase activity	6	0.300412	0.466072	0.975169	0.992756	0.94814	4168	tags=33%, list=26%, signal=25%	ENSMUSG00000078799/ENSMUSG00000029272	0.0231274
MF	GO:0003735	structural constituent of ribosome	150	0.390351	0.995206	0.4371	0.814481	0.777877	3162	tags=18%, list=19%, signal=15%	ENSMUSG00000041881/ENSMUSG00000036850/ENSMUSG00000024829/ENSMUSG00000038880/ENSMUSG00000060938/ENSMUSG00000032399/ENSMUSG00000030335/ENSMUSG00000030612/ENSMUSG00000027374/ENSMUSG00000032518/ENSMUSG00000028622/ENSMUSG00000024135/ENSMUSG00000052962/ENSMUSG00000023939/ENSMUSG00000007892/ENSMUSG00000010406/ENSMUSG00000022889/ENSMUSG00000058546/ENSMUSG00000054312/ENSMUSG00000033845/ENSMUSG00000032459/…	0.109089
MF	GO:0008134	transcription factor binding	583	-0.520751	-1.47721	1.37068e-05	0.00599118	0.00572193	2117	tags=20%, list=13%, signal=18%	ENSMUSG00000018669/ENSMUSG00000020114/ENSMUSG00000071076/ENSMUSG00000021013/ENSMUSG00000031834/ENSMUSG00000053774/ENSMUSG00000031314/ENSMUSG00000000942/ENSMUSG00000040734/ENSMUSG00000039910/ENSMUSG00000022475/ENSMUSG00000019303/ENSMUSG00000032228/ENSMUSG00000010051/ENSMUSG00000067071/ENSMUSG00000008305/ENSMUSG00000053470/ENSMUSG00000009640/ENSMUSG00000034674/ENSMUSG00000036450/ENSMUSG00000003778/…	-2.24246
MF	GO:0016757	transferase activity, transferring glycosyl groups	197	-0.553913	-1.43406	0.00429445	0.235586	0.224999	1941	tags=20%, list=12%, signal=18%	ENSMUSG00000043300/ENSMUSG00000010051/ENSMUSG00000043998/ENSMUSG00000004846/ENSMUSG00000032997/ENSMUSG00000037280/ENSMUSG00000030651/ENSMUSG00000035811/ENSMUSG00000032116/ENSMUSG00000051950/ENSMUSG00000063362/ENSMUSG00000042460/ENSMUSG00000039740/ENSMUSG00000070704/ENSMUSG00000050229/ENSMUSG00000046152/ENSMUSG00000054630/ENSMUSG00000037470/ENSMUSG00000031529/ENSMUSG00000049307/ENSMUSG00000032038/…	-0.64782
MF	GO:0016758	transferase activity, transferring hexosyl groups	139	-0.619139	-1.54571	0.00189841	0.169063	0.161466	1941	tags=23%, list=12%, signal=20%	ENSMUSG00000043300/ENSMUSG00000010051/ENSMUSG00000043998/ENSMUSG00000004846/ENSMUSG00000032997/ENSMUSG00000037280/ENSMUSG00000035811/ENSMUSG00000032116/ENSMUSG00000051950/ENSMUSG00000063362/ENSMUSG00000042460/ENSMUSG00000039740/ENSMUSG00000070704/ENSMUSG00000050229/ENSMUSG00000046152/ENSMUSG00000054630/ENSMUSG00000037470/ENSMUSG00000049307/ENSMUSG00000043067/ENSMUSG00000030062/ENSMUSG00000028467/…	-0.79192
MF	GO:0051082	unfolded protein binding	74	-0.55883	-1.2756	0.103512	0.571926	0.546223	1337	tags=14%, list=8%, signal=12%	ENSMUSG00000049488/ENSMUSG00000004460/ENSMUSG00000037470/ENSMUSG00000039233/ENSMUSG00000015357/ENSMUSG00000020048/ENSMUSG00000042111/ENSMUSG00000032932/ENSMUSG00000036854/ENSMUSG00000026864	-0.26263
MF	GO:0070279	vitamin B6 binding	47	0.592297	1.2454	0.165909	0.626968	0.598791	1663	tags=32%, list=10%, signal=29%	ENSMUSG00000020534/ENSMUSG00000031672/ENSMUSG00000026307/ENSMUSG00000025403/ENSMUSG00000024039/ENSMUSG00000025190/ENSMUSG00000030934/ENSMUSG00000022546/ENSMUSG00000026621/ENSMUSG00000057880/ENSMUSG00000032786/ENSMUSG00000032788/ENSMUSG00000001323/ENSMUSG00000073481/ENSMUSG00000021069	0.222724
CC	GO:0009986	cell surface	615	-0.43169	-1.2254	0.0143592	0.388232	0.370784	1571	tags=16%, list=10%, signal=15%	ENSMUSG00000029616/ENSMUSG00000020122/ENSMUSG00000022103/ENSMUSG00000079685/ENSMUSG00000032125/ENSMUSG00000003379/ENSMUSG00000053219/ENSMUSG00000031289/ENSMUSG00000026921/ENSMUSG00000000244/ENSMUSG00000078452/ENSMUSG00000026581/ENSMUSG00000017697/ENSMUSG00000021638/ENSMUSG00000030165/ENSMUSG00000045092/ENSMUSG00000040010/ENSMUSG00000071068/ENSMUSG00000079227/ENSMUSG00000006445/ENSMUSG00000043740/…	-0.430879
CC	GO:0000785	chromatin	710	-0.461146	-1.32513	0.001528	0.155672	0.148676	2109	tags=16%, list=13%, signal=15%	ENSMUSG00000024241/ENSMUSG00000071076/ENSMUSG00000054939/ENSMUSG00000024691/ENSMUSG00000038909/ENSMUSG00000031314/ENSMUSG00000045482/ENSMUSG00000039910/ENSMUSG00000063060/ENSMUSG00000032228/ENSMUSG00000029703/ENSMUSG00000005470/ENSMUSG00000034525/ENSMUSG00000054823/ENSMUSG00000018476/ENSMUSG00000057894/ENSMUSG00000024817/ENSMUSG00000053470/ENSMUSG00000061615/ENSMUSG00000063021/ENSMUSG00000030816/…	-0.827758
CC	GO:0022626	cytosolic ribosome	103	0.243952	0.593006	1	1	0.955059	3257	tags=12%, list=20%, signal=9%	ENSMUSG00000029167/ENSMUSG00000060938/ENSMUSG00000032399/ENSMUSG00000042426/ENSMUSG00000032518/ENSMUSG00000007892/ENSMUSG00000058546/ENSMUSG00000028234/ENSMUSG00000032215/ENSMUSG00000028936/ENSMUSG00000030611/ENSMUSG00000069917	0.0199697
CC	GO:1905369	endopeptidase complex	69	0.421367	0.970084	0.492569	0.837639	0.799995	3054	tags=23%, list=19%, signal=19%	ENSMUSG00000003813/ENSMUSG00000023073/ENSMUSG00000028426/ENSMUSG00000030603/ENSMUSG00000022216/ENSMUSG00000018189/ENSMUSG00000026229/ENSMUSG00000039047/ENSMUSG00000025487/ENSMUSG00000078652/ENSMUSG00000024338/ENSMUSG00000031897/ENSMUSG00000005312/ENSMUSG00000096727/ENSMUSG00000017428/ENSMUSG00000002102	0.0969126
CC	GO:0034663	endoplasmic reticulum chaperone complex	11	-0.901622	-1.5202	0.00677308	0.288602	0.275632	1145	tags=64%, list=7%, signal=59%	ENSMUSG00000032383/ENSMUSG00000004460/ENSMUSG00000020571/ENSMUSG00000020048/ENSMUSG00000032115/ENSMUSG00000026864/ENSMUSG00000022769	-0.559671
CC	GO:0005788	endoplasmic reticulum lumen	70	0.54523	1.25755	0.130342	0.591669	0.565079	906	tags=11%, list=6%, signal=11%	ENSMUSG00000027792/ENSMUSG00000069456/ENSMUSG00000021583/ENSMUSG00000034807/ENSMUSG00000025350/ENSMUSG00000044254/ENSMUSG00000030170/ENSMUSG00000027359	0.247891
CC	GO:0005789	endoplasmic reticulum membrane	489	0.473822	1.33499	0.00297405	0.2088	0.199416	1608	tags=16%, list=10%, signal=15%	ENSMUSG00000020458/ENSMUSG00000026675/ENSMUSG00000010025/ENSMUSG00000069456/ENSMUSG00000031604/ENSMUSG00000022215/ENSMUSG00000033629/ENSMUSG00000001211/ENSMUSG00000030382/ENSMUSG00000038656/ENSMUSG00000060002/ENSMUSG00000021583/ENSMUSG00000056035/ENSMUSG00000052906/ENSMUSG00000078650/ENSMUSG00000031545/ENSMUSG00000021273/ENSMUSG00000021670/ENSMUSG00000036151/ENSMUSG00000056666/ENSMUSG00000009905/…	0.70024
CC	GO:0009897	external side of plasma membrane	277	-0.448129	-1.20055	0.0770642	0.540235	0.515957	1528	tags=21%, list=9%, signal=19%	ENSMUSG00000022103/ENSMUSG00000079685/ENSMUSG00000032125/ENSMUSG00000003379/ENSMUSG00000053219/ENSMUSG00000031289/ENSMUSG00000078452/ENSMUSG00000026581/ENSMUSG00000017697/ENSMUSG00000030165/ENSMUSG00000045092/ENSMUSG00000040010/ENSMUSG00000079227/ENSMUSG00000015396/ENSMUSG00000003206/ENSMUSG00000028859/ENSMUSG00000059089/ENSMUSG00000024610/ENSMUSG00000035459/ENSMUSG00000005087/ENSMUSG00000026616/…	-0.287387
CC	GO:0019814	immunoglobulin complex	12	-0.900863	-1.5352	0.0112192	0.349404	0.333702	715	tags=75%, list=4%, signal=72%	ENSMUSG00000095079/ENSMUSG00000003379/ENSMUSG00000076937/ENSMUSG00000076498/ENSMUSG00000104213/ENSMUSG00000076609/ENSMUSG00000040592/ENSMUSG00000067149/ENSMUSG00000076617	-0.476642
CC	GO:0042571	immunoglobulin complex, circulating	9	-0.922776	-1.5029	0.00995519	0.333069	0.3181	715	tags=78%, list=4%, signal=74%	ENSMUSG00000095079/ENSMUSG00000076937/ENSMUSG00000076498/ENSMUSG00000104213/ENSMUSG00000076609/ENSMUSG00000067149/ENSMUSG00000076617	-0.497436
CC	GO:0098800	inner mitochondrial membrane protein complex	126	0.733347	1.82241	1.52721e-05	0.00646677	0.00617615	2937	tags=33%, list=18%, signal=27%	ENSMUSG00000000399/ENSMUSG00000049422/ENSMUSG00000057229/ENSMUSG00000022013/ENSMUSG00000025525/ENSMUSG00000053768/ENSMUSG00000041881/ENSMUSG00000014294/ENSMUSG00000009863/ENSMUSG00000030884/ENSMUSG00000029198/ENSMUSG00000020111/ENSMUSG00000031967/ENSMUSG00000039099/ENSMUSG00000021764/ENSMUSG00000031158/ENSMUSG00000050856/ENSMUSG00000056899/ENSMUSG00000059734/ENSMUSG00000002379/ENSMUSG00000022452/…	2.20928
CC	GO:0030176	integral component of endoplasmic reticulum membrane	142	0.527196	1.33022	0.0430024	0.529758	0.50595	1509	tags=14%, list=9%, signal=13%	ENSMUSG00000020458/ENSMUSG00000022215/ENSMUSG00000033629/ENSMUSG00000030382/ENSMUSG00000052906/ENSMUSG00000031545/ENSMUSG00000022463/ENSMUSG00000058454/ENSMUSG00000048486/ENSMUSG00000041220/ENSMUSG00000008140/ENSMUSG00000047260/ENSMUSG00000027359/ENSMUSG00000038615/ENSMUSG00000050931/ENSMUSG00000021770/ENSMUSG00000027706/ENSMUSG00000073411/ENSMUSG00000046985/ENSMUSG00000032349	0.295892
CC	GO:0031301	integral component of organelle membrane	315	0.537161	1.47058	0.00119627	0.135079	0.129009	1794	tags=18%, list=11%, signal=17%	ENSMUSG00000020458/ENSMUSG00000047496/ENSMUSG00000069456/ENSMUSG00000022215/ENSMUSG00000033629/ENSMUSG00000022752/ENSMUSG00000030382/ENSMUSG00000024900/ENSMUSG00000052906/ENSMUSG00000031545/ENSMUSG00000049422/ENSMUSG00000022463/ENSMUSG00000027222/ENSMUSG00000021474/ENSMUSG00000031378/ENSMUSG00000069633/ENSMUSG00000025525/ENSMUSG00000058454/ENSMUSG00000053768/ENSMUSG00000033684/ENSMUSG00000048486/…	0.889381
CC	GO:0031227	intrinsic component of endoplasmic reticulum membrane	148	0.514718	1.31089	0.0575041	0.536478	0.512368	1600	tags=14%, list=10%, signal=13%	ENSMUSG00000020458/ENSMUSG00000022215/ENSMUSG00000033629/ENSMUSG00000030382/ENSMUSG00000052906/ENSMUSG00000031545/ENSMUSG00000022463/ENSMUSG00000058454/ENSMUSG00000048486/ENSMUSG00000041220/ENSMUSG00000008140/ENSMUSG00000047260/ENSMUSG00000027359/ENSMUSG00000038615/ENSMUSG00000050931/ENSMUSG00000021770/ENSMUSG00000027706/ENSMUSG00000073411/ENSMUSG00000046985/ENSMUSG00000032349/ENSMUSG00000021720	0.290418
CC	GO:0031300	intrinsic component of organelle membrane	342	0.492192	1.35766	0.0121612	0.36296	0.346649	1794	tags=18%, list=11%, signal=16%	ENSMUSG00000020458/ENSMUSG00000047496/ENSMUSG00000069456/ENSMUSG00000022215/ENSMUSG00000033629/ENSMUSG00000022752/ENSMUSG00000030382/ENSMUSG00000024900/ENSMUSG00000052906/ENSMUSG00000031545/ENSMUSG00000049422/ENSMUSG00000022463/ENSMUSG00000027222/ENSMUSG00000021474/ENSMUSG00000031378/ENSMUSG00000069633/ENSMUSG00000025525/ENSMUSG00000058454/ENSMUSG00000053768/ENSMUSG00000033684/ENSMUSG00000036985/…	0.460111
CC	GO:0005764	lysosome	386	-0.360116	-0.987599	0.477639	0.831465	0.794098	2232	tags=20%, list=14%, signal=17%	ENSMUSG00000054200/ENSMUSG00000031447/ENSMUSG00000035770/ENSMUSG00000054252/ENSMUSG00000045594/ENSMUSG00000087260/ENSMUSG00000019487/ENSMUSG00000069601/ENSMUSG00000029234/ENSMUSG00000009350/ENSMUSG00000035273/ENSMUSG00000068663/ENSMUSG00000036291/ENSMUSG00000015474/ENSMUSG00000010051/ENSMUSG00000079547/ENSMUSG00000006930/ENSMUSG00000036622/ENSMUSG00000037049/ENSMUSG00000050708/ENSMUSG00000044258/…	-0.100126
CC	GO:0000323	lytic vacuole	386	-0.360116	-0.987599	0.477639	0.831465	0.794098	2232	tags=20%, list=14%, signal=17%	ENSMUSG00000054200/ENSMUSG00000031447/ENSMUSG00000035770/ENSMUSG00000054252/ENSMUSG00000045594/ENSMUSG00000087260/ENSMUSG00000019487/ENSMUSG00000069601/ENSMUSG00000029234/ENSMUSG00000009350/ENSMUSG00000035273/ENSMUSG00000068663/ENSMUSG00000036291/ENSMUSG00000015474/ENSMUSG00000010051/ENSMUSG00000079547/ENSMUSG00000006930/ENSMUSG00000036622/ENSMUSG00000037049/ENSMUSG00000050708/ENSMUSG00000044258/…	-0.100126
CC	GO:0042579	microbody	131	0.746352	1.86976	5.98708e-07	0.00081125	0.000774792	1222	tags=29%, list=8%, signal=27%	ENSMUSG00000058997/ENSMUSG00000010025/ENSMUSG00000021228/ENSMUSG00000021417/ENSMUSG00000052392/ENSMUSG00000043487/ENSMUSG00000053898/ENSMUSG00000060317/ENSMUSG00000036775/ENSMUSG00000041939/ENSMUSG00000029499/ENSMUSG00000034875/ENSMUSG00000024228/ENSMUSG00000021670/ENSMUSG00000020777/ENSMUSG00000090150/ENSMUSG00000006517/ENSMUSG00000027222/ENSMUSG00000005907/ENSMUSG00000031378/ENSMUSG00000026853/…	3.11082
CC	GO:0005740	mitochondrial envelope	614	0.554061	1.59602	1.95378e-07	0.000426712	0.000407535	1807	tags=23%, list=11%, signal=21%	ENSMUSG00000025792/ENSMUSG00000024892/ENSMUSG00000010025/ENSMUSG00000039783/ENSMUSG00000034285/ENSMUSG00000056671/ENSMUSG00000062908/ENSMUSG00000022752/ENSMUSG00000021710/ENSMUSG00000024900/ENSMUSG00000031672/ENSMUSG00000035472/ENSMUSG00000040147/ENSMUSG00000000399/ENSMUSG00000049422/ENSMUSG00000004040/ENSMUSG00000027875/ENSMUSG00000041736/ENSMUSG00000090150/ENSMUSG00000015112/ENSMUSG00000029376/…	3.38984
CC	GO:0005743	mitochondrial inner membrane	420	0.606694	1.69403	1.80123e-07	0.000426712	0.000407535	1807	tags=24%, list=11%, signal=22%	ENSMUSG00000025792/ENSMUSG00000024892/ENSMUSG00000010025/ENSMUSG00000039783/ENSMUSG00000034285/ENSMUSG00000024900/ENSMUSG00000031672/ENSMUSG00000035472/ENSMUSG00000040147/ENSMUSG00000000399/ENSMUSG00000049422/ENSMUSG00000004040/ENSMUSG00000027875/ENSMUSG00000015112/ENSMUSG00000029376/ENSMUSG00000021474/ENSMUSG00000025403/ENSMUSG00000057229/ENSMUSG00000022013/ENSMUSG00000030483/ENSMUSG00000022299/…	3.38984
CC	GO:0005759	mitochondrial matrix	260	0.596191	1.59355	7.24326e-05	0.0208993	0.0199601	1743	tags=22%, list=11%, signal=20%	ENSMUSG00000031299/ENSMUSG00000009614/ENSMUSG00000035948/ENSMUSG00000061838/ENSMUSG00000062908/ENSMUSG00000042102/ENSMUSG00000028527/ENSMUSG00000000399/ENSMUSG00000049287/ENSMUSG00000027875/ENSMUSG00000029376/ENSMUSG00000032527/ENSMUSG00000006494/ENSMUSG00000025403/ENSMUSG00000022013/ENSMUSG00000038582/ENSMUSG00000054021/ENSMUSG00000041881/ENSMUSG00000027540/ENSMUSG00000000934/ENSMUSG00000028964/…	1.69984
CC	GO:0031966	mitochondrial membrane	570	0.543044	1.55292	3.30006e-06	0.00244123	0.00233151	1807	tags=22%, list=11%, signal=21%	ENSMUSG00000025792/ENSMUSG00000024892/ENSMUSG00000010025/ENSMUSG00000039783/ENSMUSG00000034285/ENSMUSG00000062908/ENSMUSG00000022752/ENSMUSG00000024900/ENSMUSG00000031672/ENSMUSG00000035472/ENSMUSG00000040147/ENSMUSG00000000399/ENSMUSG00000049422/ENSMUSG00000004040/ENSMUSG00000027875/ENSMUSG00000041736/ENSMUSG00000090150/ENSMUSG00000015112/ENSMUSG00000029376/ENSMUSG00000021474/ENSMUSG00000025403/…	2.63236
CC	GO:0098798	mitochondrial protein complex	256	0.633147	1.69322	7.27855e-06	0.00376277	0.00359367	2937	tags=31%, list=18%, signal=26%	ENSMUSG00000031299/ENSMUSG00000061838/ENSMUSG00000022752/ENSMUSG00000000399/ENSMUSG00000049422/ENSMUSG00000006494/ENSMUSG00000057229/ENSMUSG00000022013/ENSMUSG00000025525/ENSMUSG00000053768/ENSMUSG00000041881/ENSMUSG00000014294/ENSMUSG00000009863/ENSMUSG00000030884/ENSMUSG00000064068/ENSMUSG00000036850/ENSMUSG00000029198/ENSMUSG00000032263/ENSMUSG00000020111/ENSMUSG00000031967/ENSMUSG00000024829/…	2.44446
CC	GO:0016604	nuclear body	622	-0.467226	-1.3266	0.00138884	0.145882	0.139326	3079	tags=24%, list=19%, signal=20%	ENSMUSG00000019970/ENSMUSG00000094936/ENSMUSG00000059323/ENSMUSG00000029478/ENSMUSG00000014303/ENSMUSG00000020889/ENSMUSG00000021938/ENSMUSG00000044201/ENSMUSG00000024696/ENSMUSG00000047084/ENSMUSG00000045763/ENSMUSG00000063550/ENSMUSG00000000838/ENSMUSG00000001034/ENSMUSG00000029169/ENSMUSG00000050188/ENSMUSG00000055932/ENSMUSG00000033909/ENSMUSG00000022160/ENSMUSG00000063511/ENSMUSG00000026814/…	-0.855969
CC	GO:0000790	nuclear chromatin	549	-0.438499	-1.23355	0.0145001	0.389062	0.371578	2093	tags=17%, list=13%, signal=15%	ENSMUSG00000071076/ENSMUSG00000054939/ENSMUSG00000038909/ENSMUSG00000031314/ENSMUSG00000045482/ENSMUSG00000039910/ENSMUSG00000063060/ENSMUSG00000032228/ENSMUSG00000005470/ENSMUSG00000018476/ENSMUSG00000057894/ENSMUSG00000024817/ENSMUSG00000061615/ENSMUSG00000063021/ENSMUSG00000009640/ENSMUSG00000003778/ENSMUSG00000024137/ENSMUSG00000003233/ENSMUSG00000033712/ENSMUSG00000074863/ENSMUSG00000030689/…	-0.42995
CC	GO:0000228	nuclear chromosome	721	-0.428893	-1.23338	0.00830825	0.31982	0.305447	2716	tags=22%, list=17%, signal=19%	ENSMUSG00000023018/ENSMUSG00000035842/ENSMUSG00000049764/ENSMUSG00000027544/ENSMUSG00000052763/ENSMUSG00000002111/ENSMUSG00000046897/ENSMUSG00000003382/ENSMUSG00000041431/ENSMUSG00000026683/ENSMUSG00000017950/ENSMUSG00000029913/ENSMUSG00000031577/ENSMUSG00000021245/ENSMUSG00000021400/ENSMUSG00000036986/ENSMUSG00000036672/ENSMUSG00000020491/ENSMUSG00000026648/ENSMUSG00000031536/ENSMUSG00000025902/…	-0.515064
CC	GO:0042175	nuclear outer membrane-endoplasmic reticulum membrane network	512	0.466512	1.32408	0.00372967	0.227086	0.21688	1608	tags=15%, list=10%, signal=14%	ENSMUSG00000020458/ENSMUSG00000026675/ENSMUSG00000010025/ENSMUSG00000069456/ENSMUSG00000031604/ENSMUSG00000022215/ENSMUSG00000033629/ENSMUSG00000001211/ENSMUSG00000030382/ENSMUSG00000038656/ENSMUSG00000060002/ENSMUSG00000021583/ENSMUSG00000056035/ENSMUSG00000052906/ENSMUSG00000078650/ENSMUSG00000031545/ENSMUSG00000021273/ENSMUSG00000021670/ENSMUSG00000036151/ENSMUSG00000056666/ENSMUSG00000009905/…	0.66378
CC	GO:0005730	nucleolus	751	-0.426565	-1.23163	0.0110449	0.347056	0.33146	1860	tags=14%, list=11%, signal=13%	ENSMUSG00000033502/ENSMUSG00000048047/ENSMUSG00000038422/ENSMUSG00000002205/ENSMUSG00000039345/ENSMUSG00000006930/ENSMUSG00000045273/ENSMUSG00000026377/ENSMUSG00000027663/ENSMUSG00000034957/ENSMUSG00000035047/ENSMUSG00000020364/ENSMUSG00000021611/ENSMUSG00000070697/ENSMUSG00000049553/ENSMUSG00000031004/ENSMUSG00000041827/ENSMUSG00000038510/ENSMUSG00000030689/ENSMUSG00000038279/ENSMUSG00000034951/…	-0.47957
CC	GO:0019866	organelle inner membrane	452	0.558057	1.56117	1.29053e-05	0.00599118	0.00572193	1881	tags=24%, list=12%, signal=22%	ENSMUSG00000025792/ENSMUSG00000024892/ENSMUSG00000010025/ENSMUSG00000039783/ENSMUSG00000034285/ENSMUSG00000024900/ENSMUSG00000031672/ENSMUSG00000035472/ENSMUSG00000040147/ENSMUSG00000000399/ENSMUSG00000049422/ENSMUSG00000004040/ENSMUSG00000027875/ENSMUSG00000015112/ENSMUSG00000029376/ENSMUSG00000021474/ENSMUSG00000025403/ENSMUSG00000057229/ENSMUSG00000022013/ENSMUSG00000030483/ENSMUSG00000022299/…	2.24246
CC	GO:1905368	peptidase complex	93	0.288874	0.686886	0.986784	0.996343	0.951567	3069	tags=22%, list=19%, signal=18%	ENSMUSG00000003813/ENSMUSG00000023073/ENSMUSG00000031967/ENSMUSG00000028426/ENSMUSG00000030603/ENSMUSG00000022216/ENSMUSG00000018189/ENSMUSG00000026229/ENSMUSG00000039047/ENSMUSG00000025487/ENSMUSG00000078652/ENSMUSG00000042506/ENSMUSG00000022338/ENSMUSG00000024338/ENSMUSG00000031897/ENSMUSG00000005312/ENSMUSG00000096727/ENSMUSG00000017428/ENSMUSG00000002102/ENSMUSG00000026563	0.0215608
CC	GO:0005777	peroxisome	131	0.746352	1.86976	5.98708e-07	0.00081125	0.000774792	1222	tags=29%, list=8%, signal=27%	ENSMUSG00000058997/ENSMUSG00000010025/ENSMUSG00000021228/ENSMUSG00000021417/ENSMUSG00000052392/ENSMUSG00000043487/ENSMUSG00000053898/ENSMUSG00000060317/ENSMUSG00000036775/ENSMUSG00000041939/ENSMUSG00000029499/ENSMUSG00000034875/ENSMUSG00000024228/ENSMUSG00000021670/ENSMUSG00000020777/ENSMUSG00000090150/ENSMUSG00000006517/ENSMUSG00000027222/ENSMUSG00000005907/ENSMUSG00000031378/ENSMUSG00000026853/…	3.11082
CC	GO:0030684	preribosome	79	-0.483488	-1.11252	0.271218	0.713055	0.68101	1645	tags=16%, list=10%, signal=15%	ENSMUSG00000035047/ENSMUSG00000070697/ENSMUSG00000004100/ENSMUSG00000020706/ENSMUSG00000026127/ENSMUSG00000032977/ENSMUSG00000005846/ENSMUSG00000033285/ENSMUSG00000058392/ENSMUSG00000026020/ENSMUSG00000033294/ENSMUSG00000038335/ENSMUSG00000041438	-0.166847
CC	GO:0000502	proteasome complex	63	0.456538	1.02484	0.406522	0.802016	0.765973	3054	tags=24%, list=19%, signal=19%	ENSMUSG00000003813/ENSMUSG00000023073/ENSMUSG00000028426/ENSMUSG00000030603/ENSMUSG00000022216/ENSMUSG00000018189/ENSMUSG00000026229/ENSMUSG00000025487/ENSMUSG00000078652/ENSMUSG00000024338/ENSMUSG00000031897/ENSMUSG00000005312/ENSMUSG00000096727/ENSMUSG00000017428/ENSMUSG00000002102	0.115787
CC	GO:1990904	ribonucleoprotein complex	650	-0.351688	-1.00399	0.434307	0.814018	0.777435	2921	tags=14%, list=18%, signal=12%	ENSMUSG00000042772/ENSMUSG00000068479/ENSMUSG00000063550/ENSMUSG00000000838/ENSMUSG00000024831/ENSMUSG00000035139/ENSMUSG00000029169/ENSMUSG00000003868/ENSMUSG00000030536/ENSMUSG00000050188/ENSMUSG00000031197/ENSMUSG00000024422/ENSMUSG00000063511/ENSMUSG00000063646/ENSMUSG00000027544/ENSMUSG00000022433/ENSMUSG00000031917/ENSMUSG00000052253/ENSMUSG00000111356/ENSMUSG00000002129/ENSMUSG00000019432/…	-0.109336
CC	GO:0098552	side of membrane	423	-0.459682	-1.27518	0.0136369	0.380206	0.363119	1528	tags=18%, list=9%, signal=17%	ENSMUSG00000022103/ENSMUSG00000079685/ENSMUSG00000027579/ENSMUSG00000032125/ENSMUSG00000003379/ENSMUSG00000053219/ENSMUSG00000029433/ENSMUSG00000031289/ENSMUSG00000078452/ENSMUSG00000053158/ENSMUSG00000026581/ENSMUSG00000017697/ENSMUSG00000030165/ENSMUSG00000047098/ENSMUSG00000045092/ENSMUSG00000036712/ENSMUSG00000040010/ENSMUSG00000027669/ENSMUSG00000079227/ENSMUSG00000015396/ENSMUSG00000003206/…	-0.439951
CC	GO:0005790	smooth endoplasmic reticulum	30	-0.61179	-1.21169	0.2	0.66146	0.631733	1769	tags=30%, list=11%, signal=27%	ENSMUSG00000054477/ENSMUSG00000029616/ENSMUSG00000024163/ENSMUSG00000032383/ENSMUSG00000015222/ENSMUSG00000020571/ENSMUSG00000020048/ENSMUSG00000032115/ENSMUSG00000026864	-0.199466
CC	GO:0005681	spliceosomal complex	189	-0.465785	-1.20525	0.108108	0.571926	0.546223	2237	tags=15%, list=14%, signal=13%	ENSMUSG00000005687/ENSMUSG00000030056/ENSMUSG00000029817/ENSMUSG00000007850/ENSMUSG00000035597/ENSMUSG00000020994/ENSMUSG00000027593/ENSMUSG00000002455/ENSMUSG00000024007/ENSMUSG00000016018/ENSMUSG00000056305/ENSMUSG00000035215/ENSMUSG00000074088/ENSMUSG00000003527/ENSMUSG00000063800/ENSMUSG00000027014/ENSMUSG00000035125/ENSMUSG00000022858/ENSMUSG00000027201/ENSMUSG00000011306/ENSMUSG00000028902/…	-0.26263
CC	GO:0005773	vacuole	460	-0.362759	-1.01163	0.407407	0.802269	0.766214	2454	tags=20%, list=15%, signal=18%	ENSMUSG00000042447/ENSMUSG00000029192/ENSMUSG00000013495/ENSMUSG00000030805/ENSMUSG00000063704/ENSMUSG00000001418/ENSMUSG00000033124/ENSMUSG00000023830/ENSMUSG00000007891/ENSMUSG00000035992/ENSMUSG00000054200/ENSMUSG00000031447/ENSMUSG00000035770/ENSMUSG00000054252/ENSMUSG00000045594/ENSMUSG00000087260/ENSMUSG00000019487/ENSMUSG00000069601/ENSMUSG00000034789/ENSMUSG00000029234/ENSMUSG00000009350/…	-0.11565
BP	GO:0002253	activation of immune response	230	-0.541283	-1.42724	0.00534493	0.262771	0.250962	1803	tags=23%, list=11%, signal=21%	ENSMUSG00000005057/ENSMUSG00000022149/ENSMUSG00000031377/ENSMUSG00000044206/ENSMUSG00000020437/ENSMUSG00000020115/ENSMUSG00000095079/ENSMUSG00000042677/ENSMUSG00000074682/ENSMUSG00000003379/ENSMUSG00000034330/ENSMUSG00000022018/ENSMUSG00000017697/ENSMUSG00000047098/ENSMUSG00000038576/ENSMUSG00000036712/ENSMUSG00000002699/ENSMUSG00000070501/ENSMUSG00000006134/ENSMUSG00000019843/ENSMUSG00000039997/…	-0.600393
BP	GO:0002250	adaptive immune response	320	-0.487783	-1.31925	0.0122037	0.36343	0.347097	1480	tags=21%, list=9%, signal=20%	ENSMUSG00000052593/ENSMUSG00000032498/ENSMUSG00000022149/ENSMUSG00000079547/ENSMUSG00000015314/ENSMUSG00000031377/ENSMUSG00000020437/ENSMUSG00000095079/ENSMUSG00000042677/ENSMUSG00000003379/ENSMUSG00000053219/ENSMUSG00000031289/ENSMUSG00000017697/ENSMUSG00000058818/ENSMUSG00000038260/ENSMUSG00000019850/ENSMUSG00000031659/ENSMUSG00000038576/ENSMUSG00000030468/ENSMUSG00000051212/ENSMUSG00000002983/…	-0.459549
BP	GO:0006522	alanine metabolic process	3	0.635404	0.89268	0.695749	0.89734	0.857013	2328	tags=33%, list=14%, signal=29%	ENSMUSG00000031700	0.0670127
BP	GO:1901607	alpha-amino acid biosynthetic process	52	0.632364	1.34465	0.0712644	0.538731	0.51452	1382	tags=25%, list=8%, signal=23%	ENSMUSG00000074768/ENSMUSG00000020534/ENSMUSG00000031672/ENSMUSG00000029376/ENSMUSG00000025403/ENSMUSG00000024039/ENSMUSG00000025190/ENSMUSG00000028964/ENSMUSG00000062937/ENSMUSG00000029695/ENSMUSG00000025533/ENSMUSG00000029596/ENSMUSG00000001323	0.288598
BP	GO:1901606	alpha-amino acid catabolic process	68	0.642433	1.47139	0.0324468	0.485218	0.463412	1405	tags=35%, list=9%, signal=32%	ENSMUSG00000037798/ENSMUSG00000009614/ENSMUSG00000039783/ENSMUSG00000034456/ENSMUSG00000020534/ENSMUSG00000031672/ENSMUSG00000026307/ENSMUSG00000025176/ENSMUSG00000021033/ENSMUSG00000028194/ENSMUSG00000025403/ENSMUSG00000025190/ENSMUSG00000030934/ENSMUSG00000029695/ENSMUSG00000025911/ENSMUSG00000027597/ENSMUSG00000063428/ENSMUSG00000029445/ENSMUSG00000032047/ENSMUSG00000026348/ENSMUSG00000021646/…	0.334033
BP	GO:1901605	alpha-amino acid metabolic process	158	0.59718	1.5289	0.00379139	0.227316	0.2171	1470	tags=26%, list=9%, signal=24%	ENSMUSG00000074768/ENSMUSG00000037798/ENSMUSG00000009614/ENSMUSG00000039783/ENSMUSG00000034456/ENSMUSG00000020534/ENSMUSG00000031672/ENSMUSG00000022129/ENSMUSG00000026307/ENSMUSG00000020899/ENSMUSG00000025176/ENSMUSG00000021033/ENSMUSG00000029376/ENSMUSG00000028194/ENSMUSG00000025403/ENSMUSG00000020098/ENSMUSG00000024039/ENSMUSG00000025190/ENSMUSG00000019762/ENSMUSG00000028964/ENSMUSG00000062937/…	0.66334
BP	GO:0000380	alternative mRNA splicing, via spliceosome	73	-0.391449	-0.890171	0.655493	0.889129	0.849171	3060	tags=25%, list=19%, signal=20%	ENSMUSG00000094936/ENSMUSG00000036109/ENSMUSG00000000838/ENSMUSG00000024097/ENSMUSG00000022139/ENSMUSG00000063919/ENSMUSG00000018974/ENSMUSG00000021134/ENSMUSG00000055065/ENSMUSG00000018765/ENSMUSG00000029439/ENSMUSG00000031060/ENSMUSG00000030411/ENSMUSG00000016921/ENSMUSG00000029538/ENSMUSG00000092607/ENSMUSG00000022858/ENSMUSG00000028790	-0.0710048
BP	GO:0050851	antigen receptor-mediated signaling pathway	131	-0.679163	-1.67913	0.000132909	0.0321593	0.030714	1610	tags=26%, list=10%, signal=24%	ENSMUSG00000095079/ENSMUSG00000042677/ENSMUSG00000003379/ENSMUSG00000034330/ENSMUSG00000017697/ENSMUSG00000047098/ENSMUSG00000036712/ENSMUSG00000002699/ENSMUSG00000006134/ENSMUSG00000019843/ENSMUSG00000034833/ENSMUSG00000003873/ENSMUSG00000032688/ENSMUSG00000076937/ENSMUSG00000035914/ENSMUSG00000028790/ENSMUSG00000030577/ENSMUSG00000076498/ENSMUSG00000051457/ENSMUSG00000024927/ENSMUSG00000057058/…	-1.51266
BP	GO:0009074	aromatic amino acid family catabolic process	18	0.764047	1.4072	0.0714286	0.538731	0.51452	1605	tags=44%, list=10%, signal=40%	ENSMUSG00000039783/ENSMUSG00000034456/ENSMUSG00000021033/ENSMUSG00000029445/ENSMUSG00000026348/ENSMUSG00000022821/ENSMUSG00000001155/ENSMUSG00000031549	0.288598
BP	GO:0009072	aromatic amino acid family metabolic process	29	0.783739	1.52206	0.0131881	0.376061	0.359161	1605	tags=45%, list=10%, signal=40%	ENSMUSG00000039783/ENSMUSG00000034456/ENSMUSG00000022129/ENSMUSG00000021033/ENSMUSG00000029376/ENSMUSG00000020098/ENSMUSG00000019762/ENSMUSG00000028964/ENSMUSG00000029445/ENSMUSG00000026348/ENSMUSG00000022821/ENSMUSG00000001155/ENSMUSG00000031549	0.444711
BP	GO:0042113	B cell activation	209	-0.64633	-1.68344	2.41258e-05	0.00908069	0.0086726	1610	tags=24%, list=10%, signal=22%	ENSMUSG00000095079/ENSMUSG00000021624/ENSMUSG00000003379/ENSMUSG00000037922/ENSMUSG00000014905/ENSMUSG00000034330/ENSMUSG00000017697/ENSMUSG00000019850/ENSMUSG00000036712/ENSMUSG00000030468/ENSMUSG00000051212/ENSMUSG00000018654/ENSMUSG00000053841/ENSMUSG00000024610/ENSMUSG00000026162/ENSMUSG00000090019/ENSMUSG00000019982/ENSMUSG00000047123/ENSMUSG00000003873/ENSMUSG00000026616/ENSMUSG00000032688/…	-2.06185
BP	GO:0050853	B cell receptor signaling pathway	51	-0.694446	-1.51926	0.0182416	0.409779	0.391364	884	tags=33%, list=5%, signal=32%	ENSMUSG00000005057/ENSMUSG00000031377/ENSMUSG00000095079/ENSMUSG00000003379/ENSMUSG00000034330/ENSMUSG00000003873/ENSMUSG00000076937/ENSMUSG00000030577/ENSMUSG00000076498/ENSMUSG00000104213/ENSMUSG00000076609/ENSMUSG00000021108/ENSMUSG00000040592/ENSMUSG00000026656/ENSMUSG00000024673/ENSMUSG00000061132/ENSMUSG00000076617	-0.40742
BP	GO:0001568	blood vessel development	586	-0.354201	-1.00546	0.433213	0.813588	0.777025	1674	tags=15%, list=10%, signal=14%	ENSMUSG00000030868/ENSMUSG00000033470/ENSMUSG00000000290/ENSMUSG00000036904/ENSMUSG00000021611/ENSMUSG00000036867/ENSMUSG00000042677/ENSMUSG00000036158/ENSMUSG00000033739/ENSMUSG00000032125/ENSMUSG00000001632/ENSMUSG00000033335/ENSMUSG00000004814/ENSMUSG00000042460/ENSMUSG00000026921/ENSMUSG00000022018/ENSMUSG00000039801/ENSMUSG00000001280/ENSMUSG00000004655/ENSMUSG00000045092/ENSMUSG00000025408/…	-0.109565
BP	GO:0046395	carboxylic acid catabolic process	199	0.687213	1.79527	1.26367e-06	0.00131713	0.00125794	1499	tags=32%, list=9%, signal=30%	ENSMUSG00000021226/ENSMUSG00000037798/ENSMUSG00000009614/ENSMUSG00000039783/ENSMUSG00000021417/ENSMUSG00000052392/ENSMUSG00000038641/ENSMUSG00000023832/ENSMUSG00000062908/ENSMUSG00000028655/ENSMUSG00000034456/ENSMUSG00000024900/ENSMUSG00000020534/ENSMUSG00000019806/ENSMUSG00000031672/ENSMUSG00000026307/ENSMUSG00000025176/ENSMUSG00000025465/ENSMUSG00000021033/ENSMUSG00000020777/ENSMUSG00000090150/…	2.90034
BP	GO:0019752	carboxylic acid metabolic process	776	0.610529	1.79451	1.46221e-13	1.9813e-09	1.89226e-09	1526	tags=24%, list=9%, signal=23%	ENSMUSG00000040660/ENSMUSG00000037440/ENSMUSG00000024892/ENSMUSG00000025003/ENSMUSG00000074768/ENSMUSG00000002944/ENSMUSG00000031299/ENSMUSG00000031906/ENSMUSG00000021226/ENSMUSG00000032808/ENSMUSG00000010025/ENSMUSG00000021228/ENSMUSG00000037798/ENSMUSG00000020010/ENSMUSG00000028715/ENSMUSG00000009614/ENSMUSG00000066072/ENSMUSG00000039783/ENSMUSG00000029059/ENSMUSG00000069456/ENSMUSG00000023019/…	8.72302
BP	GO:0001775	cell activation	765	-0.470988	-1.35898	0.000194369	0.0393089	0.0375423	1760	tags=19%, list=11%, signal=18%	ENSMUSG00000005125/ENSMUSG00000048163/ENSMUSG00000015314/ENSMUSG00000037103/ENSMUSG00000044206/ENSMUSG00000034957/ENSMUSG00000051506/ENSMUSG00000020115/ENSMUSG00000044258/ENSMUSG00000000290/ENSMUSG00000036904/ENSMUSG00000062312/ENSMUSG00000095079/ENSMUSG00000021624/ENSMUSG00000039834/ENSMUSG00000039699/ENSMUSG00000020122/ENSMUSG00000056153/ENSMUSG00000042677/ENSMUSG00000079685/ENSMUSG00000026879/…	-1.42548
BP	GO:0045454	cell redox homeostasis	59	0.428327	0.954715	0.501062	0.83912	0.801409	1913	tags=22%, list=12%, signal=20%	ENSMUSG00000026701/ENSMUSG00000026820/ENSMUSG00000050114/ENSMUSG00000033684/ENSMUSG00000038615/ENSMUSG00000021102/ENSMUSG00000020664/ENSMUSG00000015839/ENSMUSG00000075704/ENSMUSG00000036327/ENSMUSG00000050043/ENSMUSG00000005354/ENSMUSG00000022844	0.0961458
BP	GO:0008652	cellular amino acid biosynthetic process	54	0.637918	1.37855	0.0555556	0.536478	0.512368	1382	tags=26%, list=8%, signal=24%	ENSMUSG00000074768/ENSMUSG00000020534/ENSMUSG00000031672/ENSMUSG00000029376/ENSMUSG00000025403/ENSMUSG00000024039/ENSMUSG00000025190/ENSMUSG00000028964/ENSMUSG00000062937/ENSMUSG00000029695/ENSMUSG00000057880/ENSMUSG00000025533/ENSMUSG00000029596/ENSMUSG00000001323	0.290418
BP	GO:0009063	cellular amino acid catabolic process	78	0.634094	1.47105	0.032502	0.485218	0.463412	1405	tags=35%, list=9%, signal=32%	ENSMUSG00000037798/ENSMUSG00000009614/ENSMUSG00000039783/ENSMUSG00000034456/ENSMUSG00000020534/ENSMUSG00000031672/ENSMUSG00000026307/ENSMUSG00000025176/ENSMUSG00000021033/ENSMUSG00000028194/ENSMUSG00000025403/ENSMUSG00000025190/ENSMUSG00000030934/ENSMUSG00000029998/ENSMUSG00000029695/ENSMUSG00000032263/ENSMUSG00000057880/ENSMUSG00000025911/ENSMUSG00000027597/ENSMUSG00000063428/ENSMUSG00000029445/…	0.334033
BP	GO:0006520	cellular amino acid metabolic process	220	0.552352	1.45355	0.00310492	0.209424	0.200012	1470	tags=22%, list=9%, signal=21%	ENSMUSG00000074768/ENSMUSG00000037798/ENSMUSG00000009614/ENSMUSG00000039783/ENSMUSG00000034456/ENSMUSG00000020534/ENSMUSG00000031672/ENSMUSG00000022129/ENSMUSG00000026307/ENSMUSG00000020899/ENSMUSG00000025176/ENSMUSG00000021033/ENSMUSG00000023262/ENSMUSG00000034785/ENSMUSG00000029376/ENSMUSG00000042251/ENSMUSG00000028194/ENSMUSG00000025403/ENSMUSG00000020098/ENSMUSG00000024039/ENSMUSG00000025190/…	0.698943
BP	GO:0006974	cellular response to DNA damage stimulus	690	-0.434186	-1.24576	0.0145793	0.390397	0.372853	3425	tags=26%, list=21%, signal=21%	ENSMUSG00000038685/ENSMUSG00000020914/ENSMUSG00000040455/ENSMUSG00000102037/ENSMUSG00000027242/ENSMUSG00000029283/ENSMUSG00000035764/ENSMUSG00000035960/ENSMUSG00000036875/ENSMUSG00000005410/ENSMUSG00000019470/ENSMUSG00000027490/ENSMUSG00000027323/ENSMUSG00000026098/ENSMUSG00000005102/ENSMUSG00000024791/ENSMUSG00000007035/ENSMUSG00000015971/ENSMUSG00000033458/ENSMUSG00000000142/ENSMUSG00000027933/…	-0.428463
BP	GO:0035967	cellular response to topologically incorrect protein	102	-0.671071	-1.58801	0.00116083	0.133299	0.127309	1009	tags=19%, list=6%, signal=18%	ENSMUSG00000025408/ENSMUSG00000037470/ENSMUSG00000031668/ENSMUSG00000024350/ENSMUSG00000003873/ENSMUSG00000009092/ENSMUSG00000020571/ENSMUSG00000053334/ENSMUSG00000027230/ENSMUSG00000043929/ENSMUSG00000052271/ENSMUSG00000030847/ENSMUSG00000026278/ENSMUSG00000032932/ENSMUSG00000075701/ENSMUSG00000002307/ENSMUSG00000026864/ENSMUSG00000022769/ENSMUSG00000070348	-0.895142
BP	GO:0034620	cellular response to unfolded protein	80	-0.663984	-1.5332	0.00715738	0.300084	0.286598	1254	tags=20%, list=8%, signal=19%	ENSMUSG00000027808/ENSMUSG00000025408/ENSMUSG00000031668/ENSMUSG00000003873/ENSMUSG00000009092/ENSMUSG00000020571/ENSMUSG00000053334/ENSMUSG00000027230/ENSMUSG00000052271/ENSMUSG00000030847/ENSMUSG00000026278/ENSMUSG00000032932/ENSMUSG00000075701/ENSMUSG00000002307/ENSMUSG00000026864/ENSMUSG00000070348	-0.542727
BP	GO:0006695	cholesterol biosynthetic process	45	0.883384	1.84629	7.77546e-06	0.00376277	0.00359367	479	tags=33%, list=3%, signal=32%	ENSMUSG00000026675/ENSMUSG00000031349/ENSMUSG00000031604/ENSMUSG00000093930/ENSMUSG00000001467/ENSMUSG00000041939/ENSMUSG00000034926/ENSMUSG00000005514/ENSMUSG00000021273/ENSMUSG00000027875/ENSMUSG00000021670/ENSMUSG00000033105/ENSMUSG00000006517/ENSMUSG00000022463/ENSMUSG00000058454	2.44446
BP	GO:0043009	chordate embryonic development	577	-0.354398	-1.00227	0.446461	0.818041	0.781278	1725	tags=14%, list=11%, signal=13%	ENSMUSG00000033191/ENSMUSG00000058402/ENSMUSG00000034957/ENSMUSG00000086503/ENSMUSG00000003233/ENSMUSG00000039834/ENSMUSG00000020122/ENSMUSG00000038279/ENSMUSG00000036158/ENSMUSG00000060798/ENSMUSG00000001632/ENSMUSG00000021483/ENSMUSG00000017697/ENSMUSG00000001280/ENSMUSG00000028397/ENSMUSG00000026121/ENSMUSG00000004931/ENSMUSG00000018486/ENSMUSG00000016619/ENSMUSG00000024163/ENSMUSG00000026556/…	-0.107195
BP	GO:0006325	chromatin organization	654	-0.44306	-1.26598	0.0113008	0.349404	0.333702	2841	tags=20%, list=17%, signal=17%	ENSMUSG00000003868/ENSMUSG00000028042/ENSMUSG00000029267/ENSMUSG00000053754/ENSMUSG00000040850/ENSMUSG00000033909/ENSMUSG00000057342/ENSMUSG00000023018/ENSMUSG00000033454/ENSMUSG00000035842/ENSMUSG00000002111/ENSMUSG00000040363/ENSMUSG00000041431/ENSMUSG00000029913/ENSMUSG00000056895/ENSMUSG00000060206/ENSMUSG00000036986/ENSMUSG00000040007/ENSMUSG00000007817/ENSMUSG00000057672/ENSMUSG00000001785/…	-0.476642
BP	GO:0007059	chromosome segregation	281	-0.433424	-1.16234	0.113761	0.577255	0.551313	3419	tags=28%, list=21%, signal=23%	ENSMUSG00000020914/ENSMUSG00000037443/ENSMUSG00000006585/ENSMUSG00000002055/ENSMUSG00000024791/ENSMUSG00000007035/ENSMUSG00000000142/ENSMUSG00000039055/ENSMUSG00000027326/ENSMUSG00000046707/ENSMUSG00000024906/ENSMUSG00000022314/ENSMUSG00000026749/ENSMUSG00000022422/ENSMUSG00000002068/ENSMUSG00000004771/ENSMUSG00000038416/ENSMUSG00000020628/ENSMUSG00000022779/ENSMUSG00000035842/ENSMUSG00000041431/…	-0.258602
BP	GO:0032922	circadian regulation of gene expression	63	-0.79882	-1.77816	2.50187e-05	0.00916224	0.00875049	692	tags=16%, list=4%, signal=15%	ENSMUSG00000029992/ENSMUSG00000038418/ENSMUSG00000030103/ENSMUSG00000019256/ENSMUSG00000029238/ENSMUSG00000030256/ENSMUSG00000020644/ENSMUSG00000021379/ENSMUSG00000007872/ENSMUSG00000042745	-2.05797
BP	GO:0006956	complement activation	56	-0.441387	-0.970262	0.513711	0.844475	0.806523	860	tags=23%, list=5%, signal=22%	ENSMUSG00000022149/ENSMUSG00000044206/ENSMUSG00000095079/ENSMUSG00000022018/ENSMUSG00000038576/ENSMUSG00000026616/ENSMUSG00000076937/ENSMUSG00000076498/ENSMUSG00000104213/ENSMUSG00000076609/ENSMUSG00000026399/ENSMUSG00000022181/ENSMUSG00000076617	-0.0933831
BP	GO:0006958	complement activation, classical pathway	36	-0.519768	-1.06097	0.371534	0.780948	0.745851	860	tags=28%, list=5%, signal=26%	ENSMUSG00000022149/ENSMUSG00000095079/ENSMUSG00000038576/ENSMUSG00000026616/ENSMUSG00000076937/ENSMUSG00000076498/ENSMUSG00000104213/ENSMUSG00000076609/ENSMUSG00000026399/ENSMUSG00000076617	-0.127348
BP	GO:0042742	defense response to bacterium	169	-0.456143	-1.16119	0.156309	0.620705	0.59281	1152	tags=18%, list=7%, signal=17%	ENSMUSG00000078452/ENSMUSG00000015950/ENSMUSG00000006445/ENSMUSG00000029322/ENSMUSG00000028456/ENSMUSG00000021880/ENSMUSG00000035459/ENSMUSG00000003882/ENSMUSG00000039005/ENSMUSG00000076937/ENSMUSG00000037379/ENSMUSG00000040264/ENSMUSG00000029298/ENSMUSG00000044748/ENSMUSG00000015947/ENSMUSG00000034438/ENSMUSG00000076498/ENSMUSG00000041515/ENSMUSG00000021678/ENSMUSG00000051457/ENSMUSG00000104213/…	-0.227084
BP	GO:0098542	defense response to other organism	704	-0.397279	-1.1427	0.0647482	0.537348	0.513199	1610	tags=16%, list=10%, signal=15%	ENSMUSG00000095079/ENSMUSG00000021624/ENSMUSG00000041827/ENSMUSG00000039699/ENSMUSG00000042677/ENSMUSG00000074682/ENSMUSG00000079363/ENSMUSG00000079685/ENSMUSG00000026879/ENSMUSG00000027579/ENSMUSG00000040033/ENSMUSG00000072601/ENSMUSG00000078922/ENSMUSG00000024045/ENSMUSG00000004814/ENSMUSG00000021423/ENSMUSG00000000244/ENSMUSG00000051498/ENSMUSG00000078452/ENSMUSG00000053158/ENSMUSG00000015950/…	-0.289714
BP	GO:0048589	developmental growth	565	-0.333945	-0.941769	0.688525	0.896419	0.856133	1303	tags=12%, list=8%, signal=11%	ENSMUSG00000027808/ENSMUSG00000057177/ENSMUSG00000003282/ENSMUSG00000033335/ENSMUSG00000024014/ENSMUSG00000027750/ENSMUSG00000035367/ENSMUSG00000026121/ENSMUSG00000045092/ENSMUSG00000026556/ENSMUSG00000044702/ENSMUSG00000018654/ENSMUSG00000023980/ENSMUSG00000010175/ENSMUSG00000079227/ENSMUSG00000029322/ENSMUSG00000032383/ENSMUSG00000038508/ENSMUSG00000021190/ENSMUSG00000025407/ENSMUSG00000000093/…	-0.0674588
BP	GO:0043648	dicarboxylic acid metabolic process	76	0.792694	1.83056	1.65861e-05	0.00681034	0.00650428	1522	tags=38%, list=9%, signal=35%	ENSMUSG00000024892/ENSMUSG00000039783/ENSMUSG00000052392/ENSMUSG00000061838/ENSMUSG00000020534/ENSMUSG00000031672/ENSMUSG00000021707/ENSMUSG00000025176/ENSMUSG00000029376/ENSMUSG00000025403/ENSMUSG00000004789/ENSMUSG00000025190/ENSMUSG00000009863/ENSMUSG00000030934/ENSMUSG00000015016/ENSMUSG00000011148/ENSMUSG00000025911/ENSMUSG00000063428/ENSMUSG00000020917/ENSMUSG00000021185/ENSMUSG00000027513/…	2.1868
BP	GO:0006259	DNA metabolic process	722	-0.363084	-1.04436	0.286751	0.723149	0.69065	3425	tags=24%, list=21%, signal=20%	ENSMUSG00000038685/ENSMUSG00000020914/ENSMUSG00000028587/ENSMUSG00000040455/ENSMUSG00000006585/ENSMUSG00000029283/ENSMUSG00000035960/ENSMUSG00000030929/ENSMUSG00000026778/ENSMUSG00000036875/ENSMUSG00000005410/ENSMUSG00000019470/ENSMUSG00000027323/ENSMUSG00000026098/ENSMUSG00000024791/ENSMUSG00000007035/ENSMUSG00000015971/ENSMUSG00000033458/ENSMUSG00000014426/ENSMUSG00000027985/ENSMUSG00000021972/…	-0.160742
BP	GO:0006310	DNA recombination	238	-0.474128	-1.2495	0.0581614	0.536478	0.512368	3425	tags=25%, list=21%, signal=20%	ENSMUSG00000038685/ENSMUSG00000020914/ENSMUSG00000029283/ENSMUSG00000035960/ENSMUSG00000005410/ENSMUSG00000027323/ENSMUSG00000007035/ENSMUSG00000015971/ENSMUSG00000033458/ENSMUSG00000027985/ENSMUSG00000039055/ENSMUSG00000024906/ENSMUSG00000022314/ENSMUSG00000035455/ENSMUSG00000059323/ENSMUSG00000030697/ENSMUSG00000041064/ENSMUSG00000020381/ENSMUSG00000029591/ENSMUSG00000003868/ENSMUSG00000000732/…	-0.290418
BP	GO:0006281	DNA repair	445	-0.391128	-1.08829	0.210619	0.669061	0.638993	3425	tags=25%, list=21%, signal=20%	ENSMUSG00000038685/ENSMUSG00000040455/ENSMUSG00000029283/ENSMUSG00000035960/ENSMUSG00000036875/ENSMUSG00000005410/ENSMUSG00000019470/ENSMUSG00000027323/ENSMUSG00000026098/ENSMUSG00000024791/ENSMUSG00000007035/ENSMUSG00000015971/ENSMUSG00000033458/ENSMUSG00000000142/ENSMUSG00000027933/ENSMUSG00000039055/ENSMUSG00000024906/ENSMUSG00000021911/ENSMUSG00000022314/ENSMUSG00000035455/ENSMUSG00000059323/…	-0.194504
BP	GO:0006260	DNA replication	228	-0.367559	-0.968233	0.522222	0.84633	0.808295	2746	tags=21%, list=17%, signal=18%	ENSMUSG00000026037/ENSMUSG00000035842/ENSMUSG00000000489/ENSMUSG00000034206/ENSMUSG00000021400/ENSMUSG00000033596/ENSMUSG00000027639/ENSMUSG00000031536/ENSMUSG00000026803/ENSMUSG00000027284/ENSMUSG00000023953/ENSMUSG00000020471/ENSMUSG00000063704/ENSMUSG00000020228/ENSMUSG00000032397/ENSMUSG00000024050/ENSMUSG00000037474/ENSMUSG00000036086/ENSMUSG00000024691/ENSMUSG00000038909/ENSMUSG00000020974/…	-0.0924298
BP	GO:0009792	embryo development ending in birth or egg hatching	590	-0.354758	-1.00449	0.444649	0.817282	0.780552	1725	tags=13%, list=11%, signal=12%	ENSMUSG00000033191/ENSMUSG00000058402/ENSMUSG00000034957/ENSMUSG00000086503/ENSMUSG00000003233/ENSMUSG00000039834/ENSMUSG00000020122/ENSMUSG00000038279/ENSMUSG00000036158/ENSMUSG00000060798/ENSMUSG00000001632/ENSMUSG00000021483/ENSMUSG00000017697/ENSMUSG00000001280/ENSMUSG00000028397/ENSMUSG00000026121/ENSMUSG00000004931/ENSMUSG00000018486/ENSMUSG00000016619/ENSMUSG00000024163/ENSMUSG00000026556/…	-0.107598
BP	GO:1903513	endoplasmic reticulum to cytosol transport	27	-0.731561	-1.42905	0.0571956	0.536478	0.512368	1730	tags=22%, list=11%, signal=20%	ENSMUSG00000005262/ENSMUSG00000019188/ENSMUSG00000009092/ENSMUSG00000020048/ENSMUSG00000075701/ENSMUSG00000038312	-0.290418
BP	GO:0006888	endoplasmic reticulum to Golgi vesicle-mediated transport	109	-0.539886	-1.29627	0.0689013	0.538731	0.51452	1579	tags=12%, list=10%, signal=11%	ENSMUSG00000032353/ENSMUSG00000029616/ENSMUSG00000024487/ENSMUSG00000032264/ENSMUSG00000058569/ENSMUSG00000031919/ENSMUSG00000032757/ENSMUSG00000010110/ENSMUSG00000073678/ENSMUSG00000032115/ENSMUSG00000024068/ENSMUSG00000049313/ENSMUSG00000045795	-0.288598
BP	GO:0030968	endoplasmic reticulum unfolded protein response	62	-0.688883	-1.5262	0.0107227	0.344489	0.329007	1527	tags=21%, list=9%, signal=19%	ENSMUSG00000027808/ENSMUSG00000025408/ENSMUSG00000031668/ENSMUSG00000003873/ENSMUSG00000009092/ENSMUSG00000020571/ENSMUSG00000053334/ENSMUSG00000027230/ENSMUSG00000052271/ENSMUSG00000026278/ENSMUSG00000075701/ENSMUSG00000026864/ENSMUSG00000070348	-0.482795
BP	GO:0036503	ERAD pathway	89	-0.599351	-1.40587	0.0263932	0.466877	0.445896	2076	tags=19%, list=13%, signal=17%	ENSMUSG00000024392/ENSMUSG00000037075/ENSMUSG00000020521/ENSMUSG00000019188/ENSMUSG00000014905/ENSMUSG00000049488/ENSMUSG00000052384/ENSMUSG00000037470/ENSMUSG00000024350/ENSMUSG00000009092/ENSMUSG00000020048/ENSMUSG00000050148/ENSMUSG00000075701/ENSMUSG00000038312/ENSMUSG00000026864/ENSMUSG00000071655/ENSMUSG00000022769	-0.350767
BP	GO:0051236	establishment of RNA localization	144	0.397648	1.00609	0.415418	0.806009	0.769786	282	tags=2%, list=2%, signal=2%	ENSMUSG00000024986/ENSMUSG00000033581/ENSMUSG00000116564	0.11363
BP	GO:0009062	fatty acid catabolic process	94	0.717256	1.70689	0.000404198	0.0667913	0.0637897	1738	tags=39%, list=11%, signal=35%	ENSMUSG00000021226/ENSMUSG00000021417/ENSMUSG00000023832/ENSMUSG00000062908/ENSMUSG00000028655/ENSMUSG00000024900/ENSMUSG00000019806/ENSMUSG00000025465/ENSMUSG00000020777/ENSMUSG00000090150/ENSMUSG00000028223/ENSMUSG00000031378/ENSMUSG00000026853/ENSMUSG00000039202/ENSMUSG00000062480/ENSMUSG00000027984/ENSMUSG00000010651/ENSMUSG00000055782/ENSMUSG00000027359/ENSMUSG00000028991/ENSMUSG00000028127/…	1.19525
BP	GO:0006631	fatty acid metabolic process	343	0.628773	1.73258	3.62551e-07	0.000614071	0.000586474	1526	tags=28%, list=9%, signal=26%	ENSMUSG00000040660/ENSMUSG00000025003/ENSMUSG00000002944/ENSMUSG00000021226/ENSMUSG00000032808/ENSMUSG00000010025/ENSMUSG00000021228/ENSMUSG00000028715/ENSMUSG00000066072/ENSMUSG00000029059/ENSMUSG00000024164/ENSMUSG00000026623/ENSMUSG00000021417/ENSMUSG00000042248/ENSMUSG00000052392/ENSMUSG00000043487/ENSMUSG00000033629/ENSMUSG00000000440/ENSMUSG00000067225/ENSMUSG00000023832/ENSMUSG00000062908/…	3.23175
BP	GO:0009065	glutamine family amino acid catabolic process	18	0.678429	1.24951	0.194196	0.660598	0.63091	788	tags=28%, list=5%, signal=26%	ENSMUSG00000031672/ENSMUSG00000028194/ENSMUSG00000025190/ENSMUSG00000030934/ENSMUSG00000025911	0.200032
BP	GO:0009436	glyoxylate catabolic process	3	0.959644	1.34821	0.0559284	0.536478	0.512368	241	tags=33%, list=1%, signal=33%	ENSMUSG00000025176	0.290418
BP	GO:0048193	Golgi vesicle transport	254	-0.394522	-1.05018	0.311475	0.735877	0.702807	1579	tags=12%, list=10%, signal=11%	ENSMUSG00000032353/ENSMUSG00000029616/ENSMUSG00000024487/ENSMUSG00000034951/ENSMUSG00000036943/ENSMUSG00000033335/ENSMUSG00000032264/ENSMUSG00000058569/ENSMUSG00000042589/ENSMUSG00000031919/ENSMUSG00000026339/ENSMUSG00000030720/ENSMUSG00000032757/ENSMUSG00000033769/ENSMUSG00000020198/ENSMUSG00000052688/ENSMUSG00000024247/ENSMUSG00000025224/ENSMUSG00000010110/ENSMUSG00000024127/ENSMUSG00000073678/…	-0.153164
BP	GO:0002455	humoral immune response mediated by circulating immunoglobulin	45	-0.559727	-1.19835	0.210054	0.668412	0.638373	860	tags=22%, list=5%, signal=21%	ENSMUSG00000026616/ENSMUSG00000073421/ENSMUSG00000076937/ENSMUSG00000076498/ENSMUSG00000104213/ENSMUSG00000053175/ENSMUSG00000076609/ENSMUSG00000026656/ENSMUSG00000026399/ENSMUSG00000076617	-0.194925
BP	GO:0002252	immune effector process	596	-0.389925	-1.10251	0.149533	0.613425	0.585857	1677	tags=15%, list=10%, signal=14%	ENSMUSG00000020437/ENSMUSG00000020115/ENSMUSG00000000290/ENSMUSG00000095079/ENSMUSG00000021624/ENSMUSG00000041827/ENSMUSG00000042677/ENSMUSG00000074682/ENSMUSG00000079363/ENSMUSG00000079685/ENSMUSG00000040033/ENSMUSG00000053219/ENSMUSG00000031289/ENSMUSG00000034330/ENSMUSG00000000244/ENSMUSG00000022018/ENSMUSG00000078452/ENSMUSG00000053158/ENSMUSG00000015950/ENSMUSG00000017697/ENSMUSG00000058818/…	-0.232208
BP	GO:0002429	immune response-activating cell surface receptor signaling pathway	154	-0.664479	-1.68057	9.26022e-05	0.0250952	0.0239674	1803	tags=25%, list=11%, signal=23%	ENSMUSG00000005057/ENSMUSG00000031377/ENSMUSG00000020437/ENSMUSG00000095079/ENSMUSG00000042677/ENSMUSG00000003379/ENSMUSG00000034330/ENSMUSG00000017697/ENSMUSG00000047098/ENSMUSG00000036712/ENSMUSG00000002699/ENSMUSG00000006134/ENSMUSG00000019843/ENSMUSG00000034833/ENSMUSG00000051314/ENSMUSG00000003873/ENSMUSG00000032688/ENSMUSG00000076937/ENSMUSG00000035914/ENSMUSG00000028790/ENSMUSG00000030577/…	-1.62038
BP	GO:0002757	immune response-activating signal transduction	155	-0.667251	-1.68634	7.34852e-05	0.0208993	0.0199601	1803	tags=26%, list=11%, signal=23%	ENSMUSG00000005057/ENSMUSG00000031377/ENSMUSG00000020437/ENSMUSG00000095079/ENSMUSG00000042677/ENSMUSG00000003379/ENSMUSG00000034330/ENSMUSG00000017697/ENSMUSG00000047098/ENSMUSG00000036712/ENSMUSG00000002699/ENSMUSG00000006134/ENSMUSG00000019843/ENSMUSG00000034833/ENSMUSG00000051314/ENSMUSG00000003873/ENSMUSG00000032688/ENSMUSG00000039005/ENSMUSG00000076937/ENSMUSG00000035914/ENSMUSG00000028790/…	-1.69984
BP	GO:0002768	immune response-regulating cell surface receptor signaling pathway	159	-0.666815	-1.68714	7.40346e-05	0.0208993	0.0199601	1803	tags=25%, list=11%, signal=23%	ENSMUSG00000005057/ENSMUSG00000031377/ENSMUSG00000020437/ENSMUSG00000095079/ENSMUSG00000042677/ENSMUSG00000003379/ENSMUSG00000034330/ENSMUSG00000017697/ENSMUSG00000047098/ENSMUSG00000036712/ENSMUSG00000002699/ENSMUSG00000006134/ENSMUSG00000019843/ENSMUSG00000034833/ENSMUSG00000051314/ENSMUSG00000003873/ENSMUSG00000032688/ENSMUSG00000005672/ENSMUSG00000076937/ENSMUSG00000035914/ENSMUSG00000028790/…	-1.69984
BP	GO:0002764	immune response-regulating signaling pathway	162	-0.669219	-1.69577	3.3026e-05	0.0114744	0.0109587	1803	tags=25%, list=11%, signal=23%	ENSMUSG00000005057/ENSMUSG00000031377/ENSMUSG00000020437/ENSMUSG00000095079/ENSMUSG00000042677/ENSMUSG00000003379/ENSMUSG00000034330/ENSMUSG00000017697/ENSMUSG00000047098/ENSMUSG00000036712/ENSMUSG00000002699/ENSMUSG00000006134/ENSMUSG00000019843/ENSMUSG00000034833/ENSMUSG00000051314/ENSMUSG00000003873/ENSMUSG00000032688/ENSMUSG00000005672/ENSMUSG00000039005/ENSMUSG00000076937/ENSMUSG00000035914/…	-1.96024
BP	GO:0045087	innate immune response	530	-0.396383	-1.11039	0.13945	0.605217	0.578018	1610	tags=17%, list=10%, signal=15%	ENSMUSG00000095079/ENSMUSG00000021624/ENSMUSG00000041827/ENSMUSG00000074682/ENSMUSG00000079363/ENSMUSG00000079685/ENSMUSG00000026879/ENSMUSG00000027579/ENSMUSG00000040033/ENSMUSG00000072601/ENSMUSG00000078922/ENSMUSG00000024045/ENSMUSG00000004814/ENSMUSG00000021423/ENSMUSG00000051498/ENSMUSG00000078452/ENSMUSG00000053158/ENSMUSG00000019850/ENSMUSG00000030165/ENSMUSG00000072596/ENSMUSG00000038576/…	-0.238059
BP	GO:0042851	L-alanine metabolic process	3	0.635404	0.89268	0.695749	0.89734	0.857013	2328	tags=33%, list=14%, signal=29%	ENSMUSG00000031700	0.0670127
BP	GO:0045321	leukocyte activation	675	-0.493353	-1.41114	0.000105601	0.0264981	0.0253073	1760	tags=20%, list=11%, signal=18%	ENSMUSG00000005125/ENSMUSG00000048163/ENSMUSG00000015314/ENSMUSG00000037103/ENSMUSG00000044206/ENSMUSG00000034957/ENSMUSG00000051506/ENSMUSG00000020115/ENSMUSG00000044258/ENSMUSG00000000290/ENSMUSG00000036904/ENSMUSG00000062312/ENSMUSG00000095079/ENSMUSG00000021624/ENSMUSG00000039834/ENSMUSG00000039699/ENSMUSG00000056153/ENSMUSG00000042677/ENSMUSG00000079685/ENSMUSG00000026879/ENSMUSG00000003379/…	-1.59675
BP	GO:0007159	leukocyte cell-cell adhesion	263	-0.498816	-1.33036	0.015698	0.399002	0.38107	1357	tags=17%, list=8%, signal=16%	ENSMUSG00000026581/ENSMUSG00000017697/ENSMUSG00000031217/ENSMUSG00000036712/ENSMUSG00000035042/ENSMUSG00000018654/ENSMUSG00000032035/ENSMUSG00000041313/ENSMUSG00000015396/ENSMUSG00000020198/ENSMUSG00000024610/ENSMUSG00000034833/ENSMUSG00000049307/ENSMUSG00000019982/ENSMUSG00000029554/ENSMUSG00000006538/ENSMUSG00000005087/ENSMUSG00000030748/ENSMUSG00000032688/ENSMUSG00000003882/ENSMUSG00000073421/…	-0.418995
BP	GO:0002521	leukocyte differentiation	431	-0.474258	-1.31765	0.00836586	0.319888	0.305512	1686	tags=20%, list=10%, signal=18%	ENSMUSG00000034957/ENSMUSG00000044258/ENSMUSG00000036904/ENSMUSG00000062312/ENSMUSG00000039699/ENSMUSG00000042677/ENSMUSG00000003379/ENSMUSG00000014905/ENSMUSG00000034330/ENSMUSG00000028988/ENSMUSG00000053158/ENSMUSG00000017697/ENSMUSG00000058818/ENSMUSG00000019850/ENSMUSG00000020453/ENSMUSG00000036712/ENSMUSG00000028717/ENSMUSG00000035042/ENSMUSG00000051212/ENSMUSG00000018654/ENSMUSG00000006445/…	-0.514972
BP	GO:0002443	leukocyte mediated immunity	293	-0.493588	-1.32599	0.0121095	0.36296	0.346649	1677	tags=18%, list=10%, signal=17%	ENSMUSG00000020437/ENSMUSG00000000290/ENSMUSG00000095079/ENSMUSG00000079685/ENSMUSG00000053219/ENSMUSG00000031289/ENSMUSG00000078452/ENSMUSG00000053158/ENSMUSG00000015950/ENSMUSG00000058818/ENSMUSG00000038260/ENSMUSG00000030165/ENSMUSG00000038576/ENSMUSG00000024610/ENSMUSG00000026068/ENSMUSG00000047123/ENSMUSG00000028691/ENSMUSG00000030748/ENSMUSG00000026616/ENSMUSG00000032688/ENSMUSG00000005672/…	-0.460111
BP	GO:0008610	lipid biosynthetic process	477	0.56241	1.58175	3.5527e-06	0.00244123	0.00233151	1187	tags=19%, list=7%, signal=19%	ENSMUSG00000024892/ENSMUSG00000031906/ENSMUSG00000026675/ENSMUSG00000029059/ENSMUSG00000069456/ENSMUSG00000024164/ENSMUSG00000026623/ENSMUSG00000031349/ENSMUSG00000031604/ENSMUSG00000038641/ENSMUSG00000022215/ENSMUSG00000033629/ENSMUSG00000027035/ENSMUSG00000001211/ENSMUSG00000093930/ENSMUSG00000001467/ENSMUSG00000028655/ENSMUSG00000030382/ENSMUSG00000060002/ENSMUSG00000036775/ENSMUSG00000052534/…	2.63236
BP	GO:0046649	lymphocyte activation	554	-0.517185	-1.45405	6.32824e-05	0.0195289	0.0186513	1670	tags=20%, list=10%, signal=18%	ENSMUSG00000051506/ENSMUSG00000020115/ENSMUSG00000044258/ENSMUSG00000000290/ENSMUSG00000036904/ENSMUSG00000062312/ENSMUSG00000095079/ENSMUSG00000021624/ENSMUSG00000039834/ENSMUSG00000056153/ENSMUSG00000042677/ENSMUSG00000079685/ENSMUSG00000026879/ENSMUSG00000003379/ENSMUSG00000037922/ENSMUSG00000014905/ENSMUSG00000034330/ENSMUSG00000078452/ENSMUSG00000017697/ENSMUSG00000031217/ENSMUSG00000019850/…	-1.72929
BP	GO:0030098	lymphocyte differentiation	295	-0.526228	-1.41373	0.00253281	0.187539	0.179111	1658	tags=22%, list=10%, signal=20%	ENSMUSG00000044258/ENSMUSG00000036904/ENSMUSG00000062312/ENSMUSG00000042677/ENSMUSG00000003379/ENSMUSG00000014905/ENSMUSG00000034330/ENSMUSG00000017697/ENSMUSG00000019850/ENSMUSG00000020453/ENSMUSG00000036712/ENSMUSG00000051212/ENSMUSG00000018654/ENSMUSG00000002983/ENSMUSG00000015396/ENSMUSG00000020198/ENSMUSG00000024610/ENSMUSG00000026162/ENSMUSG00000090019/ENSMUSG00000034833/ENSMUSG00000039621/…	-0.746879
BP	GO:0046651	lymphocyte proliferation	221	-0.638492	-1.67367	1.84e-05	0.00733294	0.0070034	1754	tags=25%, list=11%, signal=23%	ENSMUSG00000032475/ENSMUSG00000004296/ENSMUSG00000024241/ENSMUSG00000024425/ENSMUSG00000047139/ENSMUSG00000030579/ENSMUSG00000031207/ENSMUSG00000031642/ENSMUSG00000015314/ENSMUSG00000044206/ENSMUSG00000020115/ENSMUSG00000000290/ENSMUSG00000062312/ENSMUSG00000021624/ENSMUSG00000039834/ENSMUSG00000003379/ENSMUSG00000017697/ENSMUSG00000031217/ENSMUSG00000030468/ENSMUSG00000035042/ENSMUSG00000051212/…	-2.15469
BP	GO:0000278	mitotic cell cycle	734	-0.396845	-1.14137	0.0661765	0.538731	0.51452	2641	tags=19%, list=16%, signal=17%	ENSMUSG00000041431/ENSMUSG00000026683/ENSMUSG00000017950/ENSMUSG00000029913/ENSMUSG00000035614/ENSMUSG00000033323/ENSMUSG00000027469/ENSMUSG00000036986/ENSMUSG00000033596/ENSMUSG00000036672/ENSMUSG00000024370/ENSMUSG00000072082/ENSMUSG00000031971/ENSMUSG00000042364/ENSMUSG00000020745/ENSMUSG00000025758/ENSMUSG00000029177/ENSMUSG00000022070/ENSMUSG00000034165/ENSMUSG00000032376/ENSMUSG00000045328/…	-0.288598
BP	GO:1903047	mitotic cell cycle process	608	-0.381719	-1.08192	0.198529	0.660598	0.63091	3430	tags=26%, list=21%, signal=22%	ENSMUSG00000028044/ENSMUSG00000038685/ENSMUSG00000020914/ENSMUSG00000028587/ENSMUSG00000035509/ENSMUSG00000037443/ENSMUSG00000006585/ENSMUSG00000029283/ENSMUSG00000035960/ENSMUSG00000026778/ENSMUSG00000036875/ENSMUSG00000027715/ENSMUSG00000002055/ENSMUSG00000027490/ENSMUSG00000027323/ENSMUSG00000024791/ENSMUSG00000063275/ENSMUSG00000029999/ENSMUSG00000027933/ENSMUSG00000039055/ENSMUSG00000027510/…	-0.200032
BP	GO:0072329	monocarboxylic acid catabolic process	111	0.727623	1.77959	4.58795e-05	0.0152943	0.0146069	1499	tags=34%, list=9%, signal=31%	ENSMUSG00000021226/ENSMUSG00000021417/ENSMUSG00000038641/ENSMUSG00000023832/ENSMUSG00000062908/ENSMUSG00000028655/ENSMUSG00000024900/ENSMUSG00000019806/ENSMUSG00000025176/ENSMUSG00000025465/ENSMUSG00000020777/ENSMUSG00000090150/ENSMUSG00000028223/ENSMUSG00000031378/ENSMUSG00000026853/ENSMUSG00000039202/ENSMUSG00000062480/ENSMUSG00000027984/ENSMUSG00000024987/ENSMUSG00000010651/ENSMUSG00000055782/…	1.83544
BP	GO:0032787	monocarboxylic acid metabolic process	503	0.62843	1.77552	2.11141e-10	1.43048e-06	1.36619e-06	1108	tags=21%, list=7%, signal=20%	ENSMUSG00000040660/ENSMUSG00000037440/ENSMUSG00000024892/ENSMUSG00000025003/ENSMUSG00000002944/ENSMUSG00000031299/ENSMUSG00000021226/ENSMUSG00000032808/ENSMUSG00000010025/ENSMUSG00000021228/ENSMUSG00000020010/ENSMUSG00000028715/ENSMUSG00000066072/ENSMUSG00000039783/ENSMUSG00000029059/ENSMUSG00000069456/ENSMUSG00000023019/ENSMUSG00000024164/ENSMUSG00000026623/ENSMUSG00000021417/ENSMUSG00000042248/…	5.86449
BP	GO:0032943	mononuclear cell proliferation	224	-0.632573	-1.6622	2.73901e-05	0.00976674	0.00932781	1754	tags=25%, list=11%, signal=23%	ENSMUSG00000032475/ENSMUSG00000004296/ENSMUSG00000024241/ENSMUSG00000024425/ENSMUSG00000047139/ENSMUSG00000030579/ENSMUSG00000031207/ENSMUSG00000031642/ENSMUSG00000015314/ENSMUSG00000044206/ENSMUSG00000020115/ENSMUSG00000000290/ENSMUSG00000062312/ENSMUSG00000021624/ENSMUSG00000039834/ENSMUSG00000003379/ENSMUSG00000017697/ENSMUSG00000031217/ENSMUSG00000030468/ENSMUSG00000035042/ENSMUSG00000051212/…	-2.03022
BP	GO:0016071	mRNA metabolic process	581	-0.351017	-0.996011	0.471326	0.829378	0.792106	3069	tags=19%, list=19%, signal=16%	ENSMUSG00000045817/ENSMUSG00000094936/ENSMUSG00000039218/ENSMUSG00000036109/ENSMUSG00000021938/ENSMUSG00000041477/ENSMUSG00000036270/ENSMUSG00000042772/ENSMUSG00000068479/ENSMUSG00000063550/ENSMUSG00000000838/ENSMUSG00000035139/ENSMUSG00000005682/ENSMUSG00000029169/ENSMUSG00000050188/ENSMUSG00000029227/ENSMUSG00000055932/ENSMUSG00000025500/ENSMUSG00000022160/ENSMUSG00000024422/ENSMUSG00000063511/…	-0.101217
BP	GO:0006397	mRNA processing	423	-0.365735	-1.01457	0.4	0.799174	0.763259	2914	tags=18%, list=18%, signal=15%	ENSMUSG00000068479/ENSMUSG00000063550/ENSMUSG00000000838/ENSMUSG00000005682/ENSMUSG00000029169/ENSMUSG00000050188/ENSMUSG00000029227/ENSMUSG00000025500/ENSMUSG00000022160/ENSMUSG00000024422/ENSMUSG00000063511/ENSMUSG00000041431/ENSMUSG00000002129/ENSMUSG00000024097/ENSMUSG00000040621/ENSMUSG00000019432/ENSMUSG00000040720/ENSMUSG00000009535/ENSMUSG00000005687/ENSMUSG00000022139/ENSMUSG00000063919/…	-0.117328
BP	GO:0000398	mRNA splicing, via spliceosome	246	-0.325084	-0.861336	0.857671	0.953828	0.910962	3060	tags=21%, list=19%, signal=17%	ENSMUSG00000094936/ENSMUSG00000036109/ENSMUSG00000021938/ENSMUSG00000068479/ENSMUSG00000063550/ENSMUSG00000000838/ENSMUSG00000025500/ENSMUSG00000022160/ENSMUSG00000024422/ENSMUSG00000063511/ENSMUSG00000002129/ENSMUSG00000024097/ENSMUSG00000040621/ENSMUSG00000019432/ENSMUSG00000005687/ENSMUSG00000022139/ENSMUSG00000063919/ENSMUSG00000018974/ENSMUSG00000030056/ENSMUSG00000021134/ENSMUSG00000029817/…	-0.0404996
BP	GO:0034470	ncRNA processing	346	-0.43409	-1.18278	0.0827338	0.541789	0.517441	2135	tags=17%, list=13%, signal=15%	ENSMUSG00000033909/ENSMUSG00000022160/ENSMUSG00000035378/ENSMUSG00000036983/ENSMUSG00000031171/ENSMUSG00000025995/ENSMUSG00000031949/ENSMUSG00000035601/ENSMUSG00000017264/ENSMUSG00000037085/ENSMUSG00000020228/ENSMUSG00000044763/ENSMUSG00000018405/ENSMUSG00000055065/ENSMUSG00000047909/ENSMUSG00000029034/ENSMUSG00000030204/ENSMUSG00000053286/ENSMUSG00000026377/ENSMUSG00000057572/ENSMUSG00000035047/…	-0.286139
BP	GO:1903573	negative regulation of response to endoplasmic reticulum stress	49	-0.561115	-1.22045	0.174067	0.633612	0.605137	849	tags=12%, list=5%, signal=12%	ENSMUSG00000009092/ENSMUSG00000020571/ENSMUSG00000027230/ENSMUSG00000032115/ENSMUSG00000075701/ENSMUSG00000071655	-0.218146
BP	GO:0050657	nucleic acid transport	141	0.402383	1.01389	0.391863	0.793684	0.758015	282	tags=2%, list=2%, signal=2%	ENSMUSG00000024986/ENSMUSG00000033581/ENSMUSG00000116564	0.120322
BP	GO:0055086	nucleobase-containing small molecule metabolic process	415	0.599459	1.66967	1.05808e-06	0.00130336	0.00124479	1718	tags=24%, list=11%, signal=22%	ENSMUSG00000031299/ENSMUSG00000021226/ENSMUSG00000021228/ENSMUSG00000039783/ENSMUSG00000023019/ENSMUSG00000033308/ENSMUSG00000024899/ENSMUSG00000052392/ENSMUSG00000043487/ENSMUSG00000061838/ENSMUSG00000093930/ENSMUSG00000058624/ENSMUSG00000021236/ENSMUSG00000069805/ENSMUSG00000020534/ENSMUSG00000060317/ENSMUSG00000033610/ENSMUSG00000041939/ENSMUSG00000018846/ENSMUSG00000030225/ENSMUSG00000028527/…	2.90491
BP	GO:0006753	nucleoside phosphate metabolic process	357	0.60278	1.66643	2.72948e-06	0.00231152	0.00220764	1718	tags=25%, list=11%, signal=23%	ENSMUSG00000031299/ENSMUSG00000021226/ENSMUSG00000021228/ENSMUSG00000039783/ENSMUSG00000023019/ENSMUSG00000024899/ENSMUSG00000052392/ENSMUSG00000043487/ENSMUSG00000061838/ENSMUSG00000093930/ENSMUSG00000021236/ENSMUSG00000069805/ENSMUSG00000020534/ENSMUSG00000060317/ENSMUSG00000033610/ENSMUSG00000041939/ENSMUSG00000018846/ENSMUSG00000030225/ENSMUSG00000028527/ENSMUSG00000024228/ENSMUSG00000020899/…	2.65607
BP	GO:0009117	nucleotide metabolic process	350	0.610744	1.68287	1.43928e-06	0.00139302	0.00133042	1718	tags=25%, list=11%, signal=23%	ENSMUSG00000031299/ENSMUSG00000021226/ENSMUSG00000021228/ENSMUSG00000039783/ENSMUSG00000023019/ENSMUSG00000024899/ENSMUSG00000052392/ENSMUSG00000043487/ENSMUSG00000061838/ENSMUSG00000093930/ENSMUSG00000021236/ENSMUSG00000069805/ENSMUSG00000020534/ENSMUSG00000060317/ENSMUSG00000033610/ENSMUSG00000041939/ENSMUSG00000018846/ENSMUSG00000030225/ENSMUSG00000028527/ENSMUSG00000024228/ENSMUSG00000020899/…	2.87601
BP	GO:0016054	organic acid catabolic process	199	0.687213	1.79527	1.26367e-06	0.00131713	0.00125794	1499	tags=32%, list=9%, signal=30%	ENSMUSG00000021226/ENSMUSG00000037798/ENSMUSG00000009614/ENSMUSG00000039783/ENSMUSG00000021417/ENSMUSG00000052392/ENSMUSG00000038641/ENSMUSG00000023832/ENSMUSG00000062908/ENSMUSG00000028655/ENSMUSG00000034456/ENSMUSG00000024900/ENSMUSG00000020534/ENSMUSG00000019806/ENSMUSG00000031672/ENSMUSG00000026307/ENSMUSG00000025176/ENSMUSG00000025465/ENSMUSG00000021033/ENSMUSG00000020777/ENSMUSG00000090150/…	2.90034
BP	GO:0019637	organophosphate metabolic process	709	0.523475	1.52962	3.60328e-06	0.00244123	0.00233151	1718	tags=19%, list=11%, signal=18%	ENSMUSG00000024892/ENSMUSG00000031299/ENSMUSG00000031906/ENSMUSG00000021226/ENSMUSG00000021228/ENSMUSG00000039783/ENSMUSG00000023019/ENSMUSG00000026623/ENSMUSG00000026701/ENSMUSG00000024899/ENSMUSG00000052392/ENSMUSG00000043487/ENSMUSG00000022215/ENSMUSG00000061838/ENSMUSG00000001211/ENSMUSG00000093930/ENSMUSG00000021236/ENSMUSG00000069805/ENSMUSG00000020534/ENSMUSG00000060317/ENSMUSG00000036918/…	2.63236
BP	GO:0019532	oxalate transport	3	-0.964549	-1.34203	0.024665	0.460345	0.439657	307	tags=67%, list=2%, signal=65%	ENSMUSG00000046959/ENSMUSG00000023259	-0.356886
BP	GO:0055114	oxidation-reduction process	731	0.565774	1.65791	4.79737e-09	2.16681e-05	2.06943e-05	1499	tags=22%, list=9%, signal=21%	ENSMUSG00000040660/ENSMUSG00000025003/ENSMUSG00000002944/ENSMUSG00000031299/ENSMUSG00000026675/ENSMUSG00000032808/ENSMUSG00000010025/ENSMUSG00000028715/ENSMUSG00000009614/ENSMUSG00000066072/ENSMUSG00000029059/ENSMUSG00000069456/ENSMUSG00000023019/ENSMUSG00000033308/ENSMUSG00000031349/ENSMUSG00000026701/ENSMUSG00000057722/ENSMUSG00000021417/ENSMUSG00000042248/ENSMUSG00000038641/ENSMUSG00000000440/…	4.68415
BP	GO:0022409	positive regulation of cell-cell adhesion	207	-0.58123	-1.51083	0.000831297	0.10936	0.104445	1350	tags=21%, list=8%, signal=19%	ENSMUSG00000017697/ENSMUSG00000031217/ENSMUSG00000036712/ENSMUSG00000035042/ENSMUSG00000018654/ENSMUSG00000032035/ENSMUSG00000079227/ENSMUSG00000041313/ENSMUSG00000015396/ENSMUSG00000020198/ENSMUSG00000024610/ENSMUSG00000034833/ENSMUSG00000049307/ENSMUSG00000019982/ENSMUSG00000006538/ENSMUSG00000005087/ENSMUSG00000030748/ENSMUSG00000032688/ENSMUSG00000011256/ENSMUSG00000028909/ENSMUSG00000003882/…	-0.981111
BP	GO:0050778	positive regulation of immune response	399	-0.440228	-1.20841	0.0471869	0.536478	0.512368	1837	tags=20%, list=11%, signal=18%	ENSMUSG00000032498/ENSMUSG00000037012/ENSMUSG00000005057/ENSMUSG00000022149/ENSMUSG00000015314/ENSMUSG00000031377/ENSMUSG00000044206/ENSMUSG00000020437/ENSMUSG00000020115/ENSMUSG00000000290/ENSMUSG00000095079/ENSMUSG00000042677/ENSMUSG00000074682/ENSMUSG00000079685/ENSMUSG00000003379/ENSMUSG00000034330/ENSMUSG00000022018/ENSMUSG00000078452/ENSMUSG00000017697/ENSMUSG00000047098/ENSMUSG00000038576/…	-0.290418
BP	GO:0002684	positive regulation of immune system process	684	-0.452791	-1.29563	0.00354522	0.22385	0.21379	1917	tags=19%, list=12%, signal=18%	ENSMUSG00000026797/ENSMUSG00000019326/ENSMUSG00000019966/ENSMUSG00000038065/ENSMUSG00000052593/ENSMUSG00000032498/ENSMUSG00000037012/ENSMUSG00000005057/ENSMUSG00000022149/ENSMUSG00000015314/ENSMUSG00000031377/ENSMUSG00000027030/ENSMUSG00000044206/ENSMUSG00000034957/ENSMUSG00000020437/ENSMUSG00000020115/ENSMUSG00000000290/ENSMUSG00000095079/ENSMUSG00000039145/ENSMUSG00000039834/ENSMUSG00000042677/…	-0.670012
BP	GO:0002696	positive regulation of leukocyte activation	265	-0.511788	-1.3651	0.0126105	0.368799	0.352225	1370	tags=20%, list=8%, signal=19%	ENSMUSG00000034957/ENSMUSG00000000290/ENSMUSG00000095079/ENSMUSG00000039834/ENSMUSG00000079685/ENSMUSG00000051498/ENSMUSG00000078452/ENSMUSG00000017697/ENSMUSG00000031217/ENSMUSG00000036712/ENSMUSG00000035042/ENSMUSG00000051212/ENSMUSG00000018654/ENSMUSG00000041313/ENSMUSG00000015396/ENSMUSG00000020198/ENSMUSG00000024610/ENSMUSG00000034833/ENSMUSG00000019982/ENSMUSG00000006538/ENSMUSG00000047123/…	-0.45318
BP	GO:0006457	protein folding	139	-0.409844	-1.02319	0.396975	0.797345	0.761512	1232	tags=14%, list=8%, signal=13%	ENSMUSG00000030968/ENSMUSG00000032383/ENSMUSG00000004460/ENSMUSG00000030219/ENSMUSG00000024610/ENSMUSG00000024350/ENSMUSG00000039233/ENSMUSG00000009030/ENSMUSG00000004951/ENSMUSG00000015357/ENSMUSG00000020048/ENSMUSG00000037649/ENSMUSG00000032525/ENSMUSG00000028641/ENSMUSG00000032932/ENSMUSG00000036854/ENSMUSG00000037548/ENSMUSG00000000826/ENSMUSG00000026864	-0.118323
BP	GO:0006163	purine nucleotide metabolic process	287	0.618716	1.67404	6.78716e-06	0.00376277	0.00359367	1718	tags=26%, list=11%, signal=23%	ENSMUSG00000031299/ENSMUSG00000021226/ENSMUSG00000021228/ENSMUSG00000023019/ENSMUSG00000024899/ENSMUSG00000052392/ENSMUSG00000043487/ENSMUSG00000061838/ENSMUSG00000093930/ENSMUSG00000021236/ENSMUSG00000069805/ENSMUSG00000060317/ENSMUSG00000033610/ENSMUSG00000041939/ENSMUSG00000018846/ENSMUSG00000028527/ENSMUSG00000020899/ENSMUSG00000060579/ENSMUSG00000031432/ENSMUSG00000031545/ENSMUSG00000042638/…	2.44446
BP	GO:0009150	purine ribonucleotide metabolic process	268	0.625783	1.68553	7.74719e-06	0.00376277	0.00359367	1685	tags=25%, list=10%, signal=23%	ENSMUSG00000031299/ENSMUSG00000021226/ENSMUSG00000021228/ENSMUSG00000023019/ENSMUSG00000024899/ENSMUSG00000052392/ENSMUSG00000043487/ENSMUSG00000061838/ENSMUSG00000093930/ENSMUSG00000021236/ENSMUSG00000069805/ENSMUSG00000060317/ENSMUSG00000033610/ENSMUSG00000041939/ENSMUSG00000018846/ENSMUSG00000028527/ENSMUSG00000020899/ENSMUSG00000031432/ENSMUSG00000031545/ENSMUSG00000042638/ENSMUSG00000004040/…	2.44446
BP	GO:0072521	purine-containing compound metabolic process	321	0.633283	1.73514	2.20441e-07	0.000426712	0.000407535	1718	tags=26%, list=11%, signal=24%	ENSMUSG00000031299/ENSMUSG00000021226/ENSMUSG00000005107/ENSMUSG00000021228/ENSMUSG00000023019/ENSMUSG00000033308/ENSMUSG00000024899/ENSMUSG00000052392/ENSMUSG00000043487/ENSMUSG00000061838/ENSMUSG00000093930/ENSMUSG00000058624/ENSMUSG00000021236/ENSMUSG00000069805/ENSMUSG00000020534/ENSMUSG00000060317/ENSMUSG00000033610/ENSMUSG00000041939/ENSMUSG00000078650/ENSMUSG00000018846/ENSMUSG00000028527/…	3.38984
BP	GO:0009078	pyruvate family amino acid metabolic process	3	0.635404	0.89268	0.695749	0.89734	0.857013	2328	tags=33%, list=14%, signal=29%	ENSMUSG00000031700	0.0670127
BP	GO:0000381	regulation of alternative mRNA splicing, via spliceosome	62	-0.378006	-0.837462	0.775093	0.923216	0.881726	3060	tags=26%, list=19%, signal=21%	ENSMUSG00000094936/ENSMUSG00000036109/ENSMUSG00000000838/ENSMUSG00000024097/ENSMUSG00000022139/ENSMUSG00000063919/ENSMUSG00000018974/ENSMUSG00000021134/ENSMUSG00000055065/ENSMUSG00000018765/ENSMUSG00000031060/ENSMUSG00000030411/ENSMUSG00000016921/ENSMUSG00000029538/ENSMUSG00000022858/ENSMUSG00000028790	-0.0546662
BP	GO:0050864	regulation of B cell activation	110	-0.740303	-1.78062	5.69569e-06	0.00350803	0.00335037	2108	tags=29%, list=13%, signal=25%	ENSMUSG00000024425/ENSMUSG00000047139/ENSMUSG00000079109/ENSMUSG00000030579/ENSMUSG00000032498/ENSMUSG00000095079/ENSMUSG00000037922/ENSMUSG00000017697/ENSMUSG00000019850/ENSMUSG00000036712/ENSMUSG00000030468/ENSMUSG00000051212/ENSMUSG00000024610/ENSMUSG00000047123/ENSMUSG00000039005/ENSMUSG00000076937/ENSMUSG00000018168/ENSMUSG00000019256/ENSMUSG00000030577/ENSMUSG00000057406/ENSMUSG00000076498/…	-2.47491
BP	GO:0050865	regulation of cell activation	468	-0.49258	-1.37671	0.00194051	0.169063	0.161466	1748	tags=19%, list=11%, signal=18%	ENSMUSG00000037103/ENSMUSG00000044206/ENSMUSG00000034957/ENSMUSG00000044258/ENSMUSG00000000290/ENSMUSG00000062312/ENSMUSG00000095079/ENSMUSG00000039834/ENSMUSG00000056153/ENSMUSG00000042677/ENSMUSG00000079685/ENSMUSG00000026879/ENSMUSG00000037922/ENSMUSG00000031289/ENSMUSG00000000244/ENSMUSG00000051498/ENSMUSG00000078452/ENSMUSG00000053158/ENSMUSG00000017697/ENSMUSG00000031217/ENSMUSG00000019850/…	-0.79192
BP	GO:0022407	regulation of cell-cell adhesion	334	-0.509698	-1.38217	0.0060829	0.275055	0.262694	1373	tags=17%, list=8%, signal=16%	ENSMUSG00000022018/ENSMUSG00000017697/ENSMUSG00000031217/ENSMUSG00000019850/ENSMUSG00000036712/ENSMUSG00000035042/ENSMUSG00000018654/ENSMUSG00000032035/ENSMUSG00000079227/ENSMUSG00000041313/ENSMUSG00000015396/ENSMUSG00000020198/ENSMUSG00000041607/ENSMUSG00000024610/ENSMUSG00000034833/ENSMUSG00000049307/ENSMUSG00000019982/ENSMUSG00000029554/ENSMUSG00000006538/ENSMUSG00000005087/ENSMUSG00000030748/…	-0.58055
BP	GO:0050776	regulation of immune response	531	-0.41772	-1.17104	0.0618182	0.536936	0.512805	1837	tags=19%, list=11%, signal=17%	ENSMUSG00000032498/ENSMUSG00000037012/ENSMUSG00000005057/ENSMUSG00000022149/ENSMUSG00000032083/ENSMUSG00000015314/ENSMUSG00000031377/ENSMUSG00000044206/ENSMUSG00000020437/ENSMUSG00000020115/ENSMUSG00000000290/ENSMUSG00000095079/ENSMUSG00000042677/ENSMUSG00000074682/ENSMUSG00000079685/ENSMUSG00000003379/ENSMUSG00000031289/ENSMUSG00000034330/ENSMUSG00000022018/ENSMUSG00000078452/ENSMUSG00000053158/…	-0.290047
BP	GO:0002694	regulation of leukocyte activation	427	-0.47891	-1.32783	0.00550256	0.263042	0.251221	1748	tags=19%, list=11%, signal=18%	ENSMUSG00000037103/ENSMUSG00000044206/ENSMUSG00000034957/ENSMUSG00000044258/ENSMUSG00000000290/ENSMUSG00000062312/ENSMUSG00000095079/ENSMUSG00000039834/ENSMUSG00000056153/ENSMUSG00000042677/ENSMUSG00000079685/ENSMUSG00000026879/ENSMUSG00000037922/ENSMUSG00000031289/ENSMUSG00000000244/ENSMUSG00000051498/ENSMUSG00000078452/ENSMUSG00000053158/ENSMUSG00000017697/ENSMUSG00000031217/ENSMUSG00000019850/…	-0.599944
BP	GO:1903037	regulation of leukocyte cell-cell adhesion	235	-0.49669	-1.31323	0.0391123	0.511209	0.488235	1350	tags=18%, list=8%, signal=17%	ENSMUSG00000017697/ENSMUSG00000031217/ENSMUSG00000036712/ENSMUSG00000035042/ENSMUSG00000018654/ENSMUSG00000032035/ENSMUSG00000041313/ENSMUSG00000015396/ENSMUSG00000020198/ENSMUSG00000024610/ENSMUSG00000034833/ENSMUSG00000049307/ENSMUSG00000019982/ENSMUSG00000029554/ENSMUSG00000006538/ENSMUSG00000005087/ENSMUSG00000030748/ENSMUSG00000032688/ENSMUSG00000003882/ENSMUSG00000073421/ENSMUSG00000037902/…	-0.311371
BP	GO:0051249	regulation of lymphocyte activation	351	-0.497739	-1.35355	0.00536302	0.262771	0.250962	1611	tags=19%, list=10%, signal=18%	ENSMUSG00000037103/ENSMUSG00000044206/ENSMUSG00000044258/ENSMUSG00000062312/ENSMUSG00000095079/ENSMUSG00000039834/ENSMUSG00000056153/ENSMUSG00000042677/ENSMUSG00000079685/ENSMUSG00000026879/ENSMUSG00000037922/ENSMUSG00000078452/ENSMUSG00000017697/ENSMUSG00000031217/ENSMUSG00000019850/ENSMUSG00000036712/ENSMUSG00000030468/ENSMUSG00000035042/ENSMUSG00000051212/ENSMUSG00000018654/ENSMUSG00000041313/…	-0.600393
BP	GO:1903311	regulation of mRNA metabolic process	228	-0.29382	-0.773986	0.988889	0.99709	0.95228	3385	tags=22%, list=21%, signal=18%	ENSMUSG00000035960/ENSMUSG00000054065/ENSMUSG00000027490/ENSMUSG00000027551/ENSMUSG00000023951/ENSMUSG00000000142/ENSMUSG00000027510/ENSMUSG00000045817/ENSMUSG00000094936/ENSMUSG00000036109/ENSMUSG00000063550/ENSMUSG00000000838/ENSMUSG00000035139/ENSMUSG00000055932/ENSMUSG00000025500/ENSMUSG00000022160/ENSMUSG00000063511/ENSMUSG00000041431/ENSMUSG00000024097/ENSMUSG00000032841/ENSMUSG00000040720/…	-0.0212354
BP	GO:0050684	regulation of mRNA processing	134	0.306768	0.770265	0.961864	0.986322	0.941996	1212	tags=4%, list=7%, signal=4%	ENSMUSG00000026701/ENSMUSG00000022332/ENSMUSG00000028382/ENSMUSG00000039878/ENSMUSG00000024735/ENSMUSG00000064138	0.0259508
BP	GO:0048024	regulation of mRNA splicing, via spliceosome	97	0.399264	0.953162	0.559471	0.859428	0.820805	1212	tags=6%, list=7%, signal=6%	ENSMUSG00000026701/ENSMUSG00000022332/ENSMUSG00000028382/ENSMUSG00000039878/ENSMUSG00000024735/ENSMUSG00000064138	0.0857602
BP	GO:1905897	regulation of response to endoplasmic reticulum stress	82	-0.655814	-1.52031	0.00786784	0.313404	0.29932	987	tags=26%, list=6%, signal=24%	ENSMUSG00000032475/ENSMUSG00000004221/ENSMUSG00000024392/ENSMUSG00000020521/ENSMUSG00000029616/ENSMUSG00000049488/ENSMUSG00000031668/ENSMUSG00000003873/ENSMUSG00000009092/ENSMUSG00000020571/ENSMUSG00000017707/ENSMUSG00000053334/ENSMUSG00000027230/ENSMUSG00000032575/ENSMUSG00000032115/ENSMUSG00000050148/ENSMUSG00000026278/ENSMUSG00000075701/ENSMUSG00000038312/ENSMUSG00000071655/ENSMUSG00000026656	-0.523865
BP	GO:0043484	regulation of RNA splicing	134	0.346922	0.871089	0.752119	0.91579	0.874634	1212	tags=5%, list=7%, signal=5%	ENSMUSG00000026701/ENSMUSG00000022332/ENSMUSG00000028382/ENSMUSG00000039878/ENSMUSG00000024735/ENSMUSG00000029279/ENSMUSG00000064138	0.0581737
BP	GO:0050863	regulation of T cell activation	242	-0.421419	-1.11429	0.185874	0.649892	0.620685	1721	tags=17%, list=11%, signal=16%	ENSMUSG00000044206/ENSMUSG00000044258/ENSMUSG00000062312/ENSMUSG00000056153/ENSMUSG00000042677/ENSMUSG00000026879/ENSMUSG00000017697/ENSMUSG00000031217/ENSMUSG00000036712/ENSMUSG00000035042/ENSMUSG00000018654/ENSMUSG00000041313/ENSMUSG00000015396/ENSMUSG00000020198/ENSMUSG00000024610/ENSMUSG00000034833/ENSMUSG00000019982/ENSMUSG00000029554/ENSMUSG00000006538/ENSMUSG00000005087/ENSMUSG00000030748/…	-0.207129
BP	GO:0009617	response to bacterium	462	-0.510757	-1.42506	0.000429651	0.0680951	0.0650348	1660	tags=19%, list=10%, signal=18%	ENSMUSG00000020115/ENSMUSG00000108414/ENSMUSG00000039648/ENSMUSG00000095079/ENSMUSG00000021624/ENSMUSG00000036867/ENSMUSG00000042677/ENSMUSG00000031309/ENSMUSG00000079363/ENSMUSG00000032265/ENSMUSG00000056019/ENSMUSG00000004038/ENSMUSG00000037922/ENSMUSG00000078922/ENSMUSG00000034330/ENSMUSG00000024045/ENSMUSG00000021423/ENSMUSG00000051498/ENSMUSG00000078452/ENSMUSG00000015950/ENSMUSG00000019850/…	-1.18685
BP	GO:0034976	response to endoplasmic reticulum stress	224	-0.564448	-1.48319	0.00241301	0.183117	0.174887	2117	tags=18%, list=13%, signal=16%	ENSMUSG00000018669/ENSMUSG00000004221/ENSMUSG00000024392/ENSMUSG00000031834/ENSMUSG00000004446/ENSMUSG00000037075/ENSMUSG00000020521/ENSMUSG00000019979/ENSMUSG00000019188/ENSMUSG00000029616/ENSMUSG00000027808/ENSMUSG00000014905/ENSMUSG00000049488/ENSMUSG00000025408/ENSMUSG00000026483/ENSMUSG00000052384/ENSMUSG00000030219/ENSMUSG00000037470/ENSMUSG00000031668/ENSMUSG00000032715/ENSMUSG00000024350/…	-0.757242
BP	GO:0035456	response to interferon-beta	48	-0.512151	-1.11166	0.293805	0.726581	0.693928	2463	tags=42%, list=15%, signal=35%	ENSMUSG00000024349/ENSMUSG00000068606/ENSMUSG00000074896/ENSMUSG00000090272/ENSMUSG00000068329/ENSMUSG00000026535/ENSMUSG00000042349/ENSMUSG00000038884/ENSMUSG00000078920/ENSMUSG00000078921/ENSMUSG00000078922/ENSMUSG00000073490/ENSMUSG00000070501/ENSMUSG00000039997/ENSMUSG00000043263/ENSMUSG00000046718/ENSMUSG00000037860/ENSMUSG00000040264/ENSMUSG00000034459/ENSMUSG00000018899	-0.158686
BP	GO:0035966	response to topologically incorrect protein	131	-0.634532	-1.56878	0.00132082	0.14204	0.135657	1527	tags=19%, list=9%, signal=17%	ENSMUSG00000027808/ENSMUSG00000014905/ENSMUSG00000025408/ENSMUSG00000030219/ENSMUSG00000037470/ENSMUSG00000031668/ENSMUSG00000024350/ENSMUSG00000003873/ENSMUSG00000009092/ENSMUSG00000004951/ENSMUSG00000020571/ENSMUSG00000053334/ENSMUSG00000027230/ENSMUSG00000043929/ENSMUSG00000052271/ENSMUSG00000032575/ENSMUSG00000030847/ENSMUSG00000026278/ENSMUSG00000032932/ENSMUSG00000075701/ENSMUSG00000002307/…	-0.867558
BP	GO:0006986	response to unfolded protein	107	-0.625533	-1.49638	0.00752653	0.307182	0.293377	1527	tags=20%, list=9%, signal=18%	ENSMUSG00000027808/ENSMUSG00000014905/ENSMUSG00000025408/ENSMUSG00000030219/ENSMUSG00000031668/ENSMUSG00000003873/ENSMUSG00000009092/ENSMUSG00000004951/ENSMUSG00000020571/ENSMUSG00000053334/ENSMUSG00000027230/ENSMUSG00000052271/ENSMUSG00000032575/ENSMUSG00000030847/ENSMUSG00000026278/ENSMUSG00000032932/ENSMUSG00000075701/ENSMUSG00000002307/ENSMUSG00000038312/ENSMUSG00000026864/ENSMUSG00000070348	-0.532574
BP	GO:0009615	response to virus	230	-0.376996	-0.994051	0.472998	0.829993	0.792692	1670	tags=13%, list=10%, signal=12%	ENSMUSG00000051506/ENSMUSG00000020115/ENSMUSG00000041827/ENSMUSG00000042677/ENSMUSG00000074682/ENSMUSG00000079363/ENSMUSG00000040033/ENSMUSG00000078922/ENSMUSG00000000244/ENSMUSG00000035042/ENSMUSG00000035208/ENSMUSG00000047123/ENSMUSG00000025224/ENSMUSG00000046718/ENSMUSG00000037860/ENSMUSG00000037379/ENSMUSG00000017707/ENSMUSG00000032053/ENSMUSG00000058392/ENSMUSG00000040264/ENSMUSG00000045932/…	-0.100895
BP	GO:0030970	retrograde protein transport, ER to cytosol	27	-0.731561	-1.42905	0.0571956	0.536478	0.512368	1730	tags=22%, list=11%, signal=20%	ENSMUSG00000005262/ENSMUSG00000019188/ENSMUSG00000009092/ENSMUSG00000020048/ENSMUSG00000075701/ENSMUSG00000038312	-0.290418
BP	GO:0022613	ribonucleoprotein complex biogenesis	394	-0.323289	-0.887457	0.848649	0.950032	0.907337	2841	tags=15%, list=17%, signal=13%	ENSMUSG00000003868/ENSMUSG00000029504/ENSMUSG00000033909/ENSMUSG00000035378/ENSMUSG00000036983/ENSMUSG00000031917/ENSMUSG00000052253/ENSMUSG00000016554/ENSMUSG00000002129/ENSMUSG00000025995/ENSMUSG00000040621/ENSMUSG00000019432/ENSMUSG00000001785/ENSMUSG00000017264/ENSMUSG00000022538/ENSMUSG00000020228/ENSMUSG00000018974/ENSMUSG00000030056/ENSMUSG00000018405/ENSMUSG00000024217/ENSMUSG00000055065/…	-0.0422314
BP	GO:0071426	ribonucleoprotein complex export from nucleus	63	0.560808	1.25891	0.13913	0.605217	0.578018	282	tags=3%, list=2%, signal=3%	ENSMUSG00000024986/ENSMUSG00000116564	0.238059
BP	GO:0071166	ribonucleoprotein complex localization	64	0.556245	1.25401	0.137555	0.603583	0.576458	282	tags=3%, list=2%, signal=3%	ENSMUSG00000024986/ENSMUSG00000116564	0.239233
BP	GO:0009259	ribonucleotide metabolic process	277	0.612307	1.6524	2.26726e-05	0.00877752	0.00838305	1685	tags=25%, list=10%, signal=22%	ENSMUSG00000031299/ENSMUSG00000021226/ENSMUSG00000021228/ENSMUSG00000023019/ENSMUSG00000024899/ENSMUSG00000052392/ENSMUSG00000043487/ENSMUSG00000061838/ENSMUSG00000093930/ENSMUSG00000021236/ENSMUSG00000069805/ENSMUSG00000060317/ENSMUSG00000033610/ENSMUSG00000041939/ENSMUSG00000018846/ENSMUSG00000028527/ENSMUSG00000020899/ENSMUSG00000031432/ENSMUSG00000031545/ENSMUSG00000042638/ENSMUSG00000004040/…	2.0766
BP	GO:0019693	ribose phosphate metabolic process	287	0.610859	1.65278	1.36413e-05	0.00599118	0.00572193	1685	tags=25%, list=10%, signal=23%	ENSMUSG00000031299/ENSMUSG00000021226/ENSMUSG00000021228/ENSMUSG00000023019/ENSMUSG00000024899/ENSMUSG00000052392/ENSMUSG00000043487/ENSMUSG00000061838/ENSMUSG00000093930/ENSMUSG00000021236/ENSMUSG00000069805/ENSMUSG00000060317/ENSMUSG00000033610/ENSMUSG00000041939/ENSMUSG00000018846/ENSMUSG00000028527/ENSMUSG00000020899/ENSMUSG00000031432/ENSMUSG00000031545/ENSMUSG00000042638/ENSMUSG00000004040/…	2.24246
BP	GO:0042254	ribosome biogenesis	286	-0.345935	-0.929449	0.655109	0.889129	0.849171	3656	tags=24%, list=22%, signal=19%	ENSMUSG00000038812/ENSMUSG00000039929/ENSMUSG00000031657/ENSMUSG00000048039/ENSMUSG00000025869/ENSMUSG00000034259/ENSMUSG00000051730/ENSMUSG00000039148/ENSMUSG00000023988/ENSMUSG00000041506/ENSMUSG00000026019/ENSMUSG00000025962/ENSMUSG00000015126/ENSMUSG00000030929/ENSMUSG00000026806/ENSMUSG00000063480/ENSMUSG00000021428/ENSMUSG00000050244/ENSMUSG00000032480/ENSMUSG00000036693/ENSMUSG00000025266/…	-0.0710048
BP	GO:0006405	RNA export from nucleus	76	0.462046	1.067	0.350109	0.765416	0.731018	282	tags=3%, list=2%, signal=3%	ENSMUSG00000024986/ENSMUSG00000116564	0.136072
BP	GO:0006403	RNA localization	166	0.364735	0.939698	0.59448	0.872888	0.83366	2379	tags=10%, list=15%, signal=9%	ENSMUSG00000024986/ENSMUSG00000033581/ENSMUSG00000116564/ENSMUSG00000000552/ENSMUSG00000025134/ENSMUSG00000059714/ENSMUSG00000021179/ENSMUSG00000003423/ENSMUSG00000034667/ENSMUSG00000051329/ENSMUSG00000031347/ENSMUSG00000055531/ENSMUSG00000025925/ENSMUSG00000039536/ENSMUSG00000022338/ENSMUSG00000055334/ENSMUSG00000028639	0.0790111
BP	GO:0006396	RNA processing	794	-0.389542	-1.12535	0.0757856	0.540235	0.515957	2914	tags=18%, list=18%, signal=16%	ENSMUSG00000019297/ENSMUSG00000094936/ENSMUSG00000039218/ENSMUSG00000025290/ENSMUSG00000036109/ENSMUSG00000029478/ENSMUSG00000021938/ENSMUSG00000037845/ENSMUSG00000068479/ENSMUSG00000063550/ENSMUSG00000000838/ENSMUSG00000005682/ENSMUSG00000029169/ENSMUSG00000029504/ENSMUSG00000050188/ENSMUSG00000029227/ENSMUSG00000033909/ENSMUSG00000025500/ENSMUSG00000022160/ENSMUSG00000024422/ENSMUSG00000063511/…	-0.287387
BP	GO:0008380	RNA splicing	355	-0.371916	-1.01221	0.404372	0.801371	0.765357	3060	tags=20%, list=19%, signal=16%	ENSMUSG00000094936/ENSMUSG00000039218/ENSMUSG00000036109/ENSMUSG00000021938/ENSMUSG00000068479/ENSMUSG00000063550/ENSMUSG00000000838/ENSMUSG00000029169/ENSMUSG00000050188/ENSMUSG00000025500/ENSMUSG00000022160/ENSMUSG00000024422/ENSMUSG00000063511/ENSMUSG00000002129/ENSMUSG00000024097/ENSMUSG00000040621/ENSMUSG00000019432/ENSMUSG00000040720/ENSMUSG00000005687/ENSMUSG00000022139/ENSMUSG00000063919/…	-0.116136
BP	GO:0000375	RNA splicing, via transesterification reactions	246	-0.325084	-0.861336	0.857671	0.953828	0.910962	3060	tags=21%, list=19%, signal=17%	ENSMUSG00000094936/ENSMUSG00000036109/ENSMUSG00000021938/ENSMUSG00000068479/ENSMUSG00000063550/ENSMUSG00000000838/ENSMUSG00000025500/ENSMUSG00000022160/ENSMUSG00000024422/ENSMUSG00000063511/ENSMUSG00000002129/ENSMUSG00000024097/ENSMUSG00000040621/ENSMUSG00000019432/ENSMUSG00000005687/ENSMUSG00000022139/ENSMUSG00000063919/ENSMUSG00000018974/ENSMUSG00000030056/ENSMUSG00000021134/ENSMUSG00000029817/…	-0.0404996
BP	GO:0000377	RNA splicing, via transesterification reactions with bulged adenosine as nucleophile	246	-0.325084	-0.861336	0.857671	0.953828	0.910962	3060	tags=21%, list=19%, signal=17%	ENSMUSG00000094936/ENSMUSG00000036109/ENSMUSG00000021938/ENSMUSG00000068479/ENSMUSG00000063550/ENSMUSG00000000838/ENSMUSG00000025500/ENSMUSG00000022160/ENSMUSG00000024422/ENSMUSG00000063511/ENSMUSG00000002129/ENSMUSG00000024097/ENSMUSG00000040621/ENSMUSG00000019432/ENSMUSG00000005687/ENSMUSG00000022139/ENSMUSG00000063919/ENSMUSG00000018974/ENSMUSG00000030056/ENSMUSG00000021134/ENSMUSG00000029817/…	-0.0404996
BP	GO:0050658	RNA transport	141	0.402383	1.01389	0.391863	0.793684	0.758015	282	tags=2%, list=2%, signal=2%	ENSMUSG00000024986/ENSMUSG00000033581/ENSMUSG00000116564	0.120322
BP	GO:0016072	rRNA metabolic process	208	-0.385562	-1.00368	0.425651	0.809006	0.772649	1749	tags=12%, list=11%, signal=11%	ENSMUSG00000018405/ENSMUSG00000055065/ENSMUSG00000030204/ENSMUSG00000026377/ENSMUSG00000035047/ENSMUSG00000070697/ENSMUSG00000038510/ENSMUSG00000038279/ENSMUSG00000016018/ENSMUSG00000041199/ENSMUSG00000035266/ENSMUSG00000035208/ENSMUSG00000020706/ENSMUSG00000025138/ENSMUSG00000026127/ENSMUSG00000030400/ENSMUSG00000032977/ENSMUSG00000005846/ENSMUSG00000063888/ENSMUSG00000033285/ENSMUSG00000058392/…	-0.112018
BP	GO:0006364	rRNA processing	201	-0.379678	-0.984904	0.493506	0.837907	0.800251	1749	tags=12%, list=11%, signal=11%	ENSMUSG00000018405/ENSMUSG00000055065/ENSMUSG00000030204/ENSMUSG00000026377/ENSMUSG00000035047/ENSMUSG00000070697/ENSMUSG00000038510/ENSMUSG00000038279/ENSMUSG00000016018/ENSMUSG00000041199/ENSMUSG00000035266/ENSMUSG00000020706/ENSMUSG00000025138/ENSMUSG00000026127/ENSMUSG00000030400/ENSMUSG00000032977/ENSMUSG00000005846/ENSMUSG00000063888/ENSMUSG00000033285/ENSMUSG00000058392/ENSMUSG00000038335/…	-0.0967737
BP	GO:1902653	secondary alcohol biosynthetic process	45	0.883384	1.84629	7.77546e-06	0.00376277	0.00359367	479	tags=33%, list=3%, signal=32%	ENSMUSG00000026675/ENSMUSG00000031349/ENSMUSG00000031604/ENSMUSG00000093930/ENSMUSG00000001467/ENSMUSG00000041939/ENSMUSG00000034926/ENSMUSG00000005514/ENSMUSG00000021273/ENSMUSG00000027875/ENSMUSG00000021670/ENSMUSG00000033105/ENSMUSG00000006517/ENSMUSG00000022463/ENSMUSG00000058454	2.44446
BP	GO:0044283	small molecule biosynthetic process	502	0.58654	1.65852	1.55819e-07	0.000426712	0.000407535	1187	tags=19%, list=7%, signal=18%	ENSMUSG00000024892/ENSMUSG00000074768/ENSMUSG00000031906/ENSMUSG00000026675/ENSMUSG00000028715/ENSMUSG00000066072/ENSMUSG00000039783/ENSMUSG00000029059/ENSMUSG00000069456/ENSMUSG00000023019/ENSMUSG00000026623/ENSMUSG00000031349/ENSMUSG00000057722/ENSMUSG00000031604/ENSMUSG00000038641/ENSMUSG00000033629/ENSMUSG00000062908/ENSMUSG00000093930/ENSMUSG00000069805/ENSMUSG00000001467/ENSMUSG00000021710/…	3.38984
BP	GO:0044282	small molecule catabolic process	281	0.640811	1.7354	1.57588e-06	0.00142354	0.00135957	1499	tags=28%, list=9%, signal=26%	ENSMUSG00000021226/ENSMUSG00000037798/ENSMUSG00000009614/ENSMUSG00000039783/ENSMUSG00000033308/ENSMUSG00000021417/ENSMUSG00000052392/ENSMUSG00000038641/ENSMUSG00000023832/ENSMUSG00000062908/ENSMUSG00000028655/ENSMUSG00000034456/ENSMUSG00000024900/ENSMUSG00000020534/ENSMUSG00000019806/ENSMUSG00000031672/ENSMUSG00000030225/ENSMUSG00000026307/ENSMUSG00000025176/ENSMUSG00000025465/ENSMUSG00000021033/…	2.8666
BP	GO:0008202	steroid metabolic process	251	0.642414	1.71453	3.96387e-06	0.00255764	0.0024427	1414	tags=27%, list=9%, signal=25%	ENSMUSG00000031594/ENSMUSG00000026675/ENSMUSG00000030711/ENSMUSG00000069456/ENSMUSG00000031349/ENSMUSG00000057722/ENSMUSG00000031604/ENSMUSG00000038641/ENSMUSG00000051716/ENSMUSG00000093930/ENSMUSG00000047631/ENSMUSG00000001467/ENSMUSG00000020553/ENSMUSG00000030382/ENSMUSG00000038656/ENSMUSG00000060807/ENSMUSG00000056035/ENSMUSG00000052534/ENSMUSG00000041939/ENSMUSG00000074115/ENSMUSG00000021252/…	2.61213
BP	GO:0016126	sterol biosynthetic process	49	0.88301	1.86812	3.45327e-06	0.00244123	0.00233151	582	tags=35%, list=4%, signal=34%	ENSMUSG00000026675/ENSMUSG00000031349/ENSMUSG00000031604/ENSMUSG00000093930/ENSMUSG00000001467/ENSMUSG00000041939/ENSMUSG00000021252/ENSMUSG00000034926/ENSMUSG00000005514/ENSMUSG00000021273/ENSMUSG00000027875/ENSMUSG00000021670/ENSMUSG00000033105/ENSMUSG00000006517/ENSMUSG00000022463/ENSMUSG00000058454/ENSMUSG00000022351	2.63236
BP	GO:0042110	T cell activation	370	-0.456716	-1.24573	0.0355513	0.498159	0.475772	1754	tags=19%, list=11%, signal=18%	ENSMUSG00000015314/ENSMUSG00000044206/ENSMUSG00000051506/ENSMUSG00000044258/ENSMUSG00000000290/ENSMUSG00000036904/ENSMUSG00000062312/ENSMUSG00000056153/ENSMUSG00000042677/ENSMUSG00000026879/ENSMUSG00000017697/ENSMUSG00000031217/ENSMUSG00000020453/ENSMUSG00000036712/ENSMUSG00000035042/ENSMUSG00000051212/ENSMUSG00000071068/ENSMUSG00000018654/ENSMUSG00000041313/ENSMUSG00000002983/ENSMUSG00000015396/…	-0.322601
BP	GO:0035239	tube morphogenesis	707	-0.391382	-1.12597	0.0846847	0.541789	0.517441	1647	tags=15%, list=10%, signal=14%	ENSMUSG00000033470/ENSMUSG00000000290/ENSMUSG00000003233/ENSMUSG00000036904/ENSMUSG00000021611/ENSMUSG00000036867/ENSMUSG00000020122/ENSMUSG00000042677/ENSMUSG00000036158/ENSMUSG00000033739/ENSMUSG00000032125/ENSMUSG00000001632/ENSMUSG00000004814/ENSMUSG00000028988/ENSMUSG00000042460/ENSMUSG00000026921/ENSMUSG00000021483/ENSMUSG00000022018/ENSMUSG00000049488/ENSMUSG00000001280/ENSMUSG00000026121/…	-0.286139
BP	GO:0030433	ubiquitin-dependent ERAD pathway	69	-0.541923	-1.21979	0.141243	0.607146	0.57986	1443	tags=14%, list=9%, signal=13%	ENSMUSG00000014905/ENSMUSG00000049488/ENSMUSG00000052384/ENSMUSG00000024350/ENSMUSG00000009092/ENSMUSG00000020048/ENSMUSG00000050148/ENSMUSG00000075701/ENSMUSG00000038312/ENSMUSG00000026864	-0.236677

## Sheet: P30-P60 F
ONTOLOGY	ID	Description	setSize	enrichmentScore	NES	pvalue	p.adjust	qvalues	rank	leading_edge	core_enrichment	sig_score
MF	GO:0004027	alcohol sulfotransferase activity	5	-0.8633	-1.08743	0.404605	0.916992	0.90383	1400	tags=100%, list=9%, signal=91%	ENSMUSG00000074375/ENSMUSG00000074377/ENSMUSG00000078799/ENSMUSG00000078798	-0.0439131
MF	GO:0016597	amino acid binding	48	-0.785727	-1.3126	0.068	0.807351	0.795764	1087	tags=17%, list=7%, signal=16%	ENSMUSG00000031960/ENSMUSG00000027272/ENSMUSG00000076441/ENSMUSG00000027360/ENSMUSG00000021311/ENSMUSG00000028194/ENSMUSG00000032009/ENSMUSG00000026272	-0.0992159
MF	GO:0003823	antigen binding	51	-0.78254	-1.32305	0.064389	0.806126	0.794556	1825	tags=43%, list=11%, signal=38%	ENSMUSG00000042436/ENSMUSG00000015355/ENSMUSG00000067212/ENSMUSG00000104213/ENSMUSG00000067149/ENSMUSG00000026938/ENSMUSG00000060550/ENSMUSG00000037321/ENSMUSG00000091705/ENSMUSG00000073411/ENSMUSG00000016283/ENSMUSG00000061232/ENSMUSG00000076937/ENSMUSG00000030165/ENSMUSG00000073421/ENSMUSG00000000409/ENSMUSG00000036594/ENSMUSG00000076609/ENSMUSG00000095079/ENSMUSG00000105547/ENSMUSG00000076617/…	-0.0998753
MF	GO:0052869	arachidonic acid omega-hydroxylase activity	3	-0.866564	-1.09854	0.430823	0.921893	0.908661	2165	tags=67%, list=13%, signal=58%	ENSMUSG00000066071/ENSMUSG00000027983	-0.0415981
MF	GO:0047704	bile-salt sulfotransferase activity	6	-0.870377	-1.10331	0.350649	0.90144	0.888502	1400	tags=67%, list=9%, signal=61%	ENSMUSG00000074377/ENSMUSG00000078799/ENSMUSG00000070811/ENSMUSG00000078798	-0.0513415
MF	GO:0031406	carboxylic acid binding	169	-0.678987	-1.2626	0.0488636	0.783925	0.772674	1814	tags=17%, list=11%, signal=15%	ENSMUSG00000056071/ENSMUSG00000038168/ENSMUSG00000010047/ENSMUSG00000007872/ENSMUSG00000004035/ENSMUSG00000031173/ENSMUSG00000051048/ENSMUSG00000035105/ENSMUSG00000062515/ENSMUSG00000002944/ENSMUSG00000056054/ENSMUSG00000031960/ENSMUSG00000025955/ENSMUSG00000000340/ENSMUSG00000027272/ENSMUSG00000070690/ENSMUSG00000032725/ENSMUSG00000076441/ENSMUSG00000027360/ENSMUSG00000021311/ENSMUSG00000017781/…	-0.112004
MF	GO:0003682	chromatin binding	517	-0.483394	-0.949398	0.676501	0.956954	0.943219	2005	tags=13%, list=12%, signal=12%	ENSMUSG00000002658/ENSMUSG00000058756/ENSMUSG00000036792/ENSMUSG00000046711/ENSMUSG00000063049/ENSMUSG00000006362/ENSMUSG00000028800/ENSMUSG00000034329/ENSMUSG00000006585/ENSMUSG00000024926/ENSMUSG00000022314/ENSMUSG00000054717/ENSMUSG00000038252/ENSMUSG00000020167/ENSMUSG00000018476/ENSMUSG00000033016/ENSMUSG00000042548/ENSMUSG00000055817/ENSMUSG00000019942/ENSMUSG00000021901/ENSMUSG00000025407/…	-0.0253875
MF	GO:0015036	disulfide oxidoreductase activity	38	-0.606227	-0.984546	0.525377	0.940656	0.927155	2424	tags=16%, list=15%, signal=13%	ENSMUSG00000028367/ENSMUSG00000029864/ENSMUSG00000025069/ENSMUSG00000020571/ENSMUSG00000091780/ENSMUSG00000028843	-0.0328475
MF	GO:0015020	glucuronosyltransferase activity	23	-0.880145	-1.3147	0.0492754	0.783925	0.772674	1267	tags=13%, list=8%, signal=12%	ENSMUSG00000057425/ENSMUSG00000035811/ENSMUSG00000004383	-0.112004
MF	GO:0042393	histone binding	201	-0.515911	-0.96988	0.566999	0.946902	0.933312	1410	tags=10%, list=9%, signal=10%	ENSMUSG00000002307/ENSMUSG00000008958/ENSMUSG00000031458/ENSMUSG00000033326/ENSMUSG00000024193/ENSMUSG00000020063/ENSMUSG00000052889/ENSMUSG00000029279/ENSMUSG00000047514/ENSMUSG00000024789/ENSMUSG00000032376/ENSMUSG00000070495/ENSMUSG00000059474/ENSMUSG00000034543/ENSMUSG00000057342/ENSMUSG00000071722/ENSMUSG00000026104/ENSMUSG00000021477/ENSMUSG00000044783/ENSMUSG00000030584/ENSMUSG00000020171	-0.0299732
MF	GO:0034987	immunoglobulin receptor binding	14	-0.940768	-1.32218	0.0259999	0.655855	0.646442	547	tags=50%, list=3%, signal=48%	ENSMUSG00000076937/ENSMUSG00000076609/ENSMUSG00000053158/ENSMUSG00000095079/ENSMUSG00000105547/ENSMUSG00000076617/ENSMUSG00000076498	-0.18947
MF	GO:0016860	intramolecular oxidoreductase activity	47	0.500736	0.965838	0.527344	0.940656	0.927155	479	tags=6%, list=3%, signal=6%	ENSMUSG00000058258/ENSMUSG00000020689/ENSMUSG00000022129	0.0328475
MF	GO:0016864	intramolecular oxidoreductase activity, transposing S-S bonds	16	0.719559	1.14597	0.316418	0.892586	0.879775	362	tags=6%, list=2%, signal=6%	ENSMUSG00000020689	0.0556285
MF	GO:0003729	mRNA binding	257	0.413762	1.00675	0.363636	0.90765	0.894623	1226	tags=10%, list=8%, signal=9%	ENSMUSG00000028330/ENSMUSG00000055531/ENSMUSG00000034681/ENSMUSG00000032387/ENSMUSG00000060373/ENSMUSG00000037058/ENSMUSG00000032423/ENSMUSG00000038848/ENSMUSG00000033581/ENSMUSG00000028495/ENSMUSG00000074129/ENSMUSG00000022774/ENSMUSG00000022234/ENSMUSG00000028760/ENSMUSG00000021270/ENSMUSG00000041939/ENSMUSG00000066568/ENSMUSG00000039607/ENSMUSG00000038374/ENSMUSG00000018765/ENSMUSG00000058558/…	0.0483599
MF	GO:0005549	odorant binding	23	0.940021	1.63793	0.00157209	0.183535	0.1809	602	tags=4%, list=4%, signal=4%	ENSMUSG00000078672	0.742561
MF	GO:0016491	oxidoreductase activity	651	-0.484531	-0.955276	0.677387	0.956954	0.943219	1859	tags=13%, list=11%, signal=12%	ENSMUSG00000003809/ENSMUSG00000030088/ENSMUSG00000030978/ENSMUSG00000031196/ENSMUSG00000038168/ENSMUSG00000004035/ENSMUSG00000006519/ENSMUSG00000027068/ENSMUSG00000024201/ENSMUSG00000026692/ENSMUSG00000018476/ENSMUSG00000071715/ENSMUSG00000020571/ENSMUSG00000001999/ENSMUSG00000029201/ENSMUSG00000051048/ENSMUSG00000035105/ENSMUSG00000069919/ENSMUSG00000025002/ENSMUSG00000026189/ENSMUSG00000046949/…	-0.0253875
MF	GO:0016667	oxidoreductase activity, acting on a sulfur group of donors	53	-0.556733	-0.947344	0.588542	0.949275	0.93565	2424	tags=15%, list=15%, signal=13%	ENSMUSG00000028367/ENSMUSG00000029864/ENSMUSG00000025069/ENSMUSG00000049858/ENSMUSG00000051236/ENSMUSG00000020571/ENSMUSG00000091780/ENSMUSG00000028843	-0.0288864
MF	GO:0005550	pheromone binding	7	0.956651	1.31545	0.0792733	0.814094	0.80241	602	tags=14%, list=4%, signal=14%	ENSMUSG00000078672	0.0956036
MF	GO:0003756	protein disulfide isomerase activity	16	0.719559	1.14597	0.316418	0.892586	0.879775	362	tags=6%, list=2%, signal=6%	ENSMUSG00000020689	0.0556285
MF	GO:0030170	pyridoxal phosphate binding	46	-0.703796	-1.16779	0.231903	0.857617	0.845308	927	tags=20%, list=6%, signal=19%	ENSMUSG00000019232/ENSMUSG00000028179/ENSMUSG00000039648/ENSMUSG00000027360/ENSMUSG00000057880/ENSMUSG00000024039/ENSMUSG00000025190/ENSMUSG00000030934/ENSMUSG00000026272	-0.0729853
MF	GO:0050294	steroid sulfotransferase activity	6	-0.85986	-1.08998	0.392857	0.916044	0.902896	1400	tags=83%, list=9%, signal=76%	ENSMUSG00000070810/ENSMUSG00000074375/ENSMUSG00000074377/ENSMUSG00000078799/ENSMUSG00000078798	-0.0443621
MF	GO:0003735	structural constituent of ribosome	150	0.745951	1.69276	1.76117e-05	0.00722933	0.00712557	2322	tags=25%, list=14%, signal=21%	ENSMUSG00000007338/ENSMUSG00000034880/ENSMUSG00000028495/ENSMUSG00000003299/ENSMUSG00000032399/ENSMUSG00000074129/ENSMUSG00000039680/ENSMUSG00000040952/ENSMUSG00000025208/ENSMUSG00000098559/ENSMUSG00000024414/ENSMUSG00000071415/ENSMUSG00000054312/ENSMUSG00000058558/ENSMUSG00000031320/ENSMUSG00000036850/ENSMUSG00000028081/ENSMUSG00000034932/ENSMUSG00000008682/ENSMUSG00000030045/ENSMUSG00000028936/…	2.14718
MF	GO:0008134	transcription factor binding	583	-0.482903	-0.951636	0.678138	0.956954	0.943219	2085	tags=14%, list=13%, signal=13%	ENSMUSG00000033276/ENSMUSG00000010461/ENSMUSG00000003778/ENSMUSG00000002658/ENSMUSG00000058756/ENSMUSG00000027210/ENSMUSG00000046711/ENSMUSG00000021962/ENSMUSG00000028800/ENSMUSG00000025235/ENSMUSG00000030795/ENSMUSG00000022105/ENSMUSG00000078249/ENSMUSG00000029104/ENSMUSG00000024926/ENSMUSG00000036980/ENSMUSG00000007872/ENSMUSG00000054203/ENSMUSG00000054717/ENSMUSG00000009640/ENSMUSG00000020167/…	-0.0253875
MF	GO:0016757	transferase activity, transferring glycosyl groups	197	-0.434794	-0.816127	0.859358	0.969219	0.955308	1267	tags=10%, list=8%, signal=9%	ENSMUSG00000035811/ENSMUSG00000028538/ENSMUSG00000006589/ENSMUSG00000026698/ENSMUSG00000040710/ENSMUSG00000004383/ENSMUSG00000041594/ENSMUSG00000037997/ENSMUSG00000002825/ENSMUSG00000036023/ENSMUSG00000030651/ENSMUSG00000022769/ENSMUSG00000025232/ENSMUSG00000026110/ENSMUSG00000038843/ENSMUSG00000049307/ENSMUSG00000046020/ENSMUSG00000043671/ENSMUSG00000021065/ENSMUSG00000092517	-0.0198565
MF	GO:0016758	transferase activity, transferring hexosyl groups	139	-0.400981	-0.736922	0.956322	0.982506	0.968404	1267	tags=12%, list=8%, signal=11%	ENSMUSG00000035245/ENSMUSG00000032648/ENSMUSG00000021665/ENSMUSG00000029570/ENSMUSG00000035811/ENSMUSG00000026698/ENSMUSG00000004383/ENSMUSG00000041594/ENSMUSG00000022769/ENSMUSG00000025232/ENSMUSG00000026110/ENSMUSG00000038843/ENSMUSG00000049307/ENSMUSG00000046020/ENSMUSG00000043671/ENSMUSG00000021065	-0.0139434
MF	GO:0051082	unfolded protein binding	74	0.887217	1.85015	1.69835e-06	0.00136299	0.00134343	1155	tags=26%, list=7%, signal=24%	ENSMUSG00000059970/ENSMUSG00000087687/ENSMUSG00000029131/ENSMUSG00000091971/ENSMUSG00000034024/ENSMUSG00000020328/ENSMUSG00000030007/ENSMUSG00000025613/ENSMUSG00000022234/ENSMUSG00000032285/ENSMUSG00000031701/ENSMUSG00000021270/ENSMUSG00000024309/ENSMUSG00000026849/ENSMUSG00000057113/ENSMUSG00000090877/ENSMUSG00000068039/ENSMUSG00000026203/ENSMUSG00000023944	2.87179
MF	GO:0070279	vitamin B6 binding	47	-0.70378	-1.1697	0.229223	0.856838	0.84454	927	tags=19%, list=6%, signal=18%	ENSMUSG00000019232/ENSMUSG00000028179/ENSMUSG00000039648/ENSMUSG00000027360/ENSMUSG00000057880/ENSMUSG00000024039/ENSMUSG00000025190/ENSMUSG00000030934/ENSMUSG00000026272	-0.0733797
CC	GO:0009986	cell surface	615	-0.730902	-1.4411	2.9679e-07	0.000670054	0.000660437	1369	tags=19%, list=8%, signal=18%	ENSMUSG00000026581/ENSMUSG00000026814/ENSMUSG00000033453/ENSMUSG00000042474/ENSMUSG00000021638/ENSMUSG00000002944/ENSMUSG00000024610/ENSMUSG00000003379/ENSMUSG00000010797/ENSMUSG00000060550/ENSMUSG00000058715/ENSMUSG00000038179/ENSMUSG00000031871/ENSMUSG00000026180/ENSMUSG00000062524/ENSMUSG00000034028/ENSMUSG00000031548/ENSMUSG00000021253/ENSMUSG00000024621/ENSMUSG00000060509/ENSMUSG00000091705/…	-3.18017
CC	GO:0000785	chromatin	710	-0.535689	-1.05733	0.297189	0.884968	0.872266	1960	tags=13%, list=12%, signal=12%	ENSMUSG00000032113/ENSMUSG00000027210/ENSMUSG00000046711/ENSMUSG00000034801/ENSMUSG00000063049/ENSMUSG00000024276/ENSMUSG00000025917/ENSMUSG00000028800/ENSMUSG00000025578/ENSMUSG00000071477/ENSMUSG00000022105/ENSMUSG00000078249/ENSMUSG00000022978/ENSMUSG00000024926/ENSMUSG00000022314/ENSMUSG00000024293/ENSMUSG00000054717/ENSMUSG00000067430/ENSMUSG00000024201/ENSMUSG00000009640/ENSMUSG00000020167/…	-0.0593509
CC	GO:0022626	cytosolic ribosome	103	0.599882	1.28075	0.0362699	0.745541	0.734841	2472	tags=24%, list=15%, signal=21%	ENSMUSG00000028495/ENSMUSG00000032399/ENSMUSG00000074129/ENSMUSG00000040952/ENSMUSG00000098559/ENSMUSG00000071415/ENSMUSG00000058558/ENSMUSG00000031320/ENSMUSG00000028081/ENSMUSG00000008682/ENSMUSG00000028936/ENSMUSG00000098274/ENSMUSG00000020460/ENSMUSG00000009927/ENSMUSG00000045128/ENSMUSG00000063457/ENSMUSG00000003970/ENSMUSG00000049517/ENSMUSG00000111356/ENSMUSG00000032518/ENSMUSG00000061983/…	0.133807
CC	GO:1905369	endopeptidase complex	69	-0.594604	-1.02957	0.426065	0.921893	0.908661	2587	tags=19%, list=16%, signal=16%	ENSMUSG00000028452/ENSMUSG00000017221/ENSMUSG00000017721/ENSMUSG00000030751/ENSMUSG00000026914/ENSMUSG00000050812/ENSMUSG00000042165/ENSMUSG00000006998/ENSMUSG00000031897/ENSMUSG00000031429/ENSMUSG00000027272/ENSMUSG00000022216/ENSMUSG00000024338	-0.0415981
CC	GO:0034663	endoplasmic reticulum chaperone complex	11	-0.865885	-1.17347	0.216174	0.854542	0.842277	1629	tags=27%, list=10%, signal=25%	ENSMUSG00000020048/ENSMUSG00000020571/ENSMUSG00000022769	-0.0745449
CC	GO:0005788	endoplasmic reticulum lumen	70	0.614675	1.26518	0.112388	0.814586	0.802895	885	tags=9%, list=5%, signal=8%	ENSMUSG00000025350/ENSMUSG00000027359/ENSMUSG00000031835/ENSMUSG00000030170/ENSMUSG00000026849/ENSMUSG00000026848	0.0953413
CC	GO:0005789	endoplasmic reticulum membrane	489	0.398803	1.01241	0.211982	0.853599	0.841347	875	tags=9%, list=5%, signal=8%	ENSMUSG00000022215/ENSMUSG00000035704/ENSMUSG00000030004/ENSMUSG00000001211/ENSMUSG00000034126/ENSMUSG00000021670/ENSMUSG00000033629/ENSMUSG00000041220/ENSMUSG00000058454/ENSMUSG00000033105/ENSMUSG00000060002/ENSMUSG00000019428/ENSMUSG00000026675/ENSMUSG00000025350/ENSMUSG00000038803/ENSMUSG00000027359/ENSMUSG00000048486/ENSMUSG00000073555/ENSMUSG00000056666/ENSMUSG00000031751/ENSMUSG00000035376/…	0.0750247
CC	GO:0009897	external side of plasma membrane	277	-0.764326	-1.47025	4.53179e-05	0.0163715	0.0161365	1369	tags=26%, list=8%, signal=25%	ENSMUSG00000026581/ENSMUSG00000026814/ENSMUSG00000042474/ENSMUSG00000002944/ENSMUSG00000024610/ENSMUSG00000003379/ENSMUSG00000010797/ENSMUSG00000060550/ENSMUSG00000058715/ENSMUSG00000038179/ENSMUSG00000031871/ENSMUSG00000026180/ENSMUSG00000034028/ENSMUSG00000060509/ENSMUSG00000091705/ENSMUSG00000015396/ENSMUSG00000023169/ENSMUSG00000020101/ENSMUSG00000026009/ENSMUSG00000026616/ENSMUSG00000062960/…	-1.79219
CC	GO:0019814	immunoglobulin complex	12	-0.903462	-1.24024	0.101227	0.814586	0.802895	547	tags=83%, list=3%, signal=81%	ENSMUSG00000104213/ENSMUSG00000067149/ENSMUSG00000021457/ENSMUSG00000003379/ENSMUSG00000076937/ENSMUSG00000076609/ENSMUSG00000095079/ENSMUSG00000105547/ENSMUSG00000076617/ENSMUSG00000076498	-0.0953413
CC	GO:0042571	immunoglobulin complex, circulating	9	-0.938685	-1.24715	0.0587302	0.80364	0.792106	547	tags=89%, list=3%, signal=86%	ENSMUSG00000104213/ENSMUSG00000067149/ENSMUSG00000076937/ENSMUSG00000076609/ENSMUSG00000095079/ENSMUSG00000105547/ENSMUSG00000076617/ENSMUSG00000076498	-0.101217
CC	GO:0098800	inner mitochondrial membrane protein complex	126	0.476557	1.06252	0.295775	0.884552	0.871856	633	tags=7%, list=4%, signal=7%	ENSMUSG00000016252/ENSMUSG00000049422/ENSMUSG00000050856/ENSMUSG00000014301/ENSMUSG00000053768/ENSMUSG00000037152/ENSMUSG00000067847/ENSMUSG00000038717/ENSMUSG00000024645	0.0595551
CC	GO:0030176	integral component of endoplasmic reticulum membrane	142	0.535389	1.19561	0.0525598	0.7974	0.785956	751	tags=11%, list=5%, signal=11%	ENSMUSG00000022215/ENSMUSG00000033629/ENSMUSG00000041220/ENSMUSG00000058454/ENSMUSG00000019428/ENSMUSG00000027359/ENSMUSG00000048486/ENSMUSG00000031751/ENSMUSG00000035376/ENSMUSG00000027131/ENSMUSG00000031708/ENSMUSG00000032114/ENSMUSG00000048497/ENSMUSG00000022463/ENSMUSG00000020873/ENSMUSG00000024339	0.104602
CC	GO:0031301	integral component of organelle membrane	315	0.438872	1.06616	0.114573	0.814586	0.802895	832	tags=8%, list=5%, signal=8%	ENSMUSG00000022215/ENSMUSG00000019935/ENSMUSG00000033629/ENSMUSG00000041220/ENSMUSG00000058454/ENSMUSG00000087687/ENSMUSG00000019428/ENSMUSG00000027359/ENSMUSG00000048486/ENSMUSG00000031751/ENSMUSG00000035376/ENSMUSG00000027131/ENSMUSG00000031708/ENSMUSG00000022752/ENSMUSG00000049422/ENSMUSG00000063235/ENSMUSG00000032114/ENSMUSG00000053768/ENSMUSG00000004319/ENSMUSG00000048497/ENSMUSG00000022463/…	0.0953413
CC	GO:0031227	intrinsic component of endoplasmic reticulum membrane	148	0.532341	1.20684	0.0343331	0.734479	0.723938	751	tags=11%, list=5%, signal=10%	ENSMUSG00000022215/ENSMUSG00000033629/ENSMUSG00000041220/ENSMUSG00000058454/ENSMUSG00000019428/ENSMUSG00000027359/ENSMUSG00000048486/ENSMUSG00000031751/ENSMUSG00000035376/ENSMUSG00000027131/ENSMUSG00000031708/ENSMUSG00000032114/ENSMUSG00000048497/ENSMUSG00000022463/ENSMUSG00000020873/ENSMUSG00000024339	0.140299
CC	GO:0031300	intrinsic component of organelle membrane	342	0.447023	1.09404	0.114963	0.814586	0.802895	832	tags=8%, list=5%, signal=8%	ENSMUSG00000022215/ENSMUSG00000019935/ENSMUSG00000033629/ENSMUSG00000041220/ENSMUSG00000058454/ENSMUSG00000087687/ENSMUSG00000019428/ENSMUSG00000019478/ENSMUSG00000027359/ENSMUSG00000048486/ENSMUSG00000031751/ENSMUSG00000035376/ENSMUSG00000027131/ENSMUSG00000031708/ENSMUSG00000022752/ENSMUSG00000049422/ENSMUSG00000063235/ENSMUSG00000032114/ENSMUSG00000053768/ENSMUSG00000004319/ENSMUSG00000048497/…	0.0953413
CC	GO:0005764	lysosome	386	-0.669493	-1.30667	0.00596567	0.379726	0.374276	1457	tags=13%, list=9%, signal=12%	ENSMUSG00000041538/ENSMUSG00000002320/ENSMUSG00000034247/ENSMUSG00000025583/ENSMUSG00000030720/ENSMUSG00000021638/ENSMUSG00000034445/ENSMUSG00000024610/ENSMUSG00000039908/ENSMUSG00000026180/ENSMUSG00000066621/ENSMUSG00000021880/ENSMUSG00000027287/ENSMUSG00000028657/ENSMUSG00000018774/ENSMUSG00000021190/ENSMUSG00000021242/ENSMUSG00000047789/ENSMUSG00000038642/ENSMUSG00000034216/ENSMUSG00000037649/…	-0.426808
CC	GO:0000323	lytic vacuole	386	-0.669493	-1.30667	0.00596567	0.379726	0.374276	1457	tags=13%, list=9%, signal=12%	ENSMUSG00000041538/ENSMUSG00000002320/ENSMUSG00000034247/ENSMUSG00000025583/ENSMUSG00000030720/ENSMUSG00000021638/ENSMUSG00000034445/ENSMUSG00000024610/ENSMUSG00000039908/ENSMUSG00000026180/ENSMUSG00000066621/ENSMUSG00000021880/ENSMUSG00000027287/ENSMUSG00000028657/ENSMUSG00000018774/ENSMUSG00000021190/ENSMUSG00000021242/ENSMUSG00000047789/ENSMUSG00000038642/ENSMUSG00000034216/ENSMUSG00000037649/…	-0.426808
CC	GO:0042579	microbody	131	0.415806	0.93268	0.618705	0.956954	0.943219	1261	tags=22%, list=8%, signal=21%	ENSMUSG00000058258/ENSMUSG00000058997/ENSMUSG00000021670/ENSMUSG00000022982/ENSMUSG00000027359/ENSMUSG00000036775/ENSMUSG00000027261/ENSMUSG00000026664/ENSMUSG00000070985/ENSMUSG00000006517/ENSMUSG00000048489/ENSMUSG00000090150/ENSMUSG00000022210/ENSMUSG00000024228/ENSMUSG00000000876/ENSMUSG00000027952/ENSMUSG00000021751/ENSMUSG00000005907/ENSMUSG00000041939/ENSMUSG00000063428/ENSMUSG00000074064/…	0.0253875
CC	GO:0005743	mitochondrial inner membrane	420	0.426679	1.06327	0.117057	0.814586	0.802895	1130	tags=8%, list=7%, signal=8%	ENSMUSG00000087687/ENSMUSG00000038412/ENSMUSG00000015112/ENSMUSG00000030652/ENSMUSG00000024892/ENSMUSG00000039065/ENSMUSG00000031672/ENSMUSG00000032047/ENSMUSG00000061461/ENSMUSG00000016252/ENSMUSG00000019577/ENSMUSG00000018042/ENSMUSG00000027875/ENSMUSG00000049422/ENSMUSG00000063235/ENSMUSG00000050856/ENSMUSG00000014301/ENSMUSG00000053768/ENSMUSG00000037152/ENSMUSG00000067847/ENSMUSG00000038717/…	0.0953413
CC	GO:0005759	mitochondrial matrix	260	-0.531373	-1.01945	0.456684	0.931803	0.91843	1628	tags=8%, list=10%, signal=7%	ENSMUSG00000004233/ENSMUSG00000027709/ENSMUSG00000029036/ENSMUSG00000046756/ENSMUSG00000021646/ENSMUSG00000019942/ENSMUSG00000038225/ENSMUSG00000060679/ENSMUSG00000032480/ENSMUSG00000000934/ENSMUSG00000000340/ENSMUSG00000041431/ENSMUSG00000028706/ENSMUSG00000060376/ENSMUSG00000000168/ENSMUSG00000027452/ENSMUSG00000057880/ENSMUSG00000030934/ENSMUSG00000027332/ENSMUSG00000026272	-0.0369541
CC	GO:0031966	mitochondrial membrane	570	-0.37635	-0.741262	0.996954	0.999968	0.985616	1599	tags=7%, list=10%, signal=6%	ENSMUSG00000020620/ENSMUSG00000062373/ENSMUSG00000033460/ENSMUSG00000024462/ENSMUSG00000027709/ENSMUSG00000029036/ENSMUSG00000031173/ENSMUSG00000019832/ENSMUSG00000032754/ENSMUSG00000037905/ENSMUSG00000000628/ENSMUSG00000019461/ENSMUSG00000071654/ENSMUSG00000099974/ENSMUSG00000000386/ENSMUSG00000025036/ENSMUSG00000030409/ENSMUSG00000059146/ENSMUSG00000023341/ENSMUSG00000006782/ENSMUSG00000042349/…	-0.00629246
CC	GO:0098798	mitochondrial protein complex	256	0.460635	1.12241	0.114124	0.814586	0.802895	1914	tags=16%, list=12%, signal=14%	ENSMUSG00000016252/ENSMUSG00000007338/ENSMUSG00000034880/ENSMUSG00000022752/ENSMUSG00000049422/ENSMUSG00000050856/ENSMUSG00000014301/ENSMUSG00000053768/ENSMUSG00000044763/ENSMUSG00000003299/ENSMUSG00000037152/ENSMUSG00000067847/ENSMUSG00000038717/ENSMUSG00000024645/ENSMUSG00000039680/ENSMUSG00000040269/ENSMUSG00000061838/ENSMUSG00000025208/ENSMUSG00000031299/ENSMUSG00000035559/ENSMUSG00000037740/…	0.0953413
CC	GO:0016604	nuclear body	622	-0.525058	-1.03567	0.382679	0.914336	0.901213	1791	tags=10%, list=11%, signal=9%	ENSMUSG00000022105/ENSMUSG00000006585/ENSMUSG00000034120/ENSMUSG00000024911/ENSMUSG00000022538/ENSMUSG00000029474/ENSMUSG00000060090/ENSMUSG00000024260/ENSMUSG00000039623/ENSMUSG00000052087/ENSMUSG00000024576/ENSMUSG00000033016/ENSMUSG00000032405/ENSMUSG00000005886/ENSMUSG00000002307/ENSMUSG00000062604/ENSMUSG00000031004/ENSMUSG00000008958/ENSMUSG00000026814/ENSMUSG00000021938/ENSMUSG00000034663/…	-0.0451726
CC	GO:0000790	nuclear chromatin	549	-0.521533	-1.02743	0.402439	0.91677	0.903612	1945	tags=12%, list=12%, signal=11%	ENSMUSG00000027210/ENSMUSG00000063049/ENSMUSG00000024276/ENSMUSG00000028800/ENSMUSG00000025578/ENSMUSG00000071477/ENSMUSG00000024926/ENSMUSG00000022314/ENSMUSG00000054717/ENSMUSG00000067430/ENSMUSG00000024201/ENSMUSG00000009640/ENSMUSG00000020167/ENSMUSG00000018476/ENSMUSG00000030695/ENSMUSG00000074829/ENSMUSG00000024260/ENSMUSG00000099032/ENSMUSG00000033016/ENSMUSG00000042548/ENSMUSG00000055817/…	-0.044018
CC	GO:0000228	nuclear chromosome	721	-0.526281	-1.03805	0.367101	0.908266	0.89523	1964	tags=12%, list=12%, signal=11%	ENSMUSG00000027998/ENSMUSG00000032113/ENSMUSG00000027210/ENSMUSG00000063049/ENSMUSG00000024276/ENSMUSG00000028800/ENSMUSG00000007035/ENSMUSG00000025578/ENSMUSG00000071477/ENSMUSG00000024926/ENSMUSG00000022314/ENSMUSG00000054717/ENSMUSG00000067430/ENSMUSG00000024201/ENSMUSG00000009640/ENSMUSG00000038252/ENSMUSG00000020167/ENSMUSG00000018476/ENSMUSG00000030695/ENSMUSG00000074829/ENSMUSG00000024260/…	-0.0480656
CC	GO:0042175	nuclear outer membrane-endoplasmic reticulum membrane network	512	0.403112	1.02256	0.221449	0.856568	0.844273	875	tags=9%, list=5%, signal=8%	ENSMUSG00000022215/ENSMUSG00000035704/ENSMUSG00000030004/ENSMUSG00000001211/ENSMUSG00000034126/ENSMUSG00000021670/ENSMUSG00000033629/ENSMUSG00000041220/ENSMUSG00000058454/ENSMUSG00000033105/ENSMUSG00000060002/ENSMUSG00000019428/ENSMUSG00000026675/ENSMUSG00000025350/ENSMUSG00000038803/ENSMUSG00000037933/ENSMUSG00000027359/ENSMUSG00000048486/ENSMUSG00000073555/ENSMUSG00000056666/ENSMUSG00000031751/…	0.0735168
CC	GO:0005730	nucleolus	751	-0.413571	-0.816811	0.96994	0.987597	0.973423	1477	tags=9%, list=9%, signal=8%	ENSMUSG00000064043/ENSMUSG00000027306/ENSMUSG00000046876/ENSMUSG00000062604/ENSMUSG00000063410/ENSMUSG00000010362/ENSMUSG00000026872/ENSMUSG00000031004/ENSMUSG00000070031/ENSMUSG00000034247/ENSMUSG00000021938/ENSMUSG00000060679/ENSMUSG00000034445/ENSMUSG00000054499/ENSMUSG00000020205/ENSMUSG00000052752/ENSMUSG00000026669/ENSMUSG00000052397/ENSMUSG00000035125/ENSMUSG00000018160/ENSMUSG00000059669/…	-0.0116985
CC	GO:0019866	organelle inner membrane	452	0.397633	1.01196	0.290587	0.883173	0.870497	1130	tags=8%, list=7%, signal=7%	ENSMUSG00000087687/ENSMUSG00000038412/ENSMUSG00000015112/ENSMUSG00000030652/ENSMUSG00000024892/ENSMUSG00000039065/ENSMUSG00000031672/ENSMUSG00000032047/ENSMUSG00000061461/ENSMUSG00000016252/ENSMUSG00000019577/ENSMUSG00000018042/ENSMUSG00000027875/ENSMUSG00000049422/ENSMUSG00000063235/ENSMUSG00000050856/ENSMUSG00000014301/ENSMUSG00000053768/ENSMUSG00000037152/ENSMUSG00000067847/ENSMUSG00000038717/…	0.0602329
CC	GO:1905368	peptidase complex	93	-0.599298	-1.06688	0.363966	0.907846	0.894816	2587	tags=18%, list=16%, signal=15%	ENSMUSG00000028452/ENSMUSG00000017221/ENSMUSG00000017721/ENSMUSG00000031443/ENSMUSG00000030751/ENSMUSG00000026914/ENSMUSG00000050812/ENSMUSG00000048040/ENSMUSG00000042165/ENSMUSG00000036980/ENSMUSG00000006998/ENSMUSG00000031897/ENSMUSG00000031429/ENSMUSG00000027272/ENSMUSG00000045482/ENSMUSG00000022216/ENSMUSG00000024338	-0.0482664
CC	GO:0005777	peroxisome	131	0.415806	0.93268	0.618705	0.956954	0.943219	1261	tags=22%, list=8%, signal=21%	ENSMUSG00000058258/ENSMUSG00000058997/ENSMUSG00000021670/ENSMUSG00000022982/ENSMUSG00000027359/ENSMUSG00000036775/ENSMUSG00000027261/ENSMUSG00000026664/ENSMUSG00000070985/ENSMUSG00000006517/ENSMUSG00000048489/ENSMUSG00000090150/ENSMUSG00000022210/ENSMUSG00000024228/ENSMUSG00000000876/ENSMUSG00000027952/ENSMUSG00000021751/ENSMUSG00000005907/ENSMUSG00000041939/ENSMUSG00000063428/ENSMUSG00000074064/…	0.0253875
CC	GO:0030684	preribosome	79	0.815627	1.68696	0.0003838	0.0693195	0.0683245	1184	tags=15%, list=7%, signal=14%	ENSMUSG00000061458/ENSMUSG00000004100/ENSMUSG00000038335/ENSMUSG00000035575/ENSMUSG00000023988/ENSMUSG00000031578/ENSMUSG00000026020/ENSMUSG00000022672/ENSMUSG00000038299/ENSMUSG00000095567/ENSMUSG00000024528/ENSMUSG00000022557	1.16542
CC	GO:0000502	proteasome complex	63	-0.62128	-1.07296	0.368222	0.90904	0.895993	2229	tags=19%, list=14%, signal=17%	ENSMUSG00000028452/ENSMUSG00000017221/ENSMUSG00000030751/ENSMUSG00000026914/ENSMUSG00000050812/ENSMUSG00000042165/ENSMUSG00000006998/ENSMUSG00000031897/ENSMUSG00000031429/ENSMUSG00000027272/ENSMUSG00000022216/ENSMUSG00000024338	-0.0476953
CC	GO:0098552	side of membrane	423	-0.756115	-1.47689	1.64947e-06	0.00136299	0.00134343	1829	tags=26%, list=11%, signal=24%	ENSMUSG00000035448/ENSMUSG00000047098/ENSMUSG00000079685/ENSMUSG00000015355/ENSMUSG00000006574/ENSMUSG00000043004/ENSMUSG00000010047/ENSMUSG00000068686/ENSMUSG00000059089/ENSMUSG00000051839/ENSMUSG00000067212/ENSMUSG00000000594/ENSMUSG00000015316/ENSMUSG00000104213/ENSMUSG00000036435/ENSMUSG00000026395/ENSMUSG00000027712/ENSMUSG00000026532/ENSMUSG00000076757/ENSMUSG00000026581/ENSMUSG00000026814/…	-2.87179
CC	GO:0005790	smooth endoplasmic reticulum	30	-0.461184	-0.720605	0.893108	0.972052	0.958101	3578	tags=13%, list=22%, signal=10%	ENSMUSG00000024163/ENSMUSG00000020048/ENSMUSG00000015222/ENSMUSG00000020571	-0.0185888
CC	GO:0005681	spliceosomal complex	189	-0.449825	-0.841538	0.831839	0.966053	0.952188	2146	tags=9%, list=13%, signal=8%	ENSMUSG00000019659/ENSMUSG00000025200/ENSMUSG00000027628/ENSMUSG00000027998/ENSMUSG00000034120/ENSMUSG00000033732/ENSMUSG00000004994/ENSMUSG00000032077/ENSMUSG00000028134/ENSMUSG00000027201/ENSMUSG00000035125/ENSMUSG00000027649/ENSMUSG00000045193/ENSMUSG00000011306/ENSMUSG00000003360/ENSMUSG00000035215/ENSMUSG00000033222	-0.0212773
CC	GO:0005773	vacuole	460	-0.631279	-1.23583	0.0183312	0.558864	0.550843	1347	tags=12%, list=8%, signal=11%	ENSMUSG00000041538/ENSMUSG00000002320/ENSMUSG00000034247/ENSMUSG00000025583/ENSMUSG00000030720/ENSMUSG00000021638/ENSMUSG00000034445/ENSMUSG00000024610/ENSMUSG00000039908/ENSMUSG00000026180/ENSMUSG00000066621/ENSMUSG00000021880/ENSMUSG00000027287/ENSMUSG00000028657/ENSMUSG00000018774/ENSMUSG00000021190/ENSMUSG00000021242/ENSMUSG00000030161/ENSMUSG00000047789/ENSMUSG00000038642/ENSMUSG00000034216/…	-0.258972
BP	GO:0002253	activation of immune response	230	-0.775567	-1.47073	5.70455e-05	0.0188473	0.0185768	1361	tags=27%, list=8%, signal=25%	ENSMUSG00000068686/ENSMUSG00000025986/ENSMUSG00000054203/ENSMUSG00000024863/ENSMUSG00000020115/ENSMUSG00000104213/ENSMUSG00000038910/ENSMUSG00000026395/ENSMUSG00000026938/ENSMUSG00000099974/ENSMUSG00000033721/ENSMUSG00000021457/ENSMUSG00000021938/ENSMUSG00000052397/ENSMUSG00000003379/ENSMUSG00000037731/ENSMUSG00000058715/ENSMUSG00000034028/ENSMUSG00000052889/ENSMUSG00000004266/ENSMUSG00000027514/…	-1.73103
BP	GO:0002250	adaptive immune response	320	-0.781544	-1.51524	1.46493e-06	0.00136299	0.00134343	1642	tags=25%, list=10%, signal=23%	ENSMUSG00000067212/ENSMUSG00000024863/ENSMUSG00000015316/ENSMUSG00000104213/ENSMUSG00000026395/ENSMUSG00000067149/ENSMUSG00000026068/ENSMUSG00000046006/ENSMUSG00000022505/ENSMUSG00000026812/ENSMUSG00000021457/ENSMUSG00000031264/ENSMUSG00000024610/ENSMUSG00000003379/ENSMUSG00000060550/ENSMUSG00000058715/ENSMUSG00000038179/ENSMUSG00000034028/ENSMUSG00000020063/ENSMUSG00000037321/ENSMUSG00000052889/…	-2.87179
BP	GO:0006522	alanine metabolic process	3	-0.999833	-1.26748	1.6441e-05	0.00718419	0.00708108	3	tags=67%, list=0%, signal=67%	ENSMUSG00000089678/ENSMUSG00000026272	-2.1499
BP	GO:1901607	alpha-amino acid biosynthetic process	52	-0.711136	-1.20509	0.184314	0.835021	0.823037	514	tags=15%, list=3%, signal=15%	ENSMUSG00000028179/ENSMUSG00000076441/ENSMUSG00000029695/ENSMUSG00000021311/ENSMUSG00000024039/ENSMUSG00000025190/ENSMUSG00000044005/ENSMUSG00000026272	-0.0845809
BP	GO:1901606	alpha-amino acid catabolic process	68	-0.76504	-1.32559	0.0475594	0.782795	0.77156	464	tags=18%, list=3%, signal=17%	ENSMUSG00000027360/ENSMUSG00000029695/ENSMUSG00000029445/ENSMUSG00000015806/ENSMUSG00000015890/ENSMUSG00000025190/ENSMUSG00000030934/ENSMUSG00000027332/ENSMUSG00000020017/ENSMUSG00000028194/ENSMUSG00000044005/ENSMUSG00000026272	-0.11263
BP	GO:1901605	alpha-amino acid metabolic process	158	-0.680682	-1.26494	0.0602958	0.80364	0.792106	1159	tags=16%, list=7%, signal=15%	ENSMUSG00000031173/ENSMUSG00000021646/ENSMUSG00000034456/ENSMUSG00000025911/ENSMUSG00000030720/ENSMUSG00000033022/ENSMUSG00000034424/ENSMUSG00000028179/ENSMUSG00000039648/ENSMUSG00000000958/ENSMUSG00000076441/ENSMUSG00000027360/ENSMUSG00000029695/ENSMUSG00000021311/ENSMUSG00000029445/ENSMUSG00000037686/ENSMUSG00000015806/ENSMUSG00000015890/ENSMUSG00000024039/ENSMUSG00000025190/ENSMUSG00000030934/…	-0.101217
BP	GO:0000380	alternative mRNA splicing, via spliceosome	73	-0.437777	-0.759942	0.885144	0.971972	0.958022	1777	tags=12%, list=11%, signal=11%	ENSMUSG00000092607/ENSMUSG00000029538/ENSMUSG00000030411/ENSMUSG00000022332/ENSMUSG00000034120/ENSMUSG00000027763/ENSMUSG00000064138/ENSMUSG00000036109/ENSMUSG00000063919	-0.0186246
BP	GO:0050851	antigen receptor-mediated signaling pathway	131	-0.803702	-1.46557	0.000632098	0.0995628	0.0981338	1568	tags=30%, list=10%, signal=27%	ENSMUSG00000104213/ENSMUSG00000038910/ENSMUSG00000026395/ENSMUSG00000099974/ENSMUSG00000033721/ENSMUSG00000021457/ENSMUSG00000052397/ENSMUSG00000003379/ENSMUSG00000037731/ENSMUSG00000034028/ENSMUSG00000052889/ENSMUSG00000004266/ENSMUSG00000057058/ENSMUSG00000022488/ENSMUSG00000021108/ENSMUSG00000034652/ENSMUSG00000061132/ENSMUSG00000026656/ENSMUSG00000056268/ENSMUSG00000002699/ENSMUSG00000041187/…	-1.00818
BP	GO:0009074	aromatic amino acid family catabolic process	18	-0.895724	-1.30555	0.0544118	0.7974	0.785956	464	tags=39%, list=3%, signal=38%	ENSMUSG00000026348/ENSMUSG00000034456/ENSMUSG00000027360/ENSMUSG00000029445/ENSMUSG00000015806/ENSMUSG00000015890/ENSMUSG00000020017	-0.104602
BP	GO:0009072	aromatic amino acid family metabolic process	29	-0.819508	-1.27021	0.107955	0.814586	0.802895	464	tags=28%, list=3%, signal=27%	ENSMUSG00000033792/ENSMUSG00000026348/ENSMUSG00000034456/ENSMUSG00000027360/ENSMUSG00000029445/ENSMUSG00000015806/ENSMUSG00000015890/ENSMUSG00000020017	-0.0953413
BP	GO:0042113	B cell activation	209	-0.802492	-1.51196	1.31249e-05	0.00711162	0.00700955	1667	tags=31%, list=10%, signal=28%	ENSMUSG00000025986/ENSMUSG00000019982/ENSMUSG00000020167/ENSMUSG00000029570/ENSMUSG00000104213/ENSMUSG00000038910/ENSMUSG00000026395/ENSMUSG00000033016/ENSMUSG00000046006/ENSMUSG00000033721/ENSMUSG00000021457/ENSMUSG00000031264/ENSMUSG00000024610/ENSMUSG00000003379/ENSMUSG00000020134/ENSMUSG00000031548/ENSMUSG00000038894/ENSMUSG00000052889/ENSMUSG00000004266/ENSMUSG00000034041/ENSMUSG00000022475/…	-2.15431
BP	GO:0050853	B cell receptor signaling pathway	51	-0.860475	-1.45481	0.00450164	0.335051	0.330242	1568	tags=49%, list=10%, signal=44%	ENSMUSG00000104213/ENSMUSG00000038910/ENSMUSG00000026395/ENSMUSG00000033721/ENSMUSG00000021457/ENSMUSG00000003379/ENSMUSG00000052889/ENSMUSG00000004266/ENSMUSG00000022488/ENSMUSG00000021108/ENSMUSG00000034652/ENSMUSG00000061132/ENSMUSG00000026656/ENSMUSG00000076937/ENSMUSG00000005057/ENSMUSG00000030724/ENSMUSG00000040751/ENSMUSG00000000409/ENSMUSG00000076609/ENSMUSG00000030577/ENSMUSG00000095079/…	-0.481168
BP	GO:0001568	blood vessel development	586	-0.528831	-1.04202	0.354251	0.90144	0.888502	1454	tags=12%, list=9%, signal=12%	ENSMUSG00000046207/ENSMUSG00000000628/ENSMUSG00000029484/ENSMUSG00000022505/ENSMUSG00000027230/ENSMUSG00000062604/ENSMUSG00000026814/ENSMUSG00000033721/ENSMUSG00000021457/ENSMUSG00000072625/ENSMUSG00000002944/ENSMUSG00000036158/ENSMUSG00000005958/ENSMUSG00000073599/ENSMUSG00000010797/ENSMUSG00000018160/ENSMUSG00000031871/ENSMUSG00000026180/ENSMUSG00000020063/ENSMUSG00000031502/ENSMUSG00000052889/…	-0.0513415
BP	GO:0046395	carboxylic acid catabolic process	199	-0.614848	-1.15398	0.17758	0.834194	0.822221	1159	tags=13%, list=7%, signal=12%	ENSMUSG00000033022/ENSMUSG00000038894/ENSMUSG00000034424/ENSMUSG00000015016/ENSMUSG00000003623/ENSMUSG00000034744/ENSMUSG00000031387/ENSMUSG00000060376/ENSMUSG00000027360/ENSMUSG00000029695/ENSMUSG00000029445/ENSMUSG00000033157/ENSMUSG00000057880/ENSMUSG00000015806/ENSMUSG00000015890/ENSMUSG00000027048/ENSMUSG00000052102/ENSMUSG00000025190/ENSMUSG00000030934/ENSMUSG00000027332/ENSMUSG00000020017/…	-0.0850114
BP	GO:0019752	carboxylic acid metabolic process	776	-0.500161	-0.988631	0.556557	0.946533	0.932947	1649	tags=13%, list=10%, signal=12%	ENSMUSG00000030695/ENSMUSG00000020366/ENSMUSG00000004233/ENSMUSG00000029201/ENSMUSG00000031173/ENSMUSG00000031980/ENSMUSG00000021646/ENSMUSG00000025002/ENSMUSG00000026189/ENSMUSG00000034456/ENSMUSG00000062515/ENSMUSG00000063929/ENSMUSG00000038205/ENSMUSG00000055782/ENSMUSG00000025911/ENSMUSG00000028378/ENSMUSG00000000628/ENSMUSG00000028163/ENSMUSG00000005547/ENSMUSG00000030659/ENSMUSG00000003721/…	-0.0301428
BP	GO:0001775	cell activation	765	-0.728638	-1.43934	3.64079e-08	0.000164394	0.000162034	1846	tags=25%, list=11%, signal=23%	ENSMUSG00000026778/ENSMUSG00000030742/ENSMUSG00000031196/ENSMUSG00000031639/ENSMUSG00000079685/ENSMUSG00000015355/ENSMUSG00000025888/ENSMUSG00000001750/ENSMUSG00000006574/ENSMUSG00000015314/ENSMUSG00000026786/ENSMUSG00000010047/ENSMUSG00000068686/ENSMUSG00000005800/ENSMUSG00000059089/ENSMUSG00000025986/ENSMUSG00000030798/ENSMUSG00000033788/ENSMUSG00000019982/ENSMUSG00000020167/ENSMUSG00000067212/…	-3.79039
BP	GO:0045454	cell redox homeostasis	59	-0.396565	-0.679753	0.968072	0.98646	0.972301	2028	tags=10%, list=12%, signal=9%	ENSMUSG00000028367/ENSMUSG00000032350/ENSMUSG00000020571/ENSMUSG00000021830/ENSMUSG00000091780/ENSMUSG00000028843	-0.0121991
BP	GO:0008652	cellular amino acid biosynthetic process	54	-0.723742	-1.22971	0.143229	0.814586	0.802895	514	tags=17%, list=3%, signal=16%	ENSMUSG00000028179/ENSMUSG00000076441/ENSMUSG00000029695/ENSMUSG00000021311/ENSMUSG00000057880/ENSMUSG00000024039/ENSMUSG00000025190/ENSMUSG00000044005/ENSMUSG00000026272	-0.0953413
BP	GO:0009063	cellular amino acid catabolic process	78	-0.76642	-1.34438	0.0330073	0.723156	0.712777	553	tags=18%, list=3%, signal=17%	ENSMUSG00000060376/ENSMUSG00000027360/ENSMUSG00000029695/ENSMUSG00000029445/ENSMUSG00000057880/ENSMUSG00000015806/ENSMUSG00000015890/ENSMUSG00000025190/ENSMUSG00000030934/ENSMUSG00000027332/ENSMUSG00000020017/ENSMUSG00000028194/ENSMUSG00000044005/ENSMUSG00000026272	-0.147046
BP	GO:0006520	cellular amino acid metabolic process	220	-0.67342	-1.27332	0.0319032	0.719069	0.708749	1159	tags=14%, list=7%, signal=13%	ENSMUSG00000004233/ENSMUSG00000031173/ENSMUSG00000021646/ENSMUSG00000034456/ENSMUSG00000025911/ENSMUSG00000030720/ENSMUSG00000033022/ENSMUSG00000031960/ENSMUSG00000034424/ENSMUSG00000028179/ENSMUSG00000039648/ENSMUSG00000000958/ENSMUSG00000060376/ENSMUSG00000076441/ENSMUSG00000027360/ENSMUSG00000029695/ENSMUSG00000021311/ENSMUSG00000029445/ENSMUSG00000057880/ENSMUSG00000037686/ENSMUSG00000015806/…	-0.149508
BP	GO:0006974	cellular response to DNA damage stimulus	690	-0.517666	-1.0221	0.41483	0.919212	0.906019	2226	tags=14%, list=14%, signal=12%	ENSMUSG00000048668/ENSMUSG00000090112/ENSMUSG00000025647/ENSMUSG00000031165/ENSMUSG00000034154/ENSMUSG00000029676/ENSMUSG00000031536/ENSMUSG00000026914/ENSMUSG00000010461/ENSMUSG00000062906/ENSMUSG00000031928/ENSMUSG00000052406/ENSMUSG00000055401/ENSMUSG00000032113/ENSMUSG00000038069/ENSMUSG00000046711/ENSMUSG00000028702/ENSMUSG00000032298/ENSMUSG00000030750/ENSMUSG00000007035/ENSMUSG00000025578/…	-0.0428626
BP	GO:0035967	cellular response to topologically incorrect protein	102	0.578997	1.23151	0.06069	0.80364	0.792106	929	tags=10%, list=6%, signal=9%	ENSMUSG00000034126/ENSMUSG00000032392/ENSMUSG00000059970/ENSMUSG00000091971/ENSMUSG00000031751/ENSMUSG00000027808/ENSMUSG00000026849/ENSMUSG00000005374/ENSMUSG00000090877/ENSMUSG00000003873	0.101217
BP	GO:0034620	cellular response to unfolded protein	80	0.554906	1.14995	0.196532	0.838906	0.826865	929	tags=10%, list=6%, signal=9%	ENSMUSG00000032392/ENSMUSG00000059970/ENSMUSG00000091971/ENSMUSG00000031751/ENSMUSG00000027808/ENSMUSG00000005374/ENSMUSG00000090877/ENSMUSG00000003873	0.0825653
BP	GO:0006695	cholesterol biosynthetic process	45	0.898106	1.72953	0.000223669	0.0452212	0.0445721	1078	tags=49%, list=7%, signal=46%	ENSMUSG00000031349/ENSMUSG00000036585/ENSMUSG00000001467/ENSMUSG00000021670/ENSMUSG00000058454/ENSMUSG00000033105/ENSMUSG00000022982/ENSMUSG00000026675/ENSMUSG00000006517/ENSMUSG00000031604/ENSMUSG00000018042/ENSMUSG00000027875/ENSMUSG00000022463/ENSMUSG00000034926/ENSMUSG00000032080/ENSMUSG00000027952/ENSMUSG00000041939/ENSMUSG00000032083/ENSMUSG00000093930/ENSMUSG00000028603/ENSMUSG00000021273/…	1.35094
BP	GO:0043009	chordate embryonic development	577	-0.484781	-0.954814	0.657201	0.956954	0.943219	2059	tags=12%, list=13%, signal=11%	ENSMUSG00000031844/ENSMUSG00000007817/ENSMUSG00000035293/ENSMUSG00000027002/ENSMUSG00000036333/ENSMUSG00000000530/ENSMUSG00000032113/ENSMUSG00000024795/ENSMUSG00000025235/ENSMUSG00000047517/ENSMUSG00000048763/ENSMUSG00000029104/ENSMUSG00000028195/ENSMUSG00000070644/ENSMUSG00000073460/ENSMUSG00000022911/ENSMUSG00000019982/ENSMUSG00000032965/ENSMUSG00000042106/ENSMUSG00000029570/ENSMUSG00000069919/…	-0.0253875
BP	GO:0006325	chromatin organization	654	-0.466468	-0.91991	0.779899	0.963008	0.949187	2057	tags=12%, list=13%, signal=11%	ENSMUSG00000010461/ENSMUSG00000062906/ENSMUSG00000003778/ENSMUSG00000007817/ENSMUSG00000036959/ENSMUSG00000032113/ENSMUSG00000026857/ENSMUSG00000063049/ENSMUSG00000032591/ENSMUSG00000028800/ENSMUSG00000025578/ENSMUSG00000022105/ENSMUSG00000022978/ENSMUSG00000024926/ENSMUSG00000036980/ENSMUSG00000054717/ENSMUSG00000024201/ENSMUSG00000009640/ENSMUSG00000019982/ENSMUSG00000020167/ENSMUSG00000018476/…	-0.0226484
BP	GO:0007059	chromosome segregation	281	-0.639725	-1.23379	0.0499469	0.784588	0.773327	2030	tags=17%, list=12%, signal=16%	ENSMUSG00000031928/ENSMUSG00000032254/ENSMUSG00000030649/ENSMUSG00000026857/ENSMUSG00000051378/ENSMUSG00000007035/ENSMUSG00000027654/ENSMUSG00000034329/ENSMUSG00000037313/ENSMUSG00000022105/ENSMUSG00000006585/ENSMUSG00000022978/ENSMUSG00000069910/ENSMUSG00000022314/ENSMUSG00000024293/ENSMUSG00000038252/ENSMUSG00000026341/ENSMUSG00000052087/ENSMUSG00000066306/ENSMUSG00000037544/ENSMUSG00000027306/…	-0.111637
BP	GO:0032922	circadian regulation of gene expression	63	-0.443599	-0.766103	0.870113	0.969219	0.955308	1864	tags=13%, list=11%, signal=11%	ENSMUSG00000028800/ENSMUSG00000007872/ENSMUSG00000005886/ENSMUSG00000020063/ENSMUSG00000038418/ENSMUSG00000020644/ENSMUSG00000030256/ENSMUSG00000020889	-0.0198565
BP	GO:0006956	complement activation	56	-0.836164	-1.42798	0.0101348	0.460534	0.453924	1025	tags=21%, list=6%, signal=20%	ENSMUSG00000022887/ENSMUSG00000026616/ENSMUSG00000076937/ENSMUSG00000001128/ENSMUSG00000076609/ENSMUSG00000015854/ENSMUSG00000026399/ENSMUSG00000095079/ENSMUSG00000105547/ENSMUSG00000044206/ENSMUSG00000076617/ENSMUSG00000076498	-0.343016
BP	GO:0006958	complement activation, classical pathway	36	-0.884415	-1.42372	0.00400449	0.313554	0.309054	547	tags=22%, list=3%, signal=22%	ENSMUSG00000026616/ENSMUSG00000076937/ENSMUSG00000076609/ENSMUSG00000026399/ENSMUSG00000095079/ENSMUSG00000105547/ENSMUSG00000076617/ENSMUSG00000076498	-0.509966
BP	GO:0042742	defense response to bacterium	169	-0.769334	-1.4306	0.000953265	0.131411	0.129525	1739	tags=29%, list=11%, signal=26%	ENSMUSG00000006519/ENSMUSG00000054717/ENSMUSG00000067212/ENSMUSG00000024863/ENSMUSG00000020115/ENSMUSG00000104213/ENSMUSG00000001123/ENSMUSG00000067149/ENSMUSG00000040314/ENSMUSG00000029484/ENSMUSG00000056978/ENSMUSG00000054072/ENSMUSG00000021457/ENSMUSG00000002944/ENSMUSG00000029322/ENSMUSG00000069874/ENSMUSG00000058715/ENSMUSG00000021880/ENSMUSG00000071203/ENSMUSG00000038357/ENSMUSG00000035692/…	-0.887646
BP	GO:0098542	defense response to other organism	704	-0.708431	-1.39907	1.81115e-06	0.00136299	0.00134343	1835	tags=23%, list=11%, signal=21%	ENSMUSG00000031639/ENSMUSG00000042436/ENSMUSG00000047517/ENSMUSG00000056071/ENSMUSG00000079685/ENSMUSG00000025888/ENSMUSG00000015314/ENSMUSG00000010047/ENSMUSG00000006519/ENSMUSG00000073400/ENSMUSG00000030798/ENSMUSG00000054203/ENSMUSG00000054717/ENSMUSG00000105504/ENSMUSG00000067212/ENSMUSG00000024863/ENSMUSG00000015316/ENSMUSG00000020115/ENSMUSG00000020546/ENSMUSG00000026341/ENSMUSG00000104213/…	-2.87179
BP	GO:0048589	developmental growth	565	-0.513572	-1.01198	0.470588	0.931803	0.91843	2161	tags=15%, list=13%, signal=14%	ENSMUSG00000037622/ENSMUSG00000063810/ENSMUSG00000021699/ENSMUSG00000038539/ENSMUSG00000031389/ENSMUSG00000028577/ENSMUSG00000007817/ENSMUSG00000038256/ENSMUSG00000079227/ENSMUSG00000051331/ENSMUSG00000032113/ENSMUSG00000036792/ENSMUSG00000028364/ENSMUSG00000032591/ENSMUSG00000025207/ENSMUSG00000025235/ENSMUSG00000047517/ENSMUSG00000066406/ENSMUSG00000070644/ENSMUSG00000030447/ENSMUSG00000033788/…	-0.0369541
BP	GO:0043648	dicarboxylic acid metabolic process	76	-0.630238	-1.09651	0.316314	0.892586	0.879775	1118	tags=17%, list=7%, signal=16%	ENSMUSG00000032350/ENSMUSG00000026348/ENSMUSG00000030088/ENSMUSG00000029104/ENSMUSG00000025911/ENSMUSG00000024556/ENSMUSG00000020321/ENSMUSG00000015016/ENSMUSG00000076441/ENSMUSG00000015890/ENSMUSG00000025190/ENSMUSG00000030934/ENSMUSG00000044005	-0.0556285
BP	GO:0006259	DNA metabolic process	722	-0.486077	-0.958794	0.662989	0.956954	0.943219	2286	tags=14%, list=14%, signal=13%	ENSMUSG00000023110/ENSMUSG00000043535/ENSMUSG00000005533/ENSMUSG00000046591/ENSMUSG00000017652/ENSMUSG00000048668/ENSMUSG00000090112/ENSMUSG00000023132/ENSMUSG00000054509/ENSMUSG00000031165/ENSMUSG00000034154/ENSMUSG00000029676/ENSMUSG00000031536/ENSMUSG00000026914/ENSMUSG00000010461/ENSMUSG00000062906/ENSMUSG00000031928/ENSMUSG00000052406/ENSMUSG00000055401/ENSMUSG00000000530/ENSMUSG00000032113/…	-0.0253875
BP	GO:0006310	DNA recombination	238	-0.503709	-0.959491	0.60152	0.952908	0.939231	2282	tags=18%, list=14%, signal=15%	ENSMUSG00000043535/ENSMUSG00000017652/ENSMUSG00000048668/ENSMUSG00000031165/ENSMUSG00000034154/ENSMUSG00000031536/ENSMUSG00000026914/ENSMUSG00000062906/ENSMUSG00000031928/ENSMUSG00000032113/ENSMUSG00000028702/ENSMUSG00000030750/ENSMUSG00000007035/ENSMUSG00000033458/ENSMUSG00000034329/ENSMUSG00000022314/ENSMUSG00000054717/ENSMUSG00000020167/ENSMUSG00000039623/ENSMUSG00000026395/ENSMUSG00000041064/…	-0.0272276
BP	GO:0006281	DNA repair	445	-0.521334	-1.01996	0.454918	0.931803	0.91843	2226	tags=14%, list=14%, signal=12%	ENSMUSG00000048668/ENSMUSG00000090112/ENSMUSG00000031165/ENSMUSG00000034154/ENSMUSG00000029676/ENSMUSG00000031536/ENSMUSG00000026914/ENSMUSG00000010461/ENSMUSG00000062906/ENSMUSG00000031928/ENSMUSG00000052406/ENSMUSG00000055401/ENSMUSG00000032113/ENSMUSG00000046711/ENSMUSG00000028702/ENSMUSG00000032298/ENSMUSG00000030750/ENSMUSG00000007035/ENSMUSG00000025578/ENSMUSG00000033458/ENSMUSG00000034329/…	-0.0369541
BP	GO:0006260	DNA replication	228	-0.488092	-0.92518	0.682766	0.957928	0.944179	2178	tags=14%, list=13%, signal=12%	ENSMUSG00000034154/ENSMUSG00000031536/ENSMUSG00000031928/ENSMUSG00000026970/ENSMUSG00000030978/ENSMUSG00000006585/ENSMUSG00000007872/ENSMUSG00000024293/ENSMUSG00000041064/ENSMUSG00000019942/ENSMUSG00000025407/ENSMUSG00000038225/ENSMUSG00000011114/ENSMUSG00000026669/ENSMUSG00000045102/ENSMUSG00000028587/ENSMUSG00000000934/ENSMUSG00000027715/ENSMUSG00000021936/ENSMUSG00000027639/ENSMUSG00000031697/…	-0.0249455
BP	GO:0009792	embryo development ending in birth or egg hatching	590	-0.481662	-0.949097	0.680485	0.95725	0.943511	2059	tags=12%, list=13%, signal=11%	ENSMUSG00000031844/ENSMUSG00000007817/ENSMUSG00000035293/ENSMUSG00000027002/ENSMUSG00000036333/ENSMUSG00000000530/ENSMUSG00000032113/ENSMUSG00000024795/ENSMUSG00000025235/ENSMUSG00000047517/ENSMUSG00000048763/ENSMUSG00000029104/ENSMUSG00000028195/ENSMUSG00000070644/ENSMUSG00000073460/ENSMUSG00000022911/ENSMUSG00000048895/ENSMUSG00000019982/ENSMUSG00000032965/ENSMUSG00000042106/ENSMUSG00000029570/…	-0.0252531
BP	GO:1903513	endoplasmic reticulum to cytosol transport	27	-0.706418	-1.07819	0.409483	0.918575	0.905391	3231	tags=26%, list=20%, signal=21%	ENSMUSG00000075701/ENSMUSG00000020048/ENSMUSG00000026142/ENSMUSG00000028452/ENSMUSG00000039703/ENSMUSG00000041765/ENSMUSG00000009092	-0.043164
BP	GO:0006888	endoplasmic reticulum to Golgi vesicle-mediated transport	109	0.37956	0.826355	0.95	0.97995	0.965885	1476	tags=12%, list=9%, signal=11%	ENSMUSG00000010392/ENSMUSG00000024487/ENSMUSG00000030298/ENSMUSG00000030058/ENSMUSG00000034893/ENSMUSG00000026455/ENSMUSG00000028779/ENSMUSG00000020386/ENSMUSG00000027879/ENSMUSG00000032892/ENSMUSG00000024870/ENSMUSG00000034473/ENSMUSG00000032458	0.0150746
BP	GO:0030968	endoplasmic reticulum unfolded protein response	62	0.455998	0.908944	0.606635	0.954855	0.94115	929	tags=8%, list=6%, signal=8%	ENSMUSG00000032392/ENSMUSG00000031751/ENSMUSG00000027808/ENSMUSG00000005374/ENSMUSG00000003873	0.0263412
BP	GO:0036503	ERAD pathway	89	-0.452702	-0.802221	0.829504	0.966053	0.952188	2068	tags=10%, list=13%, signal=9%	ENSMUSG00000050812/ENSMUSG00000041765/ENSMUSG00000055401/ENSMUSG00000052384/ENSMUSG00000031483/ENSMUSG00000022769/ENSMUSG00000071655/ENSMUSG00000009092/ENSMUSG00000020521	-0.0212773
BP	GO:0051236	establishment of RNA localization	144	0.618292	1.38375	0.00766609	0.408804	0.402936	1340	tags=12%, list=8%, signal=12%	ENSMUSG00000028330/ENSMUSG00000055531/ENSMUSG00000031347/ENSMUSG00000037933/ENSMUSG00000075600/ENSMUSG00000001855/ENSMUSG00000033581/ENSMUSG00000030298/ENSMUSG00000022774/ENSMUSG00000028820/ENSMUSG00000025134/ENSMUSG00000057113/ENSMUSG00000055334/ENSMUSG00000052533/ENSMUSG00000109511/ENSMUSG00000018411/ENSMUSG00000030188/ENSMUSG00000034667	0.394763
BP	GO:0009062	fatty acid catabolic process	94	0.596876	1.27629	0.0331068	0.723156	0.712777	838	tags=12%, list=5%, signal=11%	ENSMUSG00000011305/ENSMUSG00000023832/ENSMUSG00000027359/ENSMUSG00000027261/ENSMUSG00000026664/ENSMUSG00000032047/ENSMUSG00000090150/ENSMUSG00000028601/ENSMUSG00000028223/ENSMUSG00000021751/ENSMUSG00000074064	0.147046
BP	GO:0006631	fatty acid metabolic process	343	0.405261	0.993485	0.267631	0.873796	0.861255	970	tags=11%, list=6%, signal=11%	ENSMUSG00000011305/ENSMUSG00000029482/ENSMUSG00000026623/ENSMUSG00000023832/ENSMUSG00000033629/ENSMUSG00000041220/ENSMUSG00000062624/ENSMUSG00000027359/ENSMUSG00000033174/ENSMUSG00000026435/ENSMUSG00000036775/ENSMUSG00000027261/ENSMUSG00000026664/ENSMUSG00000028944/ENSMUSG00000032047/ENSMUSG00000035376/ENSMUSG00000070985/ENSMUSG00000039206/ENSMUSG00000090150/ENSMUSG00000020532/ENSMUSG00000019577/…	0.0648683
BP	GO:0009065	glutamine family amino acid catabolic process	18	-0.880943	-1.28401	0.0882353	0.814586	0.802895	100	tags=28%, list=1%, signal=28%	ENSMUSG00000025911/ENSMUSG00000025190/ENSMUSG00000030934/ENSMUSG00000028194/ENSMUSG00000044005	-0.0953413
BP	GO:0009436	glyoxylate catabolic process	3	-0.999833	-1.26748	1.6441e-05	0.00718419	0.00708108	3	tags=67%, list=0%, signal=67%	ENSMUSG00000089678/ENSMUSG00000026272	-2.1499
BP	GO:0048193	Golgi vesicle transport	254	-0.374835	-0.716822	0.99027	0.996597	0.982294	1651	tags=7%, list=10%, signal=6%	ENSMUSG00000060090/ENSMUSG00000031143/ENSMUSG00000036435/ENSMUSG00000066306/ENSMUSG00000030720/ENSMUSG00000029148/ENSMUSG00000062234/ENSMUSG00000021357/ENSMUSG00000028847/ENSMUSG00000036943/ENSMUSG00000031919/ENSMUSG00000049313/ENSMUSG00000020790/ENSMUSG00000038351/ENSMUSG00000051853/ENSMUSG00000038844/ENSMUSG00000073678/ENSMUSG00000029462	-0.00775869
BP	GO:0002455	humoral immune response mediated by circulating immunoglobulin	45	-0.867541	-1.43815	0.00767435	0.408804	0.402936	1124	tags=31%, list=7%, signal=29%	ENSMUSG00000024863/ENSMUSG00000104213/ENSMUSG00000026395/ENSMUSG00000004266/ENSMUSG00000026616/ENSMUSG00000026656/ENSMUSG00000076937/ENSMUSG00000073421/ENSMUSG00000076609/ENSMUSG00000026399/ENSMUSG00000095079/ENSMUSG00000105547/ENSMUSG00000076617/ENSMUSG00000076498	-0.394763
BP	GO:0002252	immune effector process	596	-0.717884	-1.41542	5.20204e-06	0.00352334	0.00347277	1839	tags=23%, list=11%, signal=21%	ENSMUSG00000030742/ENSMUSG00000031639/ENSMUSG00000042436/ENSMUSG00000079685/ENSMUSG00000001750/ENSMUSG00000015314/ENSMUSG00000026786/ENSMUSG00000010047/ENSMUSG00000068686/ENSMUSG00000030798/ENSMUSG00000033788/ENSMUSG00000019982/ENSMUSG00000067212/ENSMUSG00000024863/ENSMUSG00000015316/ENSMUSG00000020115/ENSMUSG00000029570/ENSMUSG00000104213/ENSMUSG00000038910/ENSMUSG00000001123/ENSMUSG00000026395/…	-2.45932
BP	GO:0002429	immune response-activating cell surface receptor signaling pathway	154	-0.800562	-1.48421	0.000167298	0.0377703	0.0372282	1356	tags=29%, list=8%, signal=26%	ENSMUSG00000104213/ENSMUSG00000038910/ENSMUSG00000026395/ENSMUSG00000099974/ENSMUSG00000033721/ENSMUSG00000021457/ENSMUSG00000052397/ENSMUSG00000003379/ENSMUSG00000037731/ENSMUSG00000058715/ENSMUSG00000034028/ENSMUSG00000052889/ENSMUSG00000004266/ENSMUSG00000057058/ENSMUSG00000022488/ENSMUSG00000055447/ENSMUSG00000021108/ENSMUSG00000034652/ENSMUSG00000061132/ENSMUSG00000026656/ENSMUSG00000056268/…	-1.42913
BP	GO:0002757	immune response-activating signal transduction	155	-0.80055	-1.48535	0.000107267	0.0289543	0.0285387	1356	tags=28%, list=8%, signal=26%	ENSMUSG00000104213/ENSMUSG00000038910/ENSMUSG00000026395/ENSMUSG00000099974/ENSMUSG00000033721/ENSMUSG00000021457/ENSMUSG00000052397/ENSMUSG00000003379/ENSMUSG00000037731/ENSMUSG00000058715/ENSMUSG00000034028/ENSMUSG00000052889/ENSMUSG00000004266/ENSMUSG00000057058/ENSMUSG00000022488/ENSMUSG00000055447/ENSMUSG00000021108/ENSMUSG00000034652/ENSMUSG00000061132/ENSMUSG00000026656/ENSMUSG00000056268/…	-1.54457
BP	GO:0002768	immune response-regulating cell surface receptor signaling pathway	159	-0.798924	-1.48544	0.000194275	0.0411194	0.0405293	1356	tags=28%, list=8%, signal=26%	ENSMUSG00000104213/ENSMUSG00000038910/ENSMUSG00000026395/ENSMUSG00000099974/ENSMUSG00000033721/ENSMUSG00000021457/ENSMUSG00000052397/ENSMUSG00000003379/ENSMUSG00000037731/ENSMUSG00000058715/ENSMUSG00000034028/ENSMUSG00000052889/ENSMUSG00000004266/ENSMUSG00000057058/ENSMUSG00000022488/ENSMUSG00000055447/ENSMUSG00000021108/ENSMUSG00000034652/ENSMUSG00000061132/ENSMUSG00000026656/ENSMUSG00000056268/…	-1.39223
BP	GO:0002764	immune response-regulating signaling pathway	162	-0.79889	-1.48528	0.00012126	0.0304182	0.0299816	1356	tags=27%, list=8%, signal=25%	ENSMUSG00000104213/ENSMUSG00000038910/ENSMUSG00000026395/ENSMUSG00000099974/ENSMUSG00000033721/ENSMUSG00000021457/ENSMUSG00000052397/ENSMUSG00000003379/ENSMUSG00000037731/ENSMUSG00000058715/ENSMUSG00000034028/ENSMUSG00000052889/ENSMUSG00000004266/ENSMUSG00000057058/ENSMUSG00000022488/ENSMUSG00000055447/ENSMUSG00000021108/ENSMUSG00000034652/ENSMUSG00000061132/ENSMUSG00000026656/ENSMUSG00000056268/…	-1.52314
BP	GO:0045087	innate immune response	530	-0.714567	-1.40529	3.91107e-05	0.0151369	0.0149197	1835	tags=23%, list=11%, signal=21%	ENSMUSG00000031639/ENSMUSG00000042436/ENSMUSG00000056071/ENSMUSG00000079685/ENSMUSG00000025888/ENSMUSG00000015314/ENSMUSG00000006519/ENSMUSG00000073400/ENSMUSG00000054203/ENSMUSG00000054717/ENSMUSG00000105504/ENSMUSG00000067212/ENSMUSG00000024863/ENSMUSG00000015316/ENSMUSG00000020115/ENSMUSG00000020546/ENSMUSG00000026341/ENSMUSG00000104213/ENSMUSG00000044827/ENSMUSG00000001123/ENSMUSG00000067149/…	-1.82624
BP	GO:0042851	L-alanine metabolic process	3	-0.999833	-1.26748	1.6441e-05	0.00718419	0.00708108	3	tags=67%, list=0%, signal=67%	ENSMUSG00000089678/ENSMUSG00000026272	-2.1499
BP	GO:0045321	leukocyte activation	675	-0.767002	-1.51323	9.24948e-11	1.25293e-06	1.23495e-06	1846	tags=26%, list=11%, signal=24%	ENSMUSG00000026778/ENSMUSG00000030742/ENSMUSG00000031639/ENSMUSG00000079685/ENSMUSG00000015355/ENSMUSG00000025888/ENSMUSG00000001750/ENSMUSG00000006574/ENSMUSG00000015314/ENSMUSG00000026786/ENSMUSG00000010047/ENSMUSG00000068686/ENSMUSG00000005800/ENSMUSG00000059089/ENSMUSG00000025986/ENSMUSG00000030798/ENSMUSG00000033788/ENSMUSG00000019982/ENSMUSG00000020167/ENSMUSG00000067212/ENSMUSG00000015316/…	-5.90835
BP	GO:0007159	leukocyte cell-cell adhesion	263	-0.801455	-1.53621	1.13035e-06	0.00127598	0.00125766	1846	tags=28%, list=11%, signal=25%	ENSMUSG00000026778/ENSMUSG00000032420/ENSMUSG00000053062/ENSMUSG00000056071/ENSMUSG00000006574/ENSMUSG00000068686/ENSMUSG00000019982/ENSMUSG00000067212/ENSMUSG00000015316/ENSMUSG00000001123/ENSMUSG00000026395/ENSMUSG00000026532/ENSMUSG00000046207/ENSMUSG00000026581/ENSMUSG00000021457/ENSMUSG00000074677/ENSMUSG00000033220/ENSMUSG00000024610/ENSMUSG00000056054/ENSMUSG00000020134/ENSMUSG00000042682/…	-2.90044
BP	GO:0002521	leukocyte differentiation	431	-0.752492	-1.47008	1.75894e-06	0.00136299	0.00134343	1604	tags=23%, list=10%, signal=21%	ENSMUSG00000019982/ENSMUSG00000020167/ENSMUSG00000015316/ENSMUSG00000029570/ENSMUSG00000052384/ENSMUSG00000038910/ENSMUSG00000001123/ENSMUSG00000026395/ENSMUSG00000033016/ENSMUSG00000033871/ENSMUSG00000046207/ENSMUSG00000031451/ENSMUSG00000034116/ENSMUSG00000026812/ENSMUSG00000099974/ENSMUSG00000021457/ENSMUSG00000031264/ENSMUSG00000024610/ENSMUSG00000029359/ENSMUSG00000003379/ENSMUSG00000018160/…	-2.87179
BP	GO:0002443	leukocyte mediated immunity	293	-0.779563	-1.50835	5.50518e-06	0.0035511	0.00350014	1642	tags=24%, list=10%, signal=22%	ENSMUSG00000067212/ENSMUSG00000024863/ENSMUSG00000015316/ENSMUSG00000104213/ENSMUSG00000001123/ENSMUSG00000026395/ENSMUSG00000026068/ENSMUSG00000040314/ENSMUSG00000046207/ENSMUSG00000029484/ENSMUSG00000034116/ENSMUSG00000046006/ENSMUSG00000022505/ENSMUSG00000021457/ENSMUSG00000031264/ENSMUSG00000033220/ENSMUSG00000024610/ENSMUSG00000060550/ENSMUSG00000058715/ENSMUSG00000034028/ENSMUSG00000037321/…	-2.45592
BP	GO:0008610	lipid biosynthetic process	477	0.603721	1.52216	1.04463e-06	0.00127598	0.00125766	961	tags=14%, list=6%, signal=13%	ENSMUSG00000022215/ENSMUSG00000011305/ENSMUSG00000031349/ENSMUSG00000058258/ENSMUSG00000036585/ENSMUSG00000001211/ENSMUSG00000026623/ENSMUSG00000021594/ENSMUSG00000010936/ENSMUSG00000001467/ENSMUSG00000021670/ENSMUSG00000033629/ENSMUSG00000041220/ENSMUSG00000058454/ENSMUSG00000033105/ENSMUSG00000060002/ENSMUSG00000022982/ENSMUSG00000026675/ENSMUSG00000033161/ENSMUSG00000027359/ENSMUSG00000033174/…	2.90044
BP	GO:0046649	lymphocyte activation	554	-0.774831	-1.5271	1.34719e-09	9.12449e-06	8.99353e-06	1788	tags=26%, list=11%, signal=24%	ENSMUSG00000015355/ENSMUSG00000001750/ENSMUSG00000006574/ENSMUSG00000015314/ENSMUSG00000026786/ENSMUSG00000068686/ENSMUSG00000025986/ENSMUSG00000019982/ENSMUSG00000020167/ENSMUSG00000067212/ENSMUSG00000015316/ENSMUSG00000020115/ENSMUSG00000029570/ENSMUSG00000104213/ENSMUSG00000038910/ENSMUSG00000001123/ENSMUSG00000026395/ENSMUSG00000033016/ENSMUSG00000026532/ENSMUSG00000046207/ENSMUSG00000031451/…	-5.04607
BP	GO:0030098	lymphocyte differentiation	295	-0.787573	-1.52394	1.40038e-06	0.00136299	0.00134343	1667	tags=26%, list=10%, signal=24%	ENSMUSG00000019982/ENSMUSG00000020167/ENSMUSG00000015316/ENSMUSG00000029570/ENSMUSG00000038910/ENSMUSG00000001123/ENSMUSG00000026395/ENSMUSG00000033016/ENSMUSG00000046207/ENSMUSG00000031451/ENSMUSG00000034116/ENSMUSG00000026812/ENSMUSG00000099974/ENSMUSG00000021457/ENSMUSG00000031264/ENSMUSG00000024610/ENSMUSG00000003379/ENSMUSG00000058715/ENSMUSG00000031548/ENSMUSG00000004266/ENSMUSG00000034041/…	-2.87179
BP	GO:0046651	lymphocyte proliferation	221	-0.76972	-1.45652	0.000108457	0.0289543	0.0285387	1782	tags=31%, list=11%, signal=28%	ENSMUSG00000006574/ENSMUSG00000015314/ENSMUSG00000068686/ENSMUSG00000025986/ENSMUSG00000020167/ENSMUSG00000067212/ENSMUSG00000015316/ENSMUSG00000020115/ENSMUSG00000104213/ENSMUSG00000038910/ENSMUSG00000001123/ENSMUSG00000026395/ENSMUSG00000026532/ENSMUSG00000046006/ENSMUSG00000033721/ENSMUSG00000021457/ENSMUSG00000031264/ENSMUSG00000033220/ENSMUSG00000024610/ENSMUSG00000003379/ENSMUSG00000031897/…	-1.54457
BP	GO:0000278	mitotic cell cycle	734	-0.47955	-0.946525	0.719439	0.960948	0.947156	2030	tags=13%, list=12%, signal=12%	ENSMUSG00000031928/ENSMUSG00000052593/ENSMUSG00000032254/ENSMUSG00000030649/ENSMUSG00000027998/ENSMUSG00000032113/ENSMUSG00000027210/ENSMUSG00000024590/ENSMUSG00000036777/ENSMUSG00000024795/ENSMUSG00000051378/ENSMUSG00000025235/ENSMUSG00000026778/ENSMUSG00000037313/ENSMUSG00000022105/ENSMUSG00000029104/ENSMUSG00000027363/ENSMUSG00000020423/ENSMUSG00000006585/ENSMUSG00000022893/ENSMUSG00000078429/…	-0.0235787
BP	GO:1903047	mitotic cell cycle process	608	-0.507277	-1.00001	0.517172	0.937928	0.924467	2030	tags=14%, list=12%, signal=13%	ENSMUSG00000031928/ENSMUSG00000052593/ENSMUSG00000032254/ENSMUSG00000030649/ENSMUSG00000027998/ENSMUSG00000032113/ENSMUSG00000024590/ENSMUSG00000036777/ENSMUSG00000024795/ENSMUSG00000051378/ENSMUSG00000025235/ENSMUSG00000026778/ENSMUSG00000037313/ENSMUSG00000022105/ENSMUSG00000029104/ENSMUSG00000027363/ENSMUSG00000006585/ENSMUSG00000022893/ENSMUSG00000078429/ENSMUSG00000069910/ENSMUSG00000022314/…	-0.0341087
BP	GO:0072329	monocarboxylic acid catabolic process	111	-0.464036	-0.837307	0.804502	0.966053	0.952188	335	tags=5%, list=2%, signal=5%	ENSMUSG00000038894/ENSMUSG00000003623/ENSMUSG00000057880/ENSMUSG00000027048/ENSMUSG00000027332/ENSMUSG00000026272	-0.0212773
BP	GO:0032787	monocarboxylic acid metabolic process	503	-0.423727	-0.83122	0.923469	0.973332	0.959362	1532	tags=11%, list=9%, signal=11%	ENSMUSG00000025002/ENSMUSG00000026189/ENSMUSG00000062515/ENSMUSG00000063929/ENSMUSG00000038205/ENSMUSG00000055782/ENSMUSG00000028378/ENSMUSG00000000628/ENSMUSG00000005547/ENSMUSG00000030659/ENSMUSG00000003721/ENSMUSG00000002944/ENSMUSG00000024610/ENSMUSG00000031483/ENSMUSG00000038633/ENSMUSG00000029919/ENSMUSG00000020063/ENSMUSG00000038894/ENSMUSG00000024556/ENSMUSG00000045038/ENSMUSG00000025955/…	-0.0180173
BP	GO:0032943	mononuclear cell proliferation	224	-0.769685	-1.46153	0.0001064	0.0289543	0.0285387	1782	tags=31%, list=11%, signal=28%	ENSMUSG00000006574/ENSMUSG00000015314/ENSMUSG00000068686/ENSMUSG00000025986/ENSMUSG00000020167/ENSMUSG00000067212/ENSMUSG00000015316/ENSMUSG00000020115/ENSMUSG00000104213/ENSMUSG00000038910/ENSMUSG00000001123/ENSMUSG00000026395/ENSMUSG00000026532/ENSMUSG00000046006/ENSMUSG00000033721/ENSMUSG00000021457/ENSMUSG00000031264/ENSMUSG00000033220/ENSMUSG00000024610/ENSMUSG00000003379/ENSMUSG00000031897/…	-1.54457
BP	GO:0016071	mRNA metabolic process	581	-0.394957	-0.777931	0.976673	0.989752	0.975547	1969	tags=9%, list=12%, signal=8%	ENSMUSG00000002210/ENSMUSG00000027998/ENSMUSG00000021962/ENSMUSG00000005481/ENSMUSG00000024369/ENSMUSG00000030204/ENSMUSG00000030795/ENSMUSG00000022332/ENSMUSG00000020423/ENSMUSG00000034120/ENSMUSG00000046201/ENSMUSG00000073460/ENSMUSG00000025439/ENSMUSG00000032612/ENSMUSG00000033732/ENSMUSG00000023952/ENSMUSG00000032077/ENSMUSG00000062604/ENSMUSG00000028134/ENSMUSG00000021938/ENSMUSG00000027201/…	-0.0107519
BP	GO:0006397	mRNA processing	423	0.372048	0.932315	0.870968	0.969219	0.955308	1004	tags=6%, list=6%, signal=5%	ENSMUSG00000028330/ENSMUSG00000055531/ENSMUSG00000034681/ENSMUSG00000061479/ENSMUSG00000075600/ENSMUSG00000004865/ENSMUSG00000060373/ENSMUSG00000032423/ENSMUSG00000018727/ENSMUSG00000020018/ENSMUSG00000021476/ENSMUSG00000051169/ENSMUSG00000040446/ENSMUSG00000026701/ENSMUSG00000024422/ENSMUSG00000022774/ENSMUSG00000028820/ENSMUSG00000034820/ENSMUSG00000025134/ENSMUSG00000057113/ENSMUSG00000057130/…	0.0198565
BP	GO:0000398	mRNA splicing, via spliceosome	246	-0.352775	-0.673062	1	1	0.985647	2333	tags=11%, list=14%, signal=10%	ENSMUSG00000029538/ENSMUSG00000021500/ENSMUSG00000023110/ENSMUSG00000043535/ENSMUSG00000030411/ENSMUSG00000025200/ENSMUSG00000027628/ENSMUSG00000027998/ENSMUSG00000005481/ENSMUSG00000022332/ENSMUSG00000034120/ENSMUSG00000025439/ENSMUSG00000032612/ENSMUSG00000033732/ENSMUSG00000032077/ENSMUSG00000062604/ENSMUSG00000028134/ENSMUSG00000021938/ENSMUSG00000035125/ENSMUSG00000027763/ENSMUSG00000045193/…	-0.00627844
BP	GO:0034470	ncRNA processing	346	0.427279	1.04876	0.141259	0.814586	0.802895	1380	tags=11%, list=8%, signal=10%	ENSMUSG00000029097/ENSMUSG00000024246/ENSMUSG00000061458/ENSMUSG00000060152/ENSMUSG00000038335/ENSMUSG00000035575/ENSMUSG00000036376/ENSMUSG00000020228/ENSMUSG00000030942/ENSMUSG00000040738/ENSMUSG00000051169/ENSMUSG00000028495/ENSMUSG00000044763/ENSMUSG00000023988/ENSMUSG00000031578/ENSMUSG00000049482/ENSMUSG00000006732/ENSMUSG00000022672/ENSMUSG00000040952/ENSMUSG00000031949/ENSMUSG00000038299/…	0.0953413
BP	GO:1903573	negative regulation of response to endoplasmic reticulum stress	49	-0.65331	-1.09701	0.331126	0.896009	0.883149	2405	tags=14%, list=15%, signal=12%	ENSMUSG00000040435/ENSMUSG00000066877/ENSMUSG00000041765/ENSMUSG00000020571/ENSMUSG00000027230/ENSMUSG00000071655/ENSMUSG00000009092	-0.0539661
BP	GO:0050657	nucleic acid transport	141	0.620191	1.38154	0.00515258	0.354299	0.349214	1340	tags=13%, list=8%, signal=12%	ENSMUSG00000028330/ENSMUSG00000055531/ENSMUSG00000031347/ENSMUSG00000037933/ENSMUSG00000075600/ENSMUSG00000001855/ENSMUSG00000033581/ENSMUSG00000030298/ENSMUSG00000022774/ENSMUSG00000028820/ENSMUSG00000025134/ENSMUSG00000057113/ENSMUSG00000055334/ENSMUSG00000052533/ENSMUSG00000109511/ENSMUSG00000018411/ENSMUSG00000030188/ENSMUSG00000034667	0.456909
BP	GO:0055086	nucleobase-containing small molecule metabolic process	415	-0.418245	-0.81644	0.916581	0.973332	0.959362	1961	tags=13%, list=12%, signal=12%	ENSMUSG00000031767/ENSMUSG00000042462/ENSMUSG00000064357/ENSMUSG00000031360/ENSMUSG00000005686/ENSMUSG00000006362/ENSMUSG00000003809/ENSMUSG00000030978/ENSMUSG00000032420/ENSMUSG00000006574/ENSMUSG00000028671/ENSMUSG00000037370/ENSMUSG00000030695/ENSMUSG00000026575/ENSMUSG00000029201/ENSMUSG00000021646/ENSMUSG00000042638/ENSMUSG00000000628/ENSMUSG00000071654/ENSMUSG00000027931/ENSMUSG00000017176/…	-0.0180173
BP	GO:0006753	nucleoside phosphate metabolic process	357	-0.410755	-0.799306	0.93737	0.9753	0.961302	1961	tags=14%, list=12%, signal=13%	ENSMUSG00000031767/ENSMUSG00000042462/ENSMUSG00000064357/ENSMUSG00000031360/ENSMUSG00000005686/ENSMUSG00000006362/ENSMUSG00000003809/ENSMUSG00000030978/ENSMUSG00000032420/ENSMUSG00000006574/ENSMUSG00000028671/ENSMUSG00000037370/ENSMUSG00000030695/ENSMUSG00000026575/ENSMUSG00000021646/ENSMUSG00000042638/ENSMUSG00000000628/ENSMUSG00000071654/ENSMUSG00000027931/ENSMUSG00000017176/ENSMUSG00000052776/…	-0.01714
BP	GO:0009117	nucleotide metabolic process	350	-0.407629	-0.79292	0.942589	0.976672	0.962654	1961	tags=14%, list=12%, signal=13%	ENSMUSG00000031767/ENSMUSG00000042462/ENSMUSG00000064357/ENSMUSG00000031360/ENSMUSG00000005686/ENSMUSG00000006362/ENSMUSG00000003809/ENSMUSG00000030978/ENSMUSG00000032420/ENSMUSG00000006574/ENSMUSG00000028671/ENSMUSG00000037370/ENSMUSG00000030695/ENSMUSG00000026575/ENSMUSG00000021646/ENSMUSG00000042638/ENSMUSG00000000628/ENSMUSG00000071654/ENSMUSG00000027931/ENSMUSG00000017176/ENSMUSG00000052776/…	-0.0165296
BP	GO:0016054	organic acid catabolic process	199	-0.614848	-1.15398	0.17758	0.834194	0.822221	1159	tags=13%, list=7%, signal=12%	ENSMUSG00000033022/ENSMUSG00000038894/ENSMUSG00000034424/ENSMUSG00000015016/ENSMUSG00000003623/ENSMUSG00000034744/ENSMUSG00000031387/ENSMUSG00000060376/ENSMUSG00000027360/ENSMUSG00000029695/ENSMUSG00000029445/ENSMUSG00000033157/ENSMUSG00000057880/ENSMUSG00000015806/ENSMUSG00000015890/ENSMUSG00000027048/ENSMUSG00000052102/ENSMUSG00000025190/ENSMUSG00000030934/ENSMUSG00000027332/ENSMUSG00000020017/…	-0.0850114
BP	GO:0019532	oxalate transport	3	-0.999833	-1.26748	1.6441e-05	0.00718419	0.00708108	3	tags=67%, list=0%, signal=67%	ENSMUSG00000046959/ENSMUSG00000026272	-2.1499
BP	GO:0055114	oxidation-reduction process	731	-0.385844	-0.761426	0.990991	0.997244	0.982931	1703	tags=10%, list=10%, signal=9%	ENSMUSG00000027068/ENSMUSG00000024201/ENSMUSG00000037370/ENSMUSG00000018476/ENSMUSG00000071715/ENSMUSG00000001999/ENSMUSG00000029201/ENSMUSG00000051048/ENSMUSG00000035105/ENSMUSG00000025002/ENSMUSG00000026189/ENSMUSG00000046949/ENSMUSG00000054417/ENSMUSG00000055782/ENSMUSG00000019942/ENSMUSG00000025911/ENSMUSG00000005547/ENSMUSG00000030659/ENSMUSG00000071654/ENSMUSG00000033326/ENSMUSG00000028931/…	-0.007477
BP	GO:0022409	positive regulation of cell-cell adhesion	207	-0.79576	-1.49947	1.41682e-05	0.00718419	0.00708108	1782	tags=26%, list=11%, signal=23%	ENSMUSG00000006574/ENSMUSG00000068686/ENSMUSG00000019982/ENSMUSG00000067212/ENSMUSG00000015316/ENSMUSG00000001123/ENSMUSG00000026395/ENSMUSG00000026532/ENSMUSG00000046207/ENSMUSG00000021457/ENSMUSG00000074677/ENSMUSG00000036057/ENSMUSG00000024610/ENSMUSG00000042682/ENSMUSG00000003847/ENSMUSG00000039217/ENSMUSG00000057058/ENSMUSG00000015396/ENSMUSG00000020101/ENSMUSG00000030707/ENSMUSG00000041313/…	-2.1499
BP	GO:0050778	positive regulation of immune response	399	-0.747234	-1.45987	2.39885e-05	0.00955729	0.00942012	1903	tags=28%, list=12%, signal=25%	ENSMUSG00000025314/ENSMUSG00000034833/ENSMUSG00000024404/ENSMUSG00000026778/ENSMUSG00000042436/ENSMUSG00000047098/ENSMUSG00000079685/ENSMUSG00000015314/ENSMUSG00000068686/ENSMUSG00000025986/ENSMUSG00000054203/ENSMUSG00000054717/ENSMUSG00000105504/ENSMUSG00000019982/ENSMUSG00000067212/ENSMUSG00000024863/ENSMUSG00000020115/ENSMUSG00000104213/ENSMUSG00000038910/ENSMUSG00000001123/ENSMUSG00000026395/…	-2.02594
BP	GO:0002684	positive regulation of immune system process	684	-0.7206	-1.42305	6.36222e-07	0.000957585	0.000943841	1825	tags=25%, list=11%, signal=23%	ENSMUSG00000042436/ENSMUSG00000047098/ENSMUSG00000053062/ENSMUSG00000079685/ENSMUSG00000022105/ENSMUSG00000006574/ENSMUSG00000015314/ENSMUSG00000068686/ENSMUSG00000005800/ENSMUSG00000025986/ENSMUSG00000030798/ENSMUSG00000054203/ENSMUSG00000054717/ENSMUSG00000105504/ENSMUSG00000033788/ENSMUSG00000019982/ENSMUSG00000020167/ENSMUSG00000067212/ENSMUSG00000024863/ENSMUSG00000015316/ENSMUSG00000020115/…	-3.0251
BP	GO:0002696	positive regulation of leukocyte activation	265	-0.781126	-1.49789	8.89808e-06	0.00502222	0.00495014	1806	tags=29%, list=11%, signal=26%	ENSMUSG00000079685/ENSMUSG00000006574/ENSMUSG00000068686/ENSMUSG00000005800/ENSMUSG00000025986/ENSMUSG00000019982/ENSMUSG00000020167/ENSMUSG00000067212/ENSMUSG00000015316/ENSMUSG00000104213/ENSMUSG00000001123/ENSMUSG00000026395/ENSMUSG00000026532/ENSMUSG00000046207/ENSMUSG00000031451/ENSMUSG00000033721/ENSMUSG00000021457/ENSMUSG00000074677/ENSMUSG00000024610/ENSMUSG00000058715/ENSMUSG00000034028/…	-2.30538
BP	GO:0006457	protein folding	139	0.533277	1.19302	0.0397557	0.775797	0.764663	905	tags=17%, list=6%, signal=16%	ENSMUSG00000059970/ENSMUSG00000019428/ENSMUSG00000029131/ENSMUSG00000091971/ENSMUSG00000034024/ENSMUSG00000024222/ENSMUSG00000020328/ENSMUSG00000030007/ENSMUSG00000032966/ENSMUSG00000001774/ENSMUSG00000025613/ENSMUSG00000030357/ENSMUSG00000020288/ENSMUSG00000022234/ENSMUSG00000032285/ENSMUSG00000031701/ENSMUSG00000021270/ENSMUSG00000024309/ENSMUSG00000026849/ENSMUSG00000021037/ENSMUSG00000003464/…	0.11653
BP	GO:0006163	purine nucleotide metabolic process	287	0.434432	1.04024	0.181469	0.834488	0.822511	1059	tags=15%, list=7%, signal=14%	ENSMUSG00000039275/ENSMUSG00000021670/ENSMUSG00000020277/ENSMUSG00000015112/ENSMUSG00000028527/ENSMUSG00000028719/ENSMUSG00000039065/ENSMUSG00000020766/ENSMUSG00000028944/ENSMUSG00000032047/ENSMUSG00000070985/ENSMUSG00000006517/ENSMUSG00000029162/ENSMUSG00000016252/ENSMUSG00000017390/ENSMUSG00000020532/ENSMUSG00000019577/ENSMUSG00000021620/ENSMUSG00000063683/ENSMUSG00000027875/ENSMUSG00000041798/…	0.0848585
BP	GO:0009150	purine ribonucleotide metabolic process	268	0.447199	1.08495	0.0769509	0.814094	0.80241	1059	tags=15%, list=7%, signal=14%	ENSMUSG00000039275/ENSMUSG00000021670/ENSMUSG00000020277/ENSMUSG00000015112/ENSMUSG00000028527/ENSMUSG00000039065/ENSMUSG00000020766/ENSMUSG00000028944/ENSMUSG00000032047/ENSMUSG00000070985/ENSMUSG00000006517/ENSMUSG00000029162/ENSMUSG00000016252/ENSMUSG00000017390/ENSMUSG00000020532/ENSMUSG00000019577/ENSMUSG00000021620/ENSMUSG00000063683/ENSMUSG00000027875/ENSMUSG00000041798/ENSMUSG00000020267/…	0.0956036
BP	GO:0072521	purine-containing compound metabolic process	321	0.411897	1.0075	0.288528	0.881551	0.868898	1059	tags=14%, list=7%, signal=14%	ENSMUSG00000039275/ENSMUSG00000021670/ENSMUSG00000020277/ENSMUSG00000015112/ENSMUSG00000028527/ENSMUSG00000028719/ENSMUSG00000039065/ENSMUSG00000020766/ENSMUSG00000028944/ENSMUSG00000032047/ENSMUSG00000070985/ENSMUSG00000006517/ENSMUSG00000029162/ENSMUSG00000016252/ENSMUSG00000017390/ENSMUSG00000020532/ENSMUSG00000019577/ENSMUSG00000021620/ENSMUSG00000063683/ENSMUSG00000027875/ENSMUSG00000041798/…	0.0610311
BP	GO:0009078	pyruvate family amino acid metabolic process	3	-0.999833	-1.26748	1.6441e-05	0.00718419	0.00708108	3	tags=67%, list=0%, signal=67%	ENSMUSG00000089678/ENSMUSG00000026272	-2.1499
BP	GO:0000381	regulation of alternative mRNA splicing, via spliceosome	62	-0.474982	-0.818312	0.802781	0.966053	0.952188	1777	tags=13%, list=11%, signal=12%	ENSMUSG00000029538/ENSMUSG00000030411/ENSMUSG00000022332/ENSMUSG00000034120/ENSMUSG00000027763/ENSMUSG00000064138/ENSMUSG00000036109/ENSMUSG00000063919	-0.0212773
BP	GO:0050864	regulation of B cell activation	110	-0.798048	-1.43835	0.00185142	0.204921	0.20198	1351	tags=33%, list=8%, signal=30%	ENSMUSG00000025986/ENSMUSG00000020167/ENSMUSG00000104213/ENSMUSG00000026395/ENSMUSG00000033721/ENSMUSG00000021457/ENSMUSG00000031264/ENSMUSG00000024610/ENSMUSG00000020134/ENSMUSG00000031548/ENSMUSG00000038894/ENSMUSG00000004266/ENSMUSG00000118537/ENSMUSG00000022488/ENSMUSG00000045098/ENSMUSG00000034652/ENSMUSG00000031628/ENSMUSG00000026656/ENSMUSG00000040247/ENSMUSG00000031101/ENSMUSG00000020644/…	-0.694692
BP	GO:0050865	regulation of cell activation	468	-0.757813	-1.4852	2.75609e-07	0.000670054	0.000660437	1351	tags=21%, list=8%, signal=20%	ENSMUSG00000033721/ENSMUSG00000021457/ENSMUSG00000031264/ENSMUSG00000074677/ENSMUSG00000033220/ENSMUSG00000024610/ENSMUSG00000058715/ENSMUSG00000038179/ENSMUSG00000034028/ENSMUSG00000020134/ENSMUSG00000042682/ENSMUSG00000031548/ENSMUSG00000038894/ENSMUSG00000004266/ENSMUSG00000039217/ENSMUSG00000014361/ENSMUSG00000015396/ENSMUSG00000020101/ENSMUSG00000020828/ENSMUSG00000030707/ENSMUSG00000041313/…	-3.18017
BP	GO:0022407	regulation of cell-cell adhesion	334	-0.783206	-1.52296	6.08139e-07	0.000957585	0.000943841	1667	tags=22%, list=10%, signal=20%	ENSMUSG00000019982/ENSMUSG00000067212/ENSMUSG00000015316/ENSMUSG00000001123/ENSMUSG00000026395/ENSMUSG00000026532/ENSMUSG00000046207/ENSMUSG00000021457/ENSMUSG00000074677/ENSMUSG00000036057/ENSMUSG00000024610/ENSMUSG00000005958/ENSMUSG00000020134/ENSMUSG00000042682/ENSMUSG00000003847/ENSMUSG00000004266/ENSMUSG00000039217/ENSMUSG00000057058/ENSMUSG00000015396/ENSMUSG00000020101/ENSMUSG00000030707/…	-3.0251
BP	GO:0050776	regulation of immune response	531	-0.71721	-1.41107	1.74707e-05	0.00722933	0.00712557	1903	tags=25%, list=12%, signal=23%	ENSMUSG00000025314/ENSMUSG00000034833/ENSMUSG00000053063/ENSMUSG00000024404/ENSMUSG00000026778/ENSMUSG00000031639/ENSMUSG00000042436/ENSMUSG00000047098/ENSMUSG00000079685/ENSMUSG00000015355/ENSMUSG00000015314/ENSMUSG00000068686/ENSMUSG00000059089/ENSMUSG00000025986/ENSMUSG00000030798/ENSMUSG00000054203/ENSMUSG00000054717/ENSMUSG00000105504/ENSMUSG00000019982/ENSMUSG00000067212/ENSMUSG00000024863/…	-2.14718
BP	GO:0002694	regulation of leukocyte activation	427	-0.76357	-1.49114	4.00002e-07	0.000774061	0.000762951	1743	tags=25%, list=11%, signal=23%	ENSMUSG00000068686/ENSMUSG00000005800/ENSMUSG00000025986/ENSMUSG00000030798/ENSMUSG00000019982/ENSMUSG00000020167/ENSMUSG00000067212/ENSMUSG00000015316/ENSMUSG00000104213/ENSMUSG00000001123/ENSMUSG00000026395/ENSMUSG00000026532/ENSMUSG00000046207/ENSMUSG00000031451/ENSMUSG00000033721/ENSMUSG00000021457/ENSMUSG00000031264/ENSMUSG00000074677/ENSMUSG00000033220/ENSMUSG00000024610/ENSMUSG00000058715/…	-3.1175
BP	GO:1903037	regulation of leukocyte cell-cell adhesion	235	-0.802674	-1.52691	8.2569e-06	0.00486295	0.00479316	1667	tags=25%, list=10%, signal=22%	ENSMUSG00000019982/ENSMUSG00000067212/ENSMUSG00000015316/ENSMUSG00000001123/ENSMUSG00000026395/ENSMUSG00000026532/ENSMUSG00000046207/ENSMUSG00000021457/ENSMUSG00000074677/ENSMUSG00000024610/ENSMUSG00000020134/ENSMUSG00000042682/ENSMUSG00000003847/ENSMUSG00000004266/ENSMUSG00000039217/ENSMUSG00000057058/ENSMUSG00000015396/ENSMUSG00000020101/ENSMUSG00000030707/ENSMUSG00000041313/ENSMUSG00000022488/…	-2.31938
BP	GO:0051249	regulation of lymphocyte activation	351	-0.768037	-1.49474	1.95456e-06	0.0013935	0.0013735	1667	tags=25%, list=10%, signal=23%	ENSMUSG00000019982/ENSMUSG00000020167/ENSMUSG00000067212/ENSMUSG00000015316/ENSMUSG00000104213/ENSMUSG00000001123/ENSMUSG00000026395/ENSMUSG00000026532/ENSMUSG00000046207/ENSMUSG00000031451/ENSMUSG00000033721/ENSMUSG00000021457/ENSMUSG00000031264/ENSMUSG00000074677/ENSMUSG00000033220/ENSMUSG00000024610/ENSMUSG00000038179/ENSMUSG00000020134/ENSMUSG00000042682/ENSMUSG00000031548/ENSMUSG00000038894/…	-2.86217
BP	GO:1903311	regulation of mRNA metabolic process	228	-0.435277	-0.825067	0.855104	0.969107	0.955197	1038	tags=10%, list=6%, signal=10%	ENSMUSG00000024369/ENSMUSG00000030795/ENSMUSG00000022332/ENSMUSG00000020423/ENSMUSG00000034120/ENSMUSG00000062604/ENSMUSG00000027201/ENSMUSG00000027763/ENSMUSG00000002227/ENSMUSG00000037316/ENSMUSG00000041431/ENSMUSG00000000568/ENSMUSG00000045193/ENSMUSG00000024653/ENSMUSG00000064138/ENSMUSG00000025586/ENSMUSG00000036109/ENSMUSG00000063919/ENSMUSG00000044468/ENSMUSG00000023495/ENSMUSG00000021838/…	-0.0199068
BP	GO:0050684	regulation of mRNA processing	134	0.446797	1.00262	0.452555	0.931803	0.91843	1004	tags=8%, list=6%, signal=8%	ENSMUSG00000028330/ENSMUSG00000055531/ENSMUSG00000034681/ENSMUSG00000075600/ENSMUSG00000004865/ENSMUSG00000026701/ENSMUSG00000022774/ENSMUSG00000034820/ENSMUSG00000057113/ENSMUSG00000038374/ENSMUSG00000018765	0.0369541
BP	GO:0048024	regulation of mRNA splicing, via spliceosome	97	-0.405379	-0.725919	0.937873	0.975344	0.961345	1038	tags=8%, list=6%, signal=8%	ENSMUSG00000022332/ENSMUSG00000034120/ENSMUSG00000027763/ENSMUSG00000045193/ENSMUSG00000064138/ENSMUSG00000036109/ENSMUSG00000063919/ENSMUSG00000023495	-0.0171207
BP	GO:1905897	regulation of response to endoplasmic reticulum stress	82	-0.696532	-1.22912	0.121065	0.814586	0.802895	2173	tags=13%, list=13%, signal=12%	ENSMUSG00000040435/ENSMUSG00000066877/ENSMUSG00000041765/ENSMUSG00000025917/ENSMUSG00000020571/ENSMUSG00000027230/ENSMUSG00000020063/ENSMUSG00000026656/ENSMUSG00000071655/ENSMUSG00000009092/ENSMUSG00000020521	-0.0953413
BP	GO:0043484	regulation of RNA splicing	134	-0.390862	-0.715468	0.978035	0.990539	0.976322	1777	tags=7%, list=11%, signal=7%	ENSMUSG00000022332/ENSMUSG00000034120/ENSMUSG00000028134/ENSMUSG00000029279/ENSMUSG00000027763/ENSMUSG00000045193/ENSMUSG00000064138/ENSMUSG00000036109/ENSMUSG00000063919/ENSMUSG00000023495	-0.0104069
BP	GO:0050863	regulation of T cell activation	242	-0.786417	-1.50052	6.79216e-06	0.00418212	0.00412209	1919	tags=26%, list=12%, signal=24%	ENSMUSG00000034801/ENSMUSG00000034833/ENSMUSG00000026778/ENSMUSG00000030742/ENSMUSG00000006574/ENSMUSG00000068686/ENSMUSG00000019982/ENSMUSG00000067212/ENSMUSG00000015316/ENSMUSG00000001123/ENSMUSG00000026395/ENSMUSG00000026532/ENSMUSG00000046207/ENSMUSG00000021457/ENSMUSG00000074677/ENSMUSG00000033220/ENSMUSG00000024610/ENSMUSG00000020134/ENSMUSG00000042682/ENSMUSG00000004266/ENSMUSG00000039217/…	-2.38488
BP	GO:0009617	response to bacterium	462	-0.762208	-1.49304	1.99956e-07	0.000670054	0.000660437	1739	tags=23%, list=11%, signal=21%	ENSMUSG00000006519/ENSMUSG00000059089/ENSMUSG00000054203/ENSMUSG00000054717/ENSMUSG00000105504/ENSMUSG00000002948/ENSMUSG00000020167/ENSMUSG00000067212/ENSMUSG00000024863/ENSMUSG00000030595/ENSMUSG00000020115/ENSMUSG00000042419/ENSMUSG00000104213/ENSMUSG00000044827/ENSMUSG00000001123/ENSMUSG00000069919/ENSMUSG00000024975/ENSMUSG00000062515/ENSMUSG00000067149/ENSMUSG00000069917/ENSMUSG00000055782/…	-3.18017
BP	GO:0034976	response to endoplasmic reticulum stress	224	-0.389008	-0.738675	0.960784	0.984634	0.970502	2195	tags=11%, list=14%, signal=9%	ENSMUSG00000025887/ENSMUSG00000066877/ENSMUSG00000026883/ENSMUSG00000050812/ENSMUSG00000041765/ENSMUSG00000055401/ENSMUSG00000025917/ENSMUSG00000020571/ENSMUSG00000031834/ENSMUSG00000052384/ENSMUSG00000027230/ENSMUSG00000031483/ENSMUSG00000020063/ENSMUSG00000042682/ENSMUSG00000040722/ENSMUSG00000041594/ENSMUSG00000031628/ENSMUSG00000026656/ENSMUSG00000022769/ENSMUSG00000070348/ENSMUSG00000071655/…	-0.0130037
BP	GO:0035456	response to interferon-beta	48	-0.868673	-1.45116	0.00313566	0.271941	0.268038	991	tags=50%, list=6%, signal=47%	ENSMUSG00000022971/ENSMUSG00000054072/ENSMUSG00000069874/ENSMUSG00000042349/ENSMUSG00000058163/ENSMUSG00000046718/ENSMUSG00000078920/ENSMUSG00000073489/ENSMUSG00000026536/ENSMUSG00000043263/ENSMUSG00000074896/ENSMUSG00000028270/ENSMUSG00000073490/ENSMUSG00000026104/ENSMUSG00000068606/ENSMUSG00000024349/ENSMUSG00000026535/ENSMUSG00000078853/ENSMUSG00000104713/ENSMUSG00000028268/ENSMUSG00000018899/…	-0.571804
BP	GO:0035966	response to topologically incorrect protein	131	0.56579	1.2691	0.0484637	0.783925	0.772674	929	tags=8%, list=6%, signal=8%	ENSMUSG00000034126/ENSMUSG00000032392/ENSMUSG00000059970/ENSMUSG00000091971/ENSMUSG00000031751/ENSMUSG00000027808/ENSMUSG00000021270/ENSMUSG00000026849/ENSMUSG00000005374/ENSMUSG00000090877/ENSMUSG00000003873	0.112004
BP	GO:0006986	response to unfolded protein	107	0.539502	1.16056	0.159236	0.825806	0.813954	929	tags=8%, list=6%, signal=8%	ENSMUSG00000032392/ENSMUSG00000059970/ENSMUSG00000091971/ENSMUSG00000031751/ENSMUSG00000027808/ENSMUSG00000021270/ENSMUSG00000005374/ENSMUSG00000090877/ENSMUSG00000003873	0.0894002
BP	GO:0009615	response to virus	230	-0.692891	-1.31395	0.00829336	0.422338	0.416276	1282	tags=18%, list=8%, signal=17%	ENSMUSG00000069874/ENSMUSG00000029605/ENSMUSG00000060550/ENSMUSG00000052776/ENSMUSG00000062524/ENSMUSG00000042682/ENSMUSG00000027514/ENSMUSG00000035692/ENSMUSG00000066861/ENSMUSG00000042349/ENSMUSG00000027639/ENSMUSG00000002227/ENSMUSG00000046718/ENSMUSG00000036908/ENSMUSG00000020641/ENSMUSG00000079017/ENSMUSG00000022221/ENSMUSG00000031712/ENSMUSG00000025498/ENSMUSG00000033777/ENSMUSG00000074896/…	-0.380619
BP	GO:0030970	retrograde protein transport, ER to cytosol	27	-0.706418	-1.07819	0.409483	0.918575	0.905391	3231	tags=26%, list=20%, signal=21%	ENSMUSG00000075701/ENSMUSG00000020048/ENSMUSG00000026142/ENSMUSG00000028452/ENSMUSG00000039703/ENSMUSG00000041765/ENSMUSG00000009092	-0.043164
BP	GO:0022613	ribonucleoprotein complex biogenesis	394	0.554245	1.38262	0.000175091	0.0388816	0.0383235	1924	tags=16%, list=12%, signal=14%	ENSMUSG00000028330/ENSMUSG00000055531/ENSMUSG00000061458/ENSMUSG00000004100/ENSMUSG00000060152/ENSMUSG00000038335/ENSMUSG00000004865/ENSMUSG00000035575/ENSMUSG00000036376/ENSMUSG00000020018/ENSMUSG00000020228/ENSMUSG00000051169/ENSMUSG00000028495/ENSMUSG00000023988/ENSMUSG00000031578/ENSMUSG00000074129/ENSMUSG00000034820/ENSMUSG00000026020/ENSMUSG00000022672/ENSMUSG00000021270/ENSMUSG00000040952/…	1.41653
BP	GO:0071426	ribonucleoprotein complex export from nucleus	63	0.679333	1.35598	0.0350811	0.734479	0.723938	835	tags=5%, list=5%, signal=5%	ENSMUSG00000028330/ENSMUSG00000001855/ENSMUSG00000057113	0.140299
BP	GO:0071166	ribonucleoprotein complex localization	64	0.679263	1.35736	0.0364988	0.74911	0.738358	835	tags=5%, list=5%, signal=4%	ENSMUSG00000028330/ENSMUSG00000001855/ENSMUSG00000057113	0.131733
BP	GO:0009259	ribonucleotide metabolic process	277	0.470614	1.14309	0.0496608	0.783925	0.772674	1059	tags=16%, list=7%, signal=15%	ENSMUSG00000039275/ENSMUSG00000021670/ENSMUSG00000013629/ENSMUSG00000020277/ENSMUSG00000015112/ENSMUSG00000028527/ENSMUSG00000028719/ENSMUSG00000039065/ENSMUSG00000020766/ENSMUSG00000028944/ENSMUSG00000032047/ENSMUSG00000070985/ENSMUSG00000006517/ENSMUSG00000029162/ENSMUSG00000016252/ENSMUSG00000017390/ENSMUSG00000020532/ENSMUSG00000019577/ENSMUSG00000021620/ENSMUSG00000063683/ENSMUSG00000027875/…	0.112004
BP	GO:0019693	ribose phosphate metabolic process	287	0.468849	1.12265	0.0606965	0.80364	0.792106	1059	tags=15%, list=7%, signal=14%	ENSMUSG00000039275/ENSMUSG00000021670/ENSMUSG00000013629/ENSMUSG00000020277/ENSMUSG00000015112/ENSMUSG00000028527/ENSMUSG00000028719/ENSMUSG00000039065/ENSMUSG00000020766/ENSMUSG00000028944/ENSMUSG00000032047/ENSMUSG00000070985/ENSMUSG00000006517/ENSMUSG00000029162/ENSMUSG00000016252/ENSMUSG00000017390/ENSMUSG00000020532/ENSMUSG00000019577/ENSMUSG00000021620/ENSMUSG00000063683/ENSMUSG00000027875/…	0.101217
BP	GO:0042254	ribosome biogenesis	286	0.51908	1.24712	0.0107234	0.464183	0.45752	1357	tags=11%, list=8%, signal=10%	ENSMUSG00000061458/ENSMUSG00000004100/ENSMUSG00000060152/ENSMUSG00000038335/ENSMUSG00000035575/ENSMUSG00000036376/ENSMUSG00000020228/ENSMUSG00000051169/ENSMUSG00000028495/ENSMUSG00000023988/ENSMUSG00000031578/ENSMUSG00000026020/ENSMUSG00000022672/ENSMUSG00000040952/ENSMUSG00000038299/ENSMUSG00000057113/ENSMUSG00000035559/ENSMUSG00000067367/ENSMUSG00000035754/ENSMUSG00000058558/ENSMUSG00000078784/…	0.33959
BP	GO:0006405	RNA export from nucleus	76	0.747034	1.56651	0.00407723	0.315601	0.311071	1041	tags=8%, list=6%, signal=7%	ENSMUSG00000028330/ENSMUSG00000055531/ENSMUSG00000001855/ENSMUSG00000057113/ENSMUSG00000052533/ENSMUSG00000109511	0.50714
BP	GO:0006403	RNA localization	166	0.621835	1.4409	0.00201687	0.21683	0.213718	1041	tags=11%, list=6%, signal=10%	ENSMUSG00000028330/ENSMUSG00000055531/ENSMUSG00000031347/ENSMUSG00000037933/ENSMUSG00000034024/ENSMUSG00000075600/ENSMUSG00000001855/ENSMUSG00000033581/ENSMUSG00000030298/ENSMUSG00000022774/ENSMUSG00000028820/ENSMUSG00000025134/ENSMUSG00000026020/ENSMUSG00000057113/ENSMUSG00000055334/ENSMUSG00000068039/ENSMUSG00000052533/ENSMUSG00000109511	0.670159
BP	GO:0008380	RNA splicing	355	-0.360066	-0.70043	0.998956	1	0.985647	1877	tags=10%, list=12%, signal=9%	ENSMUSG00000029538/ENSMUSG00000021500/ENSMUSG00000023110/ENSMUSG00000043535/ENSMUSG00000030411/ENSMUSG00000025200/ENSMUSG00000027628/ENSMUSG00000027998/ENSMUSG00000005481/ENSMUSG00000030204/ENSMUSG00000030795/ENSMUSG00000022332/ENSMUSG00000034120/ENSMUSG00000025439/ENSMUSG00000032612/ENSMUSG00000033732/ENSMUSG00000004994/ENSMUSG00000032077/ENSMUSG00000031792/ENSMUSG00000062604/ENSMUSG00000028134/…	-0.00627844
BP	GO:0000375	RNA splicing, via transesterification reactions	246	-0.352775	-0.673062	1	1	0.985647	2333	tags=11%, list=14%, signal=10%	ENSMUSG00000029538/ENSMUSG00000021500/ENSMUSG00000023110/ENSMUSG00000043535/ENSMUSG00000030411/ENSMUSG00000025200/ENSMUSG00000027628/ENSMUSG00000027998/ENSMUSG00000005481/ENSMUSG00000022332/ENSMUSG00000034120/ENSMUSG00000025439/ENSMUSG00000032612/ENSMUSG00000033732/ENSMUSG00000032077/ENSMUSG00000062604/ENSMUSG00000028134/ENSMUSG00000021938/ENSMUSG00000035125/ENSMUSG00000027763/ENSMUSG00000045193/…	-0.00627844
BP	GO:0000377	RNA splicing, via transesterification reactions with bulged adenosine as nucleophile	246	-0.352775	-0.673062	1	1	0.985647	2333	tags=11%, list=14%, signal=10%	ENSMUSG00000029538/ENSMUSG00000021500/ENSMUSG00000023110/ENSMUSG00000043535/ENSMUSG00000030411/ENSMUSG00000025200/ENSMUSG00000027628/ENSMUSG00000027998/ENSMUSG00000005481/ENSMUSG00000022332/ENSMUSG00000034120/ENSMUSG00000025439/ENSMUSG00000032612/ENSMUSG00000033732/ENSMUSG00000032077/ENSMUSG00000062604/ENSMUSG00000028134/ENSMUSG00000021938/ENSMUSG00000035125/ENSMUSG00000027763/ENSMUSG00000045193/…	-0.00627844
BP	GO:0050658	RNA transport	141	0.620191	1.38154	0.00515258	0.354299	0.349214	1340	tags=13%, list=8%, signal=12%	ENSMUSG00000028330/ENSMUSG00000055531/ENSMUSG00000031347/ENSMUSG00000037933/ENSMUSG00000075600/ENSMUSG00000001855/ENSMUSG00000033581/ENSMUSG00000030298/ENSMUSG00000022774/ENSMUSG00000028820/ENSMUSG00000025134/ENSMUSG00000057113/ENSMUSG00000055334/ENSMUSG00000052533/ENSMUSG00000109511/ENSMUSG00000018411/ENSMUSG00000030188/ENSMUSG00000034667	0.456909
BP	GO:0016072	rRNA metabolic process	208	0.575968	1.37772	0.00285095	0.25746	0.253764	1240	tags=11%, list=8%, signal=10%	ENSMUSG00000061458/ENSMUSG00000060152/ENSMUSG00000038335/ENSMUSG00000035575/ENSMUSG00000036376/ENSMUSG00000020228/ENSMUSG00000051169/ENSMUSG00000028495/ENSMUSG00000023988/ENSMUSG00000031578/ENSMUSG00000022672/ENSMUSG00000040952/ENSMUSG00000038299/ENSMUSG00000057113/ENSMUSG00000067367/ENSMUSG00000035754/ENSMUSG00000058558/ENSMUSG00000021149/ENSMUSG00000024528/ENSMUSG00000022557/ENSMUSG00000025337/…	0.595569
BP	GO:0006364	rRNA processing	201	0.583695	1.39254	0.00251114	0.238196	0.234778	1240	tags=11%, list=8%, signal=10%	ENSMUSG00000061458/ENSMUSG00000060152/ENSMUSG00000038335/ENSMUSG00000035575/ENSMUSG00000036376/ENSMUSG00000020228/ENSMUSG00000051169/ENSMUSG00000028495/ENSMUSG00000023988/ENSMUSG00000031578/ENSMUSG00000022672/ENSMUSG00000040952/ENSMUSG00000038299/ENSMUSG00000057113/ENSMUSG00000067367/ENSMUSG00000035754/ENSMUSG00000058558/ENSMUSG00000021149/ENSMUSG00000024528/ENSMUSG00000022557/ENSMUSG00000025337/…	0.629343
BP	GO:1902653	secondary alcohol biosynthetic process	45	0.898106	1.72953	0.000223669	0.0452212	0.0445721	1078	tags=49%, list=7%, signal=46%	ENSMUSG00000031349/ENSMUSG00000036585/ENSMUSG00000001467/ENSMUSG00000021670/ENSMUSG00000058454/ENSMUSG00000033105/ENSMUSG00000022982/ENSMUSG00000026675/ENSMUSG00000006517/ENSMUSG00000031604/ENSMUSG00000018042/ENSMUSG00000027875/ENSMUSG00000022463/ENSMUSG00000034926/ENSMUSG00000032080/ENSMUSG00000027952/ENSMUSG00000041939/ENSMUSG00000032083/ENSMUSG00000093930/ENSMUSG00000028603/ENSMUSG00000021273/…	1.35094
BP	GO:0044283	small molecule biosynthetic process	502	0.421704	1.06901	0.113751	0.814586	0.802895	677	tags=11%, list=4%, signal=11%	ENSMUSG00000031349/ENSMUSG00000036585/ENSMUSG00000032788/ENSMUSG00000026623/ENSMUSG00000001467/ENSMUSG00000021670/ENSMUSG00000033629/ENSMUSG00000063229/ENSMUSG00000041220/ENSMUSG00000043445/ENSMUSG00000044167/ENSMUSG00000058454/ENSMUSG00000023044/ENSMUSG00000116165/ENSMUSG00000033105/ENSMUSG00000022982/ENSMUSG00000013629/ENSMUSG00000026675/ENSMUSG00000029596/ENSMUSG00000030652/ENSMUSG00000027359/…	0.0953413
BP	GO:0044282	small molecule catabolic process	281	-0.548238	-1.05735	0.367694	0.90862	0.895579	1159	tags=11%, list=7%, signal=10%	ENSMUSG00000033022/ENSMUSG00000038894/ENSMUSG00000034424/ENSMUSG00000015016/ENSMUSG00000003623/ENSMUSG00000034744/ENSMUSG00000006127/ENSMUSG00000031387/ENSMUSG00000022186/ENSMUSG00000021196/ENSMUSG00000060376/ENSMUSG00000027360/ENSMUSG00000029695/ENSMUSG00000029445/ENSMUSG00000033157/ENSMUSG00000057880/ENSMUSG00000015806/ENSMUSG00000015890/ENSMUSG00000027048/ENSMUSG00000061046/ENSMUSG00000052102/…	-0.0478961
BP	GO:0008202	steroid metabolic process	251	0.525477	1.28169	0.00853773	0.425192	0.419089	1078	tags=17%, list=7%, signal=16%	ENSMUSG00000031349/ENSMUSG00000036585/ENSMUSG00000021594/ENSMUSG00000001467/ENSMUSG00000021670/ENSMUSG00000058454/ENSMUSG00000033105/ENSMUSG00000022982/ENSMUSG00000026675/ENSMUSG00000028158/ENSMUSG00000025350/ENSMUSG00000033161/ENSMUSG00000027359/ENSMUSG00000041567/ENSMUSG00000021252/ENSMUSG00000028088/ENSMUSG00000031835/ENSMUSG00000006517/ENSMUSG00000018865/ENSMUSG00000031604/ENSMUSG00000018042/…	0.377694
BP	GO:0016126	sterol biosynthetic process	49	0.898748	1.75005	9.22337e-05	0.0265829	0.0262014	1078	tags=49%, list=7%, signal=46%	ENSMUSG00000031349/ENSMUSG00000036585/ENSMUSG00000001467/ENSMUSG00000021670/ENSMUSG00000058454/ENSMUSG00000033105/ENSMUSG00000022982/ENSMUSG00000026675/ENSMUSG00000021252/ENSMUSG00000006517/ENSMUSG00000031604/ENSMUSG00000018042/ENSMUSG00000027875/ENSMUSG00000022463/ENSMUSG00000034926/ENSMUSG00000032080/ENSMUSG00000027952/ENSMUSG00000041939/ENSMUSG00000022351/ENSMUSG00000032083/ENSMUSG00000093930/…	1.58168
BP	GO:0042110	T cell activation	370	-0.76953	-1.50071	1.02069e-06	0.00127598	0.00125766	1846	tags=25%, list=11%, signal=23%	ENSMUSG00000026778/ENSMUSG00000030742/ENSMUSG00000015355/ENSMUSG00000001750/ENSMUSG00000006574/ENSMUSG00000015314/ENSMUSG00000026786/ENSMUSG00000068686/ENSMUSG00000019982/ENSMUSG00000020167/ENSMUSG00000067212/ENSMUSG00000015316/ENSMUSG00000029570/ENSMUSG00000001123/ENSMUSG00000026395/ENSMUSG00000026532/ENSMUSG00000046207/ENSMUSG00000034116/ENSMUSG00000026812/ENSMUSG00000099974/ENSMUSG00000021457/…	-2.90044
BP	GO:0035239	tube morphogenesis	707	-0.548176	-1.08269	0.216433	0.854542	0.842277	2071	tags=16%, list=13%, signal=14%	ENSMUSG00000024122/ENSMUSG00000026883/ENSMUSG00000031380/ENSMUSG00000032011/ENSMUSG00000004105/ENSMUSG00000007817/ENSMUSG00000027002/ENSMUSG00000032125/ENSMUSG00000000530/ENSMUSG00000004814/ENSMUSG00000024795/ENSMUSG00000028364/ENSMUSG00000032591/ENSMUSG00000025314/ENSMUSG00000020154/ENSMUSG00000025235/ENSMUSG00000031639/ENSMUSG00000035448/ENSMUSG00000033470/ENSMUSG00000028195/ENSMUSG00000022893/…	-0.0745449
BP	GO:0030433	ubiquitin-dependent ERAD pathway	69	-0.43636	-0.75557	0.893484	0.972052	0.958101	2068	tags=9%, list=13%, signal=8%	ENSMUSG00000028452/ENSMUSG00000050812/ENSMUSG00000055401/ENSMUSG00000052384/ENSMUSG00000031483/ENSMUSG00000009092	-0.0185888
