# Supplementary material for: Transient rapamycin treatment during developmental stage extends lifespan in Mus musculus and Drosophila melanogaster
Source: EMBO Rep. 2022 Jul 7;23(9):e55299. doi: 10.15252/embr.202255299 (PMC9442325; doi:10.15252/embr.202255299)
Supplement: Supplementary file 7 — Dataset EV5 [file EMBR-23-e55299-s008.xlsx]

## Sheet: Legend
Dataset EV5: Metabolite profiling data of rapamycin treated mice across the different time-windows and timepoints. Related to Figure 5 and Figure EV3

## Sheet: CTRL - Last day of treatment
Metabolite	log2(FC)	-LOG10(p)	FC	p.ajusted
CTP	0.49153	-1.0246	0.15796	0.80146
Sulfolithocholic acid	0.49487	-1.0149	0.1563	0.80605
IMP	0.49695	-1.0088	0.066513	1.1771
Ribose-5-phosphate	0.4983	-1.0049	0.066513	1.1771
GDP	0.5035	-0.98994	0.25624	0.59135
Tauroursodeoxycholic acid	0.52207	-0.93769	0.54781	0.26137
dUMP	0.55971	-0.83724	0.22092	0.65577
Glutathione	0.56916	-0.8131	0.12988	0.88646
PEP	0.56969	-0.81175	0.15513	0.80929
Glucose	0.57374	-0.80154	0.066513	1.1771
Met	0.5755	-0.79712	0.1823	0.73921
Lactate	0.58045	-0.78475	0.066513	1.1771
Carnitine	0.58746	-0.76743	0.066513	1.1771
Litocolate Glucuronide	0.60129	-0.73386	0.2211	0.6554
glycolithocholic acid Sulfate	0.63422	-0.65695	0.54163	0.2663
Octanoylcarnitine	0.64124	-0.64106	0.2211	0.6554
UTP	0.64729	-0.62751	0.3868	0.41252
Taurolithocholic acid GSH	0.65184	-0.61742	0.61322	0.21238
oxoglutarate	0.67236	-0.5727	0.12149	0.91545
Ala	0.67251	-0.57236	0.1823	0.73921
Leu	0.67464	-0.56781	0.066513	1.1771
Glucose-6-phosphate	0.67884	-0.55886	0.55699	0.25416
Glutamine	0.68128	-0.55367	0.29639	0.52813
Glyceraldehyde-3-phosphate	0.68371	-0.54854	0.53406	0.27241
6-Phospho-D-gluconate	0.69754	-0.51965	0.3868	0.41252
GTP	0.70316	-0.50807	0.32634	0.48633
Sarcosine	0.70323	-0.50794	0.1823	0.73921
chenodeoxycholic acid Sulfate	0.71004	-0.49403	0.15796	0.80146
Fumarate	0.71273	-0.48858	0.25202	0.59857
Isocitrate	0.71735	-0.47925	0.34012	0.46837
dGMP	0.72162	-0.47068	0.2211	0.6554
Malate	0.72473	-0.46449	0.5243	0.28042
AMP	0.73035	-0.45334	0.23424	0.63033
Val	0.73556	-0.44308	0.1823	0.73921
GMP	0.7356	-0.443	0.2211	0.6554
Phe	0.74086	-0.43272	0.066513	1.1771
Tyr	0.75045	-0.41418	0.1823	0.73921
Lithocholic acid GSH	0.75361	-0.40811	0.37452	0.42652
UMP	0.75813	-0.39949	0.19574	0.70831
Asn	0.7609	-0.39422	0.17572	0.75519
Asp	0.77171	-0.37386	0.64387	0.1912
Gly	0.78868	-0.34249	0.32851	0.48344
Taurine	0.79304	-0.33454	0.2211	0.6554
His	0.81241	-0.29972	0.3868	0.41252
Glycoursodeoxycholic acid	0.82376	-0.27971	0.3868	0.41252
muricholic acid Glucoside	0.83912	-0.25306	0.3868	0.41252
Octadecenoylcarnitine	0.84103	-0.24977	0.56939	0.24459
dTTP	0.84734	-0.23898	0.3868	0.41252
SAME	0.84907	-0.23604	0.54781	0.26137
Ornithine	0.86074	-0.21636	0.58861	0.23017
GSSG	0.86127	-0.21546	0.59838	0.22302
Putrescine	0.86293	-0.21269	0.95887	0.018238
CMP	0.86411	-0.21071	0.54781	0.26137
Proline	0.86421	-0.21055	0.54155	0.26636
Thr	0.86629	-0.20708	0.59838	0.22302
Hexadecenoylcarnitine	0.8667	-0.20639	0.71329	0.14673
muricholic acid Glucuronide	0.87006	-0.20081	0.61322	0.21238
3',5'-Cyclic GMP	0.87147	-0.19847	0.75451	0.12233
Sedoheptulose 7-phosphate	0.87255	-0.19668	0.72569	0.13925
Glycoursodeoxycholic acid Glucoside	0.87339	-0.1953	0.71409	0.14625
Glutamate	0.87648	-0.19021	0.83087	0.080468
Ile	0.87659	-0.19003	0.55699	0.25416
Lys	0.87668	-0.18988	0.72713	0.13839
glycocholic acid Glucoside	0.88393	-0.17799	0.61422	0.21168
Propionylcarnitine	0.9096	-0.13669	0.64723	0.18894
Spermidine	0.91377	-0.13009	0.74201	0.12959
dITP	0.92256	-0.11629	0.71409	0.14625
Ser	0.92336	-0.11504	0.74659	0.12692
Citrate	0.93202	-0.10156	0.71409	0.14625
Tauromuricholic acid Glucuronide	0.9351	-0.096815	0.80044	0.096671
glycolithocholic acid	0.93689	-0.094044	0.71141	0.14788
D-Erythrose 4-phosphate	0.94503	-0.081571	0.73033	0.13648
Serotonin	0.94671	-0.079005	0.80044	0.096671
muricholic acid	0.98579	-0.020655	0.85228	0.069418
Glycoursodeoxycholic acid Sulfate	0.99576	-0.0061315	0.75451	0.12233
Acetylcarnitine	1.0032	0.0045603	0.8115	0.09071
Decanoylcarnitine	1.0045	0.0064236	0.71329	0.14673
Tauromuricholic acid GSH	1.0046	0.0066019	0.74476	0.12799
Succinyl-CoA	1.0153	0.021964	0.75492	0.1221
Carnosine	1.0325	0.046134	0.93661	0.02844
dimethylarginine	1.0332	0.047145	0.89116	0.050042
Hexadecanoylcarnitine	1.0343	0.048716	0.48508	0.31419
sulfomuricholic acid	1.0526	0.07395	0.72713	0.13839
Trp	1.0594	0.083277	0.71329	0.14673
Valerylcarnitine	1.0681	0.094983	0.71803	0.14386
TLCA Glucoside	1.0686	2.3645	2.0974	0.0043205
Tauroursodeoxycholic acid Sulfate	1.0895	0.1237	0.8151	0.08879
chenodeoxycholic acid GSH	1.0923	0.12734	0.75451	0.12233
FAD	1.1043	0.14309	0.62767	0.20227
chenodeoxycholic acid Glucoside	1.1104	0.1511	0.62767	0.20227
Tauromuricholic acid	1.1115	0.15247	0.61322	0.21238
Fructose 1,6-bisphosphate	1.1202	0.16381	0.86967	0.060643
glycocholic acid Sulfate	1.1271	0.17261	0.64723	0.18894
NAD	1.1397	0.18865	0.3868	0.41252
Glycoursodeoxycholic acid GSH	1.1408	0.19004	0.75451	0.12233
chenodeoxycholic acid	1.1477	0.19876	0.83087	0.080468
Tauroursodeoxycholic acid GSH	1.1552	0.20816	0.54781	0.26137
Taurolithocholic acid Glucuronide	1.176	0.23391	0.64723	0.18894
glycosyl lithocholic acid	1.1827	0.24206	0.69264	0.15949
chenodeoxycholic acid Glucuronide	1.1954	0.25755	0.74201	0.12959
Taurolithocholic acid Glucoside	1.2049	0.26894	0.55699	0.25416
Tauroursodeoxycholic acid Glucoside	1.2115	0.27677	0.71141	0.14788
Tauromuricholic acid Sulfate	1.2149	0.28088	0.58296	0.23436
CoA	1.242	0.31267	0.59003	0.22912
glycocholic acid Glucuronide	1.2461	0.31744	0.53406	0.27241
glycolithocholic acid GSH	1.2584	0.3316	0.54781	0.26137
glycocholic acid	1.2863	0.36325	0.39438	0.40409
Citrulline	1.2918	0.36943	0.64723	0.18894
muricholic acidA GSH	1.309	0.38849	0.40996	0.38725
Taurolithocholic acid	1.3206	0.40114	0.39203	0.40668
Glycoursodeoxycholic acid Glucuronide	1.3317	0.41327	0.33558	0.47421
Tetradecanoylcarnitine	1.3503	0.4333	0.29639	0.52813
Aminoadipic acid	1.3511	0.43413	0.37452	0.42652
Oxaloacetate	1.3778	0.46235	0.2211	0.6554
glycocholic acid GSH	1.4639	0.54978	0.29639	0.52813
Butyrylcarnitine	1.4679	0.55375	0.2211	0.6554
Tauromuricholic acid Glucoside	1.4706	0.55637	0.15796	0.80146
glycolithocholic acid Glucoside	1.4723	0.55811	0.2211	0.6554
NADP	1.4821	0.56763	0.25301	0.59687
ADMA	1.4843	0.56976	0.54781	0.26137
n-acetylornithine	1.4904	0.5757	0.73033	0.13648
Hydroxyproline	1.5093	0.59388	0.29639	0.52813
glycolithocholic acid Glucuronide	1.5529	0.63501	0.066513	1.1771
Tauroursodeoxycholic acid Glucuronide	1.5684	0.64926	0.32804	0.48407
Ac-CoA	1.5693	0.65014	0.40996	0.38725
Octadecanoylcarnitine	1.5889	0.668	0.14754	0.83108
Arg	1.6062	0.68368	0.72713	0.13839
ITP	1.6792	0.74774	0.47498	0.32332
ADP	1.8595	0.89491	0.15513	0.80929
Dodecanoylcarnitine	1.8708	0.90366	0.15297	0.8154
dGDP	2.0087	1.0063	0.15297	0.8154
Hexanoylcarnitine	2.0671	1.0476	0.15297	0.8154
NADH	2.087	1.0614	0.2211	0.6554
Taurolithocholic acid Sulfate	2.1404	1.0979	0.066513	1.1771
UDP	2.1708	1.1183	0.069679	1.1569
ATP	3.2972	1.7212	0.15297	0.8154
NADPH	3.4864	1.8017	0.15796	0.80146
dGTP	3.825	1.9355	0.10786	0.96712

## Sheet: Rapa- Last day of treatment
Metabolite	log2 FC	-log10 padj	FC	padj
Ribose-5-phosphate	-1.8368	2.019	0.27995	0.0095712
Isocitrate	-1.8139	1.974	0.28443	0.010616
Carnitine	-1.5413	2.019	0.34358	0.0095712
PEP	-1.5382	0.66932	0.34433	0.21413
Sulfolithocholic acid	-1.4831	2.019	0.35771	0.0095712
sulfomuricholic acid	-1.449	1.6035	0.36628	0.02492
Lactate	-1.4166	2.019	0.37459	0.0095712
6-Phospho-D-gluconate	-1.3935	2.019	0.38063	0.0095712
Glucose	-1.2955	1.9464	0.40739	0.011314
Spermidine	-1.2435	1.411	0.42235	0.038819
Putrescine	-1.2238	0.81322	0.42814	0.15374
Glyceraldehyde-3-phosphate	-1.1663	1.0095	0.44555	0.097841
muricholic acid Glucuronide	-1.1277	1.744	0.45764	0.018029
muricholic acid Glucoside	-1.082	2.019	0.47236	0.0095712
UMP	-1.0139	1.9464	0.49522	0.011314
Litocolate Glucuronide	-1.0009	2.019	0.49969	0.0095712
CMP	-0.93229	2.019	0.52403	0.0095712
chenodeoxycholic acid Glucuronide	-0.92515	1.2065	0.52663	0.062156
AMP	-0.91441	2.019	0.53056	0.0095712
Citrate	-0.90937	1.7424	0.53242	0.018098
dGMP	-0.89594	2.019	0.5374	0.0095712
Oxaloacetate	-0.87932	1.6793	0.54362	0.020927
IMP	-0.87501	1.411	0.54525	0.038819
Taurolithocholic acid Glucuronide	-0.86707	1.9054	0.54826	0.012433
glycocholic acid Glucoside	-0.84997	1.9384	0.5548	0.011525
dITP	-0.82877	1.5306	0.56301	0.029471
Glycoursodeoxycholic acid	-0.8159	1.3159	0.56805	0.048322
Taurolithocholic acid	-0.80989	1.88	0.57043	0.013183
Tauromuricholic acid GSH	-0.80697	1.9029	0.57158	0.012506
Glycoursodeoxycholic acid Sulfate	-0.78477	1.8748	0.58045	0.013341
chenodeoxycholic acid	-0.77881	1.6245	0.58285	0.02374
Taurolithocholic acid GSH	-0.77393	1.6035	0.58482	0.02492
Tauromuricholic acid Glucuronide	-0.75442	1.7684	0.59278	0.017044
Leu	-0.7543	1.0082	0.59283	0.098131
chenodeoxycholic acid Sulfate	-0.73803	1.2819	0.59956	0.052251
GTP	-0.72848	1.2819	0.60354	0.052251
Tauromuricholic acid Glucoside	-0.72375	1.0095	0.60552	0.097841
glycolithocholic acid GSH	-0.65042	1.5476	0.6371	0.028339
Tauroursodeoxycholic acid Glucoside	-0.64555	1.1645	0.63925	0.068464
Glutathione	-0.63113	1.744	0.64567	0.018029
GMP	-0.62854	1.88	0.64683	0.013183
chenodeoxycholic acid GSH	-0.62805	1.1867	0.64705	0.065065
Sarcosine	-0.62141	0.80753	0.65004	0.15577
muricholic acidA GSH	-0.61024	0.70686	0.65509	0.1964
glycocholic acid	-0.59458	1.8313	0.66224	0.014748
glycolithocholic acid Glucoside	-0.59279	1.5476	0.66306	0.028339
Thr	-0.57966	0.75319	0.66912	0.17653
Asn	-0.57933	1.0043	0.66927	0.099019
Taurine	-0.57817	1.5476	0.66981	0.028339
Lys	-0.57811	0.70993	0.66984	0.19502
Met	-0.57038	0.95326	0.67344	0.11136
SAME	-0.56863	1.0082	0.67426	0.098131
Gly	-0.5653	1.0082	0.67582	0.098131
n-acetylornithine	-0.55456	0.45313	0.68086	0.35226
glycocholic acid Sulfate	-0.54683	1.6035	0.68452	0.02492
His	-0.52638	1.2819	0.69429	0.052251
glycocholic acid GSH	-0.52526	0.78211	0.69484	0.16515
Tauroursodeoxycholic acid Glucuronide	-0.51924	0.96535	0.69774	0.10831
Lithocholic acid GSH	-0.51667	1.2065	0.69898	0.062156
glycosyl lithocholic acid	-0.51002	0.79762	0.70221	0.15936
Octanoylcarnitine	-0.50615	0.56643	0.7041	0.27138
Valerylcarnitine	-0.4998	0.68915	0.70721	0.20457
Val	-0.49895	0.71974	0.70762	0.19066
chenodeoxycholic acid Glucoside	-0.4948	1.517	0.70966	0.03041
glycolithocholic acid	-0.49243	1.4773	0.71083	0.033317
Glycoursodeoxycholic acid Glucoside	-0.48262	1.1754	0.71567	0.066766
CoA	-0.48054	0.41951	0.71671	0.38062
Ala	-0.47459	0.63115	0.71967	0.2338
GSSG	-0.46866	0.53018	0.72263	0.295
Phe	-0.46718	0.84552	0.72338	0.14272
Glutamine	-0.45246	0.52829	0.7308	0.29629
Tauroursodeoxycholic acid Sulfate	-0.44018	1.2819	0.73704	0.052251
FAD	-0.43059	1.3148	0.74196	0.048435
Arg	-0.41339	0.5832	0.75086	0.2611
muricholic acid	-0.40526	1.0082	0.7551	0.098131
Tauromuricholic acid Sulfate	-0.39926	0.55602	0.75825	0.27796
oxoglutarate	-0.39024	0.68213	0.763	0.20791
Glucose-6-phosphate	-0.38095	0.2749	0.76793	0.53101
Ile	-0.36165	0.51614	0.77827	0.30469
Glycoursodeoxycholic acid GSH	-0.35749	0.71974	0.78052	0.19066
glycocholic acid Glucuronide	-0.34293	0.84412	0.78844	0.14318
Propionylcarnitine	-0.33925	0.50008	0.79045	0.31617
Glycoursodeoxycholic acid Glucuronide	-0.33488	0.77515	0.79285	0.16782
Taurolithocholic acid Glucoside	-0.33356	1.0095	0.79358	0.097841
dimethylarginine	-0.32499	0.38468	0.7983	0.4124
CTP	-0.30468	0.32265	0.80962	0.47571
Acetylcarnitine	-0.29142	0.50437	0.8171	0.31306
dTTP	-0.26042	0.53018	0.83484	0.295
Succinyl-CoA	-0.23429	0.32984	0.8501	0.46791
Fructose 1,6-bisphosphate	-0.22993	0.15155	0.85267	0.70543
Fumarate	-0.19452	0.19758	0.87387	0.63448
Tauroursodeoxycholic acid GSH	-0.16558	0.32227	0.89157	0.47613
Proline	-0.1591	0.26961	0.89558	0.53752
Ornithine	-0.14692	0.3017	0.90318	0.49922
Carnosine	-0.14681	0.16577	0.90324	0.68269
GDP	-0.12811	0.07866	0.91503	0.83433
3',5'-Cyclic GMP	-0.058397	0.1009	0.96033	0.79269
Carnosine	0.00035799	0.99918	0.012299	1.0086
glycolithocholic acid Glucuronide	0.004455	0.068954	1.0031	0.85319
dUMP	0.024373	0.01895	1.017	0.9573
Citrulline	0.079244	0.012344	1.0565	0.97198
Glutamate	0.086156	0.017279	1.0615	0.96099
UTP	0.11413	0.15204	1.0823	0.70462
D-Erythrose 4-phosphate	0.1217	0.26961	1.088	0.53752
NADP	0.16898	0.32468	1.1243	0.4735
UDP	0.17222	0.23299	1.1268	0.58481
Malate	0.22299	0.27881	1.1671	0.52625
Trp	0.25026	0.55422	1.1894	0.27911
Tyr	0.27496	0.41951	1.21	0.38062
Sedoheptulose 7-phosphate	0.34915	0.30914	1.2738	0.49075
Taurolithocholic acid Sulfate	0.35007	0.49467	1.2746	0.32014
Aminoadipic acid	0.36572	0.051686	1.2885	0.8878
Ser	0.38926	0.80753	1.3097	0.15577
ADMA	0.43446	0.45313	1.3514	0.35226
Tauromuricholic acid	0.45916	0.52829	1.3747	0.29629
Hydroxyproline	0.4638	0.80753	1.3792	0.15577
Tauroursodeoxycholic acid	0.517	0.092212	1.431	0.8087
Asp	0.58795	0.77515	1.5031	0.16782
Decanoylcarnitine	0.59573	0.71136	1.5112	0.19438
Butyrylcarnitine	0.64339	0.71974	1.562	0.19066
glycolithocholic acid Sulfate	0.66305	0.47299	1.5834	0.33652
NAD	0.7836	0.75319	1.7214	0.17653
ITP	0.84114	0.75319	1.7915	0.17653
Hexanoylcarnitine	0.86001	1.0899	1.815	0.0813
Ac-CoA	0.92353	1.5476	1.8968	0.028339
ADP	0.96085	1.6385	1.9465	0.022989
Serotonin	0.99989	1.517	1.9999	0.03041
dGDP	1.0049	1.53	2.0068	0.02951
NADH	1.1349	1.1556	2.196	0.069882
Octadecenoylcarnitine	1.1554	0.88997	2.2274	0.12883
Hexadecenoylcarnitine	1.2516	1.0015	2.3811	0.099649
Octadecanoylcarnitine	1.8198	1.9464	3.5303	0.011314
ATP	2.0387	1.6572	4.1086	0.022017
NADPH	2.0851	2.019	4.2431	0.0095712
Hexadecanoylcarnitine	2.096	1.8562	4.2752	0.013926
Tetradecanoylcarnitine	2.1566	1.5476	4.4588	0.028339
dGTP	2.2254	1.9152	4.6765	0.012158
Dodecanoylcarnitine	2.6074	1.6035	6.0941	0.02492

## Sheet: CTRL - P350
Metabolite	log2(FC)	-LOG10(p)	FC	p.ajusted
Ac-Orn	-0.8752	0.021866	0.54518	0.9509
Fructose Bis-P	-0.80677	0.021866	0.57166	0.9509
NADP	-0.72592	0.021866	0.60461	0.9509
Carnosine	-0.70901	0.021866	0.61174	0.9509
Malate	-0.64389	0.021866	0.63998	0.9509
Met	-0.63444	0.021866	0.64419	0.9509
GSSG	-0.62525	0.021866	0.64831	0.9509
DHAP/GAP	-0.54505	0.021866	0.68537	0.9509
Fumarate	-0.52753	0.021866	0.69374	0.9509
NAD	-0.47001	0.021866	0.72196	0.9509
Gln	-0.44548	0.021866	0.73434	0.9509
C16:1- Carnitine	-0.44433	0.021866	0.73493	0.9509
CoA	-0.42807	0.021866	0.74325	0.9509
ATP	-0.41652	0.021866	0.74923	0.9509
Succinate	-0.40831	0.021866	0.7535	0.9509
dGTP	-0.40697	0.021866	0.75421	0.9509
aKG	-0.39943	0.021866	0.75816	0.9509
Tyr	-0.38093	0.021866	0.76794	0.9509
Glu	-0.37616	0.021866	0.77048	0.9509
Citrulline	-0.35085	0.021866	0.78412	0.9509
LCA Sulfate	-0.34078	0.021866	0.78962	0.9509
total DMA	-0.29003	0.021866	0.81788	0.9509
TMCA(a+b)/TCA Glucoside	-0.28079	0.021866	0.82314	0.9509
Pro	-0.27208	0.021866	0.82812	0.9509
Ornithine	-0.27062	0.021866	0.82896	0.9509
CTP	-0.26321	0.021866	0.83323	0.9509
UMP	-0.26136	0.021866	0.8343	0.9509
Thr	-0.25928	0.021866	0.8355	0.9509
GUDCA/GCDCA/GDCA Glucoside	-0.25712	0.021866	0.83676	0.9509
Sarcosine	-0.25061	0.021866	0.84054	0.9509
TUDCA/TCDCA/TDCA Glucoside	-0.24735	0.021866	0.84244	0.9509
CDCA/DCA/UDCA/HDCA Sulfate	-0.24198	0.021866	0.84559	0.9509
Ile	-0.24113	0.021866	0.84608	0.9509
Glucose-6P	-0.22248	0.021866	0.85709	0.9509
Putrescine	-0.21723	0.021866	0.86022	0.9509
AMP	-0.21481	0.021866	0.86166	0.9509
GUDCA/GCDCA/GDCA GSH	-0.2107	0.021866	0.86412	0.9509
Gly	-0.20553	0.0097962	0.86722	0.9777
C4-Carnitine	-0.20272	0.0164	0.86891	0.96294
LCA Glucuronide	-0.19909	0.021866	0.8711	0.9509
GTP	-0.19433	0.021866	0.87398	0.9509
dUMP	-0.19353	0.021609	0.87446	0.95146
Sedoheptulose-7P	-0.19334	0.021866	0.87458	0.9509
GDP	-0.18563	0.021866	0.87926	0.9509
His	-0.17812	0.021866	0.88385	0.9509
IMP	-0.17392	0.021866	0.88643	0.9509
UTP	-0.17059	0.021866	0.88848	0.9509
Glucose	-0.16917	0.021866	0.88936	0.9509
Asp	-0.16158	0.021866	0.89404	0.9509
GLCA Sulfate	-0.15476	0.021866	0.89828	0.9509
TMCA(a+b)/TCA Glucuronide	-0.15471	0.021866	0.89831	0.9509
E4P	-0.14457	0.021866	0.90465	0.9509
Val	-0.14197	0.021866	0.90628	0.9509
CDCA/DCA/UDCA/HDCA Glucoside	-0.14187	0.021866	0.90634	0.9509
Asn	-0.13355	0.021866	0.91159	0.9509
Leu	-0.13089	0.021866	0.91327	0.9509
GCA Glucuronide	-0.13036	0.021866	0.9136	0.9509
PEP	-0.11791	0.0097962	0.92152	0.9777
dGMP	-0.11726	0.021866	0.92194	0.9509
LCA GSH	-0.11474	0.021866	0.92355	0.9509
C2-Carnitine	-0.11213	0.0070732	0.92522	0.98385
CDCA/DCA/UDCA/HDCA	-0.10916	0.021866	0.92713	0.9509
CDCA/DCA/UDCA/HDCA Glucuronide	-0.10884	0.021866	0.92734	0.9509
GCA GSH	-0.10796	0.021866	0.9279	0.9509
CMP	-0.1038	0.0073644	0.93058	0.98319
MCA/CA	-0.10156	0.021866	0.93203	0.9509
C14-Carnitine	-0.09976	0.021866	0.93319	0.9509
Lys	-0.098688	0.021866	0.93388	0.9509
ADP	-0.096531	0.0164	0.93528	0.96294
GCA Sulfate	-0.09512	0.021866	0.93619	0.9509
LCA Glucoside	-0.077565	0.0073644	0.94766	0.98319
NADPH	-0.064937	0.0097962	0.95599	0.9777
GLCA Glucuronide	-0.063071	0.021866	0.95722	0.9509
UDP	-0.059425	0.0164	0.95965	0.96294
TMCA(a+b)/TCA GSH	-0.059207	0.0164	0.95979	0.96294
Lactate	-0.051555	0.0070732	0.9649	0.98385
Iso-citrate	-0.04957	0.0164	0.96622	0.96294
MCA/CA Sulfate	-0.044847	0.0097962	0.96939	0.9777
TLCA Sulfate	-0.042477	0.0097962	0.97099	0.9777
Ala	-0.039902	0.0073644	0.97272	0.98319
C16-Carnitine	-0.039573	0.0097962	0.97294	0.9777
C18:1-Carnitine	-0.031194	0.0097962	0.97861	0.9777
R-X-Ru-5P	-0.029654	0.0070732	0.97966	0.98385
ADMA	-0.01341	0.0097962	0.99075	0.9777
MCA/CA Glucoside	-0.0099499	0.0054814	0.99313	0.98746
Ac-CoA	-0.0024684	0.0056985	0.99829	0.98696
ITP	-0.0019915	0.0164	0.99862	0.96294
dITP	0.0071825	0.0097962	1.005	0.9777
GUDCA/GCDCA/GDCA Sulfate	0.021021	0.0097962	1.0147	0.9777
Spermidine	0.040953	0.0097962	1.0288	0.9777
TMCA(a+b)/TCA	0.041509	0.021866	1.0292	0.9509
TLCA Glucuronide	0.042478	0.0097962	1.0299	0.9777
dGDP	0.042894	0.0054814	1.0302	0.98746
GSH	0.043282	0.021866	1.0305	0.9509
Ser	0.043461	0.0097962	1.0306	0.9777
TLCA	0.043521	0.0164	1.0306	0.96294
C3-Carnitine	0.051974	0.021866	1.0367	0.9509
alpha-AAA	0.059857	0.0164	1.0424	0.96294
TLCA GSH	0.061512	0.011915	1.0436	0.97294
GLCA	0.062509	0.021866	1.0443	0.9509
GCA Glucoside	0.065766	0.0097962	1.0466	0.9777
Taurine	0.071008	0.021866	1.0505	0.9509
Gluconate-6P	0.073383	0.0039521	1.0522	0.99094
NADH	0.085577	0.0164	1.0611	0.96294
Citrate	0.086272	0.0164	1.0616	0.96294
Arg	0.11113	0.021866	1.0801	0.9509
TUDCA/TCDCA/TDCA GSH	0.12203	0.021866	1.0883	0.9509
Trp	0.12341	0.021866	1.0893	0.9509
V140	0.12856	0.021866	1.0932	0.9509
TLCA Glucoside	0.13093	0.021866	1.095	0.9509
dTTP	0.16274	0.021866	1.1194	0.9509
GCA	0.17029	0.021866	1.1253	0.9509
GUDCA/GCDCA/GDCA	0.17252	0.021866	1.127	0.9509
FAD	0.18992	0.0164	1.1407	0.96294
Free Carnitine	0.19024	0.021866	1.141	0.9509
GLCA GSH	0.19503	0.021866	1.1447	0.9509
3',5'-Cyclic GMP	0.20068	0.021866	1.1492	0.9509
MCA/CA GSH	0.2205	0.021866	1.1651	0.9509
Phe	0.22078	0.021866	1.1654	0.9509
SAME	0.22977	0.021866	1.1727	0.9509
CDCA/DCA/UDCA/HDCA GSH	0.24531	0.021866	1.1853	0.9509
OAA	0.25043	0.021866	1.1896	0.9509
C6 -Carnitine	0.2567	0.021866	1.1947	0.9509
TUDCA/TCDCA/TDCA Glucuronide	0.28168	0.021866	1.2156	0.9509
TUDCA/TCDCA/TDCA	0.29773	0.021866	1.2292	0.9509
C18:0-Carnitine	0.30877	0.021866	1.2386	0.9509
MCA/CA Glucuronide	0.31318	0.021866	1.2424	0.9509
GUDCA/GCDCA/GDCA Glucuronide	0.31986	0.021866	1.2482	0.9509
TUDCA/TCDCA/TDCA Sulfate	0.33022	0.021866	1.2572	0.9509
GMP	0.33446	0.021866	1.2609	0.9509
TMCA(a+b)/TCA Sulfate	0.35237	0.021866	1.2767	0.9509
C10-Carnitine	0.39533	0.021866	1.3152	0.9509
Serotonin	0.42221	0.021866	1.34	0.9509
C5-Carnitine	0.53661	0.021866	1.4506	0.9509
OH-Pro	0.6215	0.021866	1.5385	0.9509
GLCA Glucoside	0.64315	0.021866	1.5617	0.9509
C12-Carnitine	0.72876	0.021866	1.6572	0.9509
C8-Carnitine	0.84996	0.021866	1.8025	0.9509

## Sheet: Rapa - P350
Metabolite	log2(FC)	-LOG10(p)	FC	p.ajusted
alpha-AAA	-0.81502	0.041225	0.5684	0.90944
Serotonin	-0.43129	0.015983	0.7416	0.96387
GLCA Glucoside	-0.42978	0.93189	0.74238	0.11698
GUDCA/GCDCA/GDCA	-0.34591	0.13642	0.78681	0.73043
Glu	-0.33806	0.017106	0.7911	0.96138
TMCA(a+b)/TCA Sulfate	-0.26569	0.31208	0.8318	0.48744
CDCA/DCA/UDCA/HDCA Sulfate	-0.24489	0.19384	0.84388	0.63998
Spermidine	-0.2172	0.032735	0.86023	0.9274
NADH	-0.21083	0.017106	0.86404	0.96138
Fumarate	-0.20202	0.041225	0.86933	0.90944
Val	-0.18644	0.31208	0.87877	0.48744
GUDCA/GCDCA/GDCA GSH	-0.17924	0.18875	0.88317	0.64752
LCA Sulfate	-0.14648	0.017106	0.90345	0.96138
total DMA	-0.14539	0.015983	0.90413	0.96387
GTP	-0.14375	0.033782	0.90516	0.92516
C16:1- Carnitine	-0.12194	0.017106	0.91895	0.96138
Ac-CoA	-0.1074	0.015983	0.92826	0.96387
Carnosine	-0.097788	0.015983	0.93446	0.96387
LCA Glucuronide	-0.097103	0.032735	0.93491	0.9274
TUDCA/TCDCA/TDCA Glucoside	-0.069896	0.015983	0.95271	0.96387
GUDCA/GCDCA/GDCA Glucoside	-0.069512	0.015983	0.95296	0.96387
GCA Glucuronide	-0.05032	0.015983	0.96572	0.96387
UDP	-0.046148	0.0062999	0.96852	0.9856
OAA	-0.042296	0.015983	0.97111	0.96387
R-X-Ru-5P	-0.037657	0.0015127	0.97424	0.99652
Taurine	-0.035907	0.015983	0.97542	0.96387
Malate	-0.034646	0.015983	0.97627	0.96387
Ile	-0.033578	0.015983	0.97699	0.96387
MCA/CA GSH	-0.032065	0.015983	0.97802	0.96387
Citrulline	-0.028552	0.015983	0.9804	0.96387
PEP	-0.027681	0.015983	0.981	0.96387
C8-Carnitine	-0.027501	0.017106	0.98112	0.96138
LCA GSH	-0.025303	0.0015127	0.98261	0.99652
Putrescine	-0.023853	0.015983	0.9836	0.96387
C14-Carnitine	-0.010202	0.015983	0.99295	0.96387
dUMP	-0.0099167	0.0015127	0.99315	0.99652
TLCA Glucuronide	-0.0035086	0.0043464	0.99757	0.99004
CTP	-0.0010165	0.0015127	0.9993	0.99652
dGMP	0.015655	0.015983	1.0109	0.96387
GLCA GSH	0.018672	0.0092118	1.013	0.97901
AMP	0.020437	0.015983	1.0143	0.96387
TLCA GSH	0.021598	0.015983	1.0151	0.96387
Trp	0.022973	0.015983	1.0161	0.96387
MCA/CA Sulfate	0.032334	0.015983	1.0227	0.96387
GLCA Glucuronide	0.038199	0.015983	1.0268	0.96387
GCA GSH	0.040498	0.015983	1.0285	0.96387
FAD	0.053599	0.015983	1.0379	0.96387
GLCA	0.055123	0.015983	1.0389	0.96387
CDCA/DCA/UDCA/HDCA GSH	0.061641	0.015983	1.0437	0.96387
TUDCA/TCDCA/TDCA GSH	0.069156	0.0059959	1.0491	0.98629
Thr	0.071728	0.015983	1.051	0.96387
CDCA/DCA/UDCA/HDCA Glucoside	0.072307	0.015983	1.0514	0.96387
GUDCA/GCDCA/GDCA Glucuronide	0.079147	0.017106	1.0564	0.96138
GDP	0.085673	0.0015127	1.0612	0.99652
MCA/CA	0.086375	0.015983	1.0617	0.96387
TUDCA/TCDCA/TDCA Sulfate	0.088465	0.033782	1.0632	0.92516
TLCA Glucoside	0.091157	0.033782	1.0652	0.92516
GUDCA/GCDCA/GDCA Sulfate	0.092519	0.032735	1.0662	0.9274
TLCA Sulfate	0.093405	0.015983	1.0669	0.96387
CDCA/DCA/UDCA/HDCA	0.093788	0.015983	1.0672	0.96387
Leu	0.10117	0.015983	1.0726	0.96387
Gly	0.10456	0.015983	1.0752	0.96387
3',5'-Cyclic GMP	0.11191	0.015983	1.0807	0.96387
CMP	0.11634	0.015983	1.084	0.96387
C16-Carnitine	0.12263	0.015983	1.0887	0.96387
Asn	0.12332	0.032735	1.0892	0.9274
GMP	0.12606	0.033782	1.0913	0.92516
OH-Pro	0.12956	0.0017239	1.094	0.99604
C10-Carnitine	0.14113	0.015983	1.1028	0.96387
TUDCA/TCDCA/TDCA Glucuronide	0.14322	0.041225	1.1044	0.90944
Succinate	0.1459	0.057786	1.1064	0.87542
TMCA(a+b)/TCA Glucoside	0.15007	0.033782	1.1096	0.92516
TMCA(a+b)/TCA Glucuronide	0.1605	0.033782	1.1177	0.92516
TLCA	0.18276	0.070102	1.1351	0.85094
GCA Sulfate	0.18749	0.070102	1.1388	0.85094
GCA Glucoside	0.19449	0.057786	1.1443	0.87542
Glucose	0.19611	0.041225	1.1456	0.90944
CDCA/DCA/UDCA/HDCA Glucuronide	0.20182	0.070102	1.1502	0.85094
GCA	0.20527	0.070102	1.1529	0.85094
C2-Carnitine	0.20978	0.015983	1.1565	0.96387
IMP	0.21201	0.070102	1.1583	0.85094
Met	0.21378	0.032735	1.1597	0.9274
Lactate	0.22779	0.18875	1.171	0.64752
C6 -Carnitine	0.22801	0.015983	1.1712	0.96387
C5-Carnitine	0.23035	0.015983	1.1731	0.96387
UTP	0.23104	0.13642	1.1737	0.73043
C3-Carnitine	0.23179	0.015983	1.1743	0.96387
Lys	0.23327	0.033782	1.1755	0.92516
Free Carnitine	0.23906	0.033782	1.1802	0.92516
Pro	0.2423	0.051549	1.1829	0.88808
Asp	0.24562	0.13642	1.1856	0.73043
C4-Carnitine	0.25066	0.0043464	1.1898	0.99004
Ornithine	0.25342	0.070102	1.192	0.85094
TMCA(a+b)/TCA GSH	0.25513	0.18875	1.1934	0.64752
dGDP	0.26959	0.16497	1.2055	0.68395
E4P	0.28292	0.19566	1.2167	0.63729
CoA	0.29413	0.017106	1.2261	0.96138
dTTP	0.2951	0.19566	1.227	0.63729
LCA Glucoside	0.29682	0.31208	1.2284	0.48744
His	0.30049	0.19566	1.2316	0.63729
ADP	0.31473	0.18875	1.2438	0.64752
Tyr	0.31512	0.18875	1.2441	0.64752
Ala	0.31652	0.19566	1.2453	0.63729
Phe	0.32619	0.19566	1.2537	0.63729
Citrate	0.33511	0.19566	1.2615	0.63729
ITP	0.33701	0.091215	1.2631	0.81056
UMP	0.34912	0.19566	1.2738	0.63729
GSH	0.35485	0.070102	1.2789	0.85094
DHAP/GAP	0.3563	0.070421	1.2801	0.85031
Glucose-6P	0.36919	0.31208	1.2916	0.48744
aKG	0.37278	0.19566	1.2948	0.63729
MCA/CA Glucoside	0.37931	0.93189	1.3007	0.11698
Sarcosine	0.38544	0.31208	1.3063	0.48744
GSSG	0.38733	0.051549	1.308	0.88808
dGTP	0.39429	0.057786	1.3143	0.87542
C18:1-Carnitine	0.40484	0.015983	1.3239	0.96387
C12-Carnitine	0.40892	0.015983	1.3277	0.96387
Arg	0.40967	0.070102	1.3284	0.85094
Sedoheptulose-7P	0.4169	0.31208	1.3351	0.48744
C18:0-Carnitine	0.43099	0.033782	1.3482	0.92516
Gluconate-6P	0.44712	0.13487	1.3633	0.73304
MCA/CA Glucuronide	0.45157	0.93189	1.3675	0.11698
ADMA	0.45577	0.033782	1.3715	0.92516
ATP	0.4604	0.070102	1.3759	0.85094
NADP	0.46214	0.19478	1.3776	0.63859
Ser	0.46279	0.070102	1.3782	0.85094
NAD	0.5039	0.19566	1.418	0.63729
Iso-citrate	0.5044	0.059331	1.4185	0.87231
NAD.1	0.55184	0.19566	1.466	0.63729
Gln	0.59111	0.31208	1.5064	0.48744
Fructose Bis-P	0.71476	0.033782	1.6412	0.92516
NADPH	0.71548	0.19566	1.642	0.63729
dITP	0.71826	0.19384	1.6452	0.63998
Ac-Orn	0.79103	0.18875	1.7303	0.64752
SAME	0.84271	0.31208	1.7934	0.48744
TUDCA/TCDCA/TDCA	1.1293	0.015983	2.1876	0.96387
TMCA(a+b)/TCA	1.9779	0.033782	3.9391	0.92516
GLCA Sulfate	2.7349	0.017106	6.6571	0.96138
