# Supplementary material for: Transient rapamycin treatment during developmental stage extends lifespan in Mus musculus and Drosophila melanogaster
Source: EMBO Rep. 2022 Jul 7;23(9):e55299. doi: 10.15252/embr.202255299 (PMC9442325; doi:10.15252/embr.202255299)
Supplement: Supplementary file 8 — Dataset EV6 [file EMBR-23-e55299-s006.xlsx]

## Sheet: Legend
Dataset EV6: Drosophila melanogaster experiments related to Figure 6,7 and Figure EV4

## Sheet: Rapamycin timepoint 1
	Genotype	Gender	Experimental setup	Treatment	Food	Number of animals	Median Survival (days)	p-Value vs Ctrl
	wiso31	Male + Female	Compound administration 72-hours after egg-laying till pupal stage	Control (Et-OH)	Lyophilised Nutri-Fly food (embryo/larval stages) and Standard fly food (Adult life)	343	68	/
	wiso31	Male + Female		Rapamycin 200µM		477	71	p<0.0001
	wiso31	Male	Compound administration 72-hours after egg-laying till pupal stage	Control (Et-OH)	Lyophilised Nutri-Fly food (embryo/larval stages) and Standard fly food (Adult life)	161	61	/
	wiso31	Male		Rapamycin 200µM		202	66	p<0.0001
	wiso31	Female	Compound administration 72-hours after egg-laying till pupal stage	Control (Et-OH)	Lyophilised Nutri-Fly food (embryo/larval stages) and Standard fly food (Adult life)	182	71	/
	wiso31	Female		Rapamycin 200µM		275	73	P=0.2804
	wiso31	Male + Female	Compound administration in adult life from day 10 to day13	Control (Et-OH)	Standard fly food and Lyophilised Nutri-Fly food (from day 10 to day 13)	231	63	/
	wiso31	Male + Female		Rapamycin 200µM		229	64	n.s.
	wiso31	Male	Compound administration in adult life from day 10 to day13	Control (Et-OH)	Standard fly food and Lyophilised Nutri-Fly food (from day 10 to day 13)	132	61	/
	wiso31	Male		Rapamycin 200µM		130	63	n.s.
	wiso31	Female	Compound administration in adult life from day 10 to day13	Control (Et-OH)	Standard fly food and Lyophilised Nutri-Fly food (from day 10 to day 13)	99	67	/
	wiso31	Female		Rapamycin 200µM		99	64	n.s.

## Sheet: Rapamycin timepoint 2
	Genotype	Gender	Experimental setup	Treatment	Food	Number of animals	Median Survival (days)	p-Value vs Ctrl
	wiso31	Male + Female	Compound administration in adult life from day 0 to day 10	Control (Et-OH)	Standard fly food and Lyophilised Nutri-Fly food (from day 0 to day 10)	164	64	/
	wiso31	Male + Female		Rapamycin 200µM		159	74	p<0.0001
	wiso31	Male	Compound administration in adult life from day 0 to day 10	Control (Et-OH)	Standard fly food and Lyophilised Nutri-Fly food (from day 0 to day 10)	92	71	/
	wiso31	Male		Rapamycin 200µM		83	81	p<0.0001
	wiso31	Female	Compound administration in adult life from day 0 to day 10	Control (Et-OH)	Standard fly food and Lyophilised Nutri-Fly food (from day 0 to day 10)	72	64	/
	wiso31	Female		Rapamycin 200µM		76	71	p=0.0001
	wiso31	Male + Female	Compound administration in adult life from day 10 to day 20	Control (Et-OH)	Standard fly food and Lyophilised Nutri-Fly food (from day 10 to day 20)	184	60	/
	wiso31	Male + Female		Rapamycin 200µM		199	60	p=0.1725
	wiso31	Male	Compound administration in adult life from day 10 to day 20	Control (Et-OH)	Standard fly food and Lyophilised Nutri-Fly food (from day 10 to day 20)	99	60	/
	wiso31	Male		Rapamycin 200µM		100	60	p=0.0729
	wiso31	Female	Compound administration in adult life from day 10 to day 20	Control (Et-OH)	Standard fly food and Lyophilised Nutri-Fly food (from day 10 to day 20)	85	63	/
	wiso31	Female		Rapamycin 200µM		99	60	p=0.8961

## Sheet: Rapamycin concentrations
	Genotype	Gender	Experimental setup	Treatment	Food	Number of animals	Median Survival (days)	p-Value vs Ctrl
	wiso31	Male + Female	Compound administration 72-hours after egg-laying till pupal stage	Control (Et-OH)	Lyophilised Nutri-Fly food (embryo/larval stages) and Standard fly food (Adult life)	203	62	/
	wiso31	Male + Female		Rapamycin 1µM		187	62	p=0.1551
	wiso31	Male	Compound administration 72-hours after egg-laying till pupal stage	Control (Et-OH)	Lyophilised Nutri-Fly food (embryo/larval stages) and Standard fly food (Adult life)	115	62	/
	wiso31	Male		Rapamycin 1µM		118	62	p=0.1932
	wiso31	Female	Compound administration 72-hours after egg-laying till pupal stage	Control (Et-OH)	Lyophilised Nutri-Fly food (embryo/larval stages) and Standard fly food (Adult life)	182	71	/
	wiso31	Female		Rapamycin 1µM		275	73	p=0.1219
	wiso31	Male + Female	Compound administration 72-hours after egg-laying till pupal stage	Control (Et-OH)	Lyophilised Nutri-Fly food (embryo/larval stages) and Standard fly food (Adult life)	205	62	/
	wiso31	Male + Female		Rapamycin 50µM		219	62	p=0.5820
	wiso31	Male	Compound administration 72-hours after egg-laying till pupal stage	Control (Et-OH)	Lyophilised Nutri-Fly food (embryo/larval stages) and Standard fly food (Adult life)	117	58	/
	wiso31	Male		Rapamycin 50µM		115	62	p=0.6118
	wiso31	Female	Compound administration 72-hours after egg-laying till pupal stage	Control (Et-OH)	Lyophilised Nutri-Fly food (embryo/larval stages) and Standard fly food (Adult life)	88	65	/
	wiso31	Female		Rapamycin 50µM		104	61	p=0.1030

## Sheet: ST1 upregulation 
	Genotype	Gender	Experimental setup	Treatment	Food	Number of animals	Median Survival (days)	p-Value vs Ctrl
	TubGal4;UAS-ST1	Male + Female	Constitutive expression	dST1 upregulation	Standard fly food	200	51	/
	TubGal4;UAS-GFP	Male + Female		Control		248	62.5	p< 0.0001
	TubGal4;UAS-ST1	Male	Constitutive expression	dST1 upregulation	Standard fly food	105	51	/
	TubGal4;UAS-GFP	Male		Control		121	59	p< 0.0001
	TubGal4;UAS-ST1	Female	Constitutive expression	dST1 upregulation	Standard fly food	96	55	/
	TubGal4;UAS-GFP	Female		Control		129	76	p< 0.0001
	TubGal80;TubGal4;UAS-ST1	Male + Female	Flies are maintained at 18°C over flies life.Heat-shock at 29°C130-hours after egg-laying till puparium formation	dST1 upregolation	SYA fly food	195	140	/
	TubGal80;TubGal4;UAS-GFP	Male + Female		Control		196	98	p< 0.0001
	TubGal80;TubGal4	Male + Female		Control		220	104	p< 0.0001
	TubGal80;TubGal4;UAS-ST1	Male	Flies are maintained at 18°C over flies life.Heat-shock at 29°C130-hours after egg-laying till puparium formation	dST1 upregolation	SYA fly food	108	120	/
	TubGal80;TubGal4;UAS-GFP	Male		Control		109	80	p< 0.0001
	TubGal80;TubGal4	Male		Control		108	104	p< 0.0001
	TubGal80;TubGal4;UAS-ST1	Female	Flies are maintained at 18°C over flies life.Heat-shock at 29°C130-hours after egg-laying till puparium formation	dST1 upregolation	SYA fly food	87	166	/
	TubGal80;TubGal4;UAS-GFP	Female		Control		88	151	p< 0.0001
	TubGal80;TubGal4	Female		Control		112	103	p< 0.0001
